# Supplementary material for: Single molecule, near full-length genome sequencing of dengue virus
Source: Sci Rep. 2020 Oct 23;10:18196. doi: 10.1038/s41598-020-75374-1 (PMC7584602; doi:10.1038/s41598-020-75374-1)
Supplement: Supplementary file 3 — Supplementary Information 3. [file 41598_2020_75374_MOESM3_ESM.fasta]

>S003
GTGTTGCAGTCGTTTGTTTAACCTTTCTGTTGGTGCTGATATTGCCTGAAACGCGAGAGAAACCGCGTGTCAACTGTGCAGCAGCTGACAAAGAGATTCTCACTTGGAATGCTACAGGGACGAGGACCACTGAAACTGTTCATGGCCCTGGTGGCATTCCTTCGTTTCCTAACAATCCCGCCAACAGCAGGGATATTAAAAAGATGGGGAACAATCAAAAAATCAAAGGCTATCAATGTCTTGAGAGGGTTCAGGAAAGAGATTGGAAGGATGCTGAACATCTTGAACAGGAGACGCAGAACTGCAGGTATAGTTATTATGATGATCCCAACAGTGATGGCGTTCCATTTAACCACACGCAATGGAGAACCACACATGATCGTCAGTAGACAAGAGAAAGGGAAAAGTCTTCTGTTTAAAACAGAGAACGGTGTGAACATGTGCACCCTCATGGCCATGGATCTTGGTGAACTGTGTGAAGACACAATCACTTACAATTGTCCTCTTCTCAGGCAGAATGAACCAGAAGACATAGACTGTTGGTGCAACTCTACGTCTACATGGGTAACTTATGGGACATGCACCGCTACAGGAGAACACAGAAGGGAAAAAAGATCAGTGGCACTCGTTCCACATGTGGGAATGGGACTGGAGACACGAACTGAAACATGGATGTCATCAGAAGGGGCCTGGAAACATGCACAGAGAATTGAAACTTGGGTCTTGAGACATCCAGGCTTCACCATAATGGCAGCACTCCTGGCATACACCATAGGAACGACATATTTCCAAAGAGTCCTGATTTTCATCTTACTGACAGCTGTTGCTCCTTCAATGACAATGCGTTGTATAGGAATATCAAATAGAGACTTTGTGGAAGGGGTTTCAGGAGGAAGCTGGGTTGACATAGTCCTGGAACATGGAAGCTGTGTGACGACGATGGCAAAAAACAAACCAACATTGGATTTTGAACTGATAAAGACAGAAGCGAAACATCCCGCCACTCTAAGGAAGTATTGCATAGAGGCAAAGCTGACCAACACAACAACAGCATCTCGCTGCCCAACACAAGGAGAACCTAGCCTAAATGAAGAACAGGACAAAAGATTTGTCTGCAAACACTCCATGGTAGATAGAGGATGGGGAAATGGATGCGGATTATTTGGAAAGGGAGGTATCGTGACCTGTGCAATGTTCACATGCAAAAAGAACATGGAAGGGAAAATCGTGCAACCAGAAAACTTGGAGTACACCATTGTGATAACACCTCACTCAGGGGAAGAGAATGCAGTCGGAAATGACACAGGAAAACACGGCAAGGAAATTAAAGTAACACCACAGAGTTCCATCACAGAAGCAGAACTAACAGGCTATGGCACTGTCACGATGGAATGCTCTCCGAGAACGGGACTCGACTTCAATGAGATGGTGTTGCTGCAAATGGAAAACAAAGCTTGGCTGGTGCACAGGCAATGGTTCTTAGACCTGCCATTACCATGGCTGCCCGGAGCAGACACACAAGGATCAAATTGGATACAGAAGGAGACATTGGTCACTTTCAAAAATCCCCATGCAAAGAAACAGGATGTTGTTGTTCTAGGATCCCAAGAAGGGGCTATGCACACAGCACTTACAGGGGCCACGGAAATCCAGATGTCATCAGGAAACTTACTGTTCACAGGACATCTTAAATGTAGGCTGAGAATGGACAAACTACAGCTCAAAGGAATGTCATATTCCATGTGTACAGGAAAGTTCAAAGTTGTGAAGGAAATAGCAGAAACACAACATGGAACAATAGTTATTAGAGTACAATATGAAGGGGACGGTTCTCCGTGCAAGATCCCTTTTGAAATAATGGATTTGGAAAAAAGACATGTCTTAGGTCGCTTGATCACAGTCAACCCAATTGTCACAGAAAAAGACAGCCCAGTCAACATAGAAGCAGAACCTCCATTCGGAGACAGCTACATCATTATAGGAGTAGAACCGGGACAACTGAAGCTCAGCTGGTTTAAGAAAGGAAGCTCTATTGGCCAAATGTTTGAGACAACAATGAGAGGAGCGAAGAGAATGGCCATTTTAGGTGACACAGCTTGGGATTTTGGATCCCTGGGAGGAGTGTTCACATCTATAGGAAAGGCCCTCCACCAAGTCTTTGGAGCAATCTATGGGGCTGCCTTCAGTGGGGTTTCATGGACTATGAAAATCCTCATAGGAGTTGTCATCACATGGATAGGAATGAATTCACGTAGCACTTCACTGTCTGTGTCACTAGTATTAGTGGGAGTCGTGACATTGTACTTGGGAGTTATGGTGCAGGCCGATAGTGGTTGCGTTGTGAGCTGGAAAAACAAAGAACTGAAATGTGGCAGCGGGATTTTTATCACAGACAACGTGCATACATGGACAGAACAATATAAATTCCAACCAGAATCCCCTTCAAAGCTGGCTTCAGCTATCCAGAAGGCTCATGAAGAAGGCATTTGTGGAATCCGCTCAGTAACAAGACTGGAGAATCTGATGTGGAAACAAATAACACCAGAACTGAATCACATTCTAACAGAAAATGAGGTAAAGTTGACTATCATGACAGGAGACATTAAAGGAATCATGCAGGCAGGAAAACGATCCCTGCGGCCTCAACCCACTGAGCTGAAGTACTCTTGGAAAGCATGGGGCAAAGCGAAAATGCTCTCCACAGAGCTTCATAACCACACCTTTCTCATTGATGGCCCCGAAACAGCAGAATGTCCCAACACAAATAGAGCTTGGAACTCACTAGAGGTTGAAGACTATGGCTTTGGAGTATTCACCACTAACATATGGCTGAAATTGAAAGAAAGGCAGGATGTATCTTGTGACTCAAAACTCATGTCAGCAGCCATAAAAGACAACAGAGCCGTCCACGCCGACATGGGTTATTGGATAGAAAGCGCACTCAATGACACATGGAAGATTGAGAAAGCCTCCTTTATTGAAGTCAAAAGCTGCCACTGGCCAAAGTCACACACTCTCTGGAGTAATGGAGTGCTAGAAAGTGAGATGATAATTCCAAAGAATTTTGCAGGACCAGTGTCACAACACAATTACAGACCAGGCTATCATACACAAACGGCAGGACCCTGGCATCTAGGCAGGCTTGAGATGGACTTTGATTTCTGCGAAGGAACTACAGTGGTGGTGACTGAAGACTGTGGAAATAGAGGACCCTCCTTAAGAACAACTACTGCTTCTGGAAAACTCATAACAGAATGGTGCTGCCGATCTTGCACATTACCACCGCTAAGGTACAGAGGTGAGGATGGATGCTGGTATGGAATGGAAATCAGACCATTGAAAGAGAAAGAAGAGAACTTGGTCAACTCTTTGGTCACAGCCGGACATGGACAGATTGACAACTTCTCACTAGGAGTCTTGGGAATGGCATTGTTCCTGGAAGAGATGCTTAGAACCCGAGTAGGGACGAAACATGCAATATTACTAGTTGCAGTCTCTTTCGTGACATTGATCACAGGGAACATGTCCTTTCGAGATTTGGGGAGAGTGATGGTCATGGTGGGCGCTACTATGACGGATGACATAGGCATGGGCGTGACCTATCTTGCCCTATTAGCAGCCTTCAAGGTCAGACCAACTTTTGCAGCTGGACTACTCTTAAGAAAGCTGACCTCCAAGGAATTGATGATGACCACCATAGGAATCGTACTCCTCTCTCAGAGCACCATACCAGAGACCATACTTGAACTGACTGACGCGTTGGCCTTGGGGATGATGGTTCTCAAAATAGTAAGAAACATGGAAAAGTATCAACTAGCAGTGACTATCATGGCTATCTTGTGCGTCCCAAATGCAGTGATATTACAAAACGCATGGAAAGTGAGCTGCACAGCACTGGCAGTGGTGTCCGTTTCCCCACTGCTTTTAACATCTTCACAGCAGAAAACGGATTGGATACCACTGGCGTTGACGATCAAAGGCCTTAATCCAACAGCCATTTTCTTAACAACCCTCTCAAGAACTAGCAAGAAAAGGAGCTGGCCACTAAATGAGGCTATTATGGCAGTCGGGATGGTGAGCATTTTAGCCAGTTCTTTCTTAAAGAATGACATTCCCATGACAGGACCACTAGTGGCTGGAGGGCTTCTCACTGTGTGTTACGTGCTCACTGGAAGATCGGCTGATTTGGAACTGGAGAGAGCTGCTGACATAAGATGGGAAGAACAGGCAGAGATATCAGGAAGCAGTCCAATTTTGTCGATAACAATATCGGAAGATGGCAGCATGTCGATAAAAAATGAAGAAGAAGAACAAACACTGACCATACTGATTAGAACAGGACTGCTGGTGATATCAGGACTTTTTCCCGTGTCAATACCAATCACGGCAGCTGCATGGTACCTGTGGGAAGTGAAGAAACAACGAGCCGGAGTATTGTGGGATGTCCCTTCACCTCCACCTGTGGGAAGGGCCGAACTGGAAGATGGAGCCTATAGAATCAAGCAGAAAGGGATTTTGGGATACTCGCAGATAGGAGCCGGAGTCTACAAAGAAGGAACTTTCCACACAATGTGGCATGTCACACGTGGTGCTGTTCTAATGCATAAAGGGAAGAGAATTGAACCATCATGGGCGGACGTCAAGAAGGACCTAATATCGTATGGAGGAGGTTGGAAGCTAGAAGGAGAATGGAAGGAAGGAGAAGAAGTCCAGGTCCTGGCATTAGAGCCTGGAAAGAATCCAAGAGCCGTCCAAACAAAACCCGGTCTTTTCAAAACCAACACTGGGACCATAGGCGCCGTATCTCTGGACTTTTCTCCTGGAACGTCAGGATCTCCAATTGTCGACAGAAAAGGAAAAGTTGTGGGCCTTTATGGCAACGGTGTCGTCACAAGGAGTGGAACATACGTGAGTGCCATAGCCCAGACTGAAAAAAGCATTGAAGACAACCCAGAGATTGAAGATGACATCTTTCGAAAGAAAAGACTGACCATCATGGACCTCCACCCAGGAGCAGGAAAAACAAAGAGATACCTTCCAGCAATAGTCAGAGAAGCCATAAAACGAGGCTTGAGAACACTAATCCTGGCCCCCACTAGAGTTGTGGCGGCTGAAATGGAAGAGGCTCTCAGAGGACTTCCAATAAGATATCAAACCCCAGCTATCAGAGCTGAGCATACTGGACGGGAGATTGTGGATCTAATGTGTCATGCCACATTCACCATGAGGCTACTATCACCAATTAGAGTGCCAAATTACAACCTGATTATCATGGATGAAGCCCATTTCACAGACCCAGCAAGCATAGCGGCTAGAGGATACATCTCAACTCGAGTAGAGATGGGTGAAGCAGCTGGGATTTTCATGACAGCTACCCCTCCTGGAAGCAGAGACCCATTTCCTCAGAGCAACGCACCAATCATGGATGAAGAAAGGGAAATTCCTGAGCGTTCGTGGAACTCTGGACATGAGTGGGTTACGGATTTTAAAGGGAAGACTGTTTGGTTTGTTCCAAGTATAAAAGCAGGAAATGATATAGCAGCTTGCCTGAGAAAGAATGGGAAGAAAGTGATACAACTCAGCAGGAAGACCTTTGATTCTGAATATATCAAGACTAGGACCAATGATTGGGACTTTGTGGTCACGACAGACATTTCAGAAATGGGTGCTAACTTCAAGGCTGAGAGGGTTATAGACCCCAGACGCTGCATGAAACCAGTCATACTAACAGACGGTGAAGAGCGGGTTATCCTGGCAGGACCCATGCCAGTGACCCACTCTAGTGCAGCACAAAGAAGAGGGAGAGTAGGAAGAAATCCAAAAAATGAAAATGACCAGTATATATACATGGGGGAACCTCTGGAAAATGATGAAGACTGCGCACACTGGAAAGAAGCTAAGATGCTTCTAGATAACATCAACACGCCTGAAGGAATCATTCCCAGCATGTTTGAACCAGAGCGTGAGAAGGTCGACGCCATTGATGGTGAATACCGCTTGAGAGGAGAAGCGAGGAAAACATTTGTGGACCTAATGAGAAGAGGAGACCTACCAGTTTGGCTAGCCTACAGAGTGGCAGCTGAAGGTATCAACTACGCAGACAGAAGATGGTGCTTTGATGGAGTCAAGAACAACCAAATCTTGGAAGAAAATGTGGAAGTGGAAATTTGGACAAAAGAAGGAGAAAGGAAGAAATTAAAACCCAGATGGTTAGATGCTAGGATCTACTCTGACCCACTGGCACTTAAAGAATTCAAGGAATTCGCAGCTGGAAGAAAATCCCTGACCCTGAATCTAATCACCGAGATGGGTAGGCTCCCAACCTTCATGACCCAGAAAGCAAGGAATGCATTGGACAACTTAGCAGTCCTACACACGGCTGAAGCAGGCGGAAGGGCGTACAATCATGCTCTTAGTGAACTGCCGGAGACTCTGGAGACATTGCTTTTACTGACACTTTTGGCCACAGTCACAGGCGGAATCTTCCTGTTCTTGATGAGCGGAAAAGGTATAGGGAAGATGACCCTGGGAATGTGCTGCATAGTCACAGCTAGTATTCTTCTATGGTATGCACAAATACAGCCACATTGGATAGCAGCTTCAATAATACTGGAGTTTTTTCTCATAGTCTTGCTCATTCCAGAACCAGAAAAGCAGAGAACACCCCAAGATAACCAATTAACTTATGTTGTCATAGCCATCCTTACAGTGGTGGCCGCAACCATGGCAAACGAGATGGGTTTCCTGGAAAAAACAAAGAAAGATTTTGGATTGGGAAGCATCACAACCCAGCAACCTGAGAGCAACATCCTGGACATAGATCTACGTCCTGCATCAGCTTGGACTCTATATGCTGTGGCAACAACTTTCATCACACCAATGTTGAGACATAGCATTGAAAATTCCTCAGTGAATGTGTCTCTAACAGCCATTGCCAACCAAGCCACAGTGTTAATGGGTCTTGGGAAAGGATGGCCATTGTCGAAAATGGACATCGGAGTTCCCCTCCTCGCTATCGGATGCTATTCACAAGTCAACCCCATAACCCTCACAGCAGCCCTTCTCTTATTGGTAGCACATTATGCTATCATAGGGCCAGGACTCCAAGCGAAAGCAACCAGAGAGGCTCAGAAAAGAGCAGCAGCGGGCATCATGAAAAACCCAACTGTGGATGGAATAACAGTGATTGACCTAGATCCAATACCATATGATCCAAAGTTTGAAAAGCAGTTGGGACAAGTAATGCTCTTAGTCCTCTGCGTGACTCAAGTGTTGATGATGAGGACTACATGGGCTTTATGTGAAGCTCTAACTTTAGCGACCGGGCCCATCTCTACACTGTGGGAAGGAAATCCAGGGAGATTTTGGAATACAACTATTGCAGTGTCAATGGCTAACATTTTTAGAGGGAGTTATCTGGCCGGAGCCGGACTTCTCTTTTCTATCATGAAGAACACGGCCAACACAAGAAGGGGAACTGGCAACACAGGAGAAACGCTTGGAGAGAAATGGAAAAACCGGTTGAATGCATTGGGGAAGAGTGAATTCCAGATCTATAAGAAAAGTGGAATCCAGGAAGTGGATAGAACGTTAGCAAAAGAAGGCATCAAGAGAGGAGAAACGGACCATCACGCTGTGTCGCGAGGCTCAGCGAAACTGAGATGGTTCGTCGAGAGAAACCTTGTCACACCAGAAGGGAAAGTAGTGGACCTTGGCTGCGGCAGAGGGGGCTGGTCATACTATTGTGGGGGACTAAAGAATGTGAAGGAAGTCAAAGGCCTAACAAAAGGAGGACCAGGACATGAAGAACCCATTCCCATGTCAACATATGGTTGGAATCTGGTGCGTCTGCAAAGTGGAGTCGATGTCTTCTTTACTCCGCCAGAAAAGTGTGACACATTGCTGTGTGACATAGGGGAGTCGTCACCAAACCCCACGGTTGAGGCAGGACGAACACTCAGAGTTCTAAACTTAGTGGAAAACTGGCTGAACAATAATACCCAATTTTGCATAAAGGTTCTTAATCCATATATGCCTTCAGTTATAGAAAAAATGGAAGCGCTACAAAGGAAATACGGAGGAGCTTTGGTGAGGAATCCACTCTCACGAAATTCCACACACGAGATGTACTGGGTATCCAATGCTTCCGGGAACATAGTGTCATCAGTGAACATGATTTCAAGAATGTTGATTAACAGATTCACAATGAGACACAAGAAGGCCACATACGAGCCGGATGTTGATCTCGGAAGTGGAACCCGCAACATCGGAATTGAAAGTGAAGTACCAAATCTAGACATAATTGGGAAAAGAATAGAAAAAATAAAACAAGAGCATGAAACATCATGGCACTATGATCAAGACCACCCATACAAAACGTGGGCCTACCATGGCAGCTACGAAACAAAACAGACTGGATCAGCATCATCCATGGTGAACGGAGTGGTTAGGCTGCTAACAAAACCTTGGGACGTCATTCCCATGGTGACACAGATGGCAATGACAGACACGACTCCATTTGGACAACAGCGCGTTTTCAAAGAGAAAGTGGACACGAGAACCCAAGAACCAAAAGAAGGAACGAAGAAACTAATGAAAATCACAGCAGAATGGCTCTGGAAAGAACTAGGAAAGAAAAAGACACCTAGGATGTGCACCAGAGAAGAATTCACAAGAAAGGTGAGAAGCAATGCAGCCTTAGGTGCCATATTCACTGATGAGAACAAGTGGAAGTCGGCACGTGAAGCTGTTGAAGACAGTGGATTTTGGGAATTGGTTGACAAGGAAAGGAATCTCCATCTTGAAGGAAAGTGTGAGACATGTGTGTATAACATGATGGGAAAGAGAGAGAAGAAGCTAGGGGAGTTCGGCAAAGCAAANGGCAGCAGAGCCATATGGTACATGTGGCTTGGAGCACGCTTCTTAGAGTTTGAAGCCCTGGGATTCTTGAATGAAGATCACTGGTTTTCCAGAGAGAACTCCCTGAGTGGAGTAGAAGGAGAAGGGCTGCACAAACTAGGCTACATTCTAAGAGACGTGAGTAAGAAAGAAGGAGGAGCAATGTACGCCGATGACACCGCAGGATGGGACACAAGAATCACGCTAGAGGACTTGAAAAATGAAGAAATGGTGACAAACCACATGGAAGGAGAACATAAGAAACTTGCTGAAGCCATTTTCAGATTAACGTACCAAAACAAAGTGGTGCGTGTGCAAAGACCGACATCAAGAGGCACAGTAATGGACATTATATCGAGAAGAGACCAAAGAGGTAGTGGACAAGTTGTCACCTACGGCCTCAATACTTTCACCAACATGGAAGCCCAACTGATCAGACAGATGGAGGGAGAAGGAGTCTTCAAAAGCATCCAGCATCTGACAGCCACAGAAGAAATTGCAGTGAAAAACTGGTTAGTAAGAGTGGGGCGTGAGAGGTTATCAAGAATGGCCATCAGCGGAGATGATTGTGTTGTGAAACCCTTAGATGACAGGTTTGCAAACGCTCTAACAGCTTTAAATGACATGGGAAAGGTCAGGAAAGACATACAACAATGGGAACCTTCAAGAGGATGGAACGATTGGACACAAGTGCCCTTCTGTTCACACCATTTCCATGAGTTAATCATGAAGGACGGTCGTGTACTTGTGGTTCCATGTAGAAACCAAGATGAACTGATTGGTAGGGCCCGAATTTCCCAGGGAGCCGGGTGGTCCTTGCGGGAAACAGCTTGTTTGGGGAAGTCTTATGCCCAAATGTGGAGCCTAATGTACTTCCACAGACGTGACCTTAGGCTGGCGGCAAACGCTATTTGCTCGGCGGTCCCTTCACATTGGGTTCCAACAAGTCGAACAACCTGGTCCATACACGCCACACATGAGTGGATGACAACAGAAGACATGCTGACAGTCTGGAACAGGGTGTGGATTCAAGAAAACCCATGGATGGAAGACAAAACTCCAGTAGAATCATGGGAGGAAATCCCATATTTGGGGAAGAGAGAAGACCAGTGGTGCGGCTCATTGATTGGGCTAACAAGCAGGGCCACCTGGGCAAAGAACATCCAAACAGCAATAAATCAAGTTAGATCCCTAATAGGCAATGAGGAATACACAGACTACATGCCATCTATGAAAAGATTCAGAAGAGAAGAGGAAGAGGCAGGAGTCTTGTGG
>S004
CTGAAACGCGAGAGAAACCGCGTGTCAACTGTGCAGCAGCTGACAAAGAGATTCTCACTTGGAATGCTACAGGGACGAGGACCACTGAAACTGTTCATGGCCCTRGTGGCATTCCTTCGTTTCCTAACAATCCCGCCAACAGCAGGGATATTAAAAAGATGGGGAACAATCAAAAAATCAAAGGCTATCAATGTCTTGAGAGGGTTCAGGAAAGAGATTGGAAGGATGCTGAACATCTTGAACAGGAGACGCAGAACTGCAGGTATAATTATTATGATGATCCCAACAGTGATGGCGTTCCATTTAACCACACGCAATGGAGAACCACACATGATCGTCAGTAGACAAGAGAAAGGGAAAAGTCTTCTGTTTAAAACAGAGAACGGTGTGAACATGTGCACCCTCATGGCCATGGATCTTGGTGAACTGTGTGAAGACACAATCACGTACAATTGTCCTCTCCTCAGGCAGAATGAACCAGAAGACATAGACTGTTGGTGCAACTCTACGTCTACATGGGTAACTTATGGGACATGCACCGCTACAGGAGAACACAGAAGGGAAAAAAGATCAGTGGCACTCGTTCCACATGTGGGAATGGGACTGGAGACACGAACTGAAACATGGATGTCATCAGAAGGGGCCTGGAAACATGCACAGAGAATTGAAACTTGGGTCTTGAGACATCCAGGCTTCACCATAATGGCAGCAATCCTGGCATACACCATAGGAACGACATATTTCCAAAGAGTCCTGATTTTCATCTTACTGACAGCTGTTGCTCCTTCAATGACAATGCGTTGTATAGGAATATCAAATAGAGACTTTGTGGAAGGGGTTTCAGGAGGAAGCTGGGTTGACATAGTCCTGGAACATGGAAGCTGTGTGACGACGATGGCAAAAAATAAACCAACATTGGATTTTGAACTGATAAAGACAGAAGCGAAACATCCCGCCACTCTAAGGAAGTATTGCATAGAGGCAAAGCTGACCAACACAACAACAGCATCTCGCTGCCCAACACAAGGAGAACCTAGCCTAAATGAAGAACAGGACAAAAGATTTGTCTGCAAACACTCCATGGTAGATAGAGGATGGGGAAATGGATGCGGATTATTTGGAAAGGGAGGTATCGTGACCTGTGCAATGTTCACATGCAAAAAGAACATGGAAGGAAAAATCGTGCAACCAGAAAACTTGGAGTACACCATTGTGATAACACCTCACTCAGGGGAAGAGAATGCAGTCGGAAATGACACAGGAAAACACGGCAAGGAAATTAAAGTAACACCACAGAGTTCCATCACAGAAGCAGAACTAACAGGCTATGGCACTGTCACGATGGAATGCTCTCCGAGAACGGGACTCGACTTCAATGAGATGGTGTTGCTGCAAATGGAAAACCAAGCTTGGTTGGTGCAAAGGCAATGGTTTTTAGACCTGCCATTACCATGGCTGCCCGGAGCAGACACACAAGGATCAAATTGGATACAGAAGGAGACATTGGTCACTTTCAAAAATCCCCATGCAAAGAAACAGGATGTTGTTGTTCTAGGATCCCAAGAAGGGGCTATGCACACAGCACTTACAGGGGCCACGGAAATCCAGATGTCATCAGGAAACTTACTGTTCACAGGACATCTTAAATGTAGGCTGAGAATGGACAAACTACAGCTCAAAGGAATGTCATATTCCATGTGTACAGGAAAGTTCAAAGTTGTGAAGGAAATAGCAGAAACACAACATGGAACAATAGTTATAAGAGTACAATATGAAGGGGACGGTTCTCCGTGCAAGATCCCTTTGGAAATAATGGATTTGGAAAAAGGACATGTCTTAGGTCGCTTGATCACAGTCAACCCAATTGTCACAGAAAAAGACAGCCCAGTCAACATAGAAGCAGAACCTCCATTCGGAGACAGCTACATCATCATAGGAGTAGAACCGGGACAACTGAAGCTCAGCTGGTTTAAGAAAGGAAGCTCTATWGGCCAAATGTTTGAGACAACAATGAGAGGAGCGAAGAGAATGGCCATTTTAGGTGACACAGCTTGGGATTTTGGATCCCTGGGAGGAGTGTTCACATCTATAGGAAAGGCCCTCCACCAAGTCTTTGGAGCAATCTATGGGGCTGCCTTCAGTGGGGTTTCATGGACTATGAAAATCCTCATAGGAGTTGTCATCACATGGATAGGAATGAATTCACGTAGCACTTCACTGTCTGTGTCACTAGTATTAGTGGGAGTCGTGACATTGTACTTGGGAGTTATGGTGCAGGCCGATAGTGGTTGCGTTGTGAGCTGGAAAAACAAAGAACTGAAATGTGGCAGCGGGATTTTTATCACAGACAACGTGCATACATGGACAGAACAATACAAATTCCAACCAGAATCCCCTTCAAAGCTGGCTTCAGCTATCCAGAAGGCTCATGAAGAAGGCATTTGTGGAATCCGCTCAGTAACAAGACTGGAGAATCTGATGTGGAAACAAATAACACCAGAACTGAATCACATTCTAACAGAAAATGAGGTAAAGTTGACTATCATGACAGGAGACATTAAAGGAATCATGCAGGCAGGAAAACGATCCCTGCGGCCTCAACCCACTGAGCTGAAGTACTCTTGGAAAGCATGGGGCAAAGCGAAAATGCTCTCCACAGAGCTTCATAACCACACCTTTCTCATTGATGGCCCCGAAACAGCAGAATGTCCCAACACAAATAGAGCTTGGAACTCACTAGAGGTTGAAGACTATGGCTTTGGAGTATTCACCACTAACATATGGCTGAAATTGAAAGAAAGGCAGGATGTATCTTGTGACTCAAAACTCATGTCAGCAGCCATAAAAGACAACAGAGCCGTCCACGCCGACATGGGTTATTGGATAGAAAGCGCACTCAATGACACATGGAAGATTGAGAAAGCCTCCTTTATTGAAGTCAAAAGCTGCCACTGGCCAAAGTCACACACTCTCTGGAGTAATGGAGTGCTAGAAAGTGAGATGATAATTCCAAAGAATTTTGCAGGACCAGTGTCACAACACAATTACAGACCAGGCTATCATACACAAACGGCAGGACCCTGGCATCTAGGCAGGCTTGAGATGGACTTTGATTTCTGCGAAGGAACTACAGTGGTGGTGACTGAAGACTGTGGAAATAGAGGACCCTCCTTAAGAACAACTACTGCTTCTGGAAAACTCATAACAGAATGGTGCTGCCGATCTTGCACATTACCACCGCTAAGGTACAGAGGTGAGGATGGATGCTGGTATGGAATGGAAATCAGACCATTGAAAGAGAAAGAAGAGAACTTGGTCAACTCTTTGGTCACAGCCGGACATGGACAGATTGACAACTTCTCACTAGGAGTCTTGGGAATGGCATTGTTCCTGGAAGAGATGCTTAGAACCCGAGTAGGGACGAAACATGCAATATTACTAGTTGCAGTCTCTTTCGTGACATTGATCACAGGGAACATGTCCTTTCGAGATTTGGGGAGAGTGATGGTCATGGTGGGCGCTACTATGACGGATGACATAGGCATGGGCGTGACCTATCTTGCCCTATTAGCAGCCTTCAAGGTCAGACCAACTTTTGCAGCTGGACTACTCTTAAGAAAGCTGACCTCCAAGGAATTGATGATGACCACCATAGGAATCGTACTCCTCTCTCAGAGCACCATACCAGAGACCATACTTGAACTGACTGACGCGTTGGCTTTGGGGATGATGGTTCTCAAAATAGTAAGAAACATGGAAAAGTATCAACTAGCAGTGACTATCATGGCTATCTTGTGCGTCCCAAATGCAGTGATATTACAAAACGCATGGAAAGTGAGCTGCACAGCACTGGCAGTGGTGTCCGTTTCCCCACTGCTTTTAACATCTTCACAGCAGAAAACGGATTGGATACCACTGGCGTTGACGATCAAAGGCCTTAATCCAACAGCCATTTTCTTAACAACCCTCTCAAGAACTAGCAAGAAAAGGAGCTGGCCACTAAATGAGGCTATTATGGCAGTCGGGATGGTGAGCATTTTAGCCAGTTCTTTCTTAAAGAATGACATTCCCATGACAGGACCACTAGTGGCTGGAGGGCTTCTCACTGTGTGTTACGTGCTCACTGGAAGATCGGCTGATTTGGAACTGGAGAGAGCTGCTGATATAAGATGGGAAGAACAGGCAGAGATATCAGGAAGCAGTCCAATTTTGTCGATAACAATATCGGAAGATGGCAGCATGTCGATAAAAAATGAAGAAGAAGAACAAACACTGACCATACTGATTAGAACAGGACTGCTGGTGATATCAGGACTTTTTCCCGTGTCAATACCAATCACGGCAGCTGCATGGTACCTGTGGGAAGTGAAAAAACAACGAGCCGGAGTATTGTGGGATGTCCCTTCACCCCCACCTGTGGGAAGGGCCGAACTGGAAGATGGAGCCTATAGAATCAAGCAGAAAGGGATTTTGGGATACTCGCAGATAGGAGCCGGAGTCTACAAAGAAGGAACTTTCCACACAATGTGGCATGTCACACGTGGTGCTGTTCTAATGCATAAAGGGAAGAGAATTGAACCATCATGGGCGGACGTCAAGAAGGACCTAATATCGTATGGAGGAGGTTGGAAGCTAGAAGGAGAATGGAAGGAAGGAGAAGAAGTCCAAGTCCTGGCATTAGAGCCTGGAAAGAATCCAAGAGCCGTCCAAACAAAACCCGGTCTTTTCAAAACCAACACTGGGACCATAGGCGCCGTATCTCTGGACTTTTCTCCTGGAACGTCAGGATCTCCAATTGTCGACAAAAAGGAAAAAGTTGTGGGCCTTTATGGCAACGGTGTCGTCACAAGGAGTGGAACATACGTGAGTGCCATAGCCCAGACTGAAAAAAGCATTGAAGACAACCCAGAGATTGAAGATGACATCTTTCGAAAGAAAAGACTGACCATCATGGACCTCCACCCAGGAGCAGGAAAAACAAAGAGATACCTTCCAGCAATAGTCAGAGAAGCCATAAAACGAGGCTTGAGAACACTAATCCTGGCCCCCACTAGAGTTGTGGCGGCTGAAATGGAAGAGGCTCTCAGAGGACTTCCAATAAGATATCAAACCCCAGCTATCAGAGCTGAGCATACTGGACGGGAGATTGTGGATCTAATGTGTCATGCCACATTCACCATGAGGCTACTATCACCAATTAGAGTGCCAAATTACAACCTGATTATCATGGATGAAGCCCATTTCACAGACCCAGCAAGCATAGCGGCTAGAGGATACATCTCAACTCGAGTAGAGATGGGTGAAGCAGCTGGGATTTTCATGACAGCTACCCCTCCTGGAAGCAGAGACCCATTTCCTCAGAGCAACGCACCAATCATGGATGAAGAAAGGGAAATTCCTGAGCGTTCGTGGAACTCTGGACATGAGTGGGTTACGGATTTTAAAGGGAAGACTGTTTGGTTTGTTCCAAGTATAAAAGCAGGAAATGATATAGCAGCTTGCCTGAGAAAGAATGGGAAGAAAGTGATACAACTCAGCAGGAAGACCTTTGATTCTGAATATATCAAGACTAGGACCAATGATTGGGACTTTGTGGTCACGACAGACATTTCAGAAATGGGTGCCAACTTCAAGGCTGAAAGGGTTATAGACCCCAGACGCTGCATGAAACCAGTCATACTAACAGACGGTGAAGAGCGGGTTATCCTGGCAGGACCCATGCCAGTGACCCACTCTAGTGCAGCACAAAGAAGAGGGAGAGTAGGAAGAAATCCAAAAAATGAAAATGACCAGTATATATACATTGGGGAACCTCTGGAAAATGATGAAGACTGCGCACACTGGAAAGAAGCTAAGATGCTTCTAGATAACATCAACACGCCTGAAGGAATCATTCCCAGCATGTTTGAACCAGAGCGTGAGAAGGTCGACGCCATTGATGGTGAATACCGCTTGAGAGGAGAAGCGAGGAAAACATTTGTGGACCTAATGAGAAGAGGAGACCTACCAGTTTGGCTAGCCTACAGAGTGGCAGCTGAAGGTATCAACTACGCAGACAGAAGATGGTGCTTTGATGGAGTCAAGAACAACCAAATCTTGGAAGAAAATGTGGAAGTGGAAATTTGGACAAAAGAAGGAGAAAGGAAGAAATTAAAACCCAGATGGTTAGATGCTAGGATCTACTCTGACCCACTGGCACTTAAAGAATTCAAGGAATTCGCAGCTGGAAGAAAATCCCTGACCCTGAATCTAATCACCGAGATGGGTAGGCTCCCAACCTTCATGACCCAGAAAGCAAGGAATGCATTGGACAACTTAGCAGTCCTACATACGGCTGAAGCAGGCGGAAGGGCGTACAATCATGCTCTTAGTGAACTGCCGGAGACTCTGGAGACATTGCTTTTACTGACACTTTTGGCCACAGTCACAGGCGGAATCTTCCTGTTCTTGATGAGCGGAAAGGGTATAGGGAAGATGACCCTGGGAATGTGCTGCATAGTCACAGCTAGTATTCTTCTATGGTATGCACAAATACAGCCACATTGGATAGCAGCTTCAATAATACTGGAGTTTTTTCTCATAGTCTTGCTCATTCCAGAACCAGAAAAGCAGAGAACACCCCAAGATAACCAATTAACTTATGTTGTCATAGCCATCCTCACAGTGGTGGCCGCAACCATGGCAAACGAGATGGGTTTCCTGGAAAAAACAAAGAAAGATTTTGGATTGGGAAGCATCACAACCCAGCAACCTGAGAGCAACATCCTGGACATAGATCTACGTCCTGCATCAGCTTGGACTCTATATGCTGTGGCAACAACTTTCATCACACCAATGTTGAGACATAGCATTGAAAATTCCTCAGTGAATGTGTCTCTAACAGCCATTGCCAACCAAGCCACAGTGTTAATGGGTCTTGGGAAAGGATGGCCATTGTCGAAAATGGACATCGGAGTTCCCCTCCTTGCCATCGGATGCTATTCACAAGTCAACCCCATAACCCTCACAGCAGCCCTTCTCTTATTGGTAGCACATTATGCTATCATAGGGCCAGGACTCCAAGCGAAAGCAACCAGAGAGGCTCAGAAAAGAGCAGCAGCGGGCATCATGAAAAACCCAACTGTGGATGGAATAACAGTGATTGACCTAGATCCAATACCATATGATCCAAAGTTTGAAAAGCAGTTGGGACAAGTAATGCTCTTAGTCCTCTGCGTGACTCAAGTGTTGATGATGAGGACTACATGGGCTTTATGTGAAGCTCTAACTTTAGCGACCGGGCCCATCTCTACACTGTGGGAAGGAAATCCAGGGAGATTTTGGAATACAACTATTGCAGTGTCAATGGCTAACATTTTTAGAGGGAGTTATCTGGCCGGAGCCGGACTTCTTTTTTCTATCATGAAGAACACGGCCAACACAAGAAGGGGAACTGGCAACACAGGAGAAACGCTTGGAGAGAAATGGAAAAACCGGTTGAATGCATTGGGGAAGAGTGAATTCCAGATCTATAAGAAAAGTGGAATCCAGGAAGTGGATAGAACGTTAGCAAAAGAAGGCATCAAGAGAGGAGAAACGGACCATCACGCTGTGTCGCGAGGCTCAGCGAAACTGAGATGGTTCGTCGAGAGAAACCTTGTCACACCAGAAGGGAAAGTAGTGGACCTTGGCTGCGGCAGGGGGGGCTGGTCATACTATTGTGGGGGACTAAAGAATGTAAAGGAAGTCAAAGGCCTAACAAAAGGAGGACCAGGACACGAAGAACCCATTCCCATGTCAACATATGGTTGGAATCTGGTGCGTCTGCAAAGTGGAGTCGATGTCTTCTTTACTCCGCCAGAAAAGTGTGACACATTGCTGTGTGACATAGGGGAGTCGTCACCAAACCCCACGGTTGAGGCAGGACGAACACTCAGAGTTCTAAACTTAGTGGAAAACTGGCTGAACAATAATACCCAATTTTGCATAAAGGTTCTTAATCCATATATGCCTTCAGTTATAGAAATAATGGAAGCGCTACAAAGGAAATACGGAGGAGCTTTGGTGAGGAATCCACTCTCACGAAATTCCACACACGAGATGTACTGGGTATCCAATGCTTCCGGGAACATAGTGTCATCAGTGAACATGATTTCAAGAATGTTGATTAACAGATTCACAATGAGACACAAGAAGGCCACATACGAGCCGGATGTTGATCTCGGAAGTGGAACCCGCAACATCGGAATTGAAAGTGAAGTACCAAATCTAGACATAATTGGGAAAAGAATAGAAAAAATAAAACAAGAGCATGAAACATCATGGCACTATGATCAAGACCACCCATACAAAACGTGGGCCTACCATGGCAGCTACGAAACAAAACAGACTGGATCAGCATCATCCATGGTGAACGGAGTGGTTAGGCTGCTAACAAAACCTTGGGACGTCATTCCCATGGTGACACAGATGGCAATGACAGACACGACTCCATTTGGACAACAGCGCGTTTTCAAAGAGAAAGTGGACACGAGAACCCAAGAACCAAAAGAAGGAACGAAAAAACTAATGAAAATCACAGCAGAATGGCTCTGGAAAGAACTAGGAAAGAAAAAGACACCTAGGATGTGCACCAGAGAAGAATTCACAAGAAAGGTGAGAAGCAATGCAGCCTTAGGTGCCATATTCACTGATGAGAACAAGTGGAAGTCGGCACGTGAAGCTGTTGAAGACAGTGGATTTTGGGAATTGGTTGACAAGGAAAGGAATCTCCATCTTGAAGGAAAGTGTGAGACATGTGTGTATAACATGATGGGAAAGAGAGAGAAGAAGCTAGGGGAGTTCGGCAAAGCAAAAGGCAGCAGAGCCATATGGTACATGTGGCTTGGAGCACGCTTCTTAGAGTTTGAAGCCCTGGGATTCTTGAATGAAGATCACTGGTTTTCCAGAGAGAACTCCCTGAGTGGAGTAGAAGGAGAAGGGCTGCACAAACTAGGCTACATTCTAAGAGACGTGGGTAAGAAAGAAGGAGGAGCAATGTACGCCGATGACACCGCAGGATGGGACACAAGAATCACGCTAGAGGACTTGAAAAATGAAGAAATGGTGACAAACCACATGGAAGGAGAACACAAGAAACTTGCTGAAGCCATTTTCAGATTAACGTACCAAAACAAAGTGGTGCGTGTGCAAAGACCGACATCAAGAGGCACAGTAATGGACATTATATCGAGAAGAGACCAAAGAGGTAGTGGACAAGTTGTCACCTACGGCCTCAATACTTTCACCAACATGGAAGCCCAACTGATCAGACAGATGGAGGGAGAAGGAGTCTTCAAAAGCATCCAGCATCTGACAGCCACAGAAGAAATTGCAGTGAAAAACTGGTTAGTAAGAGTGGGGCGTGAGAGGTTATCAAGAATGGCCATCAGCGGAGATGATTGTGTTGTGAAACCCTTAGATGACAGGTTTGCAAACGCTCTAACAGCTTTAAATGACATGGGAAAGGTCAGGAAAGACATACAACAATGGGAACCTTCAAGAGGATGGAACGATTGGACACAAGTGCCCTTTTGTTCACACCATTTCCATGAGTTAATCATGAAGGACGGTCGTGTACTTGTGGTTCCATGTAGAAACCAAGATGAACTGATTGGTAGGGCCCGAATTTCCCAGGGAGCCGGGTGGTCCTTGAGGGAAACAGCTTGTTTGGGGAAGTCTTACGCCCAAATGTGGAGCCTAATGTACTTCCACAGACGTGACCTTAGGCTGGCGGCAAACGCTATTTGCTCGGCGGTCCCTTCACATTGGGTTCCAACAAGTCGAACAACCTGGTCCATACACGCCACACATGAGTGGATGACAACAGAAGACATGCTGACAGTCTGGAACAGGGTGTGGATTCAAGAAAACCCATGGATGGAAGACAAAACTCCAGTAGAATCATGGGAGGAAATCCCATATTTGGGGAAGAGAGAAGACCAGTGGTGCGGCTCATTGATTGGGCTAACAAGCAGGGCCACCTGGGCAAAGAACATCCAAACAGCAATAAATCAAGTTAGATCCCTAATAGGCAATGAGGAATACACAGACTACATGCCATCTATGAAAAGATTCAGAAGAGAAGAGGAAGAGGCAGGAGTCTTGTGG
>S005
ATGAAACGCGAGAGAAACCGCGTGTCAACTGTGCAGCAGCTGACAAAGAGATTCTCACTTGGAATGCTACAGGGACGAGGACCACTGAAACTGTTCATGGCCCTRGTGGCGTTCCTTCGTTTCCTAACAATCCCGCCAACAGCAGGGATACTTAAAAGATGGGGAACAATCAAAAAATCAAAGGCTATCAATGTCTTGAGAGGGTTCAGGAAAGAGATTGGAAGGATGCTGAACATCTTGAACAGGAGACGCAGAACTGCAGGTATAATTATTATGATGATCCCAACAGTGATGGCGTTCCATTTAACCACACGCAATGGAGAACCACACATGATCGTCAGTAGACAAGAGAAAGGGAAAAGTCTTCTGTTTAAAACAGAGAACGGTGTGAACATGTGCACCCTCATGGCCATGGATCTTGGTGAACTGTGTGAAGACACAATCACTTACAATTGTCCTCTTCTCAGGCAGAATGAACCAGAAGACATAGACTGTTGGTGCAACTCTACGTCTACATGGGTAACTTATGGGACATGCACCGCTACAGGAGAACACAGAAGGGAAAAAAGATCAGTGGCACTCGTTCCACATGTGGGAATGGGACTGGAGACACGAACTGAAACATGGATGTCATCAGAAGGGGCCTGGAAACATGCACAGAGAATTGAAACTTGGGTCTTGAGACATCCAGGCTTCACCATAATGGCAGCATTCCTGGCATACACCATAGGAACGACATATTTCCAAAGAGTCCTGATTTTCATCTTACTGACAGCTGTTGCTCCTTCAATGACAATGCGTTGTATAGGAATATCAAATAGAGACTTTGTGGAAGGGGTTTCAGGAGGAAGCTGGGTTGACATAGTCCTGGAACATGGAAGCTGTGTGACGACGATGGCAAAAAATAAACCAACATTGGATTTTGAACTGATAAAGACAGAAGCGAAACATCCCGCCACTCTAAGGAAGTATTGCATAGAGGCAAAGCTGACCAACACAACAACAGCATCTCGCTGCCCAACACAAGGAGAACCTAGCCTAAATGAAGAACAGGACAAAAGATTTGTCTGCAAACACTCCATGGTAGATAGAGGATGGGGAAATGGATGCGGATTATTTGGAAAGGGAGGTATCGTGACCTGTGCAATGTTCACATGCAAAAAGAACATGGAAGGGAAAATCGTGCAACCAGAAAACTTGGAGTACACCATTGTGATAACACCTCACTCAGGAGAAGAGAATGCAGTCGGAAATGACACAGGAAAACACGGCAAGGAAATTAAAGTAACACCACAGAGTTCCATCACAGAAGCAGAACTAACAGGCTATGGCACTGTCACGATGGAATGCTCTCCGAGAACGGGACTCGACTTCAATGAGATGGTGTTGCTGCAAATGGAAAACAAAGCTTGGCTGGTGCACAGGCAATGGTTCTTAGACCTGCCATTACCATGGCTGCCCGGAGCAGACACACAAGGATCAAATTGGATACAGAAGGAGACATTGGTCACTTTCAAAAATCCCCATGCAAAGAAACAGGATGTTGTTGTTCTAGGATCCCAAGAAGGGGCTATGCACACAGCACTTACAGGGGCCACGGAAATCCAGATGTCATCAGGAAACTTACTGTTCACAGGACATCTTAAATGTAGGCTGAGAATGGACAAACTACAGCTCAAAGGAATGTCATATTCCATGTGTACAGGAAAGTTCAAAGTTGTGAAGGAAATAGCAGAAACACAACATGGAACAATAGTTATCAGAGTACAATATGAAGGGGACGGTTCTCCGTGCAAGATCCCTTTTGAAATAATGGATTTGGAAAAAAGACATGTCTTAGGTCGCTTGATCACAGTCAACCCAATTGTCACAGAAAAAGACAGCCCAGTCAACATAGAAGCAGAACCTCCATTCGGAGACAGCTACATCATCATAGGAGTAGAACCGGGACAACTGAAGCTCAGCTGGTTTAAGAAAGGAAGCTCTATWGGCCAAATGTTTGAGACAACAATGAGAGGAGCGAAGAGAATGGCCATTTTAGGTGACACAGCTTGGGATTTTGGATCCCTGGGAGGAGTGTTCACATCTATAGGAAAGGCCCTCCACCAAGTCTTTGGAGCAATCTATGGGGCTGCCTTCAGTGGGGTTTCATGGACTATGAAAATCCTCATAGGAGTTGTCATCACATGGATAGGAATGAATTCACGTAGCACCTCACTGTCTGTGTCACTAGTATTAGTGGGAGTCGTGACATTGTACTTGGGAGTTATGGTGCAGGCCGATAGTGGTTGCGTTGTGAGCTGGAAAAACAAAGAACTGAAATGTGGCAGCGGGATTTTTATCACAGACAACGTGCACACATGGACAGAACAATACAAATTCCAACCAGAATCCCCTTCAAAGCTGGCTTCAGCTATCCAGAAGGCTCATGAAGAAGGCATTTGTGGAATCCGCTCAGTAACAAGACTGGAGAATCTGATGTGGAAACAAATAACACCAGAACTGAATCACATTCTAACAGAAAATGAGGTAAAGTTGACTATCATGACAGGAGACATTAAAGGAATCATGCAGGCAGGAAAACGATCCCTGCGGCCTCAACCCACTGAGCTGAAGTACTCTTGGAAAGCATGGGGCAAAGCGAAAATGCTCTCCACAGAGCTTCATAACCACACCTTTCTCATTGATGGCCCCGAAACAGCAGAATGTCCCAACACAAATAGAGCTTGGAACTCACTAGAGGTTGAAGACTATGGCTTTGGAGTATTCACCACTAACATATGGCTGAAATTGAAAGAAAGGCAGGATGTATCTTGTGACTCAAAACTCATGTCAGCAGCCATAAAAGACAACAGAGCCGTCCACGCCGACATGGGTTATTGGATAGAAAGCGCACTCAATGACACATGGAAGATTGAGAAAGCCTCCTTTATTGAAGTCAAAAGCTGCCACTGGCCAAAGTCACACACTCTCTGGAGTAATGGAGTGCTAGAAAGTGAGATGATAATTCCAAAGAATTTTGCAGGACCAGTGTCACAACACAATTACAGACCAGGCTATCATACACAAACGGCAGGACCCTGGCATCTAGGCAGGCTTGAGATGGACTTTGATTTCTGCGAAGGAACTACAGTGGTGGTGACTGAAGACTGTGGAAATAGAGGACCCTCCTTAAGAACAACTACTGCTTCTGGAAAACTCATAACAGAATGGTGCTGCCGATCTTGCACATTACCACCGCTAAGGTACAGAGGTGAGGATGGATGCTGGTATGGAATGGAAATCAGACCATTGAAAGAGAAAGAAGAGAACTTGGTCAACTCTTTGGTCACAGCCGGACATGGACAGATTGACAACTTCTCACTAGGAGTCTTGGGAATGGCATTGTTCCTGGAAGAGATGCTTAGAACCCGAGTAGGGACGAAACATGCAATATTACTAGTTGCAGTCTCTTTCGTGACATTGATCACAGGGAACATGTCCTTTCGAGATTTGGGGAGAGTGATGGTCATGGTGGGCGCTACTATGACGGATGACATAGGCATGGGCGTGACCTATCTTGCCCTATTAGCAGCCTTCAAGGTCAGACCAACTTTTGCAGCTGGACTACTCTTAAGAAAGCTGACCTCCAAGGAATTGATGATGACCACCATAGGAATCGTACTCCTCTCTCAGAGCACCATACCAGAGACCATACTTGAACTGACTGACGCGTTGGCTTTGGGGATGATGGTTCTCAAAATAGTAAGAAACATGGAAAAGTATCAACTAGCAGTGACTATCATGGCTATCTTGTGCGTCCCAAATGCAGTGATATTACAAAACGCATGGAAAGTGAGCTGCACAGCACTGGCAGTGGTGTCCGTTTCCCCACTGCTTTTAACATCTTCACAGCAGAAAACGGATTGGATACCACTGGCGTTGACGATCAAAGGCCTTAATCCAACAGCCATTTTCTTAACAACCCTCTCAAGAACTAGCAAGAAAAGGAGCTGGCCACTAAATGAGGCTATTATGGCAGTCGGGATGGTGAGCATTTTAGCCAGTTCTTTCTTAAAGAATGACATTCCCATGACAGGACCACTAGTGGCTGGAGGGCTTCTCACTGTGTGTTACGTGCTCACTGGAAGATCGGCTGATTTGGAACTGGAGAGAGCTGCTGACATAAGATGGGAAGAACAGGCAGAGATATCAGGAAGCAGTCCAATTTTGTCGATAACAATATCGGAAGATGGCAGCATGTCGATAAAAAATGAAGAAGAAGAACAAACACTGACCATACTGATTAGAACAGGACTGCTGGTGATATCAGGACTTTTTCCCGTGTCAATACCAATCACGGCAGCTGCATGGTACCTGTGGGAAGTGAAGAAACAACGAGCCGGAGTATTGTGGGATGTCCCTTCACCCCCACCTGTGGGAAGGGCCGAACTGGAAGATGGAGCCTATAGAATCAAGCAGAAAGGGATTTTGGGATACTCGCAGATAGGAGCCGGAGTCTACAAAGAAGGAACTTTCCACACAATGTGGCATGTCACACGTGGTGCTGTTCTAATGCATAAAGGGAAGAGAATTGAACCATCATGGGCGGACGTCAAGAAGGACCTAATATCGTATGGAGGAGGTTGGAAGCTAGAAGGAGAATGGAAGGAAGGAGAAGAAGTCCAGGTCCTGGCATTAGAGCCTGGAAAGAATCCAAGAGCCGTCCAAACAAAACCCGGTCTTTTCAAAACCAACACTGGGACCATAGGCGCCGTATCTCTGGACTTTTCCCCTGGAACGTCAGGATCTCCAATTGTCGACAGAAAAGGAAAAGTTGTGGGCCTTTATGGCAACGGTGTCGTCACAAGGAGTGGAACATACGTGAGTGCCATAGCCCAGACTGAAAAAAGCATTGAAGACAACCCAGAGATTGAAGATGACATCTTTCGAAAGAAAAGACTGACCATCATGGACCTCCACCCAGGAGCAGGAAAAACAAAGAGATACCTTCCAGCAATAGTCAGAGAAGCCATAAAACGAGGCTTGAGAACACTAATCCTGGCCCCCACTAGAGTTGTGGCGGCTGAAATGGAAGAGGCTCTCAGAGGACTTCCAATAAGATATCAAACCCCAGCTATCAGAGCTGAGCATACTGGACGGGAGATTGTGGATCTAATGTGTCAYGCCACATTCACCATGAGGCTACTATCACCAATTAGAGTGCCAAATTACAACCTGATTATCATGGATGAAGCCCATTTCACAGACCCAGCAAGCATAGCGGCTAGAGGATACATCTCAACTCGAGTAGAGATGGGTGAAGCAGCTGGGATTTTCATGACAGCTACCCCTCCTGGAAGCAGAGACCCATTTCCTCAGAGCAACGCACCAATCATGGATGAAGAAAGGGAAATTCCTGAGCGTTCGTGGAACTCTGGACATGAGTGGGTTACGGATTTTAAAGGGAAGACTGTTTGGTTTGTTCCAAGTATAAAAGCAGGAAATGATATAGCAGCTTGCCTGAGAAAGAATGGGAAGAAAGTGATACAACTCAGCAGGAAGACCTTTGATTCTGAATATATCAAGACTAGGACCAATGATTGGGACTTTGTGGTCACGACAGACATTTCAGAAATGGGTGCCAACTTCAAGGCTGAAAGGGTTATAGACCCCAGACGCTGCATGAAACCAGTCATACTAACAGACGGTGAAGAGCGGGTTATCCTGGCAGGACCCATGCCAGTGACCCACTCTAGTGCAGCACAAAGAAGAGGGAGAGTAGGAAGAAATCCAAAAAATGAAAATGACCAGTATATATACATGGGGGAACCTCTGGAAAATGATGAAGACTGCGCACACTGGAAAGAAGCTAAGATGCTTCTAGATAACATCAACACGCCTGAAGGAATCATTCCCAGCATGTTTGAACCAGAGCGTGAGAAGGTCGACGCCATTGATGGTGAATACCGCTTGAGAGGAGAAGCGAGGAAAACATTTGTGGACCTAATGAGAAGAGGAGACCTACCAGTTTGGCTAGCCTACAGAGTGGCAGCTGAAGGTATCAACTACGCAGACAGAAGATGGTGCTTTGATGGAGTCAAGAACAACCAAATCTTGGAAGAAAATGTGGAAGTGGAAATTTGGACAAAAGAAGGAGAAAGGAAGAAATTAAAACCCAGATGGTTAGATGCTAGGATCTACTCTGACCCACTGGCACTTAAAGAATTCAAGGAATTCGCAGCTGGAAGAAAATCCCCGACCCTGAATCTAATCACCGAGATGGGTAGGCTCCCAACCTTCATGACCCAGAAAGCAAGGAATGCATTGGACAACTTAGCAGTCCTACAYACGGCTGAAGCAGGCGGAAGGGCGTACAATCATGCTCTTAGTGAACTGCCGGAGACTCTGGAGACATTGCTTTTACTGACACTTTTGGCCACAGTCACAGGCGGAATCTTCCTGTTCTTGATGAGCGGAAAGGGTATAGGGAAGATGACCCTGGGAATGTGCTGCATAGTCACAGCTAGTATTCTTCTATGGTATGCACAAATACAGCCACATTGGATAGCAGCTTCAATAATACTGGAGTTTTTTCTCATAGTCTTGCTCATTCCAGAACCAGAAAAGCAGAGAACACCCCAAGATAACCAATTAACTTATGTTGTCATAGCCATCCTCACAGTGGTGGCCGCAACCATGGCAAACGAGATGGGTTTCCTGGAAAAAACAAAGAAAGATTTTGGATTGGGAAGCATCACAACCCAGCAACCTGAGAGCAACATCCTGGACATAGATCTACGTCCTGCATCAGCTTGGACTCTATATGCTGTGGCAACAACTTTCATCACACCAATGTTGAGACATAGCATTGAAAATTCCTCAGTGAATGTGTCTCTAACAGCCATTGCCAACCAAGCCACAGTGTTAATGGGTCTTGGGAAAGGATGGCCATTGTCGAAAATGGACATCGGAGTTCCCCTCCTTGCCATCGGATGCTATTCACAAGTCAACCCCATAACCCTCACAGCAGCCCTTCTCTTATTGGTAGCACATTATGCTATCATAGGGCCAGGACTCCAAGCAAAAGCAACCAGAGAGGCTCAGAAAAGAGCAGCAGCGGGCATCATGAAAAACCCAACTGTGGATGGAATAACAGTGATTGACCTAGATCCAATACCATATGATCCAAAGTTTGAAAAGCAGTTGGGACAAGTAATGCTCTTAGTTCTCTGCGTGACTCAAGTATTGATGATGAGGACTACATGGGCTTTATGTGAAGCTCTAACTTTAGCGACCGGGCCCATCTCTACACTGTGGGAAGGAAATCCAGGGAGATTTTGGAATACAACTATTGCAGTGTCAATGGCTAACATTTTTAGAGGGAGTTATCTGGCCGGAGCCGGACTTCTCTTTTCTATCATGAAGAACACGGCCAACACAAGAAGGGGAACTGGCAACACAGGAGAAACGCTTGGAGAGAAATGGAAAAGCCGGTTGAATGCATTGGGGAAGAGTGAATTCCAGATCTATAAGAAAAGTGGAATCCAGGAAGTGGATAGAACGTTAGCAAAAGAAGGCATCAAGAGAGGAGAAACGGACCATCACGCTGTGTCGCGAGGCTCAGCGAAACTGAGATGGTTCGTCGAGAGAAACCTTGTCACACCAGAAGGGAAAGTAGTGGACCTTGGCTGCGGCAGAGGGGGCTGGTCATACTATTGTGGGGGACTAAAGAATGTAAAGGAAGTCAAAGGCCTAACAAAAGGAGGACCAGGACACGAAGAACCCATTCCCATGTCAACATATGGTTGGAATCTGGTGCGTCTGCAAAGTGGAGTCGATGTCTTTTTCACTCCGCCAGAAAAGTGTGACACATTGCTGTGTGACATAGGGGAGTCGTCACCAAACCCCACGGTTGAGGCAGGACGAACACTCAGAGTTCTAAACTTAGTGGAAAACTGGCTGAACAATAATACCCAATTTTGCATAAAGGTTCTTAATCCATATATGCCTTCAGTTATAGAAAAAATGGAAGCGCTACAAAGGAAATACGGAGGAGCTTTGGTGAGGAATCCACTCTCACGAAATTCCACACACGAGATGTACTGGGTATCCAATGCTTCCGGGAACATAGTGTCATCAGTGAACATGATTTCAAGAATGTTGATTAACAGATTCACAATGAGACACAAGAAGGCCACATACGAGCCGGATGTTGATCTCGGAAGTGGAACCCGCAACATCGGAATTGAAAGTGAAGTACCAAATCTAGACATAATTGGGAAAAGAATAGAAAAAATAAAACAAGAGCATGAAACATCATGGCACTATGATCAAGACCACCCATACAAAACGTGGGCCTACCATGGCAGCTACGAAACAAAACAGACTGGATCAGCATCATCCATGGTGAACGGAGTGGTTAGGCTGCTAACAAAACCTTGGGACGTCATTCCCATGGTGACACAGATGGCAATGACAGACACGACTCCATTTGGACAACAGCGCGTTTTCAAAGAGAAAGTGGACACGAGAACCCAAGAACCAAAAGAAGGAACGAAAAAACTAATGAAAATCACAGCAGAATGGCTCTGGAAAGAACTAGGAAAGAAAAAGACACCTAGGATGTGCACCAGAGAAGAATTCACAAGAAAGGTGAGAAGCAATGCAGCCTTAGGTGCCATATTCACTGATGAGAACAAGTGGAAGTCGGCACGTGAAGCTGTTGAAGACAGTGGATTTTGGGAATTGGTTGACAAGGAAAGGAATCTCCATCTTGAAGGAAAGTGTGAGACATGTGTGTATAACATGATGGGAAAGAGAGAGAAGAAGCTAGGGGAGTTCGGCAAAGCAAAAGGCAGCAGAGCCATATGGTACATGTGGCTTGGAGCACGCTTCTTAGAGTTTGAAGCCCTGGGATTCTTGAATGAAGATCACTGGTTTTCCAGAGAGAACTCCCTGAGTGGAGTAGAGGGAGAAGGGCTGCACAAACTAGGCTACATTCTAAGAGACGTGAGTAAGAAAGAAGGAGGAGCAATGTACGCCGATGACACCGCAGGATGGGACACAAGAATCACGCTAGAGGACTTGAAAAATGAAGAAATGGTGACAAACCACATGGAAGGAGAACACAAGAAACTTGCTGAAGCCATTTTCAGATTAACGTACCAAAACAAAGTGGTGCGTGTGCAAAGACCGACATCAAGAGGCACAGTAATGGACATTATATCGAGAAGAGACCAAAGAGGTAGTGGACAAGTTGTCACCTACGGCCTCAATACTTTCACCAACATGGAAGCCCAACTGATCAGACAGATGGAGGGAGAAGGAGTCTTCAAAAGCATCCAGCACCTGACAGCCACAGAAGAAATTGCAGTGAAAAACTGGTTAGCAAGAGTGGGGCGTGAGAGGTTATCAAGAATGGCCATCAGCGGAGATGATTGTGTTGTGAAACCCTTAGATGACAGGTTTGCAAACGCTCTAACAGCTTTAAATGACATGGGAAAGGTCAGGAAAGACATACAACAATGGGAACCTTCAAGAGGATGGAACGATTGGACACAAGTGCCCTTCTGTTCACACCATTTCCATGAGTTAATCATGAAGGACGGTCGTGTACTTGTGGTTCCATGTAGAAACCAAGATGAACTGATTGGTAGGGCCCGAATTTCCCAGGGAGCCGGGTGGTCCTTGCGGGAAACAGCTTGTTTGGGGAAGTCTTACGCCCAAATGTGGAGCCTGATGTACTTCCACAGACGTGACCTTAGGCTGGCGGCAAACGCTATTTGCTCGGCGGTCCCTTCACATTGGGTTCCAACAAGTCGAACAACCTGGTCCATACACGCCACACATGAGTGGATGACAACAGAAGACATGCTGACAGTCTGGAACAGGGTGTGGATTCAAGAAAACCCATGGATGGAAGACAAAACTCCAGTAGAATCATGGGAGGAAATCCCATATTTGGGGAAGAGAGAAGACCAGTGGTGCGGCTCATTGATTGGGCTAACAAGCAGGGCCACCTGGGCAAAGAACATCCAAACAGCAATAAATCAAGTTAGATCCCTAATAGGCAATGAGGAATACACAGACTACATGCCATCTATGAAAAGATTCAGAAGAGAAGAGGAAGAGGCAGGAGTCTTGTGG
>S006
ATGAATAACCAACGGAAAAAGGCGAGAAACACGCCTTTCAATATGCTGAAACGCGAGAGAAACCGCGTGTCAACTGTGCAGCAGCTGACAAAGAGATTCTCACTTGGAATGCTACAGGGACGAGGACCACTGAAACTGTTCATGGCCCTGGTGGCATTCCTTCGTTTCCTAACAATCCCGCCAACAGCAGGGATATTAAAAAGATGGGGAACAATCAAAAAATCAAAGGCTATCAATGTCTTGAGAGGGTTCAGGAAAGAGATTGGAAGGATGCTGAACATCTTGAACAGGAGACGCAGAACTGCAGGTATAGTTATTATGATGATCCCAACAGTGATGGCGTTCCATTTAACCACACGCAATGGAGAACCACACATGATCGTCAGTAGACAAGAGAAAGGGAAAAGTCTTCTGTTTAAAACAGAGAACGGTGTGAACATGTGCACCCTCATGGCCATGGATCTTGGTGAACTGTGTGAAGACACAATCACTTACAATTGTCCTCTTCTCAGGCAGAATGAACCAGAAGACATAGACTGTTGGTGCAACTCTACGTCTACATGGGTAACTTATGGGACATGCACCGCTACAGGAGAACACAGAAGGGAAAAAAGATCAGTGGCACTCGTTCCACATGTGGGAATGGGACTGGAGACACGAACTGAAACATGGATGTCATCAGAAGGGGCCTGGAAACATGCACAGAGAATTGAAACTTGGGTCTTGAGACATCCAGGCTTCACCATAATGGCAGCACTCCTGGCATACACCATAGGAACGACATATTTCCAAAGAGTCCTGATTTTCATCTTACTGACAGCTGTTGCTCCTTCAATGACAATGCGTTGTATAGGAATATCAAATAGAGACTTTGTGGAAGGGGTTTCAGGAGGAAGCTGGGTTGACATAGTCCTGGAACATGGAAGCTGTGTGACGACGATGGCAAAAAATAAACCAACATTGGATTTTGAACTGATAAAGACAGAAGCGAAACATCCCGCCACTCTAAGGAAGTATTGCATAGAGGCAAAGCTGACCAACACAACAACAGCATCTCGCTGCCCAACACAAGGAGAACCTAGCCTAAATGAAGAACAGGACAAAAGATTTGTCTGCAAACACTCCATGGTAGATAGAGGATGGGGAAATGGATGCGGATTATTTGGAAAGGGAGGTATCGTGACCTGTGCAATGTTCACATGCAAAAAGAACATGGAAGGGAAAATCGTGCAACCAGAAAACTTGGAGTACACCATTGTGATAACACCTCACTCAGGGGAAGAGAATGCAGTCGGAAATGACACAGGAAAACACGGCAAGGAAATTAAAGTAACACCACAGAGTTCCATCACAGAAGCAGAACTAACAGGCTATGGCACTGTCACGATGGAATGCTCTCCGAGAACGGGACTCGACTTCAATGAGATGGTGTTGCTGCAAATGGAAAACAAAGCTTGGCTGGTGCACAGGCAATGGTTCTTAGACCTGCCATTACCATGGCTGCCCGGAGCAGACACACAAGGATCAAATTGGATACAGAAGGAGACATTGGTCACTTTCAAAAATCCCCATGCAAAGAAACAGGATGTTGTTGTTCTAGGATCCCAAGAAGGGGCTATGCACACAGCACTTACAGGGGCCACGGAAATCCAGATGTCATCAGGAAACTTACTGTTCACAGGACATCTTAAATGTAGGCTGAGAATGGACAAACTACAGCTCAAAGGAATGTCATATTCCATGTGTACAGGAAAGTTCAAAGTTGTGAAGGAAATAGCAGAAACACAACATGGAACAATAGTTATCAGAGTACAATATGAAGGGGACGGTTCTCCGTGCAAGATCCCTTTTGAAATAATGGATTTGGAAAAAAGACATGTCTTAGGTCGCTTGATCACAGTCAACCCAATTGTCACAGAAAAAGACAGCCCAGTCAACATAGAAGCAGAACCTCCATTCGGAGACAGCTACATCATTATAGGAGTAGAACCGGGACAACTGAAGCTCAGCTGGTTTAAGAAAGGAAGCTCTATTGGCCAAATGTTTGAGACAACAATGAGAGGAGCGAAGAGAATGGCCATTTTAGGTGACACAGCTTGGGATTTTGGATCCCTGGGAGGAGTGTTCACATCTATAGGAAAGGCCCTCCACCAAGTCTTTGGAGCAATCTATGGGGCTGCCTTCAGTGGGGTTTCATGGACTATGAAAATCCTCATAGGAGTTGTCATCACATGGATAGGAATGAATTCACGTAGCACTTCACTGTCTGTGTCACTAGTATTAGTGGGAGTCGTGACATTGTACTTGGGAGTTATGGTGCAGGCCGATAGTGGTTGCGTTGTGAGCTGGAAAAACAAAGAACTGAAATGTGGCAGCGGGATTTTTATCACAGACAACGTGCATACATGGACAGAACAATATAAATTCCAACCAGAATCCCCTTCAAAGCTGGCTTCAGCTATCCAGAAGGCTCATGAAGAAGGCATTTGTGGAATCCGCTCAGTAACAAGACTGGAGAATCTGATGTGGAAACAAATAACACCAGAACTGAATCACATTCTAACAGAAAATGAGGTAAAGCTGACTATCATGACAGGAGACATTAAAGGAATCATGCAGGCAGGAAAACGATCCCTGCGGCCTCAACCCACTGAGCTGAAGTACTCTTGGAAAGCATGGGGCAAAGCGAAAATGCTTTCCACAGAGCTTCATAACCACACCTTTCTCATTGATGGCCCCGAAACAGCAGAATGTCCCAACACAAATAGAGCTTGGAACTCACTAGAGGTTGAAGACTATGGCTTTGGAGTATTCACCACTAACATATGGCTGAAATTGAAAGAAAGGCAGGATGTATCTTGTGACTCAAAACTCATGTCAGCAGCCATAAAAGACAACAGAGCCGTCCACGCCGACATGGGTTATTGGATAGAAAGCGCACTCAATGACACATGGAAGATTGAGAAAGCCTCCTTTATTGAAGTCAAAAGCTGCCACTGGCCAAAGTCACACACTCTCTGGAGTAATGGAGTGCTAGAAAGTGAGATGATAATTCCAAAGAATTTTGCAGGACCAGTGTCACAACACAATTACAGACCAGGCTATCATACACAAACGGCAGGACCCTGGCATCTAGGCAGGCTTGAGATGGACTTTGATTTCTGCGAAGGAACTACAGTGGTGGTGACTGAAGACTGTGGAAATAGAGGACCCTCCTTAAGAACAACTACTGCTTCTGGAAAACTCATAACAGAATGGTGCTGCCGATCTTGCACATTACCACCGCTAAGGTACAGAGGTGAGGATGGATGCTGGTATGGAATGGAAATCAGACCATTGAAAGAGAAAGAAGAGAACTTGGTCAACTCTTTGGTCACAGCCGGATATGGACAGATTGACAACTTCTCACTAGGAGTCTTGGGAATGGCATTGTTCCTGGAAGAGATGCTTAGAACCCGAGTAGGGACGAAACATGCAATATTACTAGTTGCAGTCTCTTTCGTGACATTGATCACAGGGAACATGTCCTTTCGAGATTTGGGGAGAGTGATGGTCATGGTGGGCGCTACTATGACGGATGACATAGGCATGGGCGTGACCTATCTTGCCCTATTAGCAGCCTTCAAGGTCAGACCAACTTTTGCAGCTGGACTACTCTTAAGAAAGCTGACCTCCAAGGAATTGATGATGACCACCATAGGAATCGTACTCCTCTCTCAGAGCACCATACCAGAGACCATACTTGAACTGACTGACGCGTTGGCTTTGGGGATGATGGTTCTCAAAATAGTAAGAAACATGGAAAAGTATCAACTAGCAGTGACTATCATGGCTATCTTGTGCGTCCCAAATGCAGTGATATTACAAAACGCATGGAAAGTGAGCTGCACAGCACTGGCAGTGGTGTCCGTTTCCCCACTGCTTTTAACATCTTCACAGCAGAAAACGGATTGGATACCACTGGCGTTGACGATCAAAGGCCTTAATCCAACAGCCATTTTCTTAACAACCCTCTCAAGAACTAGCAAGAAAAGGAGCTGGCCACTAAATGAGGCTATTATGGCAGTCGGGATGGTGAGCATTTTAGCCAGTTCTTTCTTAAAGAATGACATTCCCATGACAGGACCACTAGTGGCTGGAGGGCTTCTCACTGTGTGTTACGTGCTCACTGGAAGATCGGCTGATTTGGAACTGGAGAGAGCTGCTGACATAAGATGGGAAGAACAGGCAGAGATATCAGGAAGCAGTCCAATTTTGTCGATAACAATATCGGAAGATGGCAGCATGTCGATAAAAAATGAAGAAGAAGAACAAACACTGACCATACTGATTAGAACAGGACTGCTGGTGATATCAGGACTTTTTCCCGTGTCAATACCAATCACGGCAGCTGCATGGTACCTGTGGGAAGTGAAAAAACAACGAGCCGGAGTATTGTGGGATGTCCCTTCACCTCCACCTGTGGGAAGGGCCGAACTGGAAGATGGAGCCTATAGAATCAAGCAGAAAGGGATTTTGGGATACTCGCAGATAGGAGCCGGAGTCTACAAAGAAGGAACTTTCCACACAATGTGGCATGTCACACGTGGTGCTGTTCTAATGCATAAAGGGAAGAGAATTGAACCATCATGGGCGGACGTCAAGAAGGACCTAATATCGTATGGAGGAGGTTGGAAGCTAGAAGGAGAATGGAAGGAAGGAGAAGAAGTCCAGGTCCTGGCATTAGAGCCTGGAAAGAATCCAAGAGCCGTCCAAACAAAACCCGGTCTTTTTAAAACCAACACTGGGACCATAGGCGCCGTATCTCTGGACTTTTCTCCTGGAACGTCAGGATCTCCAATTGTCGACAAAAAAGGAAAAGTTGTGGGCCTTTATGGCAACGGTGTCGTCACAAGGAGTGGAACATACGTGAGTGCCATAGCCCAGACTGAAAAAAGCATTGAAGACAACCCAGAGATTGAAGATGACATCTTTCGAAAGAAAAGACTGACCATCATGGACCTCCACCCAGGAGCAGGAAAAACAAAGAGATACCTTCCAGCAATAGTCAGAGAAGCCATAAAACGAGGCTTGAGAACACTAATCCTGGCCCCCACTAGAGTTGTGGCGGCTGAAATGGAAGAGGCTCTCAGAGGACTTCCAATAAGATATCAAACCCCAGCTATCAGAGCTGAGCATACTGGACGGGAGATTGTGGATCTAATGTGTCATGCCACATTCACCATGAGGCTACTATCACCAATTAGAGTGCCAAATTACAACCTGATTATCATGGATGAAGCCCATTTCACAGACCCAGCAAGCATAGCGGCTAGAGGATACATCTCAACTCGAGTAGAGATGGGTGAAGCAGCTGGGATTTTCATGACAGCTACCCCTCCTGGAAGCAGAGACCCATTCCCTCAGAGCAACGCACCAATCATGGATGAAGAAAGGGAAATTCCTGAGCGTTCGTGGAACTCTGGACATGAGTGGGTTACGGATTTTAAGGGGAAGACTGTTTGGTTTGTTCCAAGTATAAAAGCAGGAAATGATATAGCAGCTTGCCTGAGAAAGAATGGGAAGAAAGTGATACAACTCAGCAGGAAGACCTTTGATTCTGAATATATCAAGACTAGGACCAATGATTGGGACTTTGTGGTCACGACAGACATTTCAGAAATGGGTGCTAACTTCAAGGCTGAAAGGGTTATAGACCCCAGACGCTGCATGAAACCAGTCATACTAACAGACGGTGAAGAGCGGGTTATCCTGGCAGGACCCATGCCAGTGACCCACTCTAGTGCAGCACAAAGAAGAGGGAGAGTAGGAAGAAATCCAAAAAATGAAAATGACCAGTATATATATATGGGGGAACCTCTGGAAAATGATGAAGACTGCGCACACTGGAAAGAAGCTAAGATGCTTCTAGATAACATCAACACGCCTGAAGGAATCATTCCCAGCATGTTTGAACCAGAGCGTGAGAAGGTCGACGCCATTGATGGTGAATACCGCTTGAGAGGAGAAGCGAGGAAAACATTTGTGGACCTAATGAGAAGAGGAGACCTACCAGTTTGGCTAGCCTACAGAGTGGCAGCTGAAGGTATCAACTACGCAGACAGAAGATGGTGCTTTGATGGAGTCAAGAACAACCAAATCTTGGAAGAAAATGTGGAAGTGGAAATTTGGACAAAAGAAGGAGAAAGGAAGAAATTAAAACCCAGATGGTTAGATGCTAGGGTCTACTCTGACCCACTGGCACTTAAAGAATTCAAGGAATTCGCAGCTGGAAGAAAATCCCTGACCCTGAATCTAATCACCGAGATGGGTAGGCTCCCAACCTTCATGACCCAGAAAGCAAGGAATGCATTGGACAACTTAGCAGTCCTACATACGGCTGAAGCAGGCGGAAGGGCGTACAATCATGCTCTTAGTGAACTGCCGGAGACTCTGGAGACATTGCTTTTACTGACACTTTTGGCCACAGTCACAGGCGGAATCTTCCTGTTCTTGATGAGCGGAAAGGGTATAGGGAAGATGACCCTGGGAATGTGCTGCATAGTCACAGCTAGTATTCTTCTATGGTATGCACAAATACAGCCACATTGGATAGCAGCTTCAATAATACTGGAGTTTTTTCTCATAGTCTTGCTCATTCCAGAACCAGAAAAGCAGAGAACACCCCAAGATAACCAATTAACTTATGTTGTCATAGCCATCCTCACAGTGGTGGCCGCAACCATGGCAAACGAGATGGGTTTCCTGGAAAAAACAAAGAAAGATTTTGGATTGGGAAGCATCACAACCCAGCAACCTGAGAGCAATATCCTGGACATAGATCTACGTCCTGCATCAGCTTGGACTCTATATGCTGTGGCAACAACTTTCATCACACCAATGTTGAGACATAGCATTGAAAATTCCTCAGTGAATGTGTCTCTAACAGCCATTGCCAACCAAGCCACAGTGTTAATGGGTCTTGGGAAAGGATGGCCATTGTCGAAAATGGACATCGGAGTTCCCCTTCTCGCTATCGGATGCTATTCACAAGTCAACCCCATAACCCTCACAGCAGCCCTTCTCTTATTGGTAGCACATTATGCTATCATAGGGCCAGGACTCCAAGCGAAAGCAACCAGAGAGGCTCAGAAAAGAGCAGCAGCGGGCATCATGAAAAACCCAACTGTGGATGGAATAACAGTGATTGACCTAGATCCAATACCATATGATCCAAAGTTTGAAAAGCAGTTGGGACAAGTGATGCTCTTAGTTCTCTGCGTGACTCAAGTATTGATGATGAGGACTACATGGGCCTTATGTGAAGCTCTAACTTTAGCGACCGGGCCCATCTCTACACTGTGGGAAGGAAATCCAGGGAGATTTTGGAATACAACTATTGCAGTGTCAATGGCTAACATTTTTAGAGGGAGTTATCTGGCCGGAGCCGGACTCCTCTTTTCTATCATGAAGAACACGGCCAACACAAGAAGGGGAACTGGCAACACAGGAGAAACGCTTGGAGAGAAATGGAAAAACCGGTTGAATGCATTGGGGAAGAGTGAATTCCAGATCTATAAGAAAAGTGGAATCCAGGAAGTGGATAGAACGTTAGCAAAAGAAGGCATCAAGAGAGGAGAAACGGACCATCACGCTGTGTCGCGAGGCTCGGCGAAACTGAGATGGTTCGTCGAGAGAAACCTTGTCACACCAGAAGGGAAAGTAGTGGACCTTGGCTGCGGCAGGGGGGGCTGGTCATACTATTGTGGGGGACTAAAGAATGTAAAGGAAGTCAAAGGCCTAACAAAAGGAGGACCAGGACACGAAGAACCCATTCCCATGTCAACTTATGGTTGGAATTTGGTGCGTCTGCAAAGTGGAGTCGATGTCTTTTTTACTCCGCCAGAAAAGTGTGACACATTGCTGTGTGACATAGGGGAGTCGTCACCAAACCCCACGGTTGAGGCAGGACGAACACTCAGAGTTCTAAACTTAGTGGAAAACTGGCTGAACAATAATACCCAATTTTGCATAAAGGTTCTTAATCCATATATGCCTTCAGTTATAGAAAAAATGGAAGCGCTACAAAGGAAATACGGAGGAGCTTTGGTGAGGAATCCACTCTCACGAAATTCCACACACGAGATGTACTGGGTATCCAATGCTTCCGGGAACATAGTGTCATCAGTGAACATGATTTCAAGAATGTTAATTAACAGATTCACAATGAGACACAAGAAGGCCACATACGAGCCGGATGTTGATCTCGGAAGTGGAACCCGCAACATCGGAATTGAAAGTGAAGTACCAAATCTAGGCATAATTGGGAAAAGAATAGAAAAAATAAAACAAGAGCATGAAACATCATGGCACTATGATCAAGACCACCCATACAAAACGTGGGCCTACCATGGCAGCTACGAAACAAAACAGACTGGATCAGCATCATCCATGGTGAACGGAGTGGTTAGGCTGCTAACAAAACCTTGGGACGTCATTCCCATGGTGACACAGATGGCAATGACAGACACGACTCCATTTGGACAACAGCGCGTTTTCAAAGAGAAAGTGGACACGAGAACCCAAGAACCAAAAGAAGGAACGAAAAAACTAATGAAAATCACAGCAGAATGGCTCTGGAAAGAACTAGGAAAGAAAAAGACACCTAGGATGTGCACCAGAGAAGAATTCACAAGAAAGGTGAGAAGCAATGCAGCCTTAGGTGCCATATTCACTGATGAGAACAAGTGGAAGTCGGCACGTGAAGCTGTTGAAGACAGTGGATTTTGGGAATTGGTTGACAAGGAAAGGAATCTCCATCTTGAAGGAAAGTGTGAGACATGTGTGTATAACATGATGGGAAAGAGAGAGAAGAAGCTAGGGGAGTTCGGCAAAGCAAAAGGCAGCAGAGCCATATGGTACATGTGGCTTGGAGCACGCTTCTTAGAGTTTGAAGCCCTGGGATTCTTGAATGAAGATCACTGGTTTTCCAGAGAGAACTCCCTGAGTGGAGTAGAGGGAGAAGGGCTGCACAAACTAGGCTACATTCTAAGAGACGTGAGTAAGAAAGAAGGAGGAGCAATGTACGCCGATGACACCGCAGGATGGGATACAAGAATCACGCTAGAGGACTTGAAAAATGAAGAAATGGTGACAAACCACATGGAAGGAGAACATAAGAAACTTGCTGAAGCCATTTTCAGATTAACGTACCAAAACAAAGTGGTGCGTGTGCAAAGACCGACATCAAGAGGCACAGTAATGGACATTATATCGAGAAGAGACCAAAGAGGTAGTGGACAAGTTGTCACCTACGGCCTCAATACTTTCACCAACATGGAAGCCCAACTGATCAGACAGATGGAGGGAGAAGGAGTCTTCAAAAGCATCCAGCACCTGACAGCCACAGAAGAAATTGCAGTGAAAAACTGGTTAGTAAGAGTGGGGCGTGAGAGGTTATCAAGAATGGCCATCAGCGGAGATGATTGTGTTGTGAAACCCTTAGATGACAGGTTTGCAAACGCTCTAACAGCTTTAAATGACATGGGAAAGGTCAGGAAAGACATACAACAATGGGAACCTTCAAGAGGATGGAACGATTGGACACAAGTGCCCTTTTGTTCACACCACTTCCATGAGTTAATCATGAAGGACGGTCGTGTACTTGTGGTTCCATGTAGAAACCAAGATGAACTGATTGGTAGGGCCCGAATTTCCCAGGGAGCCGGGTGGTCCTTGCGGGAAACAGCTTGTTTGGGGAAGTCTTATGCCCAAATGTGGAGCCTAATGTACTTCCACAGACGTGACCTTAGGCTGGCGGCAAACGCTATTTGCTCGGCGGTCCCTTCACATTGGGTTCCAACAAGTCGAACAACCTGGTCCATACACGCCACACATGAGTGGATGACAACAGAAGACATGCTGACAGTCTGGAACAGGGTGTGGATTCAAGAAAACCCATGGATGGAAGACAAAACTCCAGTAGAATCATGGGAGGAAATCCCATATTTGGGGAAGAGAGAAGACCAGTGGTGCGGCTCATTGATTGGGCTAACAAGCAGGGCCACCTGGGCAAAGAACATCCAAACAGCAATAAATCAAGTTAGATCCCTAATAGGCAATGAGGAATACACAGACTACATGCCATCTATGAAAAGATTCAGAAGAGAAGAGGAAGAGGCAGGAGTCTTGTGG
>S008
ATGAATAACCAACGGAAAAAGGCGAGAAACACGCCTTTCAATATGCTGAAACGCGAGAGAAACCGCGTGTCAACTGTGCAGCAGCTGACAAAGAGATTCTCACTTGGAATGCTACAGGGACGAGGACCACTGAAACTGTTCATGGCCCTGGTGGCATTCCTTCGTTTCCTAACAATCCCGCCAACAGCAGGGATATTAAAAAGATGGGGAACAATCAAAAAATCAAAGGCTATCAATGTCTTGAGAGGGTTCAGGAAAGAGATTGGAAGGATGCTGAACATCTTGAACAGGAGACGCAGAACTGCAGGTATAGTTATTATGATGATCCCAACAGTGATGGCGTTCCATTTAACCACACGCAATGGAGAACCACACATGATCGTCAGTAGACAAGAGAAAGGGAAAAGTCTTCTGTTTAAAACAGAGAACGGTGTGAACATGTGCACCCTCATGGCCATGGATCTTGGTGAACTGTGTGAAGACACAATCACTTACAATTGTCCTCTTCTCAGGCAGAATGAACCAGAAGACATAGACTGTTGGTGCAACTCTACGTCTACATGGGTAACTTATGGGACATGCACCGCTACAGGAGAACACAGAAGGGAAAAAAGATCAGTGGCACTCGTTCCACATGTGGGAATGGGACTGGAGACACGAACTGAAACATGGATGTCATCAGAAGGGGCCTGGAAACATGCACAGAGAATTGAAACTTGGGTCTTGAGACATCCAGGCTTCACCATAATGGCAGCACTCCTGGCATACACCATAGGAACGACATATTTCCAAAGAGTCCTGATTTTCATCTTACTGACAGCTGTTGCTCCTTCAATGACAATGCGTTGTATAGGAATATCAAATAGAGACTTTGTGGAAGGGGTTTCAGGAGGAAGCTGGGTTGACATAGTCCTGGAACATGGAAGCTGTGTGACGACGATGGCAAAAAACAAACCAACATTGGATTTTGAACTGATAAAGACAGAAGCGAAACATCCCGCCACTCTAAGGAAGTATTGCATAGAGGCAAAGCTGACCAACACAACAACAGCATCTCGCTGCCCAACACAAGGAGAACCTAGCCTAAATGAAGAACAGGACAAAAGATTTGTCTGCAAACACTCCATGGTAGATAGAGGATGGGGAAATGGATGCGGATTATTTGGAAAGGGAGGTATCGTGACCTGTGCAATGTTCACATGCAAAAAGAACATGGAAGGGAAAATCGTGCAACCAGAAAACTTGGAGTACACCATTGTGATAACACCTCACTCAGGGGAAGAGAATGCAGTCGGAAATGACACAGGAAAACACGGCAAGGAAATTAAAGTAACACCACAGAGTTCCATCACAGAAGCAGAACTAACAGGCTATGGCACTGTCACGATGGAATGCTCTCCGAGAACGGGACTCGACTTCAATGAGATGGTGTTGCTGCAAATGGAAAACAAAGCTTGGCTGGTGCACAGGCAATGGTTCTTAGACCTGCCATTACCATGGCTGCCCGGAGCAGACACACAAGGATCAAATTGGATACAGAAGGAGACATTGGTCACTTTCAAAAATCCCCATGCAAAGAAACAGGATGTTGTTGTTCTAGGATCCCAAGAAGGGGCTATGCACACAGCACTTACAGGGGCCACGGAAATCCAGATGTCATCAGGAAACTTACTGTTCACAGGACATCTTAAATGTAGGCTGAGAATGGACAAACTACAGCTCAAAGGAATGTCATATTCCATGTGTACAGGAAAGTTCAAAGTTGTGAAGGAAATAGCAGAAACACAACATGGAACAATAGTTATCAGAGTACAATATGAAGGGGACGGTTCTCCGTGCAAGATCCCTTTTGAAATAATGGATTTGGAAAAAAGACATGTCTTAGGTCGCTTGATCACAGTCAACCCAATTGTCACAGAAAAAGACAGCCCAGTCAACATAGAAGCAGAACCTCCATTCGGAGACAGCTACATCATTATAGGAGTAGAACCGGGACAACTGAAGCTCAGCTGGTTTAAGAAAGGAAGCTCTATTGGCCAAATGTTTGAGACAACAATGAGAGGAGCGAAGAGAATGGCCATTTTAGGTGACACAGCTTGGGATTTTGGATCCCTGGGAGGAGTGTTCACATCTATAGGAAAGGCCCTCCACCAAGTCTTTGGAGCAATCTATGGGGCTGCCTTCAGTGGGGTTTCATGGACTATGAAAATCCTCATAGGAGTTGTCATCACATGGATAGGAATGAATTCACGTAGCACTTCACTGTCTGTGTCACTAGTATTAGTGGGAGTCGTGACATTGTACTTGGGAGTTATGGTGCAGGCCGATAGTGGTTGCGTTGTGAGCTGGAAAAACAAAGAACTGAAATGTGGCAGCGGGATTTTTATCACAGACAACGTGCATACATGGACAGAACAATATAAATTCCAACCAGAATCCCCTTCAAAGCTGGCTTCAGCTATCCAGAAGGCTCATGAAGAAGGCATTTGTGGAATCCGCTCAGTAACAAGACTGGAGAATCTGATGTGGAAACAAATAACACCAGAACTGAATCACATTCTAACAGAAAATGAGGTAAAGCTGACTATCATGACAGGAGACATTAAAGGAATCATGCAGGCAGGAAAACGATCCCTGCGGCCTCAACCCACTGAGCTGAAGTACTCTTGGAAAGCATGGGGCAAAGCGAAAATGCTCTCCACAGAGCTTCATAACCACACCTTTCTCATTGATGGCCCCGAAACAGCAGAATGTCCCAACACAAATAGAGCTTGGAACTCACTAGAGGTTGAAGACTATGGCTTTGGAGTATTCACCACTAACATATGGCTGAAATTGAAAGAAAGGCAGGATGTATCTTGTGACTCAAAACTCATGTCAGCAGCCATAAAAGACAACAGAGCCGTCCACGCCGACATGGGTTATTGGATAGAAAGCGCACTCAATGACACATGGAAGATTGAGAAAGCCTCCTTTATTGAAGTCAAAAGCTGCCACTGGCCAAAGTCACACACTCTCTGGAGTAATGGAGTGCTAGAAAGTGAGATGATAATTCCAAAGAATTTTGCAGGACCAGTGTCACAACACAATTACAGACCAGGCTATCATACACAAACGGCAGGACCCTGGCATCTAGGCAGGCTTGAGATGGACTTTGATTTCTGCGAAGGAACTACAGTGGTGGTGACTGAAGACTGTGGAAATAGAGGACCCTCCTTAAGAACAACTACTGCTTCTGGAAAACTCATAACAGAATGGTGCTGCCGATCTTGCACATTACCACCGCTAAGGTACAGAGGTGAGGATGGATGCTGGTATGGAATGGAAATCAGACCATTGAAAGAGAAAGAAGAGAACTTGGTCAACTCTTTGGTCACAGCCGGATATGGACAGATTGACAACTTCTCACTAGGAGTCTTGGGAATGGCATTGTTCCTGGAAGAGATGCTTAGAACCCGAGTAGGGACGAAACATGCAATATTACTAGTTGCAGTCTCTTTCGTGACATTGATCACAGGGAACATGTCCTTTCGAGATTTGGGGAGAGTGATGGTCATGGTGGGCGCTACTATGACGGATGACATAGGCATGGGCGTGACCTATCTTGCCCTATTAGCAGCCTTCAAGGTCAGACCAACTTTTGCAGCTGGACTACTCTTAAGAAAGCTGACCTCCAAGGAATTGATGATGACCACCATAGGAATCGTACTCCTCTCTCAGAGCACCATACCAGAGACCATACTTGAACTGACTGACGCGTTGGCTTTGGGGATGATGGTTCTCAAAATAGTAAGAAACATGGAAAAGTATCAACTAGCAGTGACTATCATGGCTATCTTGTGCGTCCCAAATGCAGTGATATTACAAAACGCATGGAAAGTGAGCTGCACAGCACTGGCAGTGGTGTCCGTTTCCCCACTGCTTTTAACATCTTCACAGCAGAAAACGGATTGGATACCACTGGCGTTGACGATCAAAGGCCTTAATCCAACAGCCATTTTCTTAACAACCCTCTCAAGAACTAGCAAGAAAAGGAGCTGGCCACTAAATGAGGCTATTATGGCAGTCGGGATGGTGAGCATTTTAGCCAGTTCTTTCTTAAAGAATGACATTCCCATGACAGGACCACTAGTGGCTGGAGGGCTTCTCACTGTGTGTTACGTGCTCACTGGAAGATCGGCTGATTTGGAACTGGAGAGAGCTGCTGACATAAGATGGGAAGAACAGGCAGAGATATCAGGAAGCAGTCCAATTTTGTCGATAACAATATCGGAAGATGGCAGCATGTCGATAAAAAATGAAGAAGAAGAACAAACACTGACCATACTGATTAGAACAGGACTGCTGGTGATATCAGGACTTTTTCCCGTGTCAATACCAATCACGGCAGCTGCATGGTACCTGTGGGAAGTGAAGAAACAACGAGCCGGAGTATTGTGGGATGTCCCTTCACCTCCACCTGTGGGAAGGGCCGAACTGGAAGATGGAGCCTATAGAATCAAGCAGAAAGGGATTTTGGGATACTCGCAGATAGGAGCCGGAGTCTACAAAGAAGGAACTTTCCACACAATGTGGCATGTCACACGTGGTGCTGTTCTAATGCATAAAGGGAAGAGAATTGAACCATCATGGGCGGACGTCAAGAAGGACCTAATATCGTATGGAGGAGGTTGGAAGCTAGAAGGAGAATGGAAGGAAGGAGAAGAAGTCCAGGTCCTGGCATTAGAGCCTGGAAAGAATCCAAGAGCCGTCCAAACAAAACCCGGTCTTTTTAAAACCAACACTGGGACCATAGGCGCCGTATCTCTGGACTTTTCTCCTGGAACGTCAGGATCTCCAATTGTCGACAGAAAAGGAAAAGTTGTGGGCCTTTATGGCAACGGTGTCGTCACAAGGAGTGGAACATACGTGAGTGCCATAGCCCAGACTGAAAAAAGCATTGAAGACAACCCAGAGATTGAAGATGACATCTTTCGAAAGAAAAGACTGACCATCATGGACCTCCACCCAGGAGCAGGAAAAACAAAGAGATACCTTCCAGCAATAGTCAGAGAAGCCATAAAACGAGGCTTGAGAACACTAATCCTGGCCCCCACTAGAGTTGTGGCGGCTGAAATGGAAGAGGCTCTCAGAGGACTTCCAATAAGATATCAAACCCCAGCTATCAGAGCTGAGCATACTGGACGGGAGATTGTGGATCTAATGTGTCATGCCACATTCACCATGAGGCTACTATCACCAATTAGAGTGCCAAATTACAACCTGATTATCATGGATGAAGCCCATTTCACAGACCCAGCAAGCATAGCGGCTAGAGGATACATCTCAACTCGAGTAGAGATGGGTGAAGCAGCTGGGATTTTCATGACAGCTACCCCTCCTGGAAGCAGAGACCCATTCCCTCAGAGCAACGCACCAATCATGGATGAAGAAAGGGAAATTCCTGAGCGTTCGTGGAACTCTGGACATGAGTGGGTTACGGATTTTAAGGGGAAGACTGTTTGGTTTGTTCCAAGTATAAAAGCAGGAAATGATATAGCAGCTTGCCTGAGAAAGAATGGGAAGAAAGTGATACAACTCAGCAGGAAGACCTTTGATTCTGAATATATCAAGACTAGGACCAATGATTGGGACTTTGTGGTCACGACAGACATTTCAGAAATGGGTGCTAACTTCAAGGCTGAAAGGGTTATAGACCCCAGACGCTGCATGAAACCAGTCATACTAACAGACGGTGAAGAGCGGGTTATCCTGGCAGGACCCATGCCAGTGACCCACTCTAGTGCAGCACAAAGAAGAGGGAGAGTAGGAAGAAATCCAAAAAATGAAAATGACCAGTATATATATATGGGGGAACCTCTGGAAAATGATGAAGACTGCGCACACTGGAAAGAAGCTAAGATGCTTCTAGATAACATCAACACGCCTGAAGGAATCATTCCCAGCATGTTTGAACCAGAGCGTGAGAAGGTCGACGCCATTGATGGTGAATACCGCTTGAGAGGAGAAGCGAGGAAAACATTTGTGGACCTAATGAGAAGAGGAGACCTACCAGTTTGGCTAGCCTACAGAGTGGCAGCTGAAGGTATCAACTACGCAGACAGAAGATGGTGCTTTGATGGAGTCAAGAACAACCAAATCTTGGAAGAAAATGTGGAAGTGGAAATTTGGACAAAAGAAGGAGAAAGGAAGAAATTAAAACCCAGATGGTTAGATGCTAGGGTCTACTCTGACCCACTGGCACTTAAAGAATTCAAGGAATTCGCAGCTGGAAGAAAATCCCTGACCCTGAATCTAATCACCGAGATGGGTAGGCTCCCAACCTTCATGACCCAGAAAGCAAGGAATGCATTGGACAACTTAGCAGTCCTACATACGGCTGAAGCAGGCGGAAGGGCGTACAATCATGCTCTTAGTGAACTGCCGGAGACTCTGGAGACATTGCTTTTACTGACACTTTTGGCCACAGTCACAGGCGGAATCTTCCTGTTCTTGATGAGCGGAAAAGGTATAGGGAAGATGACCCTGGGAATGTGCTGCATAGTCACAGCTAGTATTCTTCTATGGTATGCACAAATACAGCCACATTGGATAGCAGCTTCAATAATACTGGAGTTTTTTCTCATAGTCTTGCTCATTCCAGAACCAGAAAAGCAGAGAACACCCCAAGATAACCAATTAACTTATGTTGTCATAGCCATCCTCACAGTGGTGGCCGCAACCATGGCAAACGAGATGGGTTTCCTGGAAAAAACAAAGAAAGATTTTGGATTGGGAAGCATCACAACCCAGCAACCTGAGAGCAATATCCTGGACATAGATCTACGTCCTGCATCAGCTTGGACTCTATATGCTGTGGCAACAACTTTCATCACACCAATGTTGAGACATAGCATTGAAAATTCCTCAGTGAATGTGTCTCTAACAGCCATTGCCAACCAAGCCACAGTGTTAATGGGTCTTGGGAAAGGATGGCCATTGTCGAAAATGGACATCGGAGTTCCCCTTCTCGCTATCGGATGCTATTCACAAGTCAACCCCATAACCCTCACAGCAGCCCTTCTCTTATTGGTAGCACATTATGCTATCATAGGGCCAGGACTCCAAGCGAAAGCAACCAGAGAGGCTCAGAAAAGAGCAGCAGCGGGCATCATGAAAAACCCAACTGTGGATGGAATAACAGTGATTGACCTAGATCCAATACCATATGATCCAAAGTTTGAAAAGCAGTTGGGACAAGTGATGCTCTTAGTTCTCTGCGTGACTCAAGTATTGATGATGAGGACTACATGGGCCTTATGTGAAGCTCTAACTTTAGCGACCGGGCCCATCTCTACACTGTGGGAAGGAAATCCAGGGAGATTTTGGAATACAACTATTGCAGTGTCAATGGCTAACATTTTTAGAGGGAGTTATCTGGCCGGAGCCGGACTCCTCTTTTCTATCATGAAGAACACGGCCAACACAAGAAGGGGAACTGGCAACACAGGAGAAACGCTTGGAGAGAAATGGAAAAACCGGTTGAATGCATTGGGGAAGAGTGAATTCCAGATCTATAAGAAAAGTGGAATCCAGGAAGTGGATAGAACGTTAGCAAAAGAAGGCATCAAGAGAGGAGAAACGGACCATCACGCTGTGTCGCGAGGCTCGGCGAAACTGAGATGGTTCGTCGAGAGAAACCTTGTCACACCAGAAGGGAAAGTAGTGGACCTTGGCTGCGGCAGAGGGGGCTGGTCATACTATTGTGGGGGACTAAAGAATGTAAAGGAAGTCAAAGGCCTAACAAAAGGAGGACCAGGACACGAAGAACCCATTCCCATGTCAACTTATGGTTGGAATTTGGTGCGTCTGCAAAGTGGAGTCGATGTCTTTTTCACTCCGCCAGAAAAGTGTGACACATTGCTGTGTGACATAGGGGAGTCGTCACCAAACCCCACGGTTGAGGCAGGACGAACACTCAGAGTTCTAAACTTAGTGGAAAACTGGCTGAACAATAATACCCAATTTTGCATAAAGGTTCTTAATCCATATATGCCTTCAGTTATAGAAAAAATGGAAGCGCTACAAAGGAAATACGGAGGAGCTTTGGTGAGGAATCCACTCTCACGAAATTCCACACACGAGATGTACTGGGTATCCAATGCTTCCGGGAACATAGTGTCATCAGTGAACATGATTTCAAGAATGTTAATTAACAGATTCACAATGAGACACAAGAAGGCCACATACGAGCCGGATGTTGATCTCGGAAGTGGAACCCGCAACATCGGAATTGAAAGTGAAGTACCAAATCTAGGCATAATTGGGAAAAGAATAGAAAAAATAAAACAAGAGCATGAAACATCATGGCACTATGATCAAGACCACCCATACAAAACGTGGGCCTACCATGGCAGCTACGAAACAAAACAGACTGGATCAGCATCATCCATGGTGAACGGAGTGGTTAGGCTGCTAACAAAACCTTGGGACGTCATTCCCATGGTGACACAGATGGCAATGACAGACACGACTCCATTTGGACAACAGCGCGTTTTCAAAGAGAAAGTGGACACGAGAACCCAAGAACCAAAAGAAGGAACGAAAAAACTAATGAAAATCACAGCAGAATGGCTCTGGAAAGAACTAGGAAAGAAAAAGACACCTAGGATGTGCACCAGAGAAGAATTCACAAGAAAGGTGAGAAGCAATGCAGCCTTAGGTGCCATATTCACTGATGAGAACAAGTGGAAGTCGGCACGTGAAGCTGTTGAAGACAGTGGATTTTGGGAATTGGTTGACAAGGAAAGGAATCTCCATCTTGAAGGAAAGTGTGAGACATGTGTGTATAACATGATGGGAAAGAGAGAGAAGAAGCTAGGGGAGTTCGGCAAAGCAAAAGGCAGCAGAGCCATATGGTACATGTGGCTTGGAGCACGCTTCTTAGAGTTTGAAGCCCTGGGATTCTTGAATGAAGATCACTGGTTTTCCAGAGAGAACTCCCTGAGTGGAGTAGAGGGAGAAGGGCTGCACAAACTAGGCTACATTCTAAGAGACGTGAGTAAGAAAGAAGGAGGAGCAATGTACGCCGATGACACCGCAGGATGGGATACAAGAATCACGCTAGAGGACTTGAAAAATGAAGAAATGGTGACAAACCACATGGAAGGAGAACATAAGAAACTTGCTGAAGCCATTTTCAGATTAACGTACCAAAACAAAGTGGTGCGTGTGCAAAGACCGACATCAAGAGGCACAGTAATGGACATTATATCGAGAAGAGACCAAAGAGGTAGTGGACAAGTTGTCACCTACGGCCTCAATACTTTCACCAACATGGAAGCCCAACTGATCAGACAGATGGAGGGAGAAGGAGTCTTCAAAAGCATCCAGCACCTGACAGCCACAGAAGAAATTGCAGTGAAAAATTGGTTAGTAAGAGTGGGGCGTGAGAGGTTATCAAGAATGGCCATCAGCGGAGATGATTGTGTTGTGAAACCCTTAGATGACAGGTTTGCAAACGCTCTAACAGCTTTAAATGACATGGGAAAGGTCAGGAAAGACATACAACAATGGGAACCTTCAAGAGGATGGAACGATTGGACACAAGTGCCCTTTTGTTCACACCACTTCCATGAGTTAATCATGAAGGACGGTCGTGTACTTGTGGTTCCATGTAGAAACCAAGATGAACTGATTGGTAGGGCCCGAATTTCCCAGGGAGCCGGGTGGTCCTTGCGGGAAACAGCTTGTTTGGGGAAGTCTTATGCCCAAATGTGGAGCCTAATGTACTTCCACAGACGTGACCTTAGGCTGGCGGCAAACGCTATTTGCTCGGCGGTCCCTTCACATTGGGTTCCAACAAGTCGAACAACCTGGTCCATACACGCCACACATGAGTGGATGACAACAGAAGACATGCTGACAGTCTGGAACAGGGTGTGGATTCAAGAAAACCCATGGATGGAAGACAAAACTCCAGTAGAATCATGGGAGGAAATCCCATATTTGGGGAAGAGAGAAGACCAGTGGTGCGGCTCATTGATTGGGCTAACAAGCAGGGCCACCTGGGCAAAGAACATCCAAACAGCAATAAATCAAGTTAGATCCCTAATAGGCAATGAGGAATACACAGACTACATGCCATCTATGAAAAGATTCAGAAGAGAAGAGGAAGAGGCAGGAGTCTTGTGG
>S010
CTGAAACGCGAGAGAAACCGCGTGTCAACTGTGCAGCAGCTGACAAAGAGATTCTCACTTGGAATGCTACAAGGACGAGGACCACTGAAACTGTTCATGGCCCTGGTGGCATTCCTTCGTTTCCTAACAATCCCGCCAACAGCAGGGATATTAAAAAGATGGGGAACAATCAAAAAATCAAAGGCTATCAATGTCTTGAGAGGGTTCAGGAAAGAGATTGGAAGGATGCTGAACATCTTGAACAGGAGACGCAGAACTGCAGGTATAGTTATTATGATGATCCCAACAGTGATGGCGTTCCATTTAACCACACGCAATGGAGAACCACACATGATCGTCAGTAGACAAGAGAAAGGGAAAAGTCTTCTGTTTAAAACAGAGAACGGTGTGAACATGTGCACCCTCATGGCCATGGATCTTGGTGAACTGTGTGAAGACACAATCACTTACAATTGTCCTCTCCTCAGGCAGAATGAACCAGAAGACATAGACTGTTGGTGCAACTCTACGTCTACATGGGTAACTTATGGGACATGCACCGCTACAGGAGAACACAGAAGGGAAAAAAGATCAGTGGCACTCGTTCCACATGTGGGAATGGGACTGGAGACACGAACTGAAACATGGATGTCATCAGAAGGGGCCTGGAAACATGCACAGAGAATTGAAACTTGGGTCTTGAGACATCCAGGCTTCACCATAATGGCAGCACTCCTGGCATACACCATAGGAACGACATATTTCCAAAGAGTCCTGATTTTCATCTTGCTGACAGCTGTTGCTCCTTCAATGACAATGCGTTGTATAGGAATATCAAATAGAGACTTTGTGGAAGGGGTTTCAGGAGGAAGCTGGGTTGACATAGTCCTGGAACATGGAAGCTGTGTGACGACGATGGCAAAAAACAAACCAACATTGGATTTTGAACTGATAAAGACAGAAGCGAAACATCCCGCCACTCTAAGGAAGTATTGCATAGAGGCAAAGCTGACCAACACAACAACAGCATCTCGCTGCCCAACACAAGGAGAACCTAGCCTAAATGAAGAACAGGACAAAAGATTTGTCTGCAAACACTCCATGGTAGATAGAGGATGGGGAAATGGATGCGGATTATTTGGAAAGGGAGGTATCGTGACCTGTGCAATGTTCACATGCAAAAAGAACATGGAAGGGAAAATTGTGCAACCAGAAAACTTGGAGTACACCATTGTGATAACACCTCACTCAGGAGAAGAGAATGCAGTCGGAAATGACACAGGAAAACACGGCAAGGAAATTAAAGTAACACCACAGAGTTCCATCACAGAAGCAGAACTAACAGGCTATGGCACTGTCACGATGGAATGCTCTCCGAGAACGGGACTCGACTTCAATGAGATGGTGTTGCTGCAAATGGAAAACAAAGCTTGGCTGGTGCACAGGCAATGGTTCTTAGACCTGCCATTACCATGGCTGCCCGGAGCAGACACACAAGGATCAAATTGGATACAGAAGGAGACATTGGTCACTTTCAAAAATCCCCATGCAAAGAAACAGGATGTTGTTGTTCTAGGATCCCAAGAAGGGGCTATGCACACAGCACTTACAGGGGCCACGGAAATCCAGATGTCATCAGGAAACTTACTGTTCACAGGACATCTTAAATGTAGGCTGAGAATGGACAAACTACAGCTCAAAGGAATGTCATATTCCATGTGTACAGGAAAGTTCAAAGTTGTGAAGGAAATAGCAGAAACACAACATGGAACAATAGTTATCAGAGTACAATATGAAGGGGACGGTTCTCCGTGCAAGATCCCTTTTGAAATAATGGATTTGGAAAAAAGACATGTCTTAGGTCGCTTGATCACAGTCAACCCAATTGTCACAGAAAAAGACAGCCCAGTCAACATAGAAGCAGAACCTCCATTCGGAGACAGCTACATCATTATAGGAGTAGAACCGGGACAACTGAAGCTCAGCTGGTTTAAGAAAGGAAGCTCTATTGGCCAAATGTTTGAGACAACAATGAGAGGAGCGAAGAGAATGGCCATTTTAGGTGACACAGCTTGGGATTTTGGATCCCTGGGAGGAGTGTTCACATCTATAGGAAAGGCCCTCCACCAAGTCTTTGGAGCAATCTATGGGGCTGCCTTCAGTGGGGTTTCATGGACTATGAAAATCCTCATAGGAGTTGTCATCACATGGATAGGAATGAATTCACGTAGCACTTCACTGTCTGTGTCACTAGTATTAGTGGGAGTCGTGACATTGTACTTGGGAGTTATGGTGCAGGCCGATAGTGGTTGCGTTGTGAGCTGGAAAAACAAAGAACTGAAATGTGGCAGCGGGATTTTTATCACAGACAACGTGCATACATGGACAGAACAATATAAATTCCAACCAGAATCCCCTTCAAAGCTGGCTTCAGCTATCCAGAAGGCTCATGAAGAAGGCATTTGTGGAATCCGCTCAGTAACAAGACTGGAGAATCTGATGTGGAAACAAATAACACCAGAACTGAATCACATTCTAACAGAAAATGAGGTAAAGCTGACTATCATGACAGGAGACATTAAAGGAATCATGCAGGCAGGAAAACGATCCCTGCGGCCTCAACCCACTGAGCTGAAGTACTCTTGGAAAGCATGGGGCAAAGCGAAAATGCTCTCCACAGAGCCCCATAACCACACCTTTCTCATTGATGGCCCYGAAACAGCAGAATGTCCCAACACAAATAGAGCTTGGAACTCACTAGAGGTTGAAGACTATGGCTTTGGAGTATTCACCACTAACATATGGCTGAAATTGAAAGAAAGGCAGGATGTATCTTGTGACTCAAAACTCATGTCAGCAGCCATAAAAGACAACAGAGCCGTCCACGCCGACATGGGTTATTGGATAGAAAGCGCACTCAATGACACATGGAAGATTGAGAAAGCCTCCTTTATTGAAGTCAAAAGCTGCCACTGGCCAAAGTCACACACTCTCTGGAGTAATGGAGTGCTAGAAAGTGAGATGATAATTCCAAAGAATTTTGCAGGACCAGTGTCACAACACAATTACAGACCAGGCTATCATACACAAACGGCAGGACCCTGGCATCTAGGCAGGCTTGAGATGGACTTTGATTTCTGCGAAGGAACTACAGTGGTGGTGACTGAAGACTGTGGAAATAGAGGACCCTCCTTAAGAACAACTACTGCTTCTGGAAAACTCATAACAGAATGGTGCTGCCGATCTTGCACATTACCACCGCTAAGGTACAGAGGTGAGGATGGATGCTGGTATGGAATGGAAATCAGACCATTGAAAGAGAAAGAAGAGAACTTGGTCAACTCTTTGGTCACAGCCGGATATGGACAGATTGACAACTTCTCACTAGGAGTCTTGGGAATGGCATTGTTCCTGGAAGAGATGCTTAGAACCCGAGTAGGAACGAAACATGCAATATTACTAGTTGCAGTCTCTTTCGTGACATTGATCACAGGGAACATGTCCTTTCGAGATTTGGGGAGAGTGATGGTCATGGTGGGCGCTACTATGACGGATGACATAGGCATGGGCGTGACCTATCTTGCCCTATTAGCAGCCTTCAAGGTCAGACCAACTTTTGCAGCTGGACTACTCTTAAGAAAGCTGACCTCCAAGGAATTGATGATGACCACCATAGGAATCGTACTCCTCTCTCAGAGCACCATACCAGAGACCATACTTGAACTGACTGACGCGTTGGCTTTGGGGATGATGGTTCTCAAAATAGTAAGAAACATGGAAAAGTATCAACTAGCAGTGACTATCATGGCTATCTTGTGCGTCCCAAATGCAGTGATATTACAAAACGCATGGAAAGTGAGCTGCACAGCACTGGCAGTGGTGTCCGTTTCCCCACTGCTTTTAACATCTTCACAGCAGAAAACGGATTGGATACCACTGGCGTTGACGATCAAAGGCCTTAATCCAACAGCCATTTTCTTAACAACCCTCTCAAGAACTAGCAAGAAAAGGAGCTGGCCACTAAATGAGGCTATTATGGCAGTCGGGATGGTGAGCATTTTAGCCAGTTCTTTCTTAAAGAATGACATTCCCATGACAGGACCACTAGTGGCTGGAGGGCTTCTCACTGTGTGTTACGTGCTCACTGGAAGATCGGCTGATTTGGAACTGGAGAGAGCTGCTGACATAAGATGGGAAGAACAGGCAGAGATATCAGGAAGCAGTCCAATTTTGTCGATAACAATATCGGAAGATGGCAGCATGTCGATAAAAAATGAAGAAGAAGAACAAACACTGACCATACTGATTAGAACAGGACTGCTGGTGATATCAGGACTTTTTCCCGTGTCAATACCAATCACGGCAGCTGCATGGTACCTGTGGGAAGTGAAGAAACAACGAGCCGGAGTATTGTGGGATGTCCCTTCACCTCCACCTGTGGGAAGGGCCGAACTGGAAGATGGAGCCTATAGAATCAAGCAGAAAGGGATTTTGGGATACTCGCAGATAGGAGCCGGAGTCTACAAAGAAGGAACTTTCCACACAATGTGGCATGTCACACGTGGTGCTGTTCTAATGCATAAAGGGAAGAGAATTGAACCATCATGGGCGGACGTCAAGAAGGACCTAATATCGTATGGAGGAGGTTGGAAGCTAGAAGGAGAATGGAAGGAAGGAGAAGAAGTCCAGGTCCTGGCATTAGAGCCTGGAAAGAATCCAAGAGCCGTCCAAACAAAACCCGGTCTTTTCAAAACCAACACTGGGACCATAGGCGCCGTATCTCTGGACTTTTCTCCTGGAACGTCAGGATCTCCAATTGTCGACAGAAAAGGAAAAGTTGTGGGCCTTTATGGCAACGGTGTCGTCACAAGGAGTGGAACATACGTGAGTGCCATAGCCCAGACTGAAAAAAGCATTGAAGACAACCCAGAGATTGAAGATGACATCTTTCGAAAGAAAAGACTGACCATCATGGACCTCCACCCAGGAGCAGGAAAAACAAAGAGATACCTTCCAGCAATAGTCAGAGAAGCCATAAAACGAGGCTTGAGAACACTAATCCTGGCCCCCACTAGAGTTGTGGCGGCTGAAATGGAAGAGGCTCTCAGAGGACTTCCAATAAGATATCAAACCCCAGCTATCAGAGCTGAGCATACTGGACGGGAGATTGTGGATCTAATGTGTCATGCCACATTCACCATGAGGCTACTATCACCAATTAGAGTGCCAAATTACAACCTGATTATCATGGATGAAGCCCATTTCACAGACCCAGCAAGCATAGCGGCTAGAGGATACATCTCAACTCGAGTAGAGATGGGTGAAGCAGCTGGGATTTTCATGACAGCTACCCCTCCTGGAAGCAGAGACCCATTTCCTCAGAGCAACGCACCAATCATGGATGAAGAAAGGGAAATTCCTGAGCGTTCGTGGAACTCTGGACATGAGTGGGTTACGGATTTTAAAGGGAAGACTGTTTGGTTTGTTCCAAGTATAAAAGCAGGAAATGATATAGCAGCTTGCCTGAGAAAGAATGGGAAGAAAGTGATACAACTCAGCAGGAAGACCTTTGATTCTGAATATATCAAGACTAGAACCAATGATTGGGACTTTGTGGTCACGACAGACATTTCAGAAATGGGTGCTAACTTCAAGGCTGAAAGGGTTATAGACCCCAGACGCTGCATGAAACCAGTCATACTAACAGACGGTGAAGAGCGGGTTATCCTGGCAGGACCCATGCCAGTGACCCACTCTAGTGCAGCACAAAGAAGAGGGAGAGTAGGAAGAAATCCAAAAAATGAAAATGACCAGTATATATACATGGGGGAACCTCTGGAAAATGATGAAGACTGCGCACACTGGAAAGAAGCTAAGATGCTTCTAGATAACATCAACACGCCTGAAGGAATCATTCCCAGCATGTTTGAACCAGAGCGTGAGAAGGTCGACGCCATTGATGGTGAATACCGCTTGAGAGGAGAAGCGAGGAAAACATTTGTGGACCTAATGAGAAGAGGAGACCTACCAGTTTGGCTAGCCTACAGAGTGGCAGCTGAAGGTATCAACTACGCAGACAGAAGATGGTGCTTTGATGGAGTCAAGAACAACCAAATCTTGGAAGAAAATGTGGAAGTGGAAATTTGGACAAAAGAAGGAGAAAGGAAGAAATTAAAACCCAGATGGTTAGATGCTAGGGTCTACTCTGACCCACTGGCACTTAAAGAATTCAAGGAATTCGCAGCTGGAAGAAAATCCCTGACCCTGAATCTAATCACCGAGATGGGTAGGCTCCCAACCTTCATGACCCAGAAAGCAAGGAATGCATTGGACAACTTAGCAGTCCTACATACGGCTGAAACAGGCGGAAGGGCGTACAATCATGCTCTTAGTGAACTGCCGGAGACTCTGGAGACATTGCTTTTACTGACACTTTTGGCCACAGTCACAGGCGGAATCTTCCTGTTCTTGATGAGCGGAAAGGGTATAGGGAAGATGACCCTGGGAATGTGCTGCATAGTCACAGCTAGTATTCTTCTATGGTATGCACAAATACAGCCACATTGGATAGCAGCTTCAATAATACTGGAGTTTTTTCTCATAGTCTTGCTCATTCCAGAACCAGAAAAGCAGAGAACACCCCAAGATAACCAATTAACTTATGTTGTCATAGCCATCCTCACAGTGGTGGCCGCAACCATGGCAAACGAGATGGGTTTCCTGGAAAAAACAAAGAAAGATTTTGGATTGGGAAGCATCACAACCCAGCAACCTGAGAGCAATATCCTGGACATAGATCTACGTCCTGCATCAGCTTGGACTCTATATGCTGTGGCAACAACTTTCATCACACCAATGTTGAGACATAGCATTGAAAATTCCTCAGTGAATGTGTCTCTAACAGCCATTGCCAACCAAGCCACAGTGTTAATGGGTCTTGGGAAAGGATGGCCATTGTCGAAAATGGACATCGGAGTTCCCCTTCTCGCTATCGGATGCTATTCACAAGTCAACCCCATAACCCTCACAGCAGCCCTTCTTTTATTGGTAGCACATTATGCTATCATAGGGCCAGGACTCCAAGCGAAAGCAACCAGAGAGGCTCAGAAAAGAGCAGCAGCGGGCATCATGAAAAACCCAACTGTGGATGGAATAACAGTGATTGACCTAGATCCAATACCATATGATCCAAAGTTTGAAAAGCAGTTGGGACAAGTAATGCTCTTAGTTCTCTGCGTGACTCAAGTATTGATGATGAGGACTACATGGGCCTTATGTGAAGCTCTAACTTTAGCGACCGGGCCCATCTCTACACTGTGGGAAGGAAATCCAGGGAGATTTTGGAATACAACTATTGCAGTGTCAATGGCTAACATTTTTAGAGGGAGTTATCTGGCCGGAGCCGGACTTCTCTTTTCTATCATGAAGAACACGGCCAACACAAGAAGGGGAACTGGCAACACAGGAGAAACGCTTGGAGAGAAATGGAAAAGCCGGTTGAATGCATTGGGGAAGAGTGAATTCCAGATCTATAAGAAAAGTGGAATCCAGGAAGTGGATAGAACGTTAGCAAAAGAAGGCATCAAGAGAGGAGAAACGGACCATCACGCTGTGTCGCGAGGCTCAGCGAAACTGAGATGGTTCGTCGAGAGAAACCTTGTCACACCAGAAGGGAAAGTAGTGGACCTTGGCTGCGGCAGAGGGGGCTGGTCATACTATTGTGGGGGACTAAAGAATGTAAAGGAAGTCAAAGGCCTAACAAAAGGAGGACCAGGACACGAAGAACCCATTCCCATGTCAACATATGGTTGGAATCTGGTGCGTCTGCAAAGTGGAGTCGATGTCTTCTTTACTCCGCCAGAAAAGTGTGACACATTGCTGTGTGACATAGGGGAGTCGTCACCAAACCCCACGGTTGAGGCAGGACGAACACTCAGAGTTCTAAACTTAGTGGAAAACTGGCTGAACAATAATACCCAATTTTGCATAAAGGTTCTTAATCCATATATGCCTTCAGTTATAGAAAAAATGGAAGCGCTACAAAGGAAATACGGAGGAGCTTTGGTGAGGAATCCACTCTCACGAAATTCCACACACGAGATGTACTGGGTATCCAATGCTTCCGGGAACATAGTGTCATCAGTGAACATGATTTCAAGAATGTTAATTAACAGATTCACAATGAGACACAAGAAGGCCACATACGAGCCGGATGTTGATCTCGGAAGTGGAACCCGCAACATCGGAATTGAAAGTGAAGTACCAAATCTAGACATAATTGGGAAAAGAATAGAAAAAATAAAACAAGAGCATGAAACATCATGGCACTATGATCAAGACCACCCATACAAAACGTGGGCCTACCATGGCAGCTACGAAACAAAACAGACTGGATCAGCATCATCCATGGTGAACGGAGTGGTTAGGCTGCTAACAAAACCTTGGGACGTCATTCCCATGGTGACACAGATGGCAATGACAGACACGACTCCATTTGGACAACAGCGCGTTTTCAAAGAGAAAGTGGACACGAGAACCCAAGAACCAAAAGAAGGAACGAAAAAACTAATGAAAATCACAGCAGAATGGCTCTGGAAAGAACTAGGAAAGAAAAAGACACCTAGGATGTGCACCAGAGAAGAATTCACAAGAAAGGTGAGAAGCAATGCAGCCTTAGGTGCCATATTCACTGATGAGAACAAGTGGAAGTCGGCACGTGAAGCTGTTGAAGACAGTGGATTTTGGGAATTGGTTGACAAGGAAAGGAATCTCCATCTTGAAGGAAAGTGTGAGACATGTGTGTATAACATGATGGGAAAGAGAGAGAAGAAGCTAGGGGAGTTCGGCAAAGCAAAAGGCAGCAGAGCCATATGGTACATGTGGCTTGGAGCACGCTTCTTAGAGTTTGAAGCCCTGGGATTCTTGAATGAAGATCACTGGTTTTCCAGAGAGAACTCCCTGAGTGGAGTAGAGGGAGAAGGGCTGCACAAACTAGGCTACATTCTAAGAGACGTGAGTAAGAAAGAAGGAGGAGCAATGTACGCCGATGACACCGCAGGATGGGACACAAGAATCACGCTAGAGGACTTGAAAAATGAAGAAATGGTGACAAACCACATGGAAGGAGAACACAAGAAACTTGCTGAAGCCATTTTCAGATTAACGTACCAAAACAAAGTGGTGCGTGTGCAAAGACCGACATCAAGAGGCACAGTAATGGACATTATATCGAGAAGAGACCAAAGAGGTAGTGGACAAGTTGTCACCTACGGCCTCAATACTTTCACCAACATGGAAGCCCAACTGATCAGACAGATGGAGGGAGAAGGAGTCTTCAAAAGCATCCAGCACCTGACAGCCACAGAAGAAATTGCAGTGAAAAACTGGTTAGTAAGAGTGGGGCGTGAGAGGTTATCAAGAATGGCCATCAGCGGAGATGATTGTGTTGTGAAACCCTTAGATGACAGGTTTGCAAACGCTCTAACAGCTTTAAATGACATGGGAAAGGTCAGGAAAGACATACAACAATGGGAACCTTCAAGAGGATGGAACGATTGGACACAAGTGCCCTTTTGTTCACACCATTTCCATGAGTTAATCATGAAGGACGGTCGTGTACTTGTGGTTCCATGTAGAAACCAAGATGAACTGATTGGTAGGGCCCGAATTTCCCAGGGAGCCGGGTGGTCCTTGCGGGAAACAGCTTGTTTGGGGAAGTCTTATGCCCAAATGTGGAGCCTAATGTACTTCCACAGACGTGACCTTAGGCTGGCGGCAAACGCTATTTGCTCGGCGGTCCCTTCACATTGGGTTCCAACAAGTCGAACAACCTGGTCCATACACGCCACACATGAGTGGATGACAACAGAAGACATGCTGACAGTCTGGAACAGGGTGTGGATTCAAGAAAACCCATGGATGGAAGACAAAACTCCAGTAGAATCATGGGAGGAAATCCCATATTTGGGGAAGAGAGAAGACCAGTGGTGCGGCTCATTGATTGGGCTAACAAGCAGGGCCACCTGGGCAAAGAACATCCAAACAGCAATAAATCAAGTTAGATCCCTAATAGGCAATGAGGAATACACAGACTACATGCCATCTATGAAAAGATTCAGAAGAGAAGAGGAAGAGGCAGGAGTCTTGTGG
>S103
ATGAATAACCAACGGAAAAAGGCGAGAAATACGCCTTTCAATATGCTGAAACGCGAGAGAAACCGCGTGTCAACTGTGCAGCAGCTGACAAAGAGATTCTCACTTGGAATGCTACAGGGACGAGGACCACTGAAACTGTTCATGGCCCTGGTGGCATTCCTTCGTTTCCTAACAATCCCGCCAACAGCAGGGATATTAAAAAGATGGGGAACAATCAAAAAATCAAAGGCTATCAATGTTTTGAGAGGGTTCAGGAAAGAGATTGGAAGGATGCTGAACATCTTGAACAGGAGACGCAGAACTGCAGGTATAGTTATTATGATGATCCCAACAGTGATGGCGTTCCATTTAACCACACGCAATGGAGAACCACACATGATCGTCAGTAGACAAGAGAAAGGGAAAAGTCTTCTGTTTAAAACAGAGAACGGTGTGAACATGTGCACCCTCATGGCCATGGACCTTGGTGAACTGTGTGAAGACACAATCACTTACAATTGTCCTCTTCTCAGGCAGAATGAACCAGAAGACATAGACTGTTGGTGCAACTCTACGTCTACATGGGTAACTTATGGGACATGCACCGCTACAGGAGAACACAGAAGGGAAAAAAGATCAGTGGCACTCGTTCCACATGTGGGAATGGGACTGGAGACACGAACTGAAACATGGATGTCATCAGAAGGGGCCTGGAAACATGCACAGAGAATTGAAACCTGGGTCTTGAGACATCCAGGCTTCACCATAATGGCAGCACTCCTGGCATACACCATAGGAACGACATATTTCCAAAGAGTCCTGATTTTCATCTTACTGACAGCTGTTGCTCCTTCAATGACAATGCGTTGTATAGGAATATCAAATAGAGACTTTGTGGAAGGGGTTTCAGGAGGAAGCTGGGTTGACATAGTCCTGGAACATGGAAGCTGTGTGACGACGATGGCAAAAAATAAACCAACATTGGATTTTGAACTGATAAAGACAGAAGCGAAACATCCCGCCACTCTAAGGAAGTATTGCATAGAGGCAAAGCTGACCAACACAACAACAGCATCTCGCTGCCCAACACAAGGAGAACCTAGCCTAAATGAAGAACAGGACAAAAGATTTGTCTGCAAACACTCCATGGTAGATAGAGGATGGGGAAATGGATGCGGATTATTTGGAAAGGGAGGTATCGTGACCTGTGCAATGTTCACATGCAAAAAGAACATGGAAGGGAAAATCGTGCAACCAGAAAACTTGGAGTACACCATTGTGATAACACCTCACTCAGGGGAAGAGAATGCAGTCGGAAATGACACAGGAAAACACGGCAAGGAAATTAAAGTAACACCACAGAGTTCCATCACAGAAGCAGAACTAACAGGCTATGGCACTGTCACGATGGAATGCTCTCCGAGAACGGGACTCGACTTCAATGAGATGGTGTTGCTGCAAATGGAAAACAAAGCTTGGCTGGTGCACAGGCAATGGTTCTTAGACCTGCCATTACCATGGCTGCCCGGAGCAGACACACAAGGATCAAATTGGATACAGAAGGAGACATTGGTCACTTTCAAAAATCCCCATGCAAAGAAACAGGATGTTGTTGTTCTAGGATCCCAAGAAGGGGCTATGCACACAGCACTTACAGGGGCCACGGAAATCCAGATGTCATCAGGAAACTTACTGTTCACAGGACATCTTAAATGTAGGCTGAGAATGGACAAACTACAGCTCAAAGGAATGTCATATTCCATGTGTACAGGAAAGTTCAAAGTTGTGAAGGAAATAGCAGAAACACAACATGGAACAATAGTTATCAGAGTACAATATGAAGGGGACGGTTCTCCGTGCAAGATCCCTTTTGAAATAATGGATTTGGAAAAAAGACATGTCTTAGGTCGCTTGATCACAGTCAACCCAATTGTCACAGAAAAAGACAGCCCAGTCAACATAGAAGCAGAACCTCCATTCGGAGACAGCTACATCATTATAGGAGTAGAACCGGGACAACTGAAGCTCAGCTGGTTTAAGAAAGGAAGCTCTATTGGCCAAATGTTTGAGACAACAATGAGAGGAGCGAAGAGAATGGCCATTTTAGGTGACACAGCTTGGGATTTTGGATCCCTGGGAGGAGTGTTCACATCTATAGGAAAGGCCCTCCACCAAGTCTTTGGAGCAATCTATGGGGCTGCCTTCAGTGGGGTTTCATGGACTATGAAAATCCTCATAGGAGTTGTCATCACATGGATAGGAATGAATTCACGTAGCACTTCACTGTCTGTGTCACTAGTATTAGTGGGAGTCGTGACATTGTACTTGGGAGTTATGGTGCAGGCCGATAGTGGTTGCGTTGTGAGCTGGAAAAACAAAGAACTGAAATGTGGCAGCGGGATTTTTATCACAGACAACGTGCATACATGGACAGAACAATATAAATTCCAACCAGAATCCCCTTCAAAGCTGGCTTCAGCTATCCAGAAGGCTCATGAAGAAGGCATTTGTGGAATCCGCTCAGTAACAAGACTGGAGAATCTGATGTGGAAACAAATAACACCAGAACTGAATCACATTCTAACAGAAAATGAGGTAAAGCTGACTATCATGACAGGAGACATTAAAGGAATCATGCAGGCAGGAAAACGATCCCTGCGGCCTCAACCCACTGAGCTGAAGTACTCTTGGAAAGCATGGGGCAAAGCGAAAATGCTCTCCACAGAGCTTCATAACCACACCTTTCTCATTGATGGCCCCGAAACAGCAGAATGTCCCAACACAAATAGAGCTTGGAACTCACTAGAGGTTGAAGACTATGGCTTTGGAGTATTCACCACTAACATATGGCTGAAATTGAAAGAAAGGCAGGATGTATCTTGTGACTCAAAACTCATGTCAGCAGCCATAAAAGACAACAGAGCCGTCCACGCCGACATGGGTTATTGGATAGAAAGCGCACTCAATGACACATGGAAGATTGAGAAAGCCTCCTTTATTGAAGTCAAAAGCTGCCACTGGCCAAAGTCACACACTCTCTGGAGTAATGGAGTGCTAGAAAGTGAGATGATAATTCCAAAGAATTTTGCAGGACCAGTGTCACAACACAATTACAGACCAGGCTATCATACACAAACGGCAGGACCCTGGCATCTAGGCAGGCTTGAGATGGACTTTGATTTCTGCGAAGGAACTACAGTGGTGGTGACTGAAGACTGTGGAAATAGAGGACCCTCCTTAAGAACAACTACTGCTTCTGGAAAACTCATAACAGAATGGTGCTGCCGATCTTGCACATTACCACCGCTAAGGTACAGAGGTGAGGATGGATGCTGGTATGGAATGGAAATCAGACCATTGAAAGAGAAAGAAGAGAACTTGGTCAACTCTTTGGTCACAGCCGGACATGGACAGATTGACAACTTCTCACTAGGAGTCTTGGGAATGGCATTGTTCCTGGAAGAGATGCTTAGAACCCGAGTAGGGACGAAACATGCAATATTACTAGTTGCAGTCTCTTTCGTGACATTGATCACAGGGAACATGTCCTTTCGAGATTTGGGGAGAGTGATGGTCATGGTGGGCGCTACTATGACGGATGACATAGGCATGGGCGTGACCTATCTTGCCCTATTAGCAGCCTTCAAGGTCAGACCAACTTTTGCAGCTGGACTACTCTTAAGAAAGCTGACCTCCAAGGAATTGATGATGACCACCATAGGAATCGTACTCCTCTCTCAGAGCACCATACCAGAGACCATACTTGAACTGACTGACGCGTTGGCTTTGGGGATGATGGTTCTCAAAATAGTAAGAAACATGGAAAAGTATCAACTAGCAGTGACTATCATGGCTATCTTGTGCGTCCCAAATGCAGTGATATTACAAAACGCATGGAAAGTGAGCTGCACAGCACTGGCAGTGGTGTCCGTTTCCCCACTGCTTTTAACATCTTCACAGCAGAAAACGGATTGGATACCACTGGCGTTGACGATCAAAGGCCTTAATCCAACAGCCATTTTCTTAACAACCCTCTCAAGAACTAGCAAGAAAAGGAGCTGGCCACTAAATGAGGCTATTATGGCAGTCGGGATGGTGAGCATTTTAGCCAGTTCTTTCTTAAAGAATGACATTCCCATGACAGGACCACTAGTGGCTGGAGGGCTTCTCACTGTGTGTTACGTGCTCACTGGAAGATCGGCTGATTTGGAACTGGAGAGAGCTGCTGACATAAGATGGGAAGAACAGGCAGAGATATCAGGAAGCAGTCCAATTTTGTCGATAACAATATCGGAAGATGGCAGCATGTCGATAAAAAATGAAGAAGAAGAACAAACACTGACCATACTGATTAGAACAGGACTGCTGGTGATATCAGGACTTTTTCCCGTGTCAATACCAATCACGGCAGCTGCATGGTACCTGTGGGAAGTGAAAAAACAACGAGCCGGAGTATTGTGGGATGTCCCTTCACCTCCACCTGTGGGAAGGGCCGAACTGGAAGATGGAGCCTATAGAATCAAGCAGAAAGGGATTTTGGGATACTCGCAGATAGGAGCCGGAGTCTACAAAGAAGGAACTTTCCACACAATGTGGCATGTCACGCGTGGTGCTGTTCTAATGCATAAAGGGAAGAGAATTGAACCATCATGGGCGGACGTCAAGAAGGACCTAATATCGTATGGAGGAGGTTGGAAGCTAGAAGGAGAATGGAAGGAAGGAGAAGAAGTCCAGGTCCTGGCATTAGAGCCTGGAAAGAATCCAAGAGCCGTCCAAACAAAACCCGGTCTTTTTAAAACCAACACTGGGACCATAGGCGCCGTATCTCTGGACTTTTCTCCTGGAACGTCAGGATCTCCAATTGTCGACAAAAAAGGAAAAGTTGTGGGCCTTTATGGCAACGGTGTCGTCACAAGGAGTGGAACATACGTGAGTGCCATAGCCCAGACTGAAAAAAGCATTGAAGACAACCCAGAGATTGAAGATGACATCTTTCGAAAGAAAAGACTGACCATCATGGACCTCCACCCAGGAGCAGGAAAAACAAAGAGATACCTTCCAGCAATAGTCAGAGAAGCCATAAAACGAGGCTTGAGAACACTAATCCTGGCCCCCACTAGAGTTGTGGCGGCTGAAATGGAAGAGGCTCTCAGAGGACTTCCAATAAGATATCAAACCCCAGCTATCAGAGCTGAGCATACTGGACGGGAGATTGTGGATCTAATGTGTCATGCCACATTCACCATGAGGCTACTATCACCAATTAGAGTGCCAAATTACAACCTGATTATCATGGATGAAGCCCATTTCACAGACCCAGCAAGCATAGCGGCTAGAGGATACATCTCAACTCGAGTAGAGATGGGTGAAGCAGCTGGGATTTTCATGACAGCTACCCCTCCTGGAAGCAGAGACCCATTTCCTCAGAGCAACGCACCAATCATGGATGAAGAAAGGGAAATTCCTGAGCGTTCGTGGAACTCTGGACATGAGTGGGTTACGGATTTTAAGGGGAAGACTGTTTGGTTTGTTCCAAGTATAAAAGCAGGAAATGATATAGCAGCTTGCCTGAGAAAGAATGGGAAGAAAGTGATACAACTCAGCAGGAAGACCTTTGATTCTGAATATATCAAGACTAGGACCAATGATTGGGACTTTGTGGTCACGACAGACATTTCAGAAATGGGTGCTAACTTCAAGGCTGAAAGGGTTATAGACCCCAGACGCTGCATGAAACCAGTCATACTAACAGACGGTGAAGAGCGGGTTATCCTGGCAGGACCCATGCCAGTGACCCACTCTAGTGCAGCACAAAGAAGAGGGAGAGTAGGAAGAAATCCAAAAAATGAAAATGACCAGTATATATACATGGGGGAACCTCTGGAAAATGATGAAGACTGCGCACACTGGAAAGAAGCTAAGATGCTTCTAGATAACATCAACACGCCTGAAGGAATCATTCCCAGCATGTTTGAACCAGAGCGTGAGAAGGTCGACGCCATTGATGGTGAATACCGCTTGAGAGGAGAAGCGAGGAAAACATTTGTGGACCTAATGAGAAGAGGAGACCTACCAGTTTGGCTAGCCTACAGAGTGGCAGCTGAAGGTATCAACTACGCAGACAGAAGATGGTGCTTTGATGGAGTCAAGAACAACCAAATCTTGGAAGAAAATGTGGAAGTGGAAATTTGGACAAAAGAAGGAGAAAGGAAGAAATTAAAACCCAGATGGTTAGATGCTAGGGTCTACTCTGACCCACTGGCACTTAAAGAATTCAAGGAATTCGCAGCTGGAAGAAAATCCCTGACCCTGAATCTAATCACCGAGATGGGTAGGCTCCCAACCTTCATGACCCAGAAAGCAAGGAATGCATTGGACAACTTAGCAGTCCTACATACGGCTGAAGCAGGCGGAAGGGCGTACAATCATGCTCTTAGTGAACTGCCGGAGACTCTGGAGACATTGCTTTTACTGACACTTTTGGCCACAGTCACAGGCGGAATCTTCCTGTTCTTGATGAGCGGAAAGGGTATAGGGAAGATGACCCTGGGAATGTGCTGCATAGTCACAGCTAGTATTCTTCTATGGTATGCACAAATACAGCCACACTGGATAGCAGCTTCAATAATACTGGAGTTTTTTCTCATAGTCTTGCTCATTCCAGAACCAGAAAAGCAGAGAACACCCCAAGATAACCAATTAACTTATGTTGTCATAGCCATCCTCACAGTGGTGGCCGCAACCATGGCAAATGAGATGGGTTTCCTGGAAAAAACAAAGAAAGATTTTGGATTGGGAAGCATCACAACCCAGCAACCTGAGAGCAATATCCTGGACATAGATCTACGTCCTGCATCAGCTTGGACTCTATATGCTGTGGCAACAACTTTCATCACACCAATGTTGAGACATAGCATTGAAAATTCCTCAGTGAATGTGTCTCTAACAGCCATTGCCAACCAAGCCACAGTGTTAATGGGTCTTGGGAAAGGATGGCCATTGTCGAAAATGGACATCGGAGTTCCCCTTCTCGCTATCGGATGCTATTCACAAGTCAACCCCATAACCCTCACAGCAGCCCTTCTCTTATTGGTAGCGCATTATGCTATCATAGGGCCAGGACTCCAAGCGAAAGCAACCAGAGAGGCTCAGAAAAGAGCAGCAGCGGGCATCATGAAAAACCCAACTGTGGATGGAATAACAGTGATTGACCTAGATCCAATACCATATGATCCAAAGTTTGAAAAGCAGTTGGGACAAGTAATGCTCTTAGTTCTCTGCGTGACTCAAGTATTGATGATGAGGACTACATGGGCCTTATGTGAAGCTCTAACTTTAGCGACCGGGCCCATCTCTACACTGTGGGAAGGAAATCCAGGGAGATTTTGGAATACAACTATTGCAGTGTCAATGGCTAACATTTTTAGAGGGAGTTATCTGGCCGGAGCCGGACTTCTTTTTTCTATCATGAAGAACACGGCCAACACAAGAAGGGGAACTGGCAACACAGGAGAAACGCTTGGAGAGAAATGGAAAAACCGGTTGAATGCATTGGGGAAGAGTGAATTCCAGATCTATAAGAAAAGTGGAATCCAGGAAGTGGATAGAACGTTAGCAAAAGAAGGCATCAAGAGAGGAGAAACGGACCATCACGCTGTGTCGCGAGGCTCAGCGAAACTGAGATGGTTCGTCGAGAGAAACCTTGTCACACCAGAAGGGAAAGTAGTGGACCTTGGCTGCGGCAGAGGGGGCTGGTCATACTATTGTGGGGGACTAAAGAATGTAAAGGAAGTCAAAGGCCTAACAAAAGGAGGACCAGGACACGAAGAACCCATTCCCATGTCAACATATGGTTGGAATCTGGTGCGTCTGCAAAGTGGAGTCGATGTCTTTTTTACTCCGCCAGAAAAGTGTGACACATTGCTGTGTGACATAGGGGAGTCGTCACCAAACCCCACGGTTGAGGCAGGACGAACACTCAGAGTTCTAAACTTAGTGGAAAACTGGCTGAACAATAATGCCCAATTTTGCATAAAGGTTCTTAATCCATATATGCCTTCAGTTATAGAAAAAATGGAAGCGCTACAAAGGAAATACGGAGGAGCTTTGGTGAGGAATCCACTCTCACGAAATTCCACACACGAGATGTACTGGGTATCCAATGCTTCCGGGAACATAGTGTCATCAGTGAACATGATTTCAAGAATGTTAATTAACAGATTCACAATGAGACACAAGAAGGCCACATACGAGCCGGATGTTGATCTCGGAAGTGGAACCCGCAACATCGGAATTGAAAGTGAAGTACCAAATCTAGACATAATTGGGAAAAGAATAGAAAAAATAAAACAAGAGCATGAAACATCATGGCACTATGATCAAGACCACCCATACAAAACGTGGGCTTACCATGGCAGCTACGAAACAAAACAGACTGGATCAGCATCATCCATGGTGAACGGAGTGGTTAGGCTGCTAACAAAACCTTGGGACGTCATTCCCATGGTGACACAGATGGCAATGACAGACACGACTCCATTTGGACAACAGCGCGTTTTCAAAGAGAAAGTGGACACGAGAACCCAAGAACCAAAAGAAGGAACGAAAAAACTAATGAAAATCACAGCAGAATGGCTCTGGAAAGAACTAGGAAAGAAAAAGACACCTAGGATGTGCACCAGAGAAGAATTCACAAGAAAGGTGAGAAGCAATGCAGCCTTAGGTGCCATATTCACTGATGAGAACAAGTGGAAGTCGGCACGTGAAGCCGTTGAAGACAGTGGATTTTGGGAATTGGTTGACAAGGAAAGGAATCTCCATCTTGAAGGAAAGTGTGAGACATGTGTGTATAACATGATGGGAAAGAGAGAGAAGAAGCTAGGGGAGTTCGGCAAAGCAAAAGGCAGCAGAGCCATATGGTACATGTGGCTTGGAGCACGCTTCTTAGAGTTTGAAGCCCTGGGATTCTTGAATGAAGATCACTGGTTTTCCAGAGAGAACTCCCTGAGTGGAGTAGAGGGAGAAGGGCTGCACAAACTAGGCTACATTCTAAGAGACGTGAGTAAGAAAGAAGGAGGAGCAATGTACGCCGATGACACCGCAGGATGGGACACAAGAATCACGCTAGAGGACTTGAAAAATGAAGAAATGGTGACAAACCACATGGAAGGAGAACACAAGAAACTTGCTGAAGCCATTTTCAGATTAACGTACCAAAACAAAGTGGTGCGTGTGCAAAGACCGACATCAAGAGGCACAGTAATGGACATTATATCGAGAAGAGACCAAAGAGGTAGTGGACAAGTTGTCACCTACGGCCTCAATACTTTCACCAACATGGAAGCCCAACTGATCAGACAGATGGAGGGAGAAGGAGTCTTCAAAAGCATCCAGCACCTGACAGCCACAGAAGAAATTGCAGTGAAAAACTGGTTAGTAAGAGTGGGGCGTGAGAGGTTATCAAGAATGGCCATCAGCGGAGATGATTGTGTTGTGAAACCCTTAGATGACAGGTTTGCAAACGCTCTAACAGCTTTAAATGACATGGGAAAGGTCAGGAAAGACATACAACAATGGGAACCCTCAAGAGGATGGAACGATTGGACACAAGTGCCCTTTTGTTCACACCATTTCCATGAGTTAATCATGAAGGACGGTCGTGTACTTGTGGTTCCATGTAGAAACCAAGATGAACTGATTGGTAGGGCCCGAATTTCCCAGGGAGCCGGGTGGTCCTTGCGGGAAACAGCTTGTTTGGGGAAGTCTTATGCCCAAATGTGGAGCCTAATGTACTTCCACAGACGTGACCTTAGGCTGGCGGCAAACGCCATTTGCTCGGCGGTCCCTTCACATTGGGTTCCAACAAGTCGAACAACCTGGTCCATACACGCCACACATGAGTGGATGACAACAGAAGACATGCTGACAGTCTGGAACAGGGTGTGGATTCAAGAAAACCCATGGATGGAAGACAAAACTCCAGTAGAATCATGGGAGGAAATCCCATATTTGGGGAAGAGAGAAGACCAGTGGTGCGGCTCATTGATTGGGCTAACAAGCAGGGCCACCTGGGCAAAGAACATTCAAACAGCAATAAATCAAGTTAGATCCCTAATAGGCAATGAGGAATACACAGACTACATGCCATCTATGAAAAGATTCAGAAGAGAAGAGGAAGAGGCAGGAGTCTTGTGG
>S106
ATGAATAACCAACGGAAAAAGATGCTCAGGAGTCTCGTGGGCTCGGAGATGTGTATGAGAAACCGCGTGTCAACTGTGCAGCAGCTGACAAAGAGATTCTCACTTGGAATGCTACAGGGACGAGGACCACTGAAACTGTTCATGGCCCTGGTGGCATTCCTTCGTTTCCTAACAATCCCGCCAACAGCAGGGATATTAAAAAGATGGGGAACAATCAAAAAATCAAAGGCTATCAATGTCTTGAGAGGGTTCAGGAAAGAGATTGGAAGGATGCTGAACATCTTGAACAGGAGACGCAGAACTGCAGGTATAGTTATTATGATGATCCCAACAGTGATGGCGTTCCATTTAACCACACGCAATGGAGAACCACACATGATCGTCAGTAGACAAGAGAAAGGGAAAAGTCTTCTGTTTAAAACAGAGAACGGTGTGAACATGTGCACCCTCATGGCCATGGACCTTGGTGAACTGTGTGAAGACACAATCACTTACAATTGTCCTCTTCTCAGGCAGAATGAACCAGAAGACATAGACTGTTGGTGCAACTCTACGTCTACATGGGTAACTTATGGGACATGCACCGCTACAGGAGAACACAGAAGGGAAAAAAGATCAGTGGCACTCGTTCCACATGTGGGAATGGGACTGGAGACACGAACTGAAACATGGATGTCATCAGAAGGGGCCTGGAAACATGCACAGAGAATTGAAACTTGGGTCTTGAGACATCCAGGCTTCACCATAATGGCAGCACTCCTGGCATACACCATAGGAACGACATATTTCCAAAGAGTCCTGATTTTCATCTTACTGACAGCTGTTGCTCCTTCAATGACAATGCGTTGTATAGGAATATCAAATAGAGACTTTGTGGAAGGGGTTTCAGGAGGAAGCTGGGTTGACATAGTCCTGGAACATGGAAGCTGTGTGACGACGATGGCAAAAAATAAACCAACATTGGATTTTGAACTGATAAAGACAGAAGCGAAACATCCCGCCACTCTAAGGAAGTATTGCATAGAGGCAAAGCTGACCAACACAACAACAGCATCTCGCTGCCCAACACAAGGAGAACCTAGCCTAAATGAAGAACAGGACAAAAGATTTGTCTGCAAACACTCCATGGTAGATAGAGGATGGGGAAATGGATGCGGATTATTTGGAAAGGGAGGTATCGTGACCTGTGCAATGTTCACATGCAAAAAGAACATGGAAGGGAAAATCGTGCAACCAGAAAACTTGGAGTACACCATTGTGATAACACCTCACTCAGGGGAAGAGAATGCAGTCGGAAATGACACAGGAAAACACGGCAAGGAAATTAAAGTAACACCACAGAGTTCCATCACAGAAGCAGAACTAACAGGCTATGGCACTGTCACGATGGAATGCTCTCCGAGAACGGGACTCGACTTCAATGAGATGGTGTTGCTGCAAATGGAAAACAAAGCTTGGCTGGTGCACAGGCAATGGTTCTTAGACCTGCCATTACCATGGCTGCCCGGAGCAGACACACAAGGATCAAATTGGATACAGAAGGAGACATTGGTCACTTTCAAAAATCCCCATGCAAAGAAACAGGATGTTGTTGTTCTAGGATCTCAAGAAGGGGCTATGCACACAGCACTTACAGGGGCCACGGAAATCCAGATGTCATCAGGAAACTTACTGTTCACAGGACATCTTAAATGTAGGCTGAGAATGGACAAACTACAGCTCAAAGGAATGTCATATTCCATGTGTACAGGAAAGTTCAAAGTTGTGAAGGAAATAGCAGAAACACAACATGGAACAATAGTTATTAGAGTACAATATGAAGGGGACGGTTCTCCGTGCAAGATCCCTTTTGAAATAATGGATTTGGAAAAAAGACATGTCTTAGGTCGCTTGATCACAGTCAACCCAATTGTCACAGAAAAAGACAGCCCAGTCAACATAGAAGCAGAACCTCCATTCGGAGACAGCTACATCATTATAGGAGTAGAACCGGGACAACTGAAGCTCAGCTGGTTTAAGAAAGGAAGCTCTATTGGCCAAATGTTTGAGACAACAATGAGAGGAGCGAAGAGAATGGCCATTTTAGGTGACACAGCTTGGGATTTTGGATCCCTGGGAGGAGTGTTCACATCTATAGGAAAGGCCCTCCACCAAGTCTTTGGAGCAATCTATGGGGCTGCCTTCAGTGGGGTTTCATGGACTATGAAAATCCTCATAGGAGTTGTCATCACATGGATAGGAATGAATTCACGTAGCACTTCACTGTCTGTGTCACTAGTATTAGTGGGAGTCGTGACATTGTACTTGGGAGTTATGGTGCAGGCCGATAGTGGTTGCGTTGTGAGCTGGAAAAACAAAGAACTGAAATGTGGCAGCGGGATTTTTATCACAGACAACGTGCATACATGGACAGAACAATATAAATTCCAACCAGAATCCCCTTCAAAGCTGGCTTCAGCTATCCAGAAGGCTCATGAAGAAGGCATTTGTGGAATCCGCTCAGTAACAAGACTGGAGAATCTGATGTGGAAACAAATAACACCAGAACTGAATCACATTCTAACAGAAAATGAGGTAAAGCTGACTATCATGACAGGAGACATTAAAGGAATCATGCAGGCAGGAAAACGATCCCTGCGGCCTCAACCCACTGAGCTGAAGTACTCTTGGAAAGCATGGGGCAAAGCGAAAATGCTCTCCACAGAGCTTCATAACCACACCTTTCTCATTGATGGCCCCGAAACAGCAGAATGTCCCAACACAAATAGAGCTTGGAACTCACTAGAGGTTGAAGACTATGGCTTTGGAGTATTCACCACTAACATATGGCTGAAATTGAAAGAAAGGCAGGATGTATCTTGTGACTCAAAACTCATGTCAGCAGCCATAAAAGACAACAGAGCCGTCCACGCCGACATGGGTTATTGGATAGAAAGCGCACTCAATGACACATGGAAGATTGAGAAAGCCTCCTTTATTGAAGTCAAAAGCTGCCACTGGCCAAAGTCACACACTCTCTGGAGTAATGGAGTGCTAGAAAGTGAGATGATAATTCCAAAGAATTTTGCAGGACCAGTGTCACAACACAATTACAGACCAGGCTATCATACACAAACGGCAGGACCCTGGCATCTAGGCAGGCTTGAGATGGACTTTGATTTCTGCGAAGGAACTACAGTGGTGGTGACTGAAGACTGTGGAAATAGAGGACCCTCCTTAAGAACGACTACTGCTTCTGGAAAACTCATAACAGAATGGTGCTGCCGATCTTGCACATTACCACCGCTAAGGTACAGAGGTGAGGATGGATGCTGGTATGGAATGGAAATCAGACCATTGAAAGAGAAAGAAGAGAACTTGGTCAACTCTTTGGTCACAGCCGGATATGGACAGATTGACAACTTCTCACTAGGAGTCTTGGGAATGGCATTGTTCCTGGAAGAGATGCTTAGAACCCGAGTAGGGACGAAACATGCAATATTACTAGTTGCAGTCTCTTTCGTGACACTGATCACAGGGAACATGTCCTTTCGAGATTTGGGGAGAGTGATGGTCATGGTGGGCGCTACTATGACGGATGACATAGGCATGGGCGTGACCTATCTTGCCCTATTAGCGGCCTTCAAGGTCAGACCAACTTTTGCAGCTGGACTACTCTTAAGAAAGCTGACCTCCAAGGAATTGATGATGACCACCATAGGAATCGTACTCCTCTCTCAGAGCACCATACCAGAGACCATACTTGAACTGACTGACGCGTTGGCTTTGGGGATGATGGTTCTCAAAATAGTAAGAAACATGGAAAAGTATCAACTAGCAGTGACTATCATGGCTATCTTGTGCGTCCCAAATGCAGTGATATTACAAAACGCATGGAAAGTGAGCTGCACAGCACTGGCAGTGGTGTCCGTTTCCCCACTGCTTTTAACATCTTCACAGCAGAAAACGGATTGGATACCACTGGCGTTGACGATCAAAGGCCTTAATCCAACAGCCATTTTCTTAACAACCCTCTCAAGAACTAGCAAGAAAAGGAGCTGGCCACTAAATGAGGCTATTATGGCAGTCGGGATGGTGAGCATTTTAGCCAGTTCTTTCTTAAAGAATGACATTCCCATGACAGGACCACTAGTGGCTGGAGGGCTTCTCACTGTGTGTTACGTGCTCACTGGAAGATCGGCTGATTTGGAACTGGAGAGAGCTGCTGACATAAGATGGGAAGAACAGGCAGAGATATCAGGAAGCAGTCCAATTTTGTCGATAACAATATCGGAAGATGGCAGCATGTCGATAAAAAATGAAGAAGAAGAACAAACACTGACCATACTGATTAGAACAGGACTGCTGGTGATATCAGGACTTTTTCCCGTGTCAATACCAATCACGGCAGCTGCATGGTACCTGTGGGAAGTGAAAAAACAACGAGCCGGAGTATTGTGGGATGTCCCTTCACCTCCACCTGTGGGAAGGGCCGAACTGGAAGATGGAGCCTATAGAATCAAGCAGAAAGGGATTTTGGGATACTCGCAGATAGGAGCCGGAGTCTACAAAGAAGGAACTTTCCACACAATGTGGCATGTCACACGTGGTGCTGTTCTAATGCATAAAGGGAAGAGAATTGAACCATCATGGGCGGACGTCAAGAAGGACCTAATATCGTATGGAGGAGGTTGGAAGCTAGAAGGAGAATGGAAGGAAGGAGAAGAAGTCCAGGTCCTGGCATTAGAGCCTGGAAAGAATCCAAGAGCCGTCCAAACAAAACCCGGTCTTTTTAAAACCAACACTGGGACCATAGGCGCCGTATCTCTGGACTTTTCTCCTGGAACGTCAGGATCTCCAATTGTCGACAAAAAAGGAAAAGTTGTGGGCCTTTATGGCAACGGTGTCGTCACAAGGAGTGGAACATACGTGAGTGCCATAGCCCAGACTGAAAAAAGCATTGAAGACAACCCAGAGATTGAAGATGACATCTTTCGAAAGAAAAGACTGACCATCATGGACCTCCACCCAGGAGCAGGAAAAACAAAGAGATACCTTCCAGCAATAGTCAGAGAAGCCATAAAACGAGGCTTGAGAACACTAATCCTGGCCCCCACTAGAGTTGTGGCGGCTGAAATGGAAGAGGCTCTCAGAGGACTTCCAATAAGATATCAAACCCCAGCTATCAGAGCTGAGCATACTGGACGGGAGATTGTGGATCTAATGTGTCATGCCACATTCACCATGAGGCTACTATCACCAATTAGAGTGCCAAATTACAACCTGATTATCATGGATGAAGCCCATTTCACAGACCCAGCAAGCATAGCGGCTAGAGGATACATCTCAACTCGAGTAGAGATGGGTGAAGCAGCTGGGATTTTCATGACAGCTACCCCTCCTGGAAGCAGAGACCCATTTCCTCAGAGCAACGCACCAATCATGGATGAAGAAAGGGAAATTCCTGAGCGTTCGTGGAACTCTGGACATGAGTGGGTTACGGATTTTAAGGGGAAGACTGTTTGGTTTGTTCCGAGTATAAAAGCAGGAAATGATATAGCAGCTTGCCTGAGAAAGAATGGGAAGAAAGTGATACAACTCAGCAGGAAGACCTTTGATTCTGAATATATCAAGACTAGGACCAATGATTGGGACTTTGTGGTCACGACAGACATTTCAGAAATGGGTGCTAACTTCAAGGCTGAAAGGGTTATAGACCCCAGACGCTGCATGAAACCAGTCATACTAACAGACGGTGAAGAGCGGGTTATCCTGGCAGGACCCATGCCAGTGACCCACTCTAGTGCAGCACAAAGAAGAGGGAGAGTAGGAAGAAATCCAAAAAATGAAAATGACCAGTATATATACATGGGGGAACCTCTGGAAAATGATGAAGACTGCGCACACTGGAAAGAAGCTAAAATGCTTCTAGATAACATCAACACGCCTGAAGGAATCATTCCCAGCATGTTTGAACCAGAGCGTGAGAAGGTCGACGCCATTGATGGTGAATACCGCTTGAGAGGAGAAGCGAGGAAAACATTTGTGGACCTAATGAGAAGAGGAGACCTACCAGTTTGGCTAGCCTACAGAGTGGCAGCTGAAGGTATCAACTACGCAGACAGAAGATGGTGCTTTGATGGAGTCAAGAACAACCAAATCTTGGAAGAAAATGTGGAAGTGGAAATTTGGACAAAAGAAGGAGAAAGGAAGAAATTAAAACCCAGATGGTTAGATGCTAGGGTCTACTCTGACCCACTGGCACTTAAAGAATTCAAGGAATTCGCAGCTGGAAGAAAATCCCTGACCCTGAATCTAATCACCGAGATGGGTAGGCTCCCAACCTTCATGACCCAGAAAGCAAGGAATGCATTGGACAACTTAGCAGTCCTACATACGGCTGAAGCAGGCGGAAGGGCGTACAATCATGCTCTTAGTGAACTGCCGGAGACTCTGGAGACATTGCTTTTATTGACACTTTTGGCCACAGTCACAGGCGGAATCTTCCTGTTCTTGATGAGCGGAAAAGGTATAGGGAAGATGACCCTGGGAATGTGCTGCATAGTCACAGCTAGTATTCTTCTATGGTATGCACAAATACAGCCACATTGGATAGCAGCTTCAATAATACTGGAGTTTTTTCTCATAGTCTTGCTCATTCCAGAACCAGAAAAGCAGAGAACACCCCAAGATAACCAATTAACTTATGTTGTCATAGCCATCCTCACAGTGGTGGCTGCAACCATGGCAAACGAGATGGGTTTCCTGGAAAAAACAAAGAAAGATTTTGGATTGGGAAGCATCACAACCCAGCAACCTGAAAGCAATATCCTGGACATAGATCTACGTCCTGCATCAGCTTGGACTCTATATGCTGTGGCAACAACTTTCATCACACCAATGTTGAGACATAGCATTGAAAATTCCTCAGTGAATGTGTCTCTAACAGCCATTGCCAACCAAGCTACAGTGTTAATGGGTCTTGGGAAAGGATGGCCATTGTCGAAAATGGACATCGGAGTTCCCCTTCTCGCTATCGGATGCTATTCACAAGTCAACCCCATAACCCTCACAGCAGCCCTTCTCTTATTGGTAGCACATTATGCTATCATAGGGCCAGGACTCCAAGCGAAAGCAACCAGAGAGGCTCAGAAAAGAGCAGCAGCGGGCATCATGAAAAACCCAACTGTGGATGGAATGACAGTGATTGACCTAGATCCAATACCATATGATCCAAAGTTTGAAAAGCAGTTGGGACAAGTAATGCTCTTAGTTCTCTGCGTGACTCAAGTATTGATGATGAGGACTACATGGGCCTTATGTGAAGCTCTAACTTTAGCGACCGGGCCCATCTCTACACTGTGGGAAGGAAATCCAGGGAGATTTTGGAATACAACTATTGCAGTGTCAATGGCTAACATTTTTAGAGGGAGTTATCTGGCCGGAGCCGGACTTCTCTTTTCTATCATGAAGAACACGGCCAACACAAGAAGGGGAACTGGCAACACAGGAGAAACGCTTGGAGAGAAATGGAAAAACCGGTTGAATGCATTGGGGAAGAGTGAATTCCAGATCTATAAGAAAAGTGGAATCCAGGAAGTGGATAGGACGTTAGCAAAAGAAGGCATCAAGAGAGGAGAAACGGACCATCACGCTGTGTCGCGAGGCTCAGCGAAATTGAGATGGTTCGTCGAGAGAAACCTTGTCACACCAGAAGGGAAAGTAGTGGACCTTGGCTGCGGCAGGGGGGGCTGGTCATACTATTGTGGGGGACTAAAGAATGTAAAGGAAGTCAAAGGCCTAACAAAAGGAGGACCAGGACACGAAGAACCCATTCCCATGTCAACATATGGTTGGAATCTGGTGCGTCTGCAAAGTGGAGTCGATGTCTTTTTTACTCCGCCAGAAAAGTGTGACACATTGCTGTGTGACATAGGGGAGTCGTCACCAAACCCCACGGTTGAGGCAGGACGAACACTCAGAGTTCTAAACTTAGTGGAAAACTGGCTGAACAATAATAACCAATTTTGCATAAAGGTTCTTAATCCATATATGCCTTCAGTTATAGAAAAAATGGAAGCGCTACAAAGGAAATACGGAGGAGCTTTGGTGAGGAATCCACTCTCACGAAATTCCACACACGAGATGTACTGGGTATCCAATGCTTCCGGGAACATAGTGTCATCAGTGAACATGATTTCAAGAATGTTAATTAACAGATTCACAATGAGACACAAGAAGGCCACATACGAGCCGGATGTTGATCTCGGAAGTGGAACCCGCAACATCGGAATTGAAAGTGAAGTACCAAATCTAGATATAATTGGGAAAAGAATAGAAAAAATAAAACAAGAGCATGAAACATCATGGCACTATGATCAAGACCACCCATACAAAACGTGGGCCTACCATGGCAGCTACGAAACAAAACAGACTGGATCAGCATCATCCATGGTGAACGGAGTGGTTAGGCTGCTAACAAAACCTTGGGACGTCATTCCCATGGTGACACAGATGGCAATGACAGACACGACTCCATTTGGACAACAGCGCGTTTTCAAAGAGAAAGTGGACACGAGAACCCAAGAACCAAAAGAAGGAACGAAAAAACTAATGAAAATCACAGCAGAATGGCTCTGGAAAGAACTAGGAAAGAAAAAGACACCTAGGATGTGCACCAGAGAAGAATTCACAAGAAAGGTGAGAAGCAATGCAGCCTTAGGTGCCATATTCACTGATGAGAACAAGTGGAAGTCGGCACGTGAAGCTGTTGAAGACAGTGGATTTTGGGAATTGGTTGACAAGGAAAGGAATCTCCATCTTGAAGGAAAGTGTGAGACATGTGTGTATAACATGATGGGAAAGAGAGAGAAGAAGCTAGGGGAGTTCGGCAAAGCAAAAGGCAGCAGAGCCATATGGTACATGTGGCTTGGAGCACGCTTCTTAGAGTTTGAAGCCCTGGGATTCTTGAATGAAGATCACTGGTTTTCCAGAGAGAACTCCCTGAGTGGAGTAGAGGGAGAAGGGCTGCACAAACTAGGCTACATTCTAAGAGACGTGAGTAAGAAAGAAGGAGGAGCAATGTACGCTGATGACACAGCAGGATGGGACACAAGAATCACGCTAGAGGACTTGAAAAATGAAGAAATGGTGACAAACCACATGGAAGGAGAACACAAGAAACTTGCTGAAGCCATTTTCAGATTAACGTACCAAAACAAAGTGGTGCGTGTGCAAAGACCGACATCAAGAGGCACAGTAATGGACATTATATCGAGAAGAGACCAAAGAGGTAGTGGACAAGTTGTCACCTACGGCCTCAATACTTTCACCAACATGGAAGCCCAACTGATCAGACAGATGGAGGGAGAAGGAGTCTTCAAAAGCATCCAGCACCTGACAGCCACAGAAGAAATTGCAGTGAAAAACTGGTTAGTAAGAGTGGGGCGTGAGAGGTTATCAAGAATGGCCATCAGCGGAGATGATTGTGTTGTGAAACCCTTAGATGACAGGTTTGCAAACGCTCTAACAGCTTTAAATGACATGGGAAAGGTCAGGAAAGACATACAACAATGGGAACCTTCAAGAGGATGGAACGATTGGACACAAGTGCCCTTTTGTTCACACCATTTCCATGAGTTAATCATGAAGGACGGTCGTGTACTTGTGGTTCCATGTAGAAACCAAGATGAACTGATTGGTAGGGCCCGAATTTCCCAGGGAGCCGGGTGGTCCTTGCGGGAAACAGCTTGTTTGGGGAAGTCTTATGCCCAAATGTGGAGCCTAATGTACTTCCACAGACGTGACCTTAGGCTGGCGGCAAACGCTATTTGCTCGGCGGTCCCTTCACATTGGGTTCCAACAAGTCGAACAACCTGGTCCATACACGCCACACATGAGTGGATGACAACAGAAGACATGCTGACAGTCTGGAACAGGGTGTGGATTCAAGAAAACCCATGGATGGAAGACAAAACTCCAGTAGAATCATGGGAGGAAATCCCATATTTGGGGAAGAGAGAAGACCAGTGGTGCGGCTCATTGATTGGGCTAACAAGCAGGGCCACCTGGGCAAAGAACATCCAAACAGCAATAAATCAAATTAGATCCCTAATAGGCAATGAGGAATACACAGACTACATGCCATCTATGAAAAGATTCAGAAGAGAAGAGGAAGAGGCAGGAGTCTTGTGG
>S111
CTGAAACGCGAGAGAAACCGCGTGTCAACTGTGCAGCAGCTGACAAAGAGATTCTCACTTGGAATGCTACAGGGACGAGGACCACTGAAACTGTTCATGGCCCTAGTGGCATTCCTTCGTTTCCTAACAATCCCGCCAACAGCAGGGATATTAAAAAGATGGGGAACAATCAAAAAATCAAAGGCTATCAATGTCTTGAGAGGGTTCAGGAAAGAGATTGGAAGGATGCTGAACATCTTGAACAGGAGACGCAGAACTGCAGGTATAATTATTATGATGATCCCAACAGTGATGGCGTTCCATTTAACCACACGCAATGGAGAACCACACATGATCGTCAGTAGACAAGAGAAAGGGAAAAGTCTTCTGTTTAAAACAGAGAACGGTGTGAACATGTGCACCCTCATGGCCATGGATCTTGGTGAACTGTGTGAAGACACAATCACTTACAATTGTCCTCTTCTCAGGCAGAATGAACCAGAAGACATAGACTGTTGGTGCAACTCCACGTCTACATGGGTAACTTATGGGACATGCACCGCTACAGGAGAACACAGAAGGGAAAAAAGATCAGTGGCACTCGTTCCACATGTGGGAATGGGACTGGAGACACGAACTGAAACATGGATGTCATCAGAAGGGGCCTGGAAACATGCACAGAGAATTGAAACTTGGGTCTTGAGACATCCAGGCTTCACCATAATGGCAGCATTCCTGGCATACACCATAGGAACGACATATTTCCAAAGAGTCCTGATTTTCATCTTACTGACAGCTGTTGCTCCTTCAATGACAATGCGTTGTATAGGAATATCAAATAGAGACTTTGTGGAAGGGGTTTCAGGAGGAAGCTGGGTTGACATAGTCCTGGAACATGGAAGCTGTGTGACGACGATGGCAAAAAAAAAACCAACATTGGATTTTGAACTGATAAAGACAGAAGCGAAACATCCCGCCACTCTAAGGAAGTATTGCATAGAGGCAAAGCTGACCAACACAACAACAGCATCTCGCTGCCCAACACAAGGAGAACCTAGCCTAAATGAAGAACAGGACAAAAGATTTGTCTGCAAACACTCCATGGTAGATAGAGGATGGGGAAATGGATGCGGATTATTTGGAAAGGGAGGTATCGTGACCTGTGCAATGTTCACATGCAAAAAGAACATGGAAGGGAAAATCGTACAACCAGAAAACTTGGAGTACACCATTGTGATAACACCTCACTCAGGAGAAGAGAATGCAGTCGGAAATGACACAGGAAAACACGGCAAGGAAATTAAAGTAACACCACAGAGTTCCATCACAGAAGCAGAACTAACAGGCTATGGCACTGTCACGATGGAATGCTCTCCGAGAACGGGACTCGACTTCAATGAGATGGTGTTGCTGCAAATGGAAAACAAAGCTTGGCTGGTGCACAGGCAATGGTTTTTAGACCTGCCATTACCATGGCTGCCCGGAGCAGACACACAAGGATCAAATTGGATACAGAAGGAGACATTGGTCACTTTCAAAAATCCCCATGCAAAGAAACAGGATGTTGTTGTTCTAGGATCCCAAGAAGGGGCTATGCACACAGCACTTACAGGGGCCACGGAAATCCAGATGTCATCAGGAAACTTACTGTTCACAGGACATCTTAAATGTAGGCTGAGAATGGACAAACTACAGCTCAAAGGAATGTCATATTCCATGTGTACAGGAAAGTTCAAAGTTGTGAAGGAAATAGCAGAAACACAACATGGAACAATAGTTATTAGAGTACAATATGAAGGGGACGGTTCTCCGTGCAAGATCCCTTTTGAAATAATGGATTTGGAAAAAAGACATGTCTTAGGTCGCTTGATCACAGTCAACCCAATTGTCACAGAAAAAGACAGCCCAGTCAACATAGAAGCAGAACCTCCATTCGGAGACAGCTACATCATTATAGGAGTAGAACCGGGACAACTGAAGCTCAGCTGGTTTAAGAAAGGAAGCTCTATTGGCCAAATGTTTGAGACAACAATGAGAGGAGCGAAGAGAATGGCCATTTTAGGTGACACAGCTTGGGATTTTGGATCCCTGGGAGGAGTGTTCACATCTATAGGAAAGGCCCTCCACCAAGTCTTTGGAGCAATCTATGGGGCTGCCTTCAGTGGGGTTTCATGGACTATGAAAATCCTCATAGGAGTTGTCATCACATGGATAGGAATGAATTCACGTAGCACTTCACTGTCTGTGTCACTAGTATTAGTGGGAGTCGTGACATTGTACTTGGGAGTTATGGTGCAGGCCGATAGTGGTTGCGTTGTGAGCTGGAAAACCAAAGAACTGAAATGTGGCAGCGGGATTTTTATCACAGACAACGTGCATACATGGACAGAACAATATAAATTCCAACCAGAATCCCCTTCAAAGCTGGCTTCAGCTATCCAGAAGGCTCATGAAGAAGGCATTTGTGGAATCCGCTCAGTAACAAGACTGGAGAATCTGATGTGGAAACAAATAACACCAGAACTGAATCACATTCTAACAGAAAATGAGGTAAAGTTGACTATCATGACAGGAGACATTAAAGGAATCATGCAGGCAGGAAAACGATCCCTGCGGCCTCAACCCACTGAGCTGAAGTACTCTTGGAAAGCATGGGGCAAAGCGAAAATGCTCTCCACAGAGCTTCATAACCACACCTTTCTCATTGATGGCCCCGAAACAGCAGAATGTCCCAACACAAATAGAGCTTGGAACTCACTAGAGGTTGAAGACTATGGCTTTGGAGTATTCACCACTAACATATGGCTGAAATTGAAAGAAAGGCAGGATGTATCTTGTGACTCAAAACTCATGTCAGCAGCCATAAAAGACAACAGAGCCGTCCACGCCGACATGGGCTATTGGATAGAAAGCGCACTCAATGACACATGGAAGATTGAGAAAGCCTCCTTTATTGAAGTCAAAAGCTGCCACTGGCCAAAGTCACACACTCTCTGGAGTAATGGAGTGCTAGAAAGTGAGATGATAATTCCAAAGAATTTTGCAGGACCAGTGTCACAACACAATTACAGACCAGGCTATCATACACAAACGGCAGGACCCTGGCATCTAGGCAGGCTTGAGATGGACTTTGATTTCTGCGAAGGAACTACAGTGGTGGTGACTGAAGACTGTGGAAATAGAGGACCCTCCTTAAGAACAACTACTGCTTCTGGAAAACTCATAACAGAATGGTGCTGCCGATCTTGCACATTACCACCGCTAAGGTACAGAGGTGAGGATGGATGCTGGTATGGAATGGAAATCAGACCATTGAAAGAGAAAGAAGAGAACTTGGTCAACTCTTTGGTCACAGCCGGACATGGACAGATTGACAACTTCTCACTAGGAGTCTTGGGAATGGCATTGTTCCTGGAAGAGATGCTTAGAACCCGAGTAGGGACGAAACATGCAATATTACTAGTTGCAGTCTCTTTCGTGACATTGATCACAGGGAACATGTCCTTTCGAGATTTGGGGAGAGTGATGGTCATGGTGGGCGCTACTATGACGGATGACATAGGCATGGGCGTGACCTATCTTGCCCTATTAGCAGCCTTCAAGGTCAGACCAACTTTTGCAGCTGGACTACTCTTAAGAAAGCTGACCTCCAAGGAATTGATGATGACCACCATAGGAATCGTACTCCTCTCTCAGAGCACCATACCAGAGACCATACTTGAACTGACTGACGCGTTGGCCTTGGGGATGATGGTTCTCAAAATAGTAAGAAACATGGAAAAGTATCAACTAGCAGTGACTATCATGGCTATCTTGTGCGTCCCAAATGCAGTGATATTACAAAACGCATGGAAAGTGAGCTGCACAGCACTGGCAGTGGTGTCCGTTTCCCCACTGCTTTTAACATCTTCACAGCAGAAAACGGATTGGATACCACTGGCGTTGACGATCAAAGGCCTTAATCCAACAGCCATTTTCTTAACAACCCTCTCAAGAACTAGCAAGAAAAGGAGCTGGCCACTAAATGAGGCTATTATGGCAGTCGGGATGGTGAGCATTTTAGCCAGTTCTTTCTTAAAGAATGACATTCCCATGACAGGACCACTAGTGGCTGGAGGGCTTCTCACTGTGTGTTACGTGCTCACTGGAAGATCGGCTGATTTGGAACTGGAGAGAGCTGCTGACATAAGATGGGAAGAACAGGCAGAGATATCAGGAAGCAGTCCAATTTTGTCGATAACAATATCGGAAGATGGCAGCATGTCGATAAAAAATGAAGAAGAAGAACAAACACTGACCATACTGATTAGAACAGGACTGCTGGTGATATCAGGACTTTTTCCCATGTCAATACCAATCACGGCAGCTGCATGGTACCTGTGGGAAGTGAAGAAACAACGAGCCGGAGTATTGTGGGATGTCCCTTCACCTCCACCTGTGGGAAGGGCCGAACTGGAAGATGGAGCCTATAGAATCAAGCAGAAAGGGATTTTGGGATACTCGCAGATAGGAGCCGGAGTCTACAAAGAAGGAACTTTCCACACAATGTGGCATGTCACACGTGGTGCTGTTCTAATGCATAAAGGGAAGAGAATTGAACCATCATGGGCGGACGTCAAGAAGGACCTAATATCGTATGGAGGAGGTTGGAAGCTAGAAGGAGAATGGAAGGAAGGAGAAGAAGTCCAGGTCCTGGCATTAGAGCCTGGAAAGAATCCAAGAGCCGTCCAAACAAAACCCGGTCTTTTCAAAACCAACACTGGGACCATAGGCGCCGTATCTCTGGACTTTTCTCCTGGAACGTCAGGATCTCCAATTGTCGACAAAAAAGGAAAAGTTGTGGGCCTTTATGGCAACGGTGTCGTCACAAGGAGTGGAACATACGTGAGTGCCATAGCCCAGACTGAAAAAAGCATTGAAGACAACCCAGAGATTGAAGATGACATCTTTCGAAAGAAAAGACTGACCATCATGGACCTCCACCCAGGAGCAGGAAAAACAAAGAGATACCTTCCAGCAATAGTCAGAGAAGCCATAAAACGAGGCTTGAGAACACTAATCCTGGCCCCCACTAGAGTTGTGGCGGCTGAAATGGAAGAGGCTCTCAGAGGACTTCCAATAAGATATCAAACCCCAGCTATCAGAGCTGAGCATACTGGACGGGAGATTGTGGATCTAATGTGTCACGCCACATTCACCATGAGGCTACTATCACCAATTAGAGTGCCAAATTACAACCTGATTATCATGGATGAAGCCCATTTCACAGACCCAGCAAGCATAGCGGCTAGAGGATACATCTCAACTCGAGTAGAGATGGGTGAAGCAGCTGGGATTTTCATGACAGCTACCCCTCCTGGAAGCAGAGACCCATTTCCTCAGAGCAACGCACCAATCATGGATGAAGAAAGGGAAATTCCTGAGCGTTCGTGGAACTCTGGACATGAGTGGGTTACGGATTTTAAAGGGAAGACTGTTTGGTTTGTTCCAAGTATAAAAGCAGGAAATGATATAGCAGCTTGCCTGAGAAAGAATGGGAAGAAAGTGATACAACTCAGCAGGAAGACCTTTGATTCTGAATATATCAAGACTAGGACCAATGATTGGGACTTTGTGGTCACGACAGACATTTCAGAAATGGGTGCTAACTTCAAGGCTGAGAGGGTTATAGACCCCAGACGCTGCATGAAACCAGTCATACTAACAGACGGTGAAGAGCGGGTTATCCTGGCAGGACCCATGCCAGTGACCCACTCTAGTGCAGCACAAAGAAGAGGGAGAGTAGGAAGAAATCCAAAAAATGAAAATGACCAGTATATATACATGGGGGAACCTCTGGAAAATGATGAAGACTGCGCACACTGGAAAGAAGCTAAGATGCTTCTAGATAACATCAACACGCCTGAAGGAATCATTCCCAGCATGTTTGAACCAGAGCGTGAGAAGGTCGACGCCATTGATGGTGAATACCGCTTGAGAGGAGAAGCGAGGAAAACATTTGTGGACCTAATGAGAAGAGGAGACCTACCAGTTTGGCTAGCCTACAGAGTGGCAGCTGAAGGTATCAACTACGCAGACAGAAGATGGTGCTTTGATGGAGTCAAGAACAACCAAATCTTGGAAGAAAATGTGGAAGTGGAAATTTGGACAAAAGAAGGAGAAAGGAAGAAATTAAAACCCAGATGGTTAGATGCTAGGATCTACTCTGACCCACTGGCACTTAAAGAATTCAAGGAATTCGCAGCTGGAAGAAAATCCCTGACCCTGAATCTAATCACCGAGATGGGTAGGCTCCCAACCTTCATGACCCAGAAAGCAAGGAATGCATTGGACAACTTAGCAGTCCTACACACGGCTGAAGCAGGCGGAAGGGCGTACAATCATGCTCTTAGTGAACTGCCGGAGACTCTGGAGACATTGCTTTTACTGACACTTTTGGCCACAGTCACAGGCGGAATCTTCCTGTTCTTGATGAGCGGAAAAGGTATAGGGAAGATGACCCTGGGAATGTGCTGCATAGTCACAGCTAGTATTCTTCTATGGTATGCACAAATACAGCCACATTGGATAGCAGCTTCAATAATACTGGAGTTTTTTCTCATAGTCTTGCTCATTCCAGAACCAGAAAAGCAGAGAACACCCCAAGATAACCAATTAACTTATGTTGTCATAGCCATCCTTACAGTGGTGGCCGCAACCATGGCAAACGAGATGGGTTTCCTGGAAAAAACAAAGAAAGATTTTGGATTGGGAAGCATCACAACCCAGCAACCTGAGAGCAACATCCTGGACATAGATCTACGTCCTGCATCAGCTTGGACTCTATATGCTGTGGCAACAACTTTCATCACACCAATGTTGAGACATAGCATTGAAAATTCCTCAGTGAATGTGTCTCTAACAGCCATTGCCAACCAAGCCACAGTGTTAATGGGTCTTGGGAAAGGATGGCCATTGTCGAAAATGGACATCGGAGTTCCCCTTCTCGCTATCGGATGCTATTCACAAGTCAACCCCATAACCCTCACAGCAGCCCTTCTCTTATTGGTAGCACATTATGCTATCATAGGGCCAGGACTCCAAGCGAAAGCAACCAGAGAGGCTCAGAAAAGAGCAGCAGCGGGCATCATGAAAAACCCAACTGTGGATGGAATAACAGTGATTGACCTAGATCCAATACCATATGATCCAAAGTTTGAAAAGCAGTTGGGACAAGTAATGCTCTTAGTCCTCTGCGTGACTCAAGTGTTGATGATGAGGACTACATGGGCTTTATGTGAAGCTCTAACTTTAGCGACCGGGCCCATCTCTACACTGTGGGAAGGAAATCCAGGGAGATTTTGGAATACAACTATTGCAGTGTCAATGGCTAACATTTTTAGAGGGAGTTATCTGGCCGGAGCCGGACTTCTCTTTTCTATCATGAAGAACACGGCCAACACAAGAAGGGGAACTGGCAACACAGGAGAAACGCTTGGAGAGAAATGGAAAAGCCGGTTGAATGCATTGGGGAAGAGTGAATTCCAGATCTATAAGAAAAGTGGAATCCAGGAAGTGGATAGAACGTTAGCAAAAGAAGGCATCAAGAGAGGAGAAACGGACCATCACGCTGTGTCGCGAGGCTCAGCGAAACTGAGATGGTTCGTCGAGAGAAACCTTGTCACACCAGAAGGGAAAGTAGTGGACCTTGGCTGCGGCAGAGGGGGCTGGTCATACTATTGTGGGGGACTAAAGAATGTGAAGGAAGTCAAAGGCCTAACAAAAGGAGGACCAGGACATGAAGAACCCATTCCCATGTCAACATATGGTTGGAATCTGGTGCGTCTGCAAAGTGGAGTCGATGTCTTCTTTACTCCGCCAGAAAAGTGTGACACATTGCTGTGTGACATAGGGGAGTCGTCACCAAACCCCACGGTTGAGGCAGGACGAACACTCAGAGTTCTAAACTTAGTGGAAAACTGGCTGAACAATAATACCCAATTTTGCATAAAGGTTCTTAATCCATATATGCCTTCAGTTATAGAAAAAATGGAAGCGCTACAAAGGAAATACGGAGGAGCTTTGGTGAGGAATCCACTCTCACGAAATTCCACACACGAGATGTACTGGGTATCCAATGCTTCCGGGAACATAGTGTCATCAGTGAACATGATTTCAAGAATGTTGATTAACAGATTCACAATGAGACACAAGAAGGCCACATACGAGCCGGATGTTGATCTCGGAAGTGGAACCCGCAACATCGGAATTGAAAGTGAAGTACCAAATCTAGACATAATTGGAAAAAGAATAGAAAAAATAAAACAAGAGCATGAAACATCATGGCACTATGATCAAGACCACCCATACAAAACGTGGGCCTACCATGGCAGCTACGAAACAAAACAGACTGGATCAGCATCATCCATGGTGAACGGAGTGGTTAGGCTGCTAACAAAACCTTGGGACGTCATTCCCATGGTGACACAGATGGCAATGACAGACACGACTCCATTTGGACAACAGCGCGTTTTCAAAGAGAAAGTGGACACGAGAACCCAAGAACCAAAAGAAGGCACGAAAAAACTAATGAAAATCACAGCAGAATGGCTCTGGAAAGAACTAGGAAAGAAAAAGACACCTAGGATGTGCACCAGAGAAGAATTCACAAGAAAGGTGAGAAGCAATGCAGCCTTAGGTGCCATATTCACTGATGAGAACAAGTGGAAGTCGGCACGTGAAGCTGTTGAAGACAGTGGATTTTGGGAATTGGTTGACAAGGAAAGGAATCTCCATCTTGAAGGAAAGTGTGAGACATGTGTGTATAACATGATGGGAAAGAGAGAGAAGAAGCTAGGGGAGTTCGGCAAAGCAAAAGGCAGCAGAGCCATATGGTACATGTGGCTTGGAGCACGCTTCTTAGAGTTTGAAGCCCTGGGATTCTTGAATGAAGATCACTGGTTTTCCAGAGAGAACTCCCTGAGTGGAGTAGAAGGAGAAGGGCTGCACAAACTAGGCTACATTCTAAGAGACGTGAGTAAGAAAGAAGGAGGAGCAATGTACGCCGATGACACCGCAGGATGGGACACAAGAATCACGCTAGAGGACTTGAAAAATGAAGAAATGGTGACAAACCACATGGAAGGAGAACATAAGAAACTTGCTGAAGCCATTTTCAGATTAACGTACCAAAACAAAGTGGTGCGTGTGCAAAGACCGACATCAAGAGGCACAGTAATGGACATTATATCGAGAAGAGACCAAAGAGGTAGTGGACAAGTTGTCACCTACGGCCTCAATACTTTCACCAACATGGAAGCCCAACTGATCAGACAGATGGAGGGAGAAGGAGTCTTCAAAAGCATCCAGCATCTGACAGCCACAGAAGAAATTGCAGTGAAAAACTGGTTAGTAAGAGTGGGGCGTGAGAGGTTATCAAGAATGGCCATCAGCGGAGATGATTGTGTTGTGAAACCCTTAGATGACAGGTTTGCAAACGCTCTAACAGCTTTAAATGACATGGGAAAGGTCAGGAAAGACATACAACAATGGGAACCTTCAAGAGGATGGAACGATTGGACACAAGTGCCCTTCTGTTCACACCATTTCCATGAGTTAATCATGAAGGACGGTCGTGTACTTGTGGTTCCATGTAGAAACCAAGATGAACTGATTGGTAGGGCCCGAATTTCCCAGGGAGCCGGGTGGTCCTTGCGGGAAACAGCTTGTTTGGGGAAGTCTTATGCCCAAATGTGGAGCCTAATGTACTTCCACAGACGTGACCTTAGGCTGGCGGCAAACGCTATTTGCTCGGCGGTCCCTTCACATTGGGTTCCAACAAGTCGAACAACCTGGTCCATACACGCCACACATGAGTGGATGACAACAGAAGACATGCTGACAGTCTGGAACAGGGTGTGGATTCAAGAAAACCCATGGATGGAAGACAAAACTCCAGTAGAATCATGGGAGGAAATCCCATATTTGGGGAAGAGAGAAGACCAGTGGTGCGGCTCATTGATTGGGCTAACAAGCAGGGCCACCTGGGCAAAGAACATCCAAACAGCAATAAATCAAGTTAGATCCCTAATAGGCAATGAGGAATACACAGACTACATGCCATCTATGAAAAGATTCAGAAGAGAAGAGGAAGAGGCAGGAGTCTTGTGG
>S113
ATGAATAACCAACGGAAAAAGGCGAGAAATACGCCTTTCAATATGCTGAAACGCGAGAGAAACCGCGTGTCAACTGTGCAGCAGCTGACAAAGAGATTCTCACTTGGAATGCTACAGGGACGAGGACCACTGAAACTGTTCATGGCCCTGGTGGCATTCCTTCGTTTCCTAACAATCCCGCCAACAGCAGGGATATTAAAAAGATGGGGAACAATCAAAAAATCAAAGGCTATCAATGTCTTGAGAGGGTTCAGGAAAGAGATTGGAAGGATGCTGAACATCTTGAACAGGAGACGCAGAACTGCAGGTATAGTTATTATGATGATCCCAACAGTGATGGCGTTCCATTTAACCACACGCAATGGAGAACCACACATGATCGTCAGTAGACAAGAGAAAGGGAAAAGTCTTCTGTTTAAAACAGAGAACGGTGTGAACATGTGCACCCTCATGGCCATGGATCTTGGTGAACTGTGTGAAGACACGATCACTTACAATTGTCCTCTTCTCAGGCAGAATGAACCAGAAGACATAGACTGTTGGTGCAACTCTACGTCTACATGGGTAACTTATGGGACATGCACCGCTACAGGAGAACACAGAAGGGAAAAAAGATCAGTGGCACTCGTTCCACATGTGGGAATGGGACTGGAGACACGAACTGAAACATGGATGTCATCAGAAGGGGCCTGGAAACATGCACAGAGAATTGAAACTTGGGTCTTGAGACATCCAGGCTTCACCATAATGGCAGCACTCCTGGCATACACCATAGGAACGACATATTTCCAAAGAGTCCTGATTTTCATCTTACTGACAGCTGTTGCTCCTTCAATGACAATGCGTTGTATAGGAATATCAAATAGAGACTTTGTGGAAGGGGTTTCAGGAGGAAGCTGGGTTGACATAGTCCTGGAACATGGAAGCTGTGTGACGACGATGGCAAAAAATAAACCAACATTGGATTTTGAACTGATAAAGACAGAAGCGAAACATCCCGCCACTCTAAGGAAGTATTGCATAGAGGCAAAGCTGACCAACACAACAACAGCATCTCGCTGCCCAACACAAGGAGAACCTAGCCTAAATGAAGAACAGGACAAAAGATTTGTCTGCAAACACTCCATGGTAGATAGAGGATGGGGAAATGGATGCGGATTATTTGGAAAGGGAGGTATCGTGACCTGTGCAATGTTCACATGCAAAAAGAACATGGAAGGGAAAATCGTGCAACCAGAAAACTTAGAGTACACCATTGTGATAACACCTCACTCAGGGGAAGAGAATGCAGTCGGAAATGACACAGGAAAACACAGCAAGGAAATTAAAGTAACACCACAGAGTTCCATCACAGAAGCAGAACTAACAGGCTATGGCACTGTCACGATGGAATGCTCTCCGAGAACGGGACTCGACTTCAATGAGATGGTGTTGCTGCAAATGGAAAACAAAGCTTGGCTGGTGCACAGGCAATGGTTCTTAGACCTGCCATTACCATGGCTGCCCGGAGCAGACACACAAGGATCAAATTGGGTTCAGAAGGAGACATTGGTCACTTTCAAAAATCCCCATGCAAAGAAACAGGATGTTGTTGTTCTAGGATCCCAAGAAGGGGCTATGCACACAGCACTTACAGGGGCCACGGAAATCCAGATGTCATCAGGAAACTTACTGTTCACAGGACATCTTAAATGTAGGCTGAGAATGGACAAACTACAGCTCAAAGGAATGTCATATTCCATGTGCACAGGAAAGTTCAAAGTTGTGAAGGAAATAGCAGAAACACAACATGGAACAATAGTTATCAGAGTACAATATGAAGGGGACGGTTCTCCGTGCAAGATCCCTTTTGAAATAATGGATTTGGAAAAAAGACATGTCTTAGGTCGCTTGATCACAGTCAACCCAATTGTCACAGAAAAAGACAGCCCAGTCAACATAGAAGCAGAACCTCCATTCGGAGACAGCTACATCATTATAGGAGTAGAACCGGGACAACTGAAGCTCAGCTGGTTTAAGAAAGGAAGCTCTATTGGCCAAATGTTTGAGACAACAATGAGAGGAGCGAAGAGAATGGCCATTTTAGGTGACACAGCTTGGGATTTTGGATCCCTGGGAGGAGTGTTCACATCTGTAGGAAAGGCCCTCCACCAAGTCTTTGGAGCAATCTATGGGGCTGCCTTCAGTGGGGTTTCATGGACTATGAAAATCCTCATAGGAGTTGTCATCACATGGATAGGAATGAATTCACGTAGCACTTCACTGTCTGTGTCACTAGTATTAGTGGGAGTCGTGACATTGTACTTGGGAGTTATGGTGCAGGCCGATAGTGGTTGCGTTGTGAGCTGGAAAAACAAAGAACTGAAATGTGGCAGCGGGATTTTTATCACAGACAACGTGCATACATGGACAGAACAATATAAATTCCAACCAGAATCCCCTTCAAAGCTGGCTTCAGCTATCCAGAAGGCTCATGAAGAAGGCATTTGTGGAATCCGCTCAGTAACAAGACTGGAGAATCTGATGTGGAAACAAATAACACCAGAACTGAATCACATTCTAACAGAAAATGAGGTAAAGCTGACTATCATGACAGGAGACATTAAAGGAATCATGCAGGCAGGAAAACGATCCCTGCGGCCTCAACCCACTGAGCTGAAGTACTCTTGGAAAGCATGGGGCAAAGCGAAAATGCTCTCCACAGAGCTTCATAACCACACCTTTCTCATTGATGGCCCCGAAACAGCAGAATGTCCCAACACAAATAGAGCTTGGAACTCACTAGAGGTTGAAGACTATGGCTTTGGAGTATTCACCACTAACATATGGCTGAAATTGAAAGAAAGGCAGGATGTATCTTGTGACTCAAAACTCATGTCAGCAGCCATAAAAGACAACAGAGCCGTCCACGCCGACATGGGTTATTGGATAGAAAGCGCACTCAATGACACATGGAAGATTGAGAAAGCCTCCTTTATTGAAGTCAAAAGCTGCCACTGGCCAAAGTCACACACTCTCTGGAGTAATGGAGTGCTAGAAAGTGAGATGATAATTCCAAAGAATTTTGCAGGACCAGTGTCACAACACAATTACAGACCAGGCTATCATACACAAACGGCAGGACCCTGGCATCTAGGCAGGCTTGAGATGGACTTTGATTTCTGCGAAGGAACTACAGTGGTGGTGACTGAAGACTGTGGAAATAGAGGACCCTCCTTAAGAACAACTACTGCTTCTGGAAAACTCATAACAGAATGGTGCTGCCGATCTTGCACATTACCACCGCTAAGGTACAGAGGTGAGGATGGATGCTGGTATGGAATGGAAATCAGACCATTGAAAGAGAAAGAAGAGAACTTGGTCAACTCTTTGGTCACAGCCGGATATGGACAGATTGACAACTTCTCACTAGGAGTCTTGGGAATGGCATTGTTCCTGGAAGAGATGCTTAGAACCCGAGTAGGGACGAAACATGCAATATTACTAGTTGCAGTCTCTTTCGTGACATTGATCACAGGGAACATGTCCTTTCGAGATTTGGGGAGAGTGATGGTCATGGTGGGCGCTACTATGACGGATGACATAGGCATGGGCGTGACCTATCTTGCCCTATTAGCAGCCTTCAAGGTCAGACCAACTTTTGCAGCTGGACTACTCTTAAGAAAGCTGACCTCCAAGGAATTGATGATGACCACCATAGGAATCGTACTCCTCTCTCAGAGCACCATACCAGAGACCATACTTGAACTGACTGACGCGTTGGCTTTGGGGATGATGGTTCTCAAAATAGTAAGAAACATGGAAAAGTATCAACTAGCAGTGACTATCATGGCTATCTTGTGCGTCCCAAATGCAGTGATATTACAAAACGCATGGAAAGTGAGCTGCACAGCACTGGCAGTGGTGTCCGTTTCCCCACTGCTTTTAACATCTTCACAGCAGAAAACGGATTGGATACCACTGGCGTTGACGATCAAAGGCCTTAATCCAACAGCCATTTTCTTAACAACCCTCTCAAGAACTAGCAAGAAAAGGAGCTGGCCACTAAATGAGGCTATTATGGCAGTCGGGATGGTGAGCATTTTAGCCAGTTCTTTCTTAAAGAATGACATTCCCATGACAGGACCACTAGTGGCTGGAGGGCTTCTCACTGTGTGTTACGTGCTCACTGGAAGATCGGCTGATTTGGAACTGGAGAGAGCTGCTGACATAAGATGGGAGGAACAGGCAGAGATATCAGGAAGCAGTCCAATTTTGTCGATAACAATATCGGAAGATGGCAGCATGTCGATAAAAAATGAAGAAGAAGAACAAACACTGACCATACTGATTAGAACAGGACTGCTGGTGATATCAGGACTTTTTCCCGTGTCAATACCAATCACGGCAGCTGCATGGTACCTGTGGGAAGTGAAAAAACAACGAGCCGGAGTATTGTGGGATGTCCCTTCACCTCCACCTGTGGGAAGGGCCGAACTGGAAGATGGAGCCTATAGAATCAAGCAGAAAGGGATTTTGGGATACTCGCAGATAGGAGCCGGAGTCTACAAAGAAGGAACTTTCCACACAATGTGGCATGTCACACGTGGTGCTGTTCTAATGCATAAAGGGAAGAGAATTGAACCATCATGGGCGGACGTCAAGAAGGACCTAATATCGTATGGAGGAGGTTGGAAGCTAGAAGGAGAATGGAAGGAAGGAGAAGAAGTCCAGGTCCTGGCATTAGAGCCTGGAAAGAATCCAAGAGCCGTCCAAACAAAACCCGGTCTTTTTAAAACCAACACTGGGACCATAGGCGCCGTATCTCTGGACTTTTCTCCTGGAACGTCAGGATCTCCAATTGTCGACAAAAAAGGAAAAGTTGTGGGCCTTTATGGCAACGGTGTCGTCACAAGGAGTGGAACATACGTGAGTGCCATAGCCCAGACTGAAAAAAGCATTGAAGACAACCCAGAGATTGAAGATGACATCTTTCGAAAGAAAAGACTGACCATCATGGACCTCCACCCAGGAGCAGGAAAAACAAAGAGATACCTTCCAGCAATAGTCAGAGAAGCCATAAAACGAGGCTTGAGAACACTAATCCTGGCCCCCACTAGAGTTGTGGCGGCTGAAATGGAAGAGGCTCTCAGAGGACTTCCAATAAGATATCAAACCTCAGCTATCAGAGCTGAGCATACTGGACGGGAGATTGTGGATCTAATGTGTCATGCCACATTCACCATGAGGCTACTATCACCAATTAGAGTGCCAAATTACAACCTGATTATCATGGATGAAGCCCATTTCACAGACCCAGCAAGCATAGCGGCTAGAGGATACATCTCTACTCGAGTAGAGATGGGTGAAGCAGCTGGGATTTTCATGACAGCTACCCCTCCTGGAAGCAGAGACCCATTTCCTCAGAGCAACGCACCAATCATGGATGAAGAAAGGGAAATTCCTGAGCGTTCGTGGAACTCTGGACATGAGTGGGTTACGGATTTTAAAGGGAAGACTGTTTGGTTTGTTCCAAGTATAAAAGCAGGAAATGATATAGCAGCTTGCCTGAGAAAGAATGGGAAGAAAGTGATACAACTCAGCAGGAAGACCTTTGATTCTGAATATATCAAGACTAGGACCAATGATTGGGACTTTGTGGTCACGACAGACATTTCAGAAATGGGTGCTAACTTCAAGGCTGAAAGGGTTATAGACCCCAGACGCTGCATGAAACCAGTCATACTAACAGACGGTGAAGAGCGGGTTATCCTGGCAGGACCCATGCCAGTGACCCACTCTAGTGCAGCACAAAGAAGAGGGAGAGTAGGAAGAAATCCAAAAAATGAAAATGACCAGTATATATACATGGGGGAACCTCTGGAAAATGATGAAGACTGCGCACACTGGAAAGAAGCTAAGATGCTTCTAGATAACATCAACACGCCTGAAGGAATCATTCCCAGCATGTTTGAACCAGAGCGTGAGAAGGTCGACGCCATTGATGGTGAATACCGCTTGAGAGGAGAAGCGAGGAAAACATTTGTGGACCTAATGAGAAGAGGAGACCTACCAGTTTGGCTAGCCTACAGAGTGGCAGCTGAAGGTATCAACTACGCAGACAGAAGATGGTGCTTTGATGGAGTCAAGAACAACCAAATCTTGGAAGAAAATGTGGAAGTGGAAATTTGGACAAAAGAAGGAGAAAGGAAGAAATTAAAACCCAGATGGTTAGATGCTAGGGTCTACTCTGACCCACTGGCACTTAAAGAATTCAAGGAATTCGCAGCTGGAAGAAAATCCCTGACCCTGAATCTAATCACCGAGATGGGTAGGCTCCCAACCTTCATGACCCAGAAAGCAAGGAATGCATTGGACAACTTAGCAGTCCTACACACGGCTGAAGCAGGCGGAAGGGCGTACAATCATGCTCTTAGTGAACTGCCGGAGACTCTGGAGACATTGCTTTTACTGACACTTTTGGCCACAGTCACAGGCGGAATCTTCCTGTTCTTGATGAGCGGAAAAGGTATAGGGAAGATGACCCTGGGAATGTGCTGCATAGTCACAGCTAGTATTCTTCTATGGTATGCACAAATACAGCCACATTGGATAGCAGCTTCAATAATACTGGAGTTTTTTCTCATAGTCTTGCTCATTCCAGAACCAGAAAAGCAGAGAACACCCCAAGATAACCAATTAACTTATGTTGTCATAGCCATCCTCACAGTGGTGGCCGCAACCATGGCAAACGAGATGGGTTTCCTGGAAAAAACAAAGAAAGATTTTGGATTGGGAAGCATCACAACCCAGCAACCTGAGAGCAATATCCTGGACATAGATCTACGTCCTGCATCAGCTTGGACTCTATATGCTGTGGCAACAACTTTCATCACACCAATGTTGAGACATAGCATTGAAAATTCCTCAGTGAATGTGTCTCTAACAGCCATTGCCAACCAAGCCACAGTGTTAATGGGTCTTGGGAAAGGATGGCCATTGTCGAAAATGGACATCGGAGTTCCCCTTCTTGCTATCGGATGCTATTCACAAGTCAACCCCATAACCCTCACAGCAGCCCTTCTCTTATTGGTAGCACATTATGCTATCATAGGGCCAGGACTCCAAGCGAAAGCAACCAGAGAGGCTCAGAAAAGAGCAGCAGCGGGCATCATGAAAAACCCAACTGTGGATGGAATAACAGTGATTGACCTAGATCCAATACCATATGATCCAAAGTTTGAAAAGCAGTTGGGACAAGTAATGCTCTTAGTTCTCTGCGTGACTCAAGTATTGATGATGAGGACTACATGGGCCTTATGTGAAGCTCTAACTTTAGCGACCGGGCCCATCTCTACACTGTGGGAAGGAAATCCAGGGAGATTTTGGAATACAACTATTGCAGTGTCAATGGCTAACATTTTTAGAGGGAGTTATCTGGCCGGAGCCGGACTTCTCTTTTCTATCATGAAGAACACGGCCAACACAAGAAGGGGAACTGGCAACACAGGAGAAACGCTTGGAGAGAAATGGAAAAACCGGTTGAATGCATTGGGGAAGAGTGAATTCCAGATCTATAAGAAAAGTGGAATCCAGGAAGTGGATAGAACGTTAGCAAAAGAAGGCATCAAGAGAGGAGAAACGGACCATCACGCTGTGTCGCGAGGCTCAGCGAAACTGAGATGGTTCGTCGAGAGAAACCTTGTCACACCAGAAGGGAAAGTAATGGACCTTGGCTGCGGCAGGGGGGGCTGGTCATACTATTGTGGGGGACTAAAGAATGTAAAGGAAGTCAAAGGCCTAACAAAAGGAGGACCAGGACACGAAGAACCCATTCCCATGTCAACATATGGTTGGAATCTGGTGCGTCTGCAAAGTGGAGTCGATGTCTTTTTTACTCCGCCAGAAAAGTGTGACACATTGCTGTGTGACATAGGGGAGTCGTCACCAAACCCCACGGTTGAGGCAGGACGAACACTTAGAGTTCTAAACTTAGTGGAAAACTGGCTGAACAATAATACCCAATTTTGCATAAAGGTTCTTAATCCATATATGCCTTCAGTTATAGAAAAAATGGAAGCGCTACAAAGGAAATACGGAGGAGCTTTGGTGAGGAATCCACTCTCACGAAATTCCACACACGAGATGTACTGGGTATCCAATGCTTCCGGGAACATAGTGTCATCAGTGAACATGATTTCAAGAATGTTAATTAACAGATTCACAATGAGACACAAGAAGGCCACATACGAGCCGGATGTTGATCTCGGAAGTGGAACCCGCAACATCGGAATTGAAAGTGAAGTACCAAATCTAGACATAATTGGGAAAAGAATAGAAAAAATAAAACAAGAGCATGAAACATCATGGCACTATGATCAAGACCACCCATACAAAACGTGGGCCTATCATGGCAGCTACGAAACAAAACAGACTGGATCAGCATCATCCATGGTGAACGGAGTGGTTAGGCTGCTAACAAAACCTTGGGACGTCATTCCCATGGTGACACAGATGGCAATGACAGACACGACCCCATTTGGACAACAGCGCGTTTTCAAAGAGAAAGTGGACACGAGAACCCAAGAACCAAAAGAAGGAACGAAAAAACTAATGAAAATCACAGCAGAATGGCTCTGGAAAGAACTAGGAAAGAAAAAGACACCTAGGATGTGCACCAGAGAAGAATTCACAAGAAAGGTGAGAAGCAATGCAGCCTTAGGTGCCATATTCACTGATGAGAACAAGTGGAAGTCGGCACGTGAAGCTGTTGAAGACAGTGGATTTTGGGAATTGGTTGACAAGGAAAGGAATCTCCATCTTGAAGGAAAGTGTGAGACATGTGTGTATAACATGATGGGAAAGAGAGAGAAGAAGCTAGGGGAGTTCGGCAAAGCAAAAGGCAGCAGAGCCATATGGTACATGTGGCTTGGAGCACGCTTCTTAGAGTTTGAAGCCCTGGGATTCTTGAATGAAGATCACTGGTTTTCCAGAGAGAACTCCCTGAGTGGAGTAGAGGGAGAAGGGCTGCACAAACTAGGCTACATTCTAAGAGACGTGAGTAAGAAAGAAGGAGGAGCAATGTACGCCGATGACACCGCAGGATGGGACACAAGAATCACGCTAGAGGACTTGAAAAATGAAGAAATGGTGACAAACCACATGGAAGGAGAACACAAGAAACTTGCTGAAGCCATTTTCAGATTAACGTACCAAAACAAAGTGGTGCGTGTGCAAAGACCGACATCAAGAGGCACAGTAATGGACATTATATCGAGAAGAGACCAAAGAGGTAGTGGACAAGTTGTCACCTACGGCCTCAATACTTTCACCAACATGGAAGCCCAACTGATCAGACAGATGGAGGGAGAAGGAGTCTTCAAAAGCATCCAGCACCTGACAGCCACAGAAGAAATTGCAGTGAAAAACTGGTTAGTAAGAGTGGGGCGTGAGAGGTTATCAAGAATGGCCATCAGCGGAGATGATTGTGTTGTGAAACCCTTAGATGACAGGTTTGCAAACGCTCTAACAGCTTTAAATGACATGGGAAAGGTCAGGAAAGACATACAACAATGGGAACCTTCAAGAGGATGGAACGATTGGACACAAGTGCCCTTTTGTTCACACCATTTCCATGAGTTAATCATGAAGGACGGTCGTGTACTTGTGGTTCCATGTAGAAACCAAGATGAACTGATTGGTAGGGCCCGAATTTCCCAGGGAGCCGGGTGGTCCTTGCGGGAAACAGCTTGTTTGGGGAAGTCTTATGCCCAAATGTGGAGCCTAATGTACTTCCACAGACGTGACCTTAGGCTGGCGGCAAACGCTATTTGCTCGGCGGTCCCTTCACATTGGGTTCCAACAAGTCGAACAACCTGGTCCATACACGCCACACATGAGTGGATGACAACAGAAGACATGCTGACAGTCTGGAACAGGGTGTGGATTCAAGAAAACCCATGGATGGAAGACAAAACTCCAGTAGAATCATGGGAGGAAATCCCATATTTGGGGAAGAGAGAAGACCAGTGGTGCGGCTCATTGATTGGGCTAACAAGCAGGGCCACCTGGGCAAAGAACATCCAAACAGCAATAAATCAAGTTAGATCCCTAATAGGCAATGAGGAATACACAGACTACATGCCATCTATGAAAAGATTCAGAAGAGAAGAGGAAGAGGCAGGAGTCTTGTGG
>S012
ATGAAACGCGAGAGAAACCGCGTGTCAACTGTGCAGCAGCTGACAAAGAGATTCTCACTTGGAATGCTACAGGGACGAGGACCACTGAAACTGTTCATGGCCCTGGTGGCATTCCTTCGTTTCCTAACAATCCCGCCAACAGCAGGGATATTAAAAAGATGGGGAACAATCAAAAAATCAAAGGCTATCAATGTCTTGAGAGGGTTCAGGAAAGAGATTGGAAGGATGCTGAACATCTTGAACAGGAGACGCAGAACTGCAGGTATAGTTATTATGATGATCCCAACAGTGATGGCGTTCCATTTAACCACACGCAATGGAGAACCACACATGATCGTCAGTAGACAAGAGAAAGGGAAAAGTCTTCTGTTTAAAACAGAGAACGGTGTGAACATGTGCACCCTCATGGCCATGGATCTTGGTGAACTGTGTGAAGACACAATCACTTACAATTGTCCTCTTCTCAGGCAGAATGAACCAGAAGACATAGACTGTTGGTGCAACTCTACGTCTACATGGGTAACTTATGGGACATGCACCGCTACAGGAGAACACAGAAGGGAAAAAAGATCAGTGGCACTCGTTCCACATGTGGGAATGGGACTGGAGACACGAACTGAAACATGGATGTCATCAGAAGGGGCCTGGAAACATGCACAGAGAATTGAAACTTGGGTCTTGAGACATCCAGGCTTCACCATAATGGCAGCAATCCTGGCATACACCATAGGAACGACATATTTCCAAAGAGTCCTGATTTTCATCTTACTGACAGCTGTTGCTCCTTCAATGACAATGCGTTGTATAGGAATATCAAATAGAGACTTTGTGGAAGGGGTTTCAGGAGGAAGCTGGGTTGACATAGTCCTGGAACATGGAAGCTGTGTGACGACGATGGCAAAAAATAAACCAACATTGGATTTTGAACTGATAAAGACAGAAGCGAAACATCCCGCCACTCTAAGGAAGTATTGCATAGAGGCAAAGCTGACCAACACAACAACAGCATCTCGCTGCCCAACACAAGGAGAACCTAGCCTAAATGAAGAACAGGACAAAAGATTTGTCTGCAAACACTCCATGGTAGATAGAGGATGGGGAAATGGATGCGGATTATTTGGAAAGGGAGGTATCGTGACCTGTGCAATGTTCACATGCAAAAAGAACATGGAAGGGAAAATCGTGCAACCAGAAAACTTGGAGTACACCATTGTGATAACACCTCACTCAGGAGAAGAGAATGCAGTCGGAAATGACACAGGAAAACACGGCAAGGAAATTAAAGTAACACCACAGAGTTCCATCACAGAAGCAGAACTAACAGGCTATGGCACTGTCACGATGGAATGCTCTCCGAGAACGGGACTYGACTTCAATGAGATGGTGTTGCTGCAAATGGAAAACAAAGCTTGGCTGGTGCACAGGCAATGGTTCTTAGACCTGCCATTACCATGGCTGCCCGGAGCAGACACACAAGGATCAAATTGGATACAGAAGGAGACATTGGTCACTTTCAAAAATCCCCATGCAAAGAAACAGGATGTTGTTGTTCTAGGATCCCAAGAAGGGGCTATGCACACAGCACTTACAGGGGCCACGGAAATCCAGATGTCATCAGGAAACTTACTGTTCACAGGACATCTTAAATGTAGGCTGAGAATGGACAAACTACAGCTCAAAGGAATGTCATATTCCATGTGTACAGGAAAGTTCAAAGTTGTGAAGGAAATAGCAGAAACACAACATGGAACAATAGTTATCAGAGTACAATATGAAGGGGACGGTTCTCCGTGCAAGATCCCTTTTGAAATAATGGATTTGGAAAAAAGACATGTCTTAGGTCGCTTGATCACAGTCAACCCAATTGTCACAGAAAAAGACAGCCCAGTCAACATAGAAGCAGAACCTCCATTCGGAGACAGCTACATCATCATAGGAGTAGAACCGGGACAACTGAAGCTCAGCTGGTTTAAGAAAGGAAGCTCTATWGGCCAAATGTTTGAGACAACAATGAGAGGAGCGAAGAGAATGGCCATTTTAGGTGACACAGCTTGGGATTTTGGATCCCTGGGAGGAGTGTTCACATCTATAGGAAAGGCCCTCCACCAAGTCTTTGGAGCAATCTATGGGGCTGCCTTCAGTGGGGTTTCATGGACTATGAAAATCCTCATAGGAGTTGTCATCACATGGATAGGAATGAATTCACGTAGCACCTCACTGTCTGTGTCACTAGTATTAGTGGGAGTCGTGACATTGTACTTGGGAGTTATGGTGCAGGCCGATAGTGGTTGCGTTGTGAGCTGGAAAAACAAAGAACTGAAATGTGGCAGCGGGATTTTTATCACAGACAACGTGCACACATGGACAGAACAATACAAATTCCAACCAGAATCCCCTTCAAAGCTGGCTTCAGCTATCCAGAAGGCTCATGAAGAAGGCATTTGTGGAATCCGCTCAGTAACAAGACTGGAGAATCTGATGTGGAAACAAATAACACCAGAACTGAATCACATTCTAACAGAAAATGAGGTAAAGTTGACTATCATGACAGGAGACATTAAAGGAATCATGCAGGCAGGAAAACGATCCCTGCGGCCTCAACCCACTGAGCTGAAGTACTCTTGGAAAGCATGGGGCAAAGCGAAAATGCTCTCCACAGAGCTTCATAACCACACCTTTCTCATTGATGGCCCCGAAACAGCAGAATGTCCCAACACAAATAGAGCTTGGAACTCACTAGAGGTTGAAGACTATGGCTTTGGAGTATTCACCACTAACATATGGCTGAAATTGAAAGAAAGGCAGGATGTATCTTGTGACTCAAAACTCATGTCAGCAGCCATAAAAGACAACAGAGCCGTCCACGCCGACATGGGTTATTGGATAGAAAGCGCACTCAATGACACATGGAAGATTGAGAAAGCCTCCTTTATTGAAGTCAAAAGCTGCCACTGGCCAAAGTCACACACTCTCTGGAGTAATGGAGTGCTAGAAAGTGAGATGATAATTCCAAAGAATTTTGCAGGACCAGTGTCACAACACAATTACAGACCAGGCTATCATACACAAACGGCAGGACCCTGGCATCTAGGCAGGCTTGAGATGGACTTTGATTTCTGCGAAGGAACTACAGTGGTGGTGACTGAAGACTGTGGAAATAGAGGACCCTCCTTAAGAACAACTACTGCTTCTGGAAAACTCATAACAGAATGGTGCTGCCGATCTTGCACATTACCACCGCTAAGGTACAGAGGTGAGGATGGATGCTGGTATGGAATGGAAATCAGACCATTGAAAGAGAAAGAAGAGAACTTGGTCAACTCTTTGGTCACAGCCGGACATGGACAGATTGACAACTTCTCACTAGGAGTCTTGGGAATGGCATTGTTCCTGGAAGAGATGCTTAGAACCCGAGTAGGGACGAAACATGCAATATTACTAGTTGCAGTCTCTTTCGTGACATTGATCACAGGGAACATGTCCTTTCGAGATTTGGGGAGAGTGATGGTCATGGTGGGCGCTACTATGACGGATGACATAGGCATGGGCGTGACCTATCTTGCCCTATTAGCAGCCTTCAAGGTCAGACCAACTTTTGCAGCTGGACTACTCTTAAGAAAGCTGACCTCCAAGGAATTGATGATGACCACCATAGGAATCGTACTCCTCTCTCAGAGCACCATACCAGAGACCATACTTGAACTGACTGACGCGTTGGCCTTGGGGATGATGGTTCTCAAAATAGTAAGAAACATGGAAAAGTATCAACTAGCAGTGACTATCATGGCTATCTTGTGCGTCCCAAATGCAGTGATATTACAAAACGCATGGAAAGTGAGCTGCACAGCACTGGCAGTGGTGTCCGTTTCCCCACTGCTTTTAACATCTTCACAGCAGAAAACGGATTGGATACCACTGGCGTTGACGATCAAAGGCCTTAATCCAACAGCCATTTTTCTAACAACCCTCTCAAGAACTAGCAAGAAAAGGAGCTGGCCACTAAATGAGGCTATTATGGCAGTCGGGATGGTGAGCATTTTAGCCAGTTCTTTCTTAAAGAATGACATTCCCATGACAGGACCACTAGTGGCTGGAGGGCTTCTCACTGTGTGTTACGTGCTCACTGGAAGATCGGCTGATTTGGAACTGGAGAGAGCTGCTGACATAAGATGGGAAGAACAGGCAGAGATATCAGGAAGCAGTCCAATTTTGTCGATAACAATATCGGAAGATGGCAGCATGTCGATAAAAAATGAAGAAGAAGAACAAACACTGACCATACTGATTAGAACAGGACTGCTGGTGATATCAGGACTCTTTCCCGTGTCAATACCAATCACGGCAGCTGCATGGTACCTGTGGGAAGTGAAGAAACAACGAGCCGGAGTATTGTGGGATGTCCCTTCACCTCCACCTGTGGGAAGGGCCGAACTGGAAGATGGAGCCTATAGAATCAAGCAGAAAGGGATTTTGGGATACTCGCAGATAGGAGCCGGAGTCTACAAAGAAGGAACTTTCCACACAATGTGGCATGTCACACGTGGTGCTGTTCTAATGCATAAAGGGAAGAGAATTGAACCATCATGGGCGGACGTCAAGAAGGACCTAATATCGTATGGAGGAGGTTGGAAGCTAGAAGGAGAATGGAAGGAAGGAGAAGAAGTCCAGGTCCTGGCATTAGAGCCTGGAAAGAATCCAAGAGCCGTCCAAACAAAACCCGGTCTTTTCAAAACCAACACTGGGACCATAGGCGCCGTATCTCTGGACTTTTCTCCTGGAACGTCAGGATCTCCAATTGTCGACAGAAAAGGAAAAGTTGTGGGCCTTTATGGCAACGGTGTCGTCACAAGGAGTGGAACATACGTGAGTGCCATAGCCCAGACTGAAAAAAGCATTGAAGACAACCCAGAGATTGAAGATGACATCTTTCGAAAGAAAAGACTGACCATCATGGACCTCCACCCAGGAGCAGGAAAAACAAAGAGATACCTTCCAGCAATAGTCAGAGAAGCCATAAAACGAGGCTTGAGAACACTAATCCTGGCCCCCACTAGAGTTGTGGCGGCTGAAATGGAAGAGGCTCTCAGAGGACTTCCAATAAGATATCAAACCCCAGCTATCAGAGCTGAGCATACTGGACGGGAGATTGTGGATCTAATGTGTCATGCCACATTCACCATGAGGCTACTATCACCAATTAGAGTGCCAAATTACAACCTGATTATCATGGATGAAGCCCATTTCACAGACCCAGCAAGCATAGCGGCTAGAGGATACATCTCAACTCGAGTAGAGATGGGTGAAGCAGCTGGGATTTTCATGACAGCTACCCCTCCTGGAAGCAGAGACCCATTTCCTCAGAGCAACGCACCAATCATGGATGAAGAAAGGGAAATTCCTGAGCGTTCGTGGAACTCTGGACATGAGTGGGTTACGGATTTTAAAGGGAAGACTGTTTGGTTTGTTCCAAGTATAAAAGCAGGAAATGATATAGCAGCTTGCCTGAGAAAGAATGGGAAGAAAGTGATACAACTCAGCAGGAAGACCTTTGATTCTGAATATATCAAGACTAGGACCAATGATTGGGACTTTGTGGTCACGACAGACATTTCAGAAATGGGTGCCAACTTCAAGGCTGAAAGGGTTATAGACCCCAGACGCTGCATGAAACCAGTCATACTAACAGACGGTGAAGAGCGGGTTATCCTGGCAGGACCCATGCCAGTGACCCACTCTAGTGCAGCACAAAGAAGAGGGAGAGTAGGAAGAAATCCAAAAAATGAAAATGACCAGTATATATACATGGGGGAACCTCTGGAAAATGATGAAGACTGCGCACACTGGAAAGAAGCTAAGATGCTTCTAGATAACATCAACACGCCTGAAGGAATCATTCCCAGCATGTTTGAACCAGAGCGTGAGAAGGTCGACGCCATTGATGGTGAATACCGCTTGAGAGGAGAAGCGAGGAAAACATTTGTGGACCTAATGAGAAGAGGAGACCTACCAGTTTGGCTAGCCTACAGAGTGGCAGCTGAAGGTATCAACTACGCAGACAGAAGATGGTGCTTTGATGGAGTCAAGAACAACCAAATCTTGGAAGAAAATGTGGAAGTGGAAATTTGGACAAAAGAAGGAGAAAGGAAGAAATTAAAACCCAGATGGTTAGATGCTAGGGTCTACTCTGACCCACTGGCACTTAAAGAATTCAAGGAATTCGCAGCTGGAAGAAAATCCCTGACCCTGAATCTAATCACCGAGATGGGTAGGCTCCCAACCTTCATGACCCAGAAAGCAAGGAATGCATTGGACAACTTAGCAGTCCTACATACGGCTGAAGCAGGCGGAAGGGCGTACAATCATGCTCTTAGTGAACTGCCGGAGACTCTGGAGACATTGCTTTTACTGACACTTTTGGCCACAGTCACAGGCGGAATCTTCCTGTTCTTGATGAGCGGAAAGGGTATAGGGAAGATGACCCTGGGAATGTGCTGCATAGTCACAGCTAGTATTCTTCTATGGTATGCACAAATACAGCCACATTGGATAGCAGCTTCAATAATACTGGAGTTTTTTCTCATAGTCTTGCTCATTCCAGAACCAGAAAAGCAGAGAACACCCCAAGATAACCAATTAACTTATGTTGTCATAGCCATCCTCACAGTGGTGGCCGCAACCATGGCAAACGAGATGGGTTTCCTGGAAAAAACAAAGAAAGATTTTGGATTGGGAAGCATCACAACCCAGCAACCTGAGAGCAACATCCTGGACATAGATCTACGTCCTGCATCAGCTTGGACTCTATATGCTGTGGCAACAACTTTCATCACACCAATGTTGAGACATAGCATTGAAAATTCCTCAGTGAATGTGTCTCTAACAGCCATTGCCAACCAAGCCACAGTGTTAATGGGTCTTGGGAAAGGATGGCCATTGTCGAAAATGGACATCGGAGTTCCCCTCCTTGCCATCGGATGCTATTCACAAGTCAACCCCATAACCCTCACAGCAGCCCTTCTCTTATTGGTAGCACATTATGCTATCATAGGGCCAGGACTCCAAGCGAAAGCAACCAGAGAGGCTCAGAAAAGAGCAGCAGCGGGCATCATGAAAAACCCAACTGTGGATGGAATAACAGTGATTGACCTAGATCCAATACCATATGATCCAAAGTTTGAAAAGCAGTTGGGACAAGTAATGCTCTTAGTTCTCTGCGTGACTCAAGTATTGATGATGAGGACTACATGGGCTTTATGTGAAGCTCTAACTTTAGCGACCGGGCCCATCTCTACACTGTGGGAAGGAAATCCAGGGAGATTTTGGAATACAACTATTGCAGTGTCAATGGCTAACATCTTTAGAGGGAGTTATCTGGCCGGAGCCGGACTTCTCTTTTCTATCATGAAGAACACGGCCAACACAAGAAGGGGAACTGGCAACACAGGAGAAACGCTTGGAGAGAAATGGAAAAACCGGTTGAATGCATTGGGGAAGAGTGAATTCCAGATCTATAAGAAAAGTGGAATCCAGGAAGTGGATAGAACGTTAGCAAAAGAAGGCATCAAGAGAGGAGAAACGGACCATCACGCTGTGTCGCGAGGCTCAGCGAAACTGAGATGGTTCGTCGAGAGAAACCTTGTCACACCAGAAGGGAAAGTAGTGGACCTTGGCTGCGGCAGAGGGGGCTGGTCATACTATTGTGGGGGACTAAAGAATGTAAAGGAAGTCAAAGGCCTAACAAAAGGAGGACCAGGACACGAAGAACCCATTCCCATGTCAACATATGGTTGGAATCTGGTGCGTCTGCAAAGTGGAGTCGATGTCTTCTTTACTCCGCCAGAAAAGTGTGACACATTGCTGTGTGACATAGGGGAGTCGTCACCAAACCCCACGGTTGAGGCAGGACGAACACTCAGAGTTCTAAACTTAGTGGAAAACTGGCTGAACAATAATACCCAATTTTGCATAAAGGTTCTTAATCCATATATGCCTTCAGTTATAGAAAAAATGGAAGCGCTACAAAGGAAATACGGAGGAGCTTTGGTGAGGAATCCACTCTCACGAAATTCCACACACGAGATGTACTGGGTATCCAATGCTTCCGGGAACATAGTGTCATCAGTGAACATGATTTCAAGAATGTTGATTAACAGATTCACAATGAGACACAAGAAGGCCACATACGAGCCGGATGTTGATCTCGGAAGTGGAACCCGCAACATCGGAATTGAAAGTGAAGTACCAAATCTAGACATAATTGGGAAAAGAATAGAAAAAATAAAACAAGAGCATGAAACATCATGGCACTATGATCAAGACCACCCATACAAAACGTGGGCCTACCATGGCAGCTACGAAACAAAACAGACTGGATCAGCATCATCCATGGTGAACGGAGTGGTTAGGCTGCTAACAAAACCTTGGGACGTCATTCCCATGGTGACACAGATGGCAATGACAGACACGACTCCATTTGGACAACAGCGCGTTTTCAAAGAGAAAGTGGACACGAGAACCCAAGAACCAAAAGAAGGAACGAAAAAACTAATGAAAATCACAGCAGAATGGCTCTGGAAAGAACTAGGAAAGAAAAAGACACCTAGGATGTGCACCAGAGAAGAATTCACAAGAAAGGTGAGAAGCAATGCAGCCTTAGGTGCCATATTCACTGATGAGAACAAGTGGAAGTCGGCACGTGAAGCTGTTGAAGACAGTGGATTTTGGGAATTGGTTGACAAGGAAAGGAATCTCCATCTTGAAGGAAAGTGTGAGACATGTGTGTATAACATGATGGGAAAGAGAGAGAAGAAGCTAGGGGAGTTCGGCAAAGCAAAAGGCAGCAGAGCCATATGGTACATGTGGCTTGGAGCACGCTTCTTAGAGTTTGAAGCCCTGGGATTCTTGAATGAAGATCACTGGTTTTCCAGAGAGAACTCCCTGAGTGGAGTAGAAGGAGAAGGGCTGCACAAACTAGGCTACATTCTAAGAGACGTGAGTAAGAAAGAAGGAGGAGCAATGTACGCCGATGACACCGCAGGATGGGACACAAGAATCACGCTAGAGGACTTGAAAAATGAAGAAATGGTGACAAACCACATGGAAGGAGAACACAAGAAACTYGCTGAAGCCATTTTCAGATTAACGTACCAAAACAAAGTGGTGCGTGTGCAAAGACCGACATCAAGAGGCACAGTAATGGACATTATATCGAGAAGAGACCAAAGAGGTAGTGGACAAGTTGTCACCTACGGCCTCAATACTTTCACCAACATGGAAGCCCAACTGATCAGACAGATGGAGGGAGAAGGAGTCTTCAAAAGCATCCAGCACCTGACAGCCACAGAAGAAATTGCAGTGAAAAACTGGTTAGTAAGAGTGGGGCGTGAGAGGTTATCAAGAATGGCCATCAGCGGAGATGATTGTGTTGTGAAACCCTTAGATGACAGGTTTGCAAACGCTCTAACAGCTTTAAATGACATGGGAAAGGTCAGGAAAGACATACAACAATGGGAACCTTCAAGAGGATGGAACGATTGGACACAAGTGCCCTTTTGTTCACACCATTTCCATGAGTTAATCATGAAGGACGGTCGTGTACTTGTGGTTCCATGTAGAAACCAAGATGAACTGATTGGTAGGGCCCGAATTTCCCAGGGAGCCGGGTGGTCCTTGAGGGAAACAGCTTGTTTGGGGAAGTCTTATGCCCAAATGTGGAGCCTAATGTACTTCCACAGACGTGACCTTAGGCTGGCGGCAAACGCTATTTGCTCGGCGGTCCCTTCACATTGGGTTCCAACAAGTCGAACAACCTGGTCCATACACGCCACACATGAGTGGATGACAACAGAAGACATGCTGACAGTCTGGAACAGGGTGTGGATTCAAGAAAACCCATGGATGGAAGACAAAACTCCAGTAGAATCATGGGAGGAAATCCCATATTTGGGGAAGAGAGAAGACCAGTGGTGCGGCTCATTGATTGGGCTAACAAGCAGGGCCACCTGGGCAAAGAACATCCAAACAGCAATAAATCAAGTTAGATCCCTAATAGGCAATGAGGAATACACAGACTACATGCCATCTATGAAAAGATTCAGAAGAGAAGAGGAAGAGGCAGGAGTCTTGTGG
>S124
ATGAACAACCAACGAAAAAAGACGGCTCGACCGTCTTTCAATATGCTGAAACGCGCGAGAAACCGCGTGTCAACTGTTTCACAGTTGGCGAAGAGATTCTCAAAAGGATTGCTCTCAGGCCAAGGACCCATGAAATTGGTGATGGCTTTCATAGCATTCCTAAGATTTCTAGCCATACCCCCAACAGCAGGAATTTTGGCTAGATGGGGCTCATTCAAGAAGAATGGAGCGATCAAAGTGCTACGGGGTTTCAAGAAGGAAATCTCAAACATGTTGAATATAATGAATAGAAGGAGAAAATCTGTGACCATGCTCCTTATGCTGATGCCTACAGCATTGGCGTTCCATTTGACTACACGAGGGGGAGAGCCGCACATGATAGTCAGCAAGCAGGAAAGAGGAAAGTCACTCTTGTTCAAGACCTCAGCAGGTGTCAACATGTGCACCCTTATAGCGATGGATTTGGGAGAGTTATGTGAGGACACAATGACTTACAAATGCCCTCGAATCACTGAGGCGGAACCAGATGACGTTGATTGTTGGTGCAATGCCACAGACACATGGGTGACCTATGGAACATGTTCCCAAACTGGCGAGCACCGACGAGACAAACGTTCCGTCGCACTGGCCCCACACGTGGGACTTGGTTTGGAAACAAGAACTGAAACGTGGATGTCCTCTGAAGGCGCTTGGAAACAGATACAAAGAGTGGAGACTTGGGCCCTGAGACACCCAGGATTCACAGTGATAGCCCTTTTTCTAGCACATGCCATAGGAACATCCATCACCCAGAAAGGGATTATTTTCATTTTGTTAATGCTGGTAACACCATCCATGGCCATGCGATGCGTGGGAATAGGCAGCAGGGACTTCGTGGAAGGACTGTCAGGAGCAACTTGGGTAGATGTGGTACTGGAACATGGAAGTTGCGTCACCACCATGGCTAAAGACAAACCAACGCTGGACATTGAACTCTTGAAGACGGAAGTCACAAACCCTGCCGTCCTGCGCAAACTGTGCATTGAAGCTAAAATATCAAACACCACCACTGACTCAAGATGTCCAACACAAGGAGAAGCCACACTGGTGGAAGAACAAGACGCGAACTTTGTGTGTCGACGAACGTTTGTGGACAGAGGCTGGGGTAATGGCTGTGGGCTCTTCGGAAAAGGAAGCCTACTAACGTGTGCTAAGTTTAAGTGTGTGACAAAACTGGAAGGAAAGATAGTTCAATATGAAAACTTGAAATATTCAATAATAGTCACCGTCCACACTGGAGACCAGCATCAGGTGGGAAATGAAAGCACAGAACATGGGACAACTGCAACTATAACACCTCAAGCTCCTACGACGGAAATACAGCTGACCGACTACGGAGCTCTTACATTGGATTGTTCACCTAGAACAGGATTAGACTTCACTGAAATGGTGTTGTTGACAATGAAAGAAAAATCATGGCTAGTTCACAAACAATGGTTTCTGGACTTACCACTGCCTTGGACCTCGGGAGCTTCAACATCACAAGAGACTTGGAACAGACAAGATTTGCTGGTGACATTTAAGACAGCTCATGCAAAGAAGCAGGAAGTAGTCGTACTAGGATCACAAGAAGGAGCAATGCACACAGCGTTGACCGGAGCGACAGAAATCCAAACGTCTGGAACGACAACAATTTTTGCAGGACACTTGAAATGTAGACTAAAGATGGACAAACTGACTCTAAAAGGGATGTCATATGTGATGTGCACAGGCTCATTCAAGCTAGAGAAAGAAGTGGCTGAGACCCAGCATGGAACCGTTCTAGTGCAGATTAAATACGAAGGAGCAGATGCACCATGCAAGATTCCCTTTTCGACCCAAGATGAAAAAGGAGTAACCCAGAATGGGAGATTGATAACAGCCAACCCCATAGTCACTGACAAAGAAAAACCAGTCAACATTGAGGCAGAACCGCCTTTTGGTGAGAGTTACATCGTGATAGGAGCAGGTGAAAAAGCTTTGAAACTAAGCTGGTTCAAGAAAGGAAGCAGCATAGGGAAAATGTTTGAGGCAACTGCCAGAGGAGCACGAAGGATGGCCATACTGGGAGACACCGCATGGGACTTTGGTTCTATAGGAGGAGTGTTCACGTCTGTTGGAAAATTAGTGCATCAGATTTTTGGAACTGCATATGGAGTTTTGTTCAGCGGTGTTTCCTGGACCATGAAAATAGGAATAGGGGTTCTGCTGACATGGTTAGGATTAAACTCAAGGAGCACGTCCCTCTCGATGACGTGCATTGCAGTTGGCCTAGTAACACTATACCTAGGAGTCATGGTTCAGGCGGATTCAGGATGCGTAATTAATTGGAAGGGTAGAGAACTCAAATGTGGAAGTGGCATTTTTGTCACCAATGAAGTTCACACTTGGACAGAGCAATACAAATTTCAAGCTGACTCCCCAAAAAGACTATCAGCAGCCATCGGGAAGGCATGGGAGGAGGGTGTGTGTGGAATTCGATCAGCAACTCGTCTCGAGAACATCATGTGGAAGCAAATATCAAATGAACTGAACCACATCTTACTTGAAAATGACATGAAATTCACAGTGGTTGTAGGAGATGTTGCTGGGATCTTGGCTCAAGGGAAGAAAATGATTAGGCCACAACCCATGGAACACAAATACTCGTGGAAAAATTGGGGAAAGGCTAAATTCATAGGGGCAGATGTACAGAACTCTACCTTCATCATTGACGGCCCAAACACCCCAGAATGCTCTGATGACCAAAGAGCATGGAACATCTGGGAAGTTGAGGACTATGGATTTGGAATTTTCACGACAAACATATGGCTGAAATTGCGTGACTCCTACACCCAAGTGTGTGACCACCGGCTAATGTCAGCTGCCATCAAGGACAGCAAGGCAGTTCACGCTGACATGGGGTACTGGATAGAAAGTGAAAAGAACGAGACCTGGAAGCTGGCAAGAGCCTCCTTCATAGAAGTTAAAACATGTATTTGGCCAAAATCCCACACTCTATGGAGCAATGGAGTTCTGGAAAGTGAAATGATAATTCCAAAGATCTATGGAGGACCAATATCTCAGCATAACTACAGACCAGGATATTTCACACAAACGGTAGGGCCGTGGCACCTAGGCAAGTTGGAATTGGATTTTGATTTGTGTGAGGGTACCACAGTCGTTGTGGATGAACATTGTGGAAATCGAGGACCATCTCTTAGGACCACAACAGTCACAGGAAAGATAATTCATGAATGGTGTTGTAGATCTTGTACGCTACCACCCTTACGCTTCAGAGGAGAAGATGGGTGCTGGTACGGTATGGAAATCAGACCAGTCAAGGAAAAGGAAGAGAATCTAGTAAAATCAATGGTCTCTGCAGGGTCAGGGGAAGTGGACAGTTTTTCACTAGGACTCCTATGCATATCAATAATGATCGAAGAGGTGATGAGATCCAGATGGAGTAGAAAAATGCTGATGACTGGAACACTGGCTGTGTTCTTCCTTCTCATAATGGGACAATTGACATGGAATGATCTGATCAGATTATGCATCATGGTTGGAGCCAACGCTTCCGACAGAATGGGGATGGGAACGACGTACCTAGCTCTGATGGCCACTTTTAAAATGAGACCAATGTTTGCTGTAGGGCTATTATTCCGCAGACTAACATCCAGAGAAGTTCTTCTTCTAACCATTGGATTGAGTCTAGTGGCATCTGTGGAGTTACCAAATTCCTTGGAGGAGCTGGGGGATGGACTTGCAATGGGCATTATGATTTTGAAATTATTGACTGACTTTCAATCACATCAGTTGTGGGCTACCTTGCTGTCCATGACATTTATCAAAACAACGTTTTCCTTGCACTATGCATGGAAGACAATGGCTATGGTACTGTCAATTGTATCTCTCTTCCCCTTATGCCTGTCCACGACCTCCCAGAAAACAACATGGCTTCCGGTGCTATTGGGATCTCTTGGATGCAAACCACTAACCATGTTTCTTATAGCAGAAAACAAAATCTGGGGAAGGAAAAGCTGGCCCCTCAATGAAGGGATCATGGCTGTTGGAATAGTCAGCATCCTACTAAGTTCACTCCTCAAAAATGATGTGCCGCTAGCTGGGCCACTAATAGCTGGAGGTATGCTAATAGCATGTTATGTTATATCTGGAAGCTCAGCCGACCTATCACTAGAGAAGGCAGCTGAGGTCTCCTGGGAGGAAGAAGCAGAACACTCTGGTGCCTCACACAACATATTAGTGGAGGTTCAAGACGATGGAACCATGAAGATAAAGGATGAAGAGAGAGATGACACGCTAACCATTCTCCTCAAAGCAACTCTGCTAGCAGTTTCAGGGGTGTACCCATTATCAATACCAGCGACCCTTTTTGTGTGGTACTTTTGGCAGAAAAAGAAACAGAGATCTGGAGTGTTATGGGACACACCTAGCCCTCCAAAAGTGGAAAGAGCAGTTCTAGATGATGGTATCTATAGAATTATGCAGAGAGGACTGTTGGGTAGGTCCCAAGTAGGGGTAGGAGTTTTTCAAGAAAACGTGTTCCACACAATGTGGCATGTCACCAGGGGAGCTGTACTCATGTACCAAGGGAAGAGACTGGAACCGAGCTGGGCCAGTGTCAAAAAAGACCTGATCTCATATGGAGGAGGTTGGAGGCTTCAAGGATCCTGGAGCACGGGAGAAGAAGTGCAGGTGATTGCTGTTGAACCAGGGAAAAACCCCAAAAACGTACAAACGGCGCCGGGTACCTTTAAGACCCCTGAAGGTGAAGTTGGAGCCATTGCCCTAGATTTTAAACCCGGTACATCTGGATCCCCCATCGTGAACAGAGAAGGGAAAATAGTAGGTCTTTATGGAAATGGAGTAGTGACAACAAGTGGAACCTACGTCAGTGCCATAGCTCAAGCCAAAGCATCACAAGAAGGGCCCCTACCAGAGATTGAAGACGAAGTGTTCAGGAAAAGAAACTTAACAATAATGGACCTACATCCAGGATCGGGAAAAACAAGAAGATATCTTCCAGCCATAGTCCGTGAGGCCATAAAAAGGAAGATGCGCACACTAATTCTGGCCCCCACAAGGGTTGTCGCTTCCGAAATGGCAGAAGCGCTCAAGGGAATGCCAATAAGGTACCAAACAACAGCAGTGAAGAGTGAACACACAGGAAAAGAGATAGTTGACCTCATGTGCCACGCCACTTTCACCATGCGCCTCCTGTCTCCCGTGAGAGTTCCAAATTACAACATGATTATCATGGATGAAGCACATTTCACCGATCCATCCAGCATAGCGGCCAGAGGGTACATCTCAACCCGAGTGGGCATGGGTGAAGCAGCTGCGATCTTCATGACAGCCACTCCCCCAGGATCAGTGGAGGCCTTTCCACAGAGTAACGCAGTCATCCAAGATGAGGAAAGAGACATTCCTGAGAGATCATGGAACTCAGGCTATGAGTGGATCACTGACTTCCCAGGTAAAACAGTCTGGTTTGTTCCAAGCATTAAAGCAGGAAATGACATTGCCAACTGCTTAAGAAAGAATGGAAAACGAGTGATTCAATTAAGCAGGAAGACCTTTGACACAGAGTACCAAAAAACGAAAAATAGCGACTGGGACTACGTCGTCACAACAGACATCTCCGAAATGGGAGCAAACTTCCGGGCCGACAGGGTGATAGACCCAAGACGGTGTCTGAAACCGGTAATACTAAAAGATGGTCCAGAGCGCGTTATTTTAGCAGGACCGATGCCAGTGACTGTGGCCAGTGCCGCCCAGAGGAGAGGAAGAATTGGAAGGAACCACAATAAGGAAGGTGATCAGTACATCTACATGGGACAGCCTTTAAACAACGATGAAGATCACGCTCACTGGACAGAAGCAAAAATGCTCCTTGACAATATAAACACACCAGAAGGGATTATCCCAGCCCTCTTCGAGCCGGAGAGAGAAAAGAGTGCAGCAATAGACGGGGAATACAGACTGCGGGGTGAAGCAAGGAAAACGTTTGTGGAGCTCATGAGAAGAGGAGATCTACCTGTCTGGTTATCCTACAAAGTTGCCTCAGAAGGCTTCCAGTACTCTGACAGAAGATGGTGCTTTGATGGGGAAAGGAACAACCAGGTGTTGGAGGAGAACATGGATGTGGAGATTTGGACAAAAGAAGGAGAAAGAAAGAAACTACGCCCCCGCTGGCTGGATGCCAGAACATACTCAGACCCACTGGCCCTGCGCGAGTTTAAAGAGTTTGCAGCAGGAAGAAGAAGCGTCTCAGGTGATCTAATACTAGAAATAGGGAAACTTCCACAACACTTGACGCAAAGGGCCCAGAATGCCTTGGACAACCTGGTCATGTTGCACAACTCCGAACAAGGAGGAAGAGCCTATAGACATGCAATGGAAGAACTGCCAGATACCATAGAAACGTTGATGCTCCTAGCTTTGATAGCTGTGTTAACTGGTGGAGTGACGCTGTTCTTCCTATCAGGAAAGGGCCTAGGAAAAACATCTATCGGCCTACTCTGCGTGATGGCTTCAAGCGCACTGCTATGGATGGCCAATGTGGAGCCCCATTGGATAGCGGCCTCCATCATACTGGAGTTCTTCCTGATGGTGTTGCTTATTCCAGAGCCAGACAGACAACGCACTCCGCAGGACAACCAGCTGGCATATGTGGTGATAGGTTTGTTATTCATGATACTGACAGTAGCAGCCAATGAGATGGGACTGCTGGAAACCACAAAGAAAGACTTAGGGATTGGCCATGTGGCTGTTGAAAATCACCACCATGCCGCAATGCTGGACGTAGACTTACATCCAGCTTCAGCCTGGACCCTCTATGCAGTGGCCACAACAATTATCACTCCTATGGTGAGGCACACAATCGAAAACACAACGGCAAACATTTCCCTGACAGCCATTGCAAACCAGGCAGCTATATTGATGGGACTTGACAAAGGATGGCCAATATCGAAGATGGACATAGGAGTTCCACTTCTCGCCTTAGGGTGCTATTCCCAGGTGAACCCACTGACGCTGACAGCGGCGGTGTTGATGCTAGTGGCTCATTACGCCATAATTGGACCTGGACTACAAGCAAAAGCTACTAGAGAAGCTCAAAAAAGGACAGCGGCCGGAATAATGAAAAATCCAACCATTGATGGAATTGTTGCAATAGATTTGGACCCTGTGGTTTATGATGCAAAATTTGAGAAACAACTAGGCCAAATAATGCTGTTGATACTATGCACATCACAGATCCTCTTGATGCGGACCACATGGGCTTTGTGCGAATCCATCACACTGGCCACTGGACCTCTGACCACACTTTGGGAAGGATCTCCAGGAAAATTTTGGAACACCACGATAGCAGTTTCCATGGCAAACATTTTCAGAGGAAGTTATCTAGCAGGAGCAGGTCTGGCTTTCTCATTAATGAAATCTCTAGGAGGAAGTAGGAGAGGCACGGGAGCCCAAGGGGAAACACTGGGAGAGAAATGGAAAAGACAGCTGAACCAACTGAGCAAGTCAGAATTCAACACCTATAAAAGGAGTGGGATTATGGAAGTGGACAGATCCGAAGCCAAAGAGGGACTAAAAAGAGGAGAAACAACCAAACATGCAGTGTCGAGAGGAACCGCTAAACTAAGGTGGTTTGTGGAGAGGAACCTTGTGAAACCAGAAGGGAAAGTCATAGACCTCGGTTGTGGAAGAGGTGGCTGGTCATACTACTGCGCTGGGCTGAAGAAAGTCACAGAAGTGAAGGGATATACAAAAGGAGGACCAGGACATGAGGAACCAATCCCAATGGCGACCTATGGATGGAACCTAGTAAAACTGCACTCCGGGAAGGACGTATTTTTTATACCACCTGAGAAATGTGATACCCTTTTGTGTGATATTGGTGAGTCCTCTCCAAACCCAACCATAGAGGAAGGAAGAACGCTACGCGTTCTAAAGATGGTGGAACCATGGCTCAGAGGAAACCAATTTTGCATAAAAATTCTGAATCCCTACATGCCAAGTGTGGTGGAAACTCTGGAGCAAATGCAAAGAAAACATGGAGGAATGCTAGTGCGAAATCCACTTTCAAGAAATTCTACTCATGAAATGTACTGGGTTTCATGTGGAACAGGAAACATTGTGTCAGCAGTAAACATGACATCCAGAATGTTGCTAAATCGATTTACAATAGCTCACAGGAAACCAACATATGAAAGAGACGTGGACCTAGGCGCCGGAACAAGACATGTGGCAGTGGAACCAGAGGTAGCCAACCTAGATATCATTGGCAAGAGGATAGAGAACATAAAACATGAACATAAGTCAACATGGCATTATGATGAGGACAATCCATATAAAACATGGGCCTATCATGGATCATATGAGGTCAAGCCATCAGGATCAGCCTCATCTATGGTCAATGGCGTGGTGAAACTGCTCACCAAACCATGGGATGTTATCCCCATGGTTACACAAATAGCCATGACTGACACCACACCCTTTGGACAACAGAGGGTGTTTAAAGAGAAAGTTGACACACGTACACCAAAAGCAAAACGAGGCACAGCACAAATCATGGAAGTGACAGCCGGGTGGTTATGGAGTTTTCTTTCTAGAAACAAGAAACCCAGAATTTGTACAAGAGAGGAGTTCACAAGAAAAGTTAGGTCAAACGCAGCCATTGGAGCAGTGTTCGTTGATGAAAATCAATGGAACTCAGCAAAAGAAGCAGTGGAAGATGAGCGGTTTTGGGACAAGATGGACAGAGAGAGGGAGCTTCACAAACAGGGAAAATGTGCCACGTGTGTTTACAACATGATGGGGAAGAGAGAGAAAAAGCTAGGAGAGTTCGGAAAGGCAAAAGGAAGTCGTGCAATATGGTACATGTGGTTGGGAGCACGCTTTCTAGAGTTTGAAGCTCTTGGTTTCATGAACGAAGATCACTGGTTCAGCAGAGAGAATTCACTCAGCGGAGTGGAAGGAGAAGGACTTCACAAACTTGGATATATACTCAGAGACATATCAAAGATTCCAGGGGGAAACATGTACGCAGATGACACAGCCGGATGGGATACAAGGATAACAGAGGATGACCTCCAGAATGAGGCCAAAATTACTGACATCATGGAACCCGAACATGCCCTACTGGCTAAGTCAATTTTCAAGCTAACCTACCAAAATAAGGTGGTAAGGGTACAGAGACCAGCAAAAAATGGAACTGTGATGGATGTCATATCCAGACGTGACCAGAGAGGAAGTGGCCAGGTTGGAACTTATGGCTTAAACACCTTCACCAACATGGAAGCCCAGCTGATAAGACAAATGGAGTCTGAGGAAATCTTTTCACCCAACGAATTAGAGACCCCAAATTTAGCCGAGAGAGTTCTCGACTGGTTGGAAAAATATGGCGTCGAAAGGCTGAAAAGAATGGCAATCAGCGGAGATGACTGCGTAGTGAAACCAATTGATGATAGGTTTGCGACAGCCTTAACAGCTCTGAATGATATGGGAAAAGTAAGAAAAGATATACCACAATGGGAACCTTCAAAAGGATGGAATGATTGGCAACAAGTGCCTTTTTGTTCACACCACTTCCACCAGCTGATTATGAAGGATGGGAGGGAAATAGTGGTGCCATGCCGCAACCAAGATGAACTTGTGGGTAGGGCTAGAGTATCACAAGGTGCTGGATGGAGCCTGAGAGAAACTGCATGCCTAGGCAAGTCATATGCACAAATGTGGCAGCTGATGTACTTCCACAGGAGAGACCTGAGACTAGCAGCTAATGCTATCTGTTCAGCCGTTCCAGCTGATTGGGTTCCAACCAGCCGTACCACTTGGTCGATCCATGCCCATCACCAATGGATGACAACAGAAGATATGCTGTCAGTATGGAATAGGGTTTGGATAGAGGAAAACCCATGGATGGAGGACAAAACCCGTGTAACCAGTTGGGAAGATGTTCCATACCTAGGGAAAAGGGAAGATCAATGGTGTGGATCTCTGATAGGCTTAACAGCAAGGGCCACCTGGGCCACCAACATACAAGTGGCCATAAACCAAGTGAGAAGACTAATTGGGAATGAGAATTATTCGGATTACATGACATCAATGAAGAGATTCAAGAACGAGAGTGAACCCGAAGGGGCACTCTGG
>S013
CTGAAACGCGAGAGAAACCGCGTGTCAACTGTGCAGCAGCTGACAAAGAGATTCTCACTTGGAATGCTACAGGGACGAGGACCACTGAAACTGTTCATGGCCCTGGTGGCATTCCTTCGTTTCCTAACAATCCCGCCAACAGCAGGGATATTAAAAAGATGGGGAACAATCAAAAAATCAAAGGCTATCAATGTCTTGAGAGGGTTCAGGAAAGAGATTGGAAGGATGCTGAACATCTTGAACAGGAGACGCAGAACTGCAGGTATAGTTATTATGATGATCCCAACAGTGATGGCGTTCCATTTAACCACACGCAATGGAGAACCACACATGATCGTCAGTAGACAAGAGAAAGGGAAAAGTCTTCTGTTTAAAACAGAGAACGGTGTGAACATGTGCACCCTCATGGCCATGGATCTTGGTGAGCTGTGTGAAGACACAATCACTTACAATTGTCCTCTTCTCAGGCAGAATGAACCAGAAGACATAGACTGTTGGTGCAACTCTACGTCTACATGGGTAACTTATGGGACATGCACCGCTACAGGAGAACACAGAAGGGAAAAAAGATCAGTGGCACTCGTTCCACATGTGGGAATGGGACTGGAGACACGAACTGAAACATGGATGTCATCAGAAGGGGCCTGGAAACATGCACAGAGAATTGAAACTTGGATCTTGAGGCATCCAGGCTTCACCATAATGGCAGCACTCCTGGCATACACCATAGGAACGACATATTTCCAAAGAGTCCTGATTTTCATCTTACTGACAGCTGTTGCTCCTTCAATGACAATGCGTTGTATAGGAATATCAAATAGAGACTTTGTGGAAGGGGTTTCAGGAGGAAGCTGGGTTGACATAGTCCTGGAACATGGAAGCTGTGTGACGACGATGGCAAAAAATAAACCAACATTGGATTTTGAACTGATAAAGACAGAAGCGAAACATCCCGCCACTCTAAGGAAGTATTGCATAGAGGCAAAGCTGACCAACACAACAACAGCATCTCGCTGCCCAACACAAGGAGAACCTAGCCTAAATGAAGAACAGGACAAAAGATTTGTCTGCAAACACTCCATGGTAGATAGAGGATGGGGAAATGGATGCGGATTATTTGGAAAGGGAGGTATCGTGACCTGTGCAATGTTCACATGCAAAAAGAACATGGAAGGGAAAATCGTGCAACCAGAAAACTTGGAGTACACCATTGTGATAACACCTCACTCAGGGGAAGAGAATGCAGTCGGAAATGACACAGGAAAACACGGCAAGGAAATCAAAGTAACACCACAGAGTTCCATCACAGAAGCAGAACTAACAGGCTATGGCACTGTCACGATGGAATGCTCTCCGAGAACGGGACTCGACTTCAATGAGATGGTGTTGCTGCAAATGGAAAACAAAGCTTGGCTGGTGCACAGGCAATGGTTCTTAGACCTGCCATTACCATGGCTGCCCGGAGCAGACACACAAGGATCAAATTGGATACAGAAGGAGACATTGGTCACTTTCAAAAATCCCCATGCAAAGAAACAGGATGTTGTTGTTCTAGGATCCCAAGAAGGGGCTATGCACACAGCACTTACAGGGGCCACGGAAATCCAGATGTCATCAGGAAACTTACTGTTCACAGGACATCTTAAATGTAGGCTGAGAATGGACAAACTACAGCTCAAAGGAATGTCATATTCCATGTGTACAGGAAAGTTCAAAGTTGTGAAGGAAATAGCAGAAACACAACATGGAACAATAGTTATCAGAGTACAATATGAAGGGGACGGTTCTCCGTGCAAGATCCCTTTTGAAATAATGGATTTGGAAAAAAGACATGTCTTAGGTCGCTTGATCACAGTCAACCCAATTGTCACAGAAAAAGACAGCCCAGTCAACATAGAAGCAGAACCTCCATTCGGAGACAGCTACATCATTATAGGAGTAGAACCGGGACAACTGAAGCTCAGCTGGTTTAAGAAAGGAAGCTCTATTGGCCAAATGTTTGAGACAACAATGAGAGGAGCGAAGAGAATGGCCATTTTAGGTGACACAGCTTGGGATTTTGGATCCCTGGGAGGAGTGTTCACATCTATAGGAAAGGCCCTCCACCAAGTCTTTGGAGCAATCTATGGGGCTGCCTTCAGTGGGGTTTCATGGACTATGAAAATCCTCATAGGAGTTGTCATCACATGGATAGGAATGAATTCACGTAGCACTTCACTGTCTGTGTCACTAGTATTAGTGGGAGTCGTGACATTGTACTTGGGAGTTATGGTGCAGGCCGATAGTGGTTGCGTTGTGAGCTGGAAAAACAAAGAACTGAAATGTGGCAGCGGGATTTTTATCACAGACAACGTGCATACATGGACAGAACAATATAAATTCCAACCAGAATCCCCTTCAAAGCTGGCTTCAGCTATCCAGAAGGCTCATGAAGAAGGCATTTGTGGAATCCGCTCAGTAACAAGACTGGAGAATCTGATGTGGAAACAAATAACACCAGAACTGAATCACATTCTAACAGAAAATGAGGTAAAGCTGACTATCATGACAGGAGACATTAAAGGAATCATGCAGGCAGGAAAACGATCCCTGCGGCCTCAACCCACTGAGCTGAAGTACTCTTGGAAAGCATGGGGCAAAGCGAAAATGCTCTCCACAGAGCTTCATAACCACACCTTTCTCATTGATGGCCCCGAAACAGCAGAATGTCCCAACACAAATAGAGCTTGGAACTCACTAGAGGTTGAAGACTATGGCTTTGGAGTATTCACCACTAACATATGGCTGAAATTGAAAGAAAGGCAGGATGTATCTTGTGACTCAAAACTCATGTCAGCAGCCATAAAAGACAACAGAGCCGTCCACGCCGACATGGGTTATTGGATAGAAAGTGCACTCAATGACACATGGAAGATTGAGAAAGCCTCCTTTATTGAAGTCAAAAGCTGCCACTGGCCAAAGTCACACACTCTCTGGAGTAATGGAGTGCTAGAAAGTGAGATGATAATTCCAAAGAATTTTGCAGGACCAGTGTCACAACACAATTACAGACCAGGCTATCATACACAAACGGCAGGACCTTGGCATCTAGGCAGGCTTGAGATGGACTTTGATTTCTGCGAAGGAACTACAGTGGTGGTGACTGAAGACTGTGGAAATAGAGGACCCTCCTTAAGAACAACTACTGCTTCTGGAAAACTCATAACAGAATGGTGCTGCCGATCTTGCACATTACCACCGCTAAGGTACAGAGGTGAGGATGGATGCTGGTATGGAATGGAAATCAGACCATTGAAAGAGAAAGAAGAGAACTTGGTCAACTCTTTGGTCACAGCCGGATATGGACAGATTGACAACTTCTCACTAGGAGTCTTGGGAATGGCATTGTTCCTGGAAGAGATGCTTAGAACCCGAGTAGGGACGAAACATGCAATATTACTAGTTGCAGTCTCTTTCGTGACATTGATCACAGGGAACATGTCCTTTCGAGATTTGGGGAGAGTGATGGTCATGGTGGGCGCTACTATGACGGATGACATAGGCATGGGCGTGACCTATCTTGCCCTATTAGCAGCCTTCAAGGTCAGACCAACTTTTGCAGCTGGACTACTCTTAAGAAAGCTGACCTCCAAGGAATTGATGATGACCACCATAGGAATCGTACTCCTCTCTCAGAGCACCATACCAGAGACCATACTTGAACTGACTGACGCGTTGGCTTTGGGGATGATGGTTCTCAAAATAGTAAGAAACATGGAAAAGTATCAACTAGCAGTGACTATCATGGCTATCTTGTGCGTCCCAAATGCAGTGATATTACAAAACGCATGGAAAGTGAGCTGCACAGCACTGGCAGTGGTGTCCGTTTCCCCACTGCTTTTAACATCTTCACAGCAGAAAACGGATTGGATACCACTGGCGTTGACGATCAAAGGCCTTAATCCAACAGCCATTTTCTTAACAACCCTCTCAAGAACTAGCAAGAAAAGGAGCTGGCCACTAAATGAGGCTATTATGGCAGTCGGGATGGTGAGCATTTTAGCCAGTTCTTTCTTAAAGAATGACATTCCCATGACAGGACCACTAGTGGCTGGAGGGCTTCTCACTGTGTGTTACGTGCTCACTGGAAGATCGGCTGATTTGGAACTGGAGAGAGCTGCTGACATAAGATGGGAAGAACAGGCAGAGATATCAGGAAGCAGTCCAATTTTGTCGATAACAATATCGGAAGATGGCAGCATGTCGATAAAAAATGAAGAAGAAGAACAAACACTGACCATACTGATTAGAACAGGACTGCTGGTGATATCAGGACTTTTTCCCGTGTCAATACCAATCACGGCAGCTGCATGGTACCTGTGGGAAGTGAAGAAACAACGAGCCGGAGTATTGTGGGATGTCCCTTCACCTCCACCTGTGGGAAGGGCCGAACTGGAAGATGGAGCCTATAGAATCAAGCAGAAAGGGATTTTGGGATACTCGCAGATAGGAGCCGGAGTCTACAAAGAAGGAACTTTCCACACAATGTGGCATGTCACACGTGGTGCTGTTCTAATGCATAAAGGGAAGAGAATTGAACCATCATGGGCGGACGTCAAGAAGGACCTAATATCGTATGGAGGAGGTTGGAAGCTAGAAGGAGAATGGAAGGAAGGAGAAGAAGTCCAGGTCCTGGCATTAGAGCCTGGAAAGAATCCAAGAGCCGTCCAAACAAAACCCGGTCTTTTCAAAACCAACACTGGGACCATAGGCGCCGTATCTCTGGACTTTTCTCCTGGAACGTCAGGATCTCCAATTGTCGACAGAAAAGGAAAAGTTGTGGGCCTTTATGGCAACGGTGTCGTCACAAGGAGTGGAACATACGTGAGTGCCATAGCCCAGACTGAAAAAAGCATTGAAGACAACCCAGAGATTGAAGATGACATCTTTCGAAAGAAAAGACTGACCATCATGGACCTCCACCCAGGAGCAGGAAAAACAAAGAGATACCTTCCAGCAATAGTCAGAGAAGCCATAAAACGAGGCTTGAGAACACTAATCCTGGCCCCCACTAGAGTTGTGGCGGCTGAAATGGAAGAGGCTCTCAGAGGACTTCCAATAAGATATCAAACCCCAGCTATCAGAGCTGAGCATACTGGACGGGAGATTGTGGATCTAATGTGTCATGCCACATTCACCATGAGGCTACTATCACCAATTAGAGTGCCAAATTACAACCTGATTATCATGGATGAAGCCCATTTCACAGACCCAGCAAGCATAGCGGCTAGAGGATACATCTCAACTCGAGTAGAGATGGGTGAAGCAGCTGGGATTTTCATGACAGCTACCCCTCCTGGAAGCAGAGACCCATTTCCTCAGAGCAACGCACCAATCATGGATGAAGAAAGGGAAATTCCTGAGCGTTCGTGGAACTCTGGACATGAGTGGGTTACGGATTTTAAAGGGAAGACTGTTTGGTTTGTTCCAAGTATAAAAGCAGGAAATGATATAGCAGCTTGCCTGAGAAAGAATGGGAAGAAAGTGATACAACTCAGCAGGAAGACCTTTGATTCTGAATATATCAAGACTAGGACCAATGATTGGGACTTTGTGGTCACGACAGACATTTCAGAAATGGGTGCTAACTTCAAGGCTGAAAGGGTTATAGACCCCAGACGCTGCATGAAACCAGTCATACTAACAGACGGTGAAGAGCGGGTTATCCTGGCAGGACCCATGCCAGTGACCCACTCTAGTGCAGCACAAAGAAGAGGGAGAGTAGGAAGAAATCCAAAAAATGAAAATGACCAGTATATATACATGGGGGAACCTCTGGAAAATGATGAAGACTGCGCACACTGGAAAGAAGCTAAGATGCTTCTAGATAACATCAACACGCCTGAAGGAATCATTCCCAGCATGTTTGAACCAGAGCGTGAGAAGGTCGACGCCATTGATGGTGAATACCGCTTGAGAGGAGAAGCGAGGAAAACATTTGTGGACCTAATGAGAAGAGGAGACCTACCAGTTTGGCTAGCCTACAGAGTGGCAGCTGAAGGTATCAACTACGCAGACAGAAGATGGTGCTTTGATGGAGTCAAGAACAACCAAATCTTGGAAGAAAATGTGGAAGTGGAAATTTGGACAAAAGAAGGAGAAAGGAAGAAATTAAAACCCAGATGGTTAGATGCTAGGGTCTACTCTGACCCACTGGCACTTAAAGAATTCAAGGAATTCGCAGCTGGAAGAAAATCCCTGACCCTGAATCTAATCACCGAGATGGGTAGGCTCCCAACCTTCATGACCCAGAAAGCAAGGAATGCATTGGACAACTTAGCAGTCCTACATACGGCTGAAGCAGGCGGAAGGGCGTACAATCATGCTCTTAGTGAACTGCCGGAGACTCTGGAGACATTGCTTTTACTGACACTTTTGGCCACAGTCACAGGCGGAATCTTCCTGTTCTTGATGAGCGGAAAGGGTATAGGGAAGATGACCCTGGGAATGTGCTGCATAGTCACAGCTAGTATTCTTCTATGGTATGCACAAATACAGCCACATTGGATAGCAGCTTCAATAATACTGGAGTTTTTTCTCATAGTCTTGCTCATTCCAGAACCAGAAAAGCAGAGAACACCCCAAGACAACCAATTAACTTATGTTGTCATAGCCATCCTCACAGTGGTGGCCGCAACCATGGCAAACGAGATGGGTTTCCTGGAAAAAACAAAGAAAGATTTCGGATTGGGAAGCATCACAACCCAGCAACCTGAGAGCAATATCCTGGACATAGATCTACGTCCTGCATCAGCTTGGACTCTATATGCTGTGGCAACAACTTTCATCACACCAATGTTGAGACATAGCATTGAAAATTCCTCAGTGAATGTGTCTCTAACAGCCATTGCCAACCAAGCCACAGTGTTAATGGGTCTTGGGAAAGGATGGCCATTGTCGAAAATGGACATCGGAGTTCCCCTTCTCGCTATCGGATGCTATTCACAAGTCAACCCCATAACCCTCACAGCAGCCCTTCTCTTATTGGTAGCACATTATGCTATCATAGGGCCAGGACTCCAAGCGAAAGCAACCAGAGAGGCTCAGAAAAGAGCAGCAGCGGGCATCATGAAAAACCCAACTGTGGATGGAATAACAGTGATTGACCTAGATCCAATACCATATGATCCAAAGTTTGAAAAGCAGTTGGGACAAGTAATGCTCTTAGTTCTCTGCGTGACTCAAGTATTGATGATGAGGACTACATGGGCCTTATGTGAAGCTCTAACTTTAGCGACCGGGCCCATCTCTACACTGTGGGAAGGAAATCCAGGGAGATTTTGGAATACAACTATTGCAGTGTCAATGGCTAACATTTTTAGAGGGAGTTATCTGGCCGGAGCCGGACTTCTCTTTTCTATCATGAAGAACACGGCCAACACAAGAAGGGGAACTGGCAACACAGGAGAAACGCTTGGAGAGAAATGGAAAAACCGGTTGAATGCATTGGGGAAGAGTGAATTCCAGATCTATAAGAAAAGTGGAATCCAGGAAGTGGATAGAACGTTAGCAAAAGAAGGCATCAAGAGAGGAGAAACGGACCATCACGCTGTGTCGCGAGGCTCAGCGAAACTGAGATGGTTCGTCGAGAGAAACCTTGTCACACCAGAAGGGAAAGTAGTGGACCTTGGCTGCGGCAGAGGGGGCTGGTCATATTATTGTGGGGGACTAAAGAATGTAAAGGAAGTCAAAGGCCTAACAAAAGGAGGACCAGGACACGAAGAACCCATTCCCATGTCAACATATGGTTGGAATCTGGTGCGTCTGCAAAGTGGAGTCGATGTCTTCTTTACTCCGCCAGAAAAGTGTGACACATTGCTGTGTGACATAGGGGAGTCGTCACCAAACCCCACGGTTGAGGCAGGACGAACACTCAGAGTTCTAAACTTAGTGGAAAACTGGCTGAACAATAATACCCAATTTTGCATAAAGGTTCTTAATCCATATATGCCTTCAGTTATAGAAAAAATGGAAGCGCTACAAAGGAAATACGGAGGAGCTTTGGTGAGGAATCCACTCTCACGAAATTCCACACACGAGATGTACTGGGTATCCAATGCTTCCGGGAACATAGTGTCATCAGTGAACATGATTTCAAGAATGTTAATTAACAGATTCACAATGAGACACAAGAAGGCCACATACGAGCCGGATGTTGATCTCGGAAGTGGAACCCGCAACATCGGAATTGAAAGTGAAGTACCAAATCTAGACATAATTGGGAAAAGAATAGAAAAAATAAAACAAGAGCATGAAACATCATGGCACTATGATCAAGACCACCCATACAAAACGTGGGCCTACCATGGCAGCTACGAAACAAAACAGACTGGATCAGCATCATCCATGGTGAACGGAGTGGTTAGGCTGCTAACAAAACCTTGGGACGTCATTCCCATGGTGACACAGATGGCAATGACAGACACGACTCCATTTGGACAACAGCGCGTTTTCAAAGAGAAAGTGGACACGAGAACCCAAGAACCAAAAGAAGGAACGAAAAAACTAATGAAAATCACAGCAGAATGGCTCTGGAAAGAACTAGGAAAGAAAAAGACACCTAGGATGTGCACCAGAGAAGAATTCACAAGAAAGGTGAGAAGCAATGCAGCCTTAGGTGCCATATTCACTGATGAGAACAAGTGGAAGTCGGCACGTGAAGCTGTTGAAGACAGTGGATTTTGGGAATTGGTTGACAAGGAAAGGAATCTCCATCTTGAAGGAAAGTGTGAGACATGTGTGTATAACATGATGGGAAAGAGAGAGAAGAAGCTAGGGGAGTTCGGCAAAGCAAAAGGCAGCAGAGCCATATGGTACATGTGGCTTGGAGCACGCTTCTTAGAGTTTGAAGCCCTGGGATTCTTGAATGAAGATCACTGGTTTTCCAGAGAGAACTCCCTGAGTGGAGTAGAGGGAGAAGGGCTGCACAAACTAGGGTACATTCTAAGAGACGTGAGTAAGAAAGAAGGAGGAGCAATGTACGCCGATGACACCGCAGGATGGGACACAAGAATCACGCTAGAGGACTTGAAAAATGAAGAAATGGTGACAAACCACATGGAAGGAGAACACAAGAAACTTGCTGAAGCCATTTTCAGATTAACGTACCAAAACAAAGTGGTGCGTGTGCAAAGACCGACATCAAGAGGCACAGTAATGGACATTATATCGAGAAGAGACCAAAGAGGTAGTGGACAAGTTGTCACCTACGGCCTCAATACTTTCACCAACATGGAAGCCCAACTGATCAGACAGATGGAGGGAGAAGGAGTCTTCAAAAGCATCCAGCACCTGACAGCCACAGAAGAAATTGCAGTGAAAAACTGGTTAGTAAGAGTGGGGCGTGAGAGGTTATCAAGAATGGCCATCAGCGGAGATGATTGTGTTGTGAAACCCTTAGATGACAGGTTTGCAAACGCTCTAACAGCTTTAAATGACATGGGAAAGGTCAGGAAAGACATACAACAATGGGAACCTTCAAGAGGATGGAACGATTGGACACAAGTGCCCTTTTGTTCACACCATTTCCATGAGTTAATCATGAAGGACGGTCGTGTACTTGTGGTTCCATGTAGAAACCAAGATGAACTGATTGGTAGGGCCCGAATTTCCCAGGGAGCCGGGTGGTCCTTGCGGGAAACAGCTTGTTTGGGGAAGTCTTATGCCCAAATGTGGAGCCTAATGTACTTCCACAGACGTGACCTCAGGCTGGCGGCAAACGCTATTTGCTCGGCGGTCCCTTCACATTGGGTTCCAACAAGTCGAACAACCTGGTCCATACACGCCACACATGAGTGGATGACAACAGAAGACATGCTGACAGTCTGGAACAGGGTGTGGATTCAAGAAAACCCATGGATGGAAGACAAAACTCCAGTAGAATCATGGGAGGAAATCCCATATTTGGGGAAGAGAGAAGACCAGTGGTGCGGCTCATTGATTGGGCTAACAAGCAGGGCCACCTGGGCAAAGAACATCCAAACAGCAATAAATCAAGTTAGATCCCTAATAGGCAATGAGGAATACACAGACTACATGCCATCTATGAAAAGATTCAGAAGAGAAGAGGAAGAGGCAGGAGTCTTGTGG
>S130
ATGAATAACCAACGGAAAAAGGCGAGAAATACGCCTTTCAATATGCTGAAACGCGAGAGAAACCGCGTGTCAACTGTGCAGCAGCTGACAAAGAGATTCTCACTTGGAATGCTACAGGGACGAGGACCACTGAAACTGTTCATGGCCCTGGTGGCATTCCTTCGTTTCCTAACAATCCCGCCAACAGCAGGGATATTAAAAAGATGGGGAACAATCAAAAAATCAAAGGCTATCAATGTCTTGAGAGGGTTCAGGAAAGAGATTGGAAGGATGCTGAACATCTTGAACAGGAGACGCAGAACTGCAGGTATAGTTATTATGATGATCCCAACAGTGATGGCGTTCCATTTAACCACACGCAATGGAGAACCACACATGATCGTCAGTAGACAAGAGAAAGGGAAAAGTCTTCTGTTTAAAACAGAGAACGGTGTGAACATGTGCACCCTCATGGCCATGGACCTTGGTGAACTGTGTGAAGACACAATCACTTACAATTGTCCTCTTCTCAGGCAGAATGAACCAGAAGACATAGACTGTTGGTGCAACTCTACGTCTACATGGGTAACTTATGGGACATGCACCGCTACAGGAGAACACAGAAGGGAAAAAAGATCAGTGGCACTCGTTCCACATGTGGGAATGGGACTGGAGACACGAACTGAAACATGGATGTCATCAGAAGGGGCCTGGAAACATGCACAGAGAATTGAAACTTGGGTCTTGAGACATCCAGGCTTCACCATAATGGCAGCACTCCTTGCATACACCATAGGAACGACATATTTCCAAAGAGTCCTGATTTTCATCTTACTGACAGCTGTTGCTCCTTCAATGACAATGCGTTGTATAGGAATATCAAATAGAGACTTTGTGGAAGGGGTTTCAGGAGGAAGCTGGGTTGACATAGTCCTGGAACATGGAAGCTGTGTGACGACGATGGCAAAAAATAAACCAACATTGGATTTTGAACTGATAAAGACAGAAGCGAAACATCCCGCCACTCTAAGGAAGTATTGCATAGAGGCAAAGCTGACCAACACAACAACAGCATCTCGCTGCCCAACACAAGGAGAACCTAGCCTAAATGAAGAACAGGACAAAAGATTTGTCTGCAAACACTCCATGGTAGATAGAGGATGGGGAAATGGATGCGGATTATTTGGAAAGGGAGGTATCGTGACCTGTGCAATGTTCACATGCAAAAAGAACATGGAAGGGAAAATCGTGCAACCAGAAAACTTGGAGTACACCATTGTGATAACACCTCACTCAGGGGAAGAGAATGCAGTCGGAAATGACACAGGAAAACACGGCAAGGAAATTAAAGTAACACCACAGAGTTCCATCACAGAAGCAGAACTAACAGGCTATGGCACTGTCACGATGGAATGCTCTCCGAGAACGGGACTCGACTTCAATGAGATGGTGTTGCTGCAAATGGAAAACAAAGCTTGGCTGGTGCACAGGCAATGGTTCCTAGACCTGCCGTTACCATGGCTGCCCGGAGCAGACACACAAGGATCAAATTGGATACAGAAGGAGACATTGGTCACTTTCAAAAATCCCCATGCAAAGAAACAGGATGTTGTTGTTCTAGGATCCCAAGAAGGGGCTATGCACACAGCACTTACAGGGGCCACGGAAATCCAGATGTCATCAGGAAACTTACTGTTCACAGGACATCTTAAATGTAGGCTGAGAATGGACAAACTACAGCTCAAAGGAATGTCATATTCCATGTGTACAGGAAAGTTCAAAGTTGTGAAGGAAATAGCAGAAACACAACATGGAACAATAGTTATTAGAGTACAATATGAAGGGGACGGTTCTCCGTGCAAGATCCCTTTTGAAATAATGGATTTGGAAAAAAGACATGTCTTAGGTCGCTTGATCACAGTCAACCCAATTGTCACAGAAAAAGACAGCCCAGTCAACATAGAAGCAGAACCTCCATTCGGAGACAGCTACATCATTATAGGAGTAGAACCGGGACAACTGAAGCTCAGCTGGTCTAAGAAAGGAAGCTCTATTGGCCAAATGTTTGAGACAACAATGAGAGGAGCGAAGAGAATGGCCATTTTAGGTGACACAGCTTGGGATTTTGGATCCCTGGGAGGAGTGTTCACATCTATAGGAAAGGCCCTCCACCAAGTCTTTGGAGCAATCTATGGGGCTGCCTTCAGTGGGGTTTCATGGACTATGAAAACCCTCATAGGAGTTGTCATCACATGGATAGGAATGAATTCACGTAGCACTTCACTGTCTGTGTCACTAGTATTAGTGGGAGTCGTGACATTGTACTTGGGAGTTATGGTGCAGGCCGATAGTGGTTGCGTTGTGAGCTGGAAAAACAAAGAACTGAAATGTGGCAGCGGGATTTTTATCACAGACAACGTGCATACATGGACAGAACAATATAAATTCCAACCAGAATCCCCTTCAAAGCTGGCTTCAGCTATCCAGAAGGCTCATGAAGAAGGCATTTGTGGAATCCGCTCAGTAACAAGACTGGAGAATCTGATGTGGAAACAAATAACACCAGAACTGAATCACATTCTAACAGAAAATGAGGTAAAGCTGACTATCATGACAGGAGACATTAAAGGAATCATGCAGGCAGGAAAACGATCCCTGCGGCCTCAACCCACTGAGCTGAAGTACTCTTGGAAAGCATGGGGCAAAGCGAAAATGCTCTCCACAGAGCTTCATAACCACACCTTTCTCATTGATGGCCCCGAAACAGCAGAATGTCCCAACACAAATAGAGCTTGGAACTCACTAGAGGTTGAAGACTATGGCTTTGGAGTATTCACCACTAACATATGGCTGAAATTGAAAGAAAGGCAGGATGTATCTTGTGACTCAAAACTCATGTCAGCAGCCATAAAAGACAACAGAGCCGTCCACGCCGACATGGGTTATTGGATAGAAAGCGCACTCAATGACACATGGAAGATTGAGAAAGCCTCCTTTATTGAAGTCAAAAGCTGCCACTGGCCAAAGTCACACACTCTCTGGAGTAATGGAGTGCTAGAAAGTGAGATGATAATTCCAAAGAATTTTGCAGGACCAGTGTCACAACACAATTACAGACCAGGCTATCATACACAAACGGCAGGACCCTGGCATCTAGGCAGGCTTGAGATGGACTTTGATTTCTGCGAAGGAACTACAGTGGTGGTGACTGAAGACTGTGGAAATAGAGGACCCTCCTTAAGAACGACTACTGCTTCTGGAAAACTCATAACAGAATGGTGCTGCCGATCTTGCACATTACCACCGCTAAGGTACAGAGGTGAGGATGGATGCTGGTATGGAATGGAAATCAGACCATTGAAAGAGAAAGAAGAGAACTTGGTCAACTCTTTGGTCACAGCCGGATATGGACAGATTGACAACTTCTCACTAGGAGTCTTGGGAATGGCATTGTTCCTGGAAGAGATGCTTAGAACCCGAGTAGGGACGAAACATGCAATATTACTAGTTGCAGTCTCTTTCGTGACATTGATCACAGGGAACATGTCCTTTCGAGATTTGGGGAGAGTGATGGTCATGGTGGGCGCTACTATGACGGATGACATAGGCATGGGCGTGACCTATCTTGCCCTATTAGCAGCCTTCAAGGTCAGACCAACTTTTGCAGCTGGACTACTCTTAAGAAAGCTGACCTCCAAGGAATTGATGATGACCACCATAGGAATCGTACTCCTCTCTCAGAGCACCATACCAGAGACCATACTTGAACTGACTGACGCGTTGGCTTTGGGGATGATGGTTCTCAAAATAGTAAGAAACATGGAAAAGTATCAACTAGCAGTGACTATCATGGCTATCTTGTGCGTCCCAAATGCAGTGATATTACAAAACGCATGGAAAGTGAGCTGCACAGCACTGGCAGTGGTGTCCGTTTCCCCACTGCTTTTAACATCTTCACAGCAGAAAACGGATTGGATACCACTGGCGTTGACGATCAAAGGCCTTAATCCAACAGCCATTTTCTTAACAACCCTCTCAAGAACTAGCAAGAAAAGGAGCTGGCCACTAAATGAGGCTATTATGGCAGTCGGGATGGTGAGCATTTTAGCCAGTTCTTTCTTAAAGAATGACATTCCCATGACAGGACCACTAGTGGCTGGAGGGCTTCTCACTGTGTGTTACGTGCTCACTGGAGGATCGGCTGATTTGGAACTGGAGAGAGCTGCTGACATAAGATGGGAAGAACAGGCAGAGATATCAGGAAGCAGTCCAATTTTGTCGATAACAATATCGGGAGATGGCAGCATGTCGATAAAAAATGAAGAAGAAGAACAAACACTGACCATACTGATTAGAACAGGACTGCTGGTGATATCAGGACTTTTTCCCGTGTCAATACCAATCACGGCAGCTGCATGGTACCTGTGGGAAGTGAAAAAACAACGAGCCGGAGTATTGTGGGATGTCCCTTCACCTCCACCTGTGGGAAGGGCCGAACTGGAAGATGGAGCCTATAGAATCAAGCAGAAAGGGATTTTGGGATACTCGCAGATAGGAGCCGGAGTCTACAAAGAAGGAACTTTCCACACAATGTGGCATGTCACACGTGGTGCTGTTCTAATGCATAAAGGGAAGAGAATTGAACCATCATGGGCGGACGTCAAGAAGGACCTAATATCGTATGGAGGAGGTTGGAAGCTAGAAGGAGAATGGAAGGAAGGAGAAGAAGTCCAGGTCCTGGCATTAGAGCCTGGAAAGAATCCAAGAGCCGTCCAAACAAAACCCGGTCTTTTTAAAACCAACACTGGGACCATAGGCGCCGTATCTCTGGACTTTTCTCCTGGAACGTCAGGATCTCCAATTGTCGACAAAAAAGGAAAAGTTGTGGGCCTTTATGGCAACGGTGTCGTCACAAGGAGTGGAACATACGTGAGTGCCATAGCCCAGACTGAAAAAAGCATTGAAGACAACCCAGAGATTGAAGATGACATCTTTCGAAAGAAAAGACTGACCATCATGGACCTCCACCCAGGAGCAGGAAAAACAAAGAGATACCTTCCAGCAATAGTCAGAGAAGCCATAAAACGAGGCTTGAGAACACTAATCCTGGCCCCCACTAGAGTTGTGGCGGCTGAAATGGAAGAGGCTCTCAGAGGACTTCCAATAAGATATCAAACCCCAGCTATCAGAGCTGAGCATACTGGACGGGAGATTGTGGATCTAATGTGTCATGCCACATTCACCATGAGGCTACTATCACCAATTAGAGTGCCAAATTACAACCTGATTATCATGGATGAAGCCCATTTCACAGACCCAGCAAGCATAGCGGCTAGAGGATACATCTCAACTCGAGTAGAGATGGGTGAAGCAGCTGGGATTTTCATGACGGCTACCCCTCCTGGAAGCAGAGACCCATTTCCTCAGAGCAACGCACCAATCATGGATGAAGAAAGGGAAATTCCTGAGCGTTCGTGGAACTCTGGACATGAGTGGGTTACGGATTTTAAGGGGAAGACTGTTTGGTTTGTTCCGAGTATAAAAGCAGGAAATGATATAGCAGCTTGCCTGAGAAAGAATGGGAAGAAAGTGATACAACTCAGCAGGAAGACCTTTGATTCTGAATATATCAAGACTAGGACCAATGATTGGGACTTTGTGGTCACGACAGACATTTCAGAAATGGGTGCTAACTTCAAGGCTGAAAGGGTTATAGACCCCAGACGCTGCATGAAACCAGTCATACTAACAGACGGTGAAGAGCGGGTTATCCTGGCAGGACCCATGCCAGTGACCCACTCTAGTGCAGCACAAAGAAGAGGGAGAGTAGGAAGAAATCCAAAAAATGAAAATGACCAGTATATATACATGGGGGAACCTCTGGAAAATGATGAAGACTGCGCACACTGGAAAGAAGCTAAAATGCTTCTAGATAACATCAACACGCCTGAAGGAATCATTCCCAGCATGTTTGAACCAGAGCGTGAGAAGGTCGACGCCATTGATGGTGAATACCGCTTGAGAGGAGAAGCGAGGAAAACATTTGTGGACCTAATGAGAAGAGGAGACCTACCAGTTTGGCTAGCCTACAGAGTGGCAGCTGAAGGTATCAACTACGCAGACAGAAGATGGTGCTTTGATGGAGTCAAGAACAACCAAATCTTGGAAGAAAATGTGGAAGTGGAAATTTGGACAAAAGAAGGAGAAAGGAAGAAATTAAAACCCAGATGGTTAGATGCTAGGGTCTACTCTGACCCACTGGCACTTAAAGAATTCAAGGAATTCGCAGCTGGAAGAAAATCCCTGACCCTGAATCTAATCACCGAGATGGGTAGGCTCCCAACCTTCATGACCCAGAAAGCAAGGAATGCATTGGACAACTTAGCAGTCCTACATACGGCTGAAGCAGGCGGAAGGGCGTACAATCATGCTCTTAGTGAACTGCCGGAGACTCTGGAGACATTGCTTTTATTGACACTTTTGGCCACAGTCACAGGCGGAATCTTCCTGTTCTTGATGAGCGGAAAAGGTATAGGGAAGATGACCCTGGGAATGTGCTGCATAGTCACAGCTAGTATTCTTCTATGGTATGCACAAATACAGCCACATTGGATAGCAGCTTCAATAATACTGGAGTTTTTTCTCATAGTCTTGCTCATTCCAGAACCAGAAAAGCAGAGAACACCCCAAGATAACCAATTAACTTATGTTGTCATAGCCATCCTCACAGTGGTGGCTGCAACCATGGCAAACGAGATGGGTTTCCTGGAAAAAACAAAGAAAGATTTTGGATTGGGAAGCATCACAACCCAGCAACCTGAAAGCAATATCCTGGACATAGATCTACGTCCTGCATCAGCTTGGACTCTATATGCTGTGGCAACAACTTTCATCACACCAATGTTGAGACATAGCATTGAAAATTCCTCAGTGAATGTGTCTCTAACAGCCATTGCCAACCAAGCTACAGTGTTAATGGGTCTTGGGAAAGGATGGCCATTGTCGAAAATGGACATCGGAGTTCCCCTTCTCGCTATCGGATGCTATTCACAAGTCAACCCCATAACCCTCACAGCAGCCCTTCTCTTATTGGTAGCACATTATGCTATCATAGGGCCAGGACTCCAAGCGAAAGCAACCAGAGAGGCTCAGAAAAGAGCAGCAGCGGGCATCATGAAAAACCCAACTGTGGATGGAATAACAGTGATTGACCTAGATCCAATACCATATGATCCAAAGTTTGAAAAGCAGTTGGGACAAGTAATGCTCTTAGTTCTCTGCGTGACTCAAGTATTGATGATGAGGACTACATGGGCCTTATGTGAAGCTCTAACTTTAGCGACCGGGCCCATCTCTACACTGTGGGAAGGAAATCCAGGGAGATTTTGGAATACAACTATTGCAGTGTCAATGGCTAACATTTTTAGAGGGAGTTATCTGGCCGGAGCCGGACTTCTCTTTTCTATCATGAAGAACACGGCCAACACAAGAAGGGGAACTGGCAACACAGGAGAAACGCTTGGAGAGAAATGGAAAAACCGGTTGAATGCATTGGGGAAGAGTGAATTCCAGATCTATAAGAAAAGTGGAATCCAGGAAGTGGATAGAACGTTAGCAAAAGAAGGCATCAAGAGAGGAGAAACGGACCATCACGCTGTGTCGCGAGGCTCAGCGAAATTGAGATGGTTCGTCGAGAGAAACCTTGTCACACCAGAAGGGAAAGTAGTGGACCTTGGCTGCGGCAGGGGGGGCTGGTCATACTATTGTGGGGGACTAAAGAATGTAAAGGAAGTCAAAGGCCTAACAAAAGGAGGACCAGGACACGAAGAACCCATTCCCATGTCAACATATGGTTGGAATCTGGTGCGTCTGCAAAGTGGAGTCGATGTCTTTTTTACTCCGCCAGAAAAGTGTGACACATTGCTGTGTGACATAGGGGAGTCGTCACCAAACCCCACGGTTGAGGCAGGACGAACACTCAGAGTTCTAAACTTAGTGGAAAACTGGCTGAACAATAATACCCAATTTTGCATAAAGGTTCTTAATCCATATATGCCTTCAGTTATAGAAAAAATGGAAGCGCTACAAAGGAAATACGGAGGAGCTTTGGTGAGGAATCCACTCTCACGAAATTCCACACACGAGATGTACTGGGTATCCAATGCTTCCGGGAACATAGTGTCATCAGTGAACATGATTTCAAGAATGTTAATTAACAGATTCACAATGAGACACAAGAAGGCCACATACGAGCCGGATGTTGATCTCGGAAGTGGAACCCGCAACATCGGAATTGAAAGTGAAGTACCAAATCTAGATATAATTGGGAAAAGAATAGAAAAAATAAAACAAGAGCATGAAACATCATGGCACTATGATCAAGACCACCCATACAAAACGTGGGCCTACCATGGCAGCTACGAAACAAAACAGACTGGATCAGCATCATCCATGGTGAACGGAGTGGTTAGGCTGCTAACAAAACCTTGGGACGTCATTCCCATGGTGACACAGATGGCAATGACAGACACGACTCCATTTGGACAACAGCGCGTTTTCAAAGAGAAAGTGGACACGAGAACCCAAGAACCAAAAGAAGGAACGAAAAAACTAATGAAAATCACAGCAGAATGGCTCTGGAAAGAACTAGGAAAGAAAAAGACACCTAGGATGTGCACCAGAGAAGAATTCACAAGAAAGGTGAGAAGCAATGCAGCCTTAGGTGCCATATTCACTGATGAGAACAAGTGGAAGTCGGCACGTGAAGCTGTTGAAGACAGTGGATTTTGGGAATTGGTTGACAAGGAAAGGAATCTCCATCTTGAAGGAAAGTGTGAGACATGTGTGTATAACATGATGGGAAAGAGAGAGAAGAAGCTAGGGGAGTTCGGCAAAGCAAAAGGCAGCAGAGCCATATGGTACATGTGGCTTGGAGCACGCTTCTTAGAGTTTGAAGCCCTGGGATTCTTGAATGAAGATCACTGGTTTTCCAGAGAGAACTCCCTGAGTGGAGTAGAGGGAGAAGGGCTGCACAAACTAGGCTACATTCTAAGAGACGTGAGTAAGAAAGAAGGAGGAGCAATGTACGCCGATGACACAGCAGGATGGGACACAAGAATCACGCTAGAGGACTTGAAAAATGAAGAAATGGTGACAAACCACATGGAAGGAGAACACAAGAAACTTGCTGAAGCCATTTTCAGATTAACGTACCAAAACAAAGTGGTGCGTGTGCAAAGACCGACATCAAGAGGCACAGTAATGGACATTATATCGAGAAGAGACCAAAGAGGTAGTGGACAAGTTGTCACCTACGGCCTCAATACTTTCACCAACATGGAAGCCCAACTGATCAGACAGATGGAGGGAGAAGGAGTCTTCAAAAGCATCCAGCACCTGACAGCCACAGAAGAAATTGCAGTGAAAAACTGGTTAGTAAGAGTGGGGCGTGAGAGGTTATCAAGAATGGCCATCAGCGGAGATGATTGTGTTGTGAAACCCTTAGATGACAGGTTTGCAAACGCTCTAACAGCTTTAAATGACATGGGAAAGGTCAGGAAAGACATACAACAATGGGAACCTTCAAGAGGATGGAACGATTGGACACAAGTGCCCTTTTGTTCACACCATTTCCATGAGTTAATCATGAAGGACGGTCGTGTACTTGTGGTTCCATGTAGAAACCAAGATGAACTGATTGGTAGGGCCCGAATTTCCCAGGGAGCCGGGTGGTCCTTGCGGGAAACAGCTTGTTTGGGGAAGTCTTATGCCCAAATGTGGAGCCTAATGTACTTCCACAGACGTGACCTTAGGCTGGCGGCAAACGCTATTTGCTCGGCGGTCCCTTCACATTGGGTTCCAACAAGTCGAACAACCTGGTCCATACACGCCACACATGAGTGGATGACAACAGAAGACATGCTGACAGTCTGGAACAGGGTGTGGATTCAAGAAAACCCATGGATGGAAGACAAAACTCCAGTAGAATCATGGGAGGAAATCCCATATTTGGGGAAGAGAGAAGACCAGTGGTGCGGCTCATTGATTGGGCTAACAAGCAGGGCCACCTGGGCAAAGAACATCCAAACAGCAATAAATCAAGTTAGATCCCTAATAGGCAATGAGGAATACACAGACTACATGCCATCTATGAAAAGATTCAGAAGAGAAGAGGAAGAGGCAGGAGTCTTGTGG
>S015
CTGAAACGCGAGAGAAACCGCGTGTCAACTGTGCAGCAGCTGACAAAGAGATTCTCACTTGGAATGCTACAGGGACGAGGACCACTGAAACTGTTCATGGCCCTGGTGGCATTCCTTCGTTTCCTAACAATCCCGCCAACAGCAGGGATATTAAAAAGATGGGGAACAATCAAAAAATCAAAGGCTATCAATGTCTTGAGAGGGTTCAGGAAAGAGATTGGAAGGATGCTGAACATCTTGAACAGGAGACGCAGAACTGCAGGTATAGTTATTATGATGATCCCAACAGTGATGGCGTTCCATTTAACCACACGCAATGGAGAACCACACATGATCGTCAGTAGACAAGAGAAAGGGAAAAGTCTTCTGTTTAAAACAGAGAACGGTGTGAACATGTGCACCCTCATGGCCATGGATCTTGGTGAACTGTGTGAAGACACAATCACTTACAATTGTCCTCTTCTCAGGCAGAATGAACCAGAAGACATAGACTGTTGGTGCAACTCTACGTCTACATGGGTAACTTATGGGACATGCACCGCTACAGGAGAACACAGAAGGGAAAAAAGATCAGTGGCACTCGTTCCACATGTGGGAATGGGACTGGAGACACGAACTGAAACATGGATGTCATCAGAAGGGGCCTGGAAACATGCACAGAGAATTGAAACTTGGGTCTTGAGACATCCAGGCTTCACCATAATGGCAGCACTCCTGGCATACACCATAGGAACGACATATTTCCAAAGAGTCCTGATTTTCATCTTACTGACAGCTGTTGCTCCTTCAATGACAATGCGTTGTATAGGAATATCAAATAGAGACTTTGTGGAAGGGGTTTCAGGAGGAAGCTGGGTTGACATAGTCCTGGAACATGGAAGCTGTGTGACGACGATGGCAAAAAACAAACCAACATTGGATTTTGAACTGATAAAGACAGAAGCGAAACATCCCGCCACTCTAAGGAAGTATTGCATAGAGGCAAAGCTGACCAACACAACAACAGCATCTCGCTGCCCAACACAAGGAGAACCTAGCCTAAATGAAGAACAGGACAAAAGATTTGTCTGCAAACACTCCATGGTAGATAGAGGATGGGGAAATGGATGCGGATTATTTGGAAAGGGAGGTATCGTGACCTGTGCAATGTTCACATGCAAAAAGAACATGGAAGGGAAAATCGTGCAACCAGAAAACTTGGAGTACACCATTGTGATAACACCTCACTCAGGGGAAGAGAATGCAGTCGGAAATGACACAGGAAAACATGGCAAGGAAATTAAAGTAACACCACAGAGTTCCATCACAGAAGCAGAACTAACAGGCTATGGCACTGTCACGATGGAATGCTCTCCGAGAACGGGACTCGACTTCAATGAGATGGTGTTGCTGCAAATGGAAAACAAAGCTTGGCTGGTGCACAGGCAATGGTTCTTAGACCTGCCATTACCATGGCTGCCCGGAGCAGACACACAAGGATCAAATTGGATACAGAAGGAGACATTGGTCACTTTCAAAAATCCCCATGCAAAGAAACAGGATGTTGTTGTTCTAGGATCCCAAGAAGGGGCTATGCACACAGCACTTACAGGGGCCACGGAAATCCAGATGTCATCAGGAAACTTACTGTTCACAGGACATCTTAAATGTAGGCTGAGAATGGACAAACTACAGCTCAAAGGAATGTCATATTCCATGTGTACAGGAAAGTTCAAAGTTGTGAAGGAAATAGCAGAAACACAACATGGAACAATAGTTATCAGAGTACAATATGAAGGGGACGGTTCTCCGTGCAAGATCCCTTTTGAAATAATGGATTTGGAAAAAAGACATGTCTTAGGTCGCTTGATCACAGTCAACCCAATTGTCACAGAAAAAGACAGCCCAGTCAACATAGAAGCAGAACCTCCATTCGGAGACAGCTACATCATTATAGGAGTAGAACCGGGACAACTGAAGCTCAGCTGGTTTAAGAAAGGAAGCTCTATTGGCCAAATGTTTGAGACAACAATGAGAGGAGCGAAGAGAATGGCCATTTTAGGTGACACAGCTTGGGATTTTGGATCCCTGGGAGGAGTGTTCACATCTATAGGAAAGGCCCTCCACCAAGTCTTTGGAGCAATCTATGGGGCTGCCTTCAGTGGGGTTTCATGGACTATGAAAATCCTCATAGGAGTTGTCATCACATGGATAGGAATGAATTCACGTAGCACTTCACTGTCTGTGTCACTAGTATTAGTGGGAGTCGTGACATTGTACTTGGGAGTTATGGTGCAGGCCGATAGTGGTTGCGTTGTGAGCTGGAAAAACAAAGAACTGAAATGTGGCAGCGGGATTTTTATCACAGACAACGTGCATACATGGACAGAACAATATAAATTCCAACCAGAATCCCCTTCAAAGCTGGCTTCAGCTATCCAGAAGGCTCATGAAGAAGGCATTTGTGGAATCCGCTCAGTAACAAGACTGGAGAATCTGATGTGGAAACAAATAACACCAGAACTGAATCACATTCTAACAGAAAATGAGGTAAAGCTGACTATCATGACAGGAGACATTAAAGGAATCATGCAGGCAGGAAAACGATCCCTGCGGCCTCAACCCACTGAGCTGAAGTACTCTTGGAAAGCATGGGGCAAAGCGAAAATGCTCTCCACAGAGCTTCATAACCACACCTTTCTCATTGATGGCCCCGAAACAGCAGAATGCCCCAACACAAATAGAGCTTGGAACTCACTAGAGGTTGAAGACTATGGCTTTGGAGTATTCACCACTAACATATGGCTGAAATTGAAAGAAAGGCAGGATGTATCTTGTGACTCAAAACTCATGTCAGCAGCCATAAAAGACAACAGAGCCGTCCACGCCGACATGGGTTATTGGATAGAAAGCGCACTCAATGACACATGGAAGATTGAGAAAGCCTCCTTTATTGAAGTCAAAAGCTGCCACTGGCCAAAGTCACACACTCTCTGGAGTAATGGAGTGCTAGAAAGTGAGATGATAATTCCAAAGAATTTTGCAGGACCAGTGTCACAACACAATTACAGACCAGGCTATCATACACAAACGGCAGGACCCTGGCATCTAGGCAGGCTTGAGATGGACTTTGATTTCTGCGAAGGAACTACAGTGGTGGTGACTGAAGACTGTGGAAATAGAGGACCCTCCTTAAGAACAACTACTGCTTCTGGAAAACTCATAACAGAATGGTGCTGCCGATCTTGCACATTACCACCGCTAAGGTACAGAGGTGAGGATGGATGCTGGTATGGAATGGAAATCAGACCATTGAAAGAGAAAGAAGAGAACTTGGTCAACTCTTTGGTCACAGCCGGATATGGACAGATTGACAACTTCTCACTAGGAGTCTTGGGAATGGCATTGTTCCTGGAAGAGATGCTTAGAACCCGAGTAGGGACGAAACATGCAATATTACTAGTTGCAGTCTCTTTCGTAACATTGATCACAGGGAACATGTCCTTTCGAGATTTGGGGAGAGTGATGGTCATGGTGGGCGCTACTATGACGGATGACATAGGCATGGGCGTGACCTATCTTGCCCTATTAGCAGCCTTCAAGGTCAGACCAACTTTTGCAGCTGGACTACTCTTAAGAAAGCTGACCTCCAAGGAATTGATGATGACCACCATAGGAATCGTACTCCTCTCTCAGAGCACCATACCAGAGACCATACTTGAACTGACTGACGCGTTGGCTTTGGGGATGATGGTTCTCAAAATAGTAAGAAACATGGAAAAGTATCAACTAGCAGTGACTATCATGGCTATCTTGTGCGTCCCAAATGCAGTGATATTACAAAACGCATGGAAAGTGAGCTGCACAGCACTGGCAGTGGTGTCCGTTTCCCCACTGCTTTTAACATCTTCACAGCAGAAAACGGATTGGATACCACTGGCGTTGACGATCAAAGGCCTTAATCCAACAGCCATTTTCTTAACAACCCTCTCAAGAACTAGCAAGAAAAGGAGCTGGCCACTAAATGAGGCTATTATGGCAGTCGGGATGGTGAGCATTTTAGCCAGTTCTTTCTTAAAGAATGACATTCCCATGACAGGACCACTAGTGGCTGGAGGGCTTCTCACTGTGTGTTACGTGCTCACCGGAAGATCGGCTGATTTGGAACTGGAGAGAGCTGCTGACATAAGATGGGAAGAACAGGCAGAGATATCAGGAAGCAGTCCAATTTTGTCGATAACAATATCGGAAGATGGCAGCATGTCGATAAAAAATGAAGAAGAAGAACAAACACTGACCATACTGATTAGAACAGGACTGCTGGTGATATCAGGACTTTTTCCCGTGTCAATACCAATCACGGCAGCTGCATGGTACCTGTGGGAAGTGAAGAAACAACGAGCCGGAGTATTGTGGGATGTCCCTTCACCTCCACCTGTGGGAAGGGCCGAACTGGAAGATGGAGCCTATAGAATCAAGCAGAAAGGGATTTTGGGATACTCGCAGATAGGAGCCGGAGTCTACAAAGAAGGAACTTTCCACACAATGTGGCATGTCACACGTGGTGCTGTTCTAATGCATAAAGGGAAGAGAATTGAACCATCATGGGCGGACGTCAAGAAGGACCTAATATCGTATGGAGGAGGTTGGAAGCTAGAAGGAGAATGGAAGGAAGGAGAAGAAGTCCAGGTCCTGGCATTAGAGCCTGGAAAGAATCCAAGAGCCGTCCAAACAAAACCCGGTCTTTTCAAAACCAACACTGGGACCATAGGCGCCGTATCTCTGGACTTTTCTCCTGGAACGTCAGGATCTCCAATTGTCGACAGAAAAGGAAAAGTTGTGGGCCTTTATGGCAACGGTGTCGTCACAAGGAGTGGAACATACGTGAGTGCCATAGCCCAGACTGAAAAAAGCATTGAAGACAACCCAGAGATTGAAGATGACATCTTTCGAAAGAAAAGACTGACCATCATGGACCTCCACCCAGGAGCAGGAAAAACAAAGAGATACCTTCCAGCAATAGTCAGAGAAGCCATAAAACGAGGCTTGAGAACACTAATCCTGGCCCCCACTAGAGTTGTGGCGGCTGAAATGGAAGAGGCTCTCAGAGGACTTCCAATAAGATATCAAACCCCAGCTATCAGAGCTGAGCACACTGGACGGGAGATTGTGGATCTAATGTGTCATGCCACATTCACCATGAGGCTACTATCACCAATTAGAGTGCCAAATTACAACCTGATTATCATGGATGAAGCCCATTTCACAGACCCAGCAAGCATAGCGGCTAGAGGATACATCTCAACTCGAGTAGAGATGGGTGAAGCAGCTGGGATTTTCATGACAGCTACCCCTCCTGGAAGCAGAGACCCATTTCCTCAGAGCAACGCACCAATCATGGATGAAGAAAGGGAAATTCCTGAGCGTTCGTGGAACTCTGGACATGAGTGGGTTACGGATTTTAAAGGGAAGACTGTTTGGTTTGTTCCAAGTATAAAAGCAGGAAATGATATAGCAGCTTGCCTGAGAAAGAATGGGAAGAAAGTGATACAACTCAGCAGGAAGACCTTTGATTCTGAATATATCAAGACTAGGACCAATGATTGGGACTTTGTGGTCACGACAGACATTTCAGAAATGGGTGCTAACTTCAAGGCTGAGAGGGTTATAGACCCCAGACGCTGCATGAAACCAGTCATACTAACAGACGGTGAAGAGCGGGTTATCCTGGCAGGACCCATGCCAGTGACCCACTCTAGTGCAGCACAAAGAAGAGGGAGAGTAGGAAGAAATCCAAAAAATGAAAATGACCAGTATATATACATGGGGGAACCTCTGGAAAATGATGAAGACTGCGCACACTGGAAAGAAGCTAAGATGCTTCTAGATAACATCAACACGCCTGAAGGAATCATTCCCAGCATGTTTGAACCAGAGCGTGAGAAGGTCGACGCCATTGATGGTGAATACCGCTTGAGAGGAGAAGCGAGGAAAACATTTGTGGACCTAATGAGAAGAGGAGACCTACCAGTTTGGCTAGCCTACAGAGTGGCAGCTGAAGGTATCAACTACGCAGACAGAAGATGGTGCTTTGATGGAGTCAAGAACAACCAAATCTTGGAAGAAAATGTGGAAGTGGAAATTTGGACAAAAGAAGGAGAAAGGAAGAAATTAAAACCCAGATGGTTAGATGCTAGGGTCTACTCTGACCCACTGGCACTTAAAGAATTCAAGGAATTCGCAGCTGGAAGAAAATCCCTGACCCTGAATCTAATCACCGAGATGGGTAGGCTCCCAACCTTCATGACCCAGAAAGCAAGGAATGCACTGGACAACTTAGCAGTCCTACATACGGCTGAAGCAGGCGGAAGGGCGTACAATCATGCTCTTAGTGAACTGCCGGAGACTCTGGAGACATTGCTCTTACTGACACTTTTGGCCACAGTCACAGGCGGAATCTTCCTGTTCTTGATGAGCGGAAAGGGTATAGGGAAGATGACCCTGGGAATGTGCTGCATAGTCACAGCTAGTATTCTTCTATGGTATGCACAAATACAGCCACATTGGATAGCAGCTTCAATAATACTGGAGTTTTTTCTCATAGTCTTGCTCATTCCAGAACCAGAAAAGCAGAGAACACCCCAAGATAACCAATTAACTTATGTTGTCATAGCCATCCTCACAGTGGTGGCCGCAACCATGGCAAACGAGATGGGTTTCCTGGAAAAAACAAAGAAAGATTTTGGATTGGGAAGCATCACAACCCAGCAACCTGAGAGCAATATCCTGGACATAGATCTACGTCCTGCATCAGCTTGGACTCTATATGCTGTGGCAACAACTTTCATCACACCAATGTTGAGACATAGCATTGAAAATTCCTCAGTGAATGTGTCTCTAACAGCCATTGCCAACCAAGCCACAGTGTTAATGGGTCTTGGGAAAGGATGGCCATTGTCGAAAATGGACATCGGAGTTCCCCTTCTCGCTATCGGATGCTATTCACAAGTCAACCCCATAACCCTCACAGCAGCCCTTCTCTTATTGGTAGCACATTATGCTATCATAGGGCCAGGACTCCAAGCGAAAGCAACCAGAGAGGCTCAGAAAAGAGCAGCAGCGGGCATCATGAAAAACCCAACTGTGGATGGAATAACAGTGATTGACCTAGATCCAATACCATATGATCCAAAGTTTGAAAAGCAGTTGGGACAAGTAATGCTCTTAGTTCTCTGCGTGACTCAAGTATTGATGATGAGGACTACATGGGCCTTATGTGAAGCTCTAACTTTAGCGACCGGGCCCATCTCTACACTGTGGGAAGGAAATCCAGGGAGATTTTGGAATACAACTATTGCAGTGTCAATGGCTAACATTTTTAGAGGGAGTTATCTGGCCGGAGCCGGACTTCTCTTTTCTATCATGAAGAACACGGCCAACACAAGAAGGGGAACTGGCAACACAGGAGAAACGCTTGGAGAGAAATGGAAAAACCGGTTGAATGCATTGGGGAAGAGTGAATTCCAGATCTATAAGAAAAGTGGAATCCAGGAAGTGGATAGAACGTTAGCAAAAGAAGGCATCAAGAGAGGAGAAACGGACCATCACGCTGTGTCGCGAGGCTCAGCGAAACTGAGATGGTTCGTCGAGAGAAACCTTGTCACACCAGAAGGGAAAGTAGTGGACCTTGGCTGCGGCAGAGGGGGCTGGTCATACTATTGTGGGGGACTAAAGAATGTAAAGGAAGTCAAAGGCCTAACAAAAGGAGGACCAGGACACGAAGAACCCATTCCCATGTCAACATATGGTTGGAATCTGGTGCGTCTGCAAAGTGGAGTCGATGTCTTTTTCACTCCGCCAGAAAAGTGTGACACATTGCTGTGTGACATAGGGGAGTCGTCACCAAACCCCACGGTTGAGGCAGGACGAACACTCAGAGTTCTAAACTTAGTGGAAAACTGGCTGAACAATAATACCCAATTTTGCATAAAGGTTCTTAATCCATATATGCCTTCAGTTATAGAAAAAATGGAAGCGCTACAAAGGAAATACGGAGGAGCTTTGGTGAGGAATCCACTCTCACGAAATTCCACACACGAGATGTACTGGGTATCCAATGCTTCCGGGAACATAGTGTCATCAGTGAACATGATTTCAAGAATGTTAATTAACAGATTCACAATGAGACACAAGAAGGCCACATACGAGCCGGATGTTGATCTCGGAAGTGGAACCCGCAACATCGGAATTGAAAGTGAAGTACCAAATCTAGACATAATTGGGAAAAGAATAGAAAAAATAAAACAAGAGCATGAAACATCATGGCACTATGATCAAGACCACCCATACAAAACGTGGGCCTACCATGGCAGCTACGAAACAAAACAGACTGGATCAGCATCATCCATGGTGAACGGAGTGGTTAGGCTGCTAACAAAACCTTGGGACGTCATTCCCATGGTGACACAGATGGCAATGACAGACACGACTCCATTTGGACAACAGCGCGTTTTCAAAGAGAAAGTGGACACGAGAACCCAAGAACCAAAAGAAGGAACGAAAAAACTAATGAAAATCACAGCAGAATGGCTCTGGAAAGAACTAGGAAAGAAAAAGACACCTAGGATGTGCACCAGAGAAGAATTCACAAGAAAGGTGAGAAGCAATGCAGCCTTAGGTGCCATATTCACTGATGAGAACAAGTGGAAGTCGGCACGTGAAGCTGTTGAAGACAGTGGATTTTGGGAATTGGTTGACAAGGAAAGGAATCTCCATCTTGAAGGAAAGTGTGAGACATGTGTGTATAACATGATGGGAAAGAGAGAGAAGAAGCTAGGGGAGTTCGGCAAAGCAAAAGGCAGCAGAGCCATATGGTACATGTGGCTTGGAGCACGCTTCTTAGAGTTTGAAGCCCTGGGATTCTTGAATGAAGATCACTGGTTTTCCAGAGAGAACTCCCTGAGTGGAGTAGAGGGAGAAGGGCTGCACAAACTAGGCTACATTCTAAGAGACGTGAGTAAGAAAGAAGGAGGAGCAATGTACGCCGATGACACCGCAGGATGGGACACAAGAATCACGCTAGAGGACTTGAAAAATGAAGAAATGGTGACAAACCACATGGAAGGAGAACACAAGAAACTTGCTGAAGCCATTTTCAGATTAACGTACCAAAACAAAGTGGTGCGTGTGCAAAGACCGACATCAAGAGGCACAGTAATGGACATTATATCGAGAAGAGACCAAAGAGGTAGTGGACAAGTTGTCACCTACGGCCTCAATACTTTCACCAACATGGAAGCCCAACTGATCAGACAGATGGAGGGAGAAGGAGTCTTCAAAAGCATCCAGCACCTGACAGCCACAGAAGAAATTGCAGTGAAAAACTGGTTAGTAAGAGTGGGGCGTGAGAGGTTATCAAGAATGGCCATCAGCGGAGATGATTGTGTTGTGAAACCCTTAGATGACAGGTTTGCAAACGCTCTAACAGCTTTAAATGACATGGGAAAGGTCAGGAAAGACATACAACAATGGGAACCTTCAAGAGGATGGAACGATTGGACACAAGTGCCCTTTTGTTCACACCATTTCCATGAGTTAATCATGAAGGACGGTCGTGTACTTGTGGTTCCATGTAGAAACCAAGATGAACTGATTGGTAGGGCCCGAATTTCCCAGGGAGCCGGGTGGTCCTTGCGGGAAACAGCTTGTTTGGGGAAGTCTTATGCCCAAATGTGGAGCCTAATGTACTTCCACAGACGTGACCTTAGGCTGGCGGCAAACGCTATTTGCTCGGCGGTCCCTTCACATTGGGTTCCAACAAGTCGAACAACCTGGTCCATACACGCCACACATGAGTGGATGACAACAGAAGATATGCTGACAGTCTGGAACAGGGTGTGGATTCAAGAAAACCCATGGATGGAAGACAAAACTCCAGTAGAATCATGGGAGGAAATCCCATATTTGGGGAAGAGAGAAGACCAGTGGTGCGGCTCATTGATTGGGCTAACAAGCAGGGCCACCTGGGCAAAGAACATCCAAACAGCAATAAATCAAGTTAGATCCCTAATAGGCAATGAGGAATACACAGACTACATGCCATCTATGAAAAGATTCAGAAGAGAAGAGGAAGAGGCAGGAGTCTTGTGG
>S153
ATGAACAACCAACGGAAGAAGACGGGTCGACCGTCTTTCAATATGCTGAAACGCGCGAGAAACCGCGTGTCAACTGGTTCACAGTTGGCGAAGAGATTCTCAAAAGGATTGCTCTCAGGCCAAGGACCCATGAAAATGGTGATGGCTTTCATAGCATTCCTAAGATTTCTAGCCATACCCCCAACAGCAGGAATTTTGGCTAGATGGAGCTCATTCAAGAAGAATGGAGCGATCAAAGTGTTACGGGGTTTCAAAAAAGAGATCTCAAGCATGCTGAACATAATGAACAGGAGGAAAAGATCCGTGACCATGCTCCTCATGCTGCTGCCCACAGCCCTGGCGTTCCATTTGACCACACGAGGGGGAGAGCCACACATGATAGTTAGCAAGCAGGAAAGAGGAAAGTCACTCCTGTTTAAGACCTCTGCAGGTATCAACATGTGCACCCTCATTGCAATGGATTTGGGAGAGTTATGTGAGGATACAATGACCTACAAATGCCCCCGGATCACTGAAGCGGAACCAGATGATGTTGATTGCTGGTGCAATGCCACAGACACATGGGTGACCTATGGGACGTGTTCTCAGACTGGCGAACACCGACGGGATAAACGTTCTGTCGCATTGGCCCCACACGTGGGGCTTGGTCTCGAAACAAGAACCGAAACGTGGATGTCCTCTGAAGGCGCCTGGAGACAGATACAAAAAGTGGAGACTTGGGCCTTGAGACACCCAGGATTCACGGTGATAGCCCTTTTTCTAGCACATGCCATAGGAACATCCATTGCCCAGAAAGGGATCATCTTCATTTTGCTGATGCTGGTGACACCATCAATGGCCATGCGATGTGTGGGAATAGGCAACAGAGACTTCGTTGAAGGACTGTCAGGAGCAACATGGGTGGATGTGGTACTGGAGCATGGAAGCTGCGTCACCACCATGGCAAAAAATAAACCAACATTGGACATTGAACTCTTGAAGACGGAGGTCACGAACCCTGCCGTCTTGCGCAAACTGTGCATTGAAGCTAAAATATCAAACACCACTACCGATTCAAGATGTCCAACACAAGGAGAAGCTACACTGGTGGAAGAACAAGACGCGAACTTTGTGTGTCGACGAACATTCGTGGACAGAGGCTGGGGTAATGGTTGTGGACTATTCGGGAAGGGAAGCTTACTAACGTGTGCTAAGTTTAAGTGTGTGACAAAACTTGAAGGAAAGATAGTTCAATATGAAAACTTAAAATATTCGGTGATAGTCACTGTCCACACTGGGGACCAGCACCAGGTAGGAAATGAGACCACAGAACATGGAACAATTGCAACCATAACACCTCAAGCTCCCACGTCGGAAATACAGCTGACTGACTACGGAGCCCTTACATTGGACTGCTCACCTAGAACAGGGCTGGACTTTAATGAGATGGTGCTGTTGACAATGAAAGAAAAATCATGGCTTGTCCACAAACAATGGTTTCTAGACTTACCATTGCCTTGGACCTCGGGGGCTTCAACATCTCAAGAGACTTGGAACAGACAAGATCTGCTGGTCACATTTAAGACAGCTCATGCAAAGAAGCAGGAAGTAGTCGTACTGGGGTCACAAGAAGGAGCAATGCACACTGCGTTGACTGGGGCGACAGAAATCCAGACGTCAGGAACGACGACAATCTTCGCAGGACACCTGAAATGTAGACTAAAAATGGATAAACTGACTTTAAAAGGGGTGTCATATGTGATGTGCACAGGCTCATTTAAGCTAGAGAAGGAAGTGGCTGAGACCCAGCATGGAACTGTCCTAGTGCAGGTTAAATATGAAGGAACAGATGCACCATGCAAGATTCCAATTTCAACCCAAGATGAGAAAGGAGTGACCCAGAATGGGAGATTGATAACAGCCAATCCCATAGTTACTGACAAAGAAAAACCAGTCAACATTGAAACAGAACCACCCTTTGGCGAGAGTTACATCGTGATAGGGGCGGGTGAAAAAGCTTTGAAATTAAGCTGGTTCAAGAAAGGAAGCAGCATAGGGAAAATGTTCGAAGCCACCGCCCGAGGAGCACGAAGGATGGCTATCCTGGGGGACACAGCATGGGACTTCGGTTCCATAGGAGGGGTGTTCACATCTGTGGGAAAATTGGTACACCAGGTTTTTGGAACCGCATATGGGGTCTTGTTCAGCGGTGTTTCCTGGACCATGAAAATAGGAATAGGGGTTCTGCTGACATGGCTAGGATTGAATTCAAGGAGCACGTCACTCTCGATGACGTGCATTGCAGTTGGCATGGTCACACTGTACCTAGGAGTCATGGTTCAAGCGGACTCGGGGTGTGTGATCAACTGGAAGGGCAGAGAACTCAAGTGTGGAAGTGGCATCTTTGTCACTAATGAAGTCCACACTTGGACAGAGCAATATAAATTCCAGGCTGACTCCCCAAAAAGACTATCAGCAGCCATTGGGAAGGCATGGGAGGAAGGCGTGTGTGGAATTCGATCAGCCACACGTCTTGAGAACATCATGTGGAAGCAAATATCAAATGAATTGAACCACATTCTACTTGAAAATGACATGAAATTCACAGTGGTTGTAGGAGACGCCAATGGAATCTTGACCCAAGGAAAAAAGATGATTAGGCCACAACCCATGGAACACAAATACTCATGGAAAAGCTGGGGAAAAGCCAAAATCATAGGAGCAGACACACAGAATACTACCTTCATCATCGACGGCCCAGATACTCCAGAATGCCCCGATGACCAGAGAGCATGGAACATTTGGGAAGTTGAGGACTATGGGTTTGGAGTTTTCACGACAAACATATGGCTGAAATTGCGTGACTCCTACACCCAAATGTGTGACCACCGGCTAATGTCAGCTGCCATCAAGGACAGCAAGGCAGTCCATGCTGACATGGGATACTGGATAGAAAGTGAAAAGAACGAGACCTGGAAGCTAGCGAGAGCCTCCTTCATAGAAGTGAAGACATGCATTTGGCCAAGATCCCACACTCTATGGAGCAATGGAGTCTTGGAAAGTGAAATGATAATCCCAAAGATATATGGAGGACCAATATCCCAGCACAACTACAGACCAGGGTATTTCACACAAACAGCAGGGCCATGGCACCTAGGCAAGTTGGAATTAGACTTTAATTTGTGTGAAGGCACCACAGTTGTTGTGGATGAACATTGTGGAAATCGAGGTCCATCTCTTAGAACTACAACAGTCACAGGAAAAATAATCCATGAATGGTGTTGCAGATCCTGCACGCTACCCCCCTTACGCTTCAGAGGAGAAGACGGATGTTGGTATGGCATGGAAATCAGACCAGTTAAGGAGAAGGAAGAGAATCTAGTCAGGTCAATGGTCTCTGCAGGGTCAGGAGAAGTGGACAGTTTTTCATTGGGACTACTATGCGTATCAATAATGATTGAAGAAGTGATGAGATCCAGATGGAGTAGAAAGATGCTGATGACTGGAACACTGGCTGTTTTCTTCCTTCTTATAATGGGACAACTGACATGGAATGATCTGATCAGGTTATGCATCATGGTCGGAGCCAATGTCTCAGACAGAATGGGGATGGGAACAACATACCTAGCCTTGATGGCCACTTTTAAAATGAGACCGATGTTCGCTGTTGGGCTATTATTTCGCAGACTAACATCCAGAGAGGTGCTCCTTCTCACAATTGGACTAAGCCTGGTGGCATCCGTGGAGCTACCAAATTCTTTAGAGGAGCTAGGGGACGGACTAGCGATGGGCATCATGATGTTAAAATTGTTGACTGATTTTCAGTCACACCAGTTGTGGACTACCTTACTGTCTCTGACATTCATCAAAACAACTCTCTCACTGGATTATGCATGGAAGACAATGGCTATGGTATTGTCAATCGTATCTCTCTTTCCTCTATGTCTATCCACGACCTCTCAAAAAACAACATGGCTTCCGGTGCTGCTAGGATCCTTTGGATGTAAACCACTAACCATGTTTCTTATAACAGAAAACAAAATTTGGGGAAGAAAAAGTTGGCCCCTCAATGAAGGAATTATGGCTGTTGGAATAGTCAGCATTTTATTAAGTTCACTCCTCAAAAATGACGTGCCACTAGCCGGCCCGCTAATAGCTGGAGGCATGCTGATAGCATGTTACGTCATATCCGGAAGCTCAGCCGATTTATCATTGGAGAGAGCGGCTGAGGTCTCCTGGGAAGAAGAAGCAGAACACTCTGGTGCCTCACACAACATACTAGTGGAGGTCCAAGATGATGGAACTATGAAAATAAAAGATGAAGAGAGAGATGATACGCTCACTATACTCCTCAAAGCAACTTTGTTGGCAGTTTCAGGGGTGTACCCAATGTCAATACCAGCAACCCTTTTTGTGTGGTATTTTTGGCAGAAAAAGAAACAGAGATCAGGAGTCTTGTGGGACACACCCAGCCCTCCAGAAGTAGAAAGAGCAGTTCTTGATGATGGTATCTATAGAATCTTGCAAAGAGGACTGTTGGGTAGGTCCCAGGTAGGAGTGGGAGTTTTTCAAGACGGCGTGTTCCACACAATGTGGCATGTCACCAGGGGGGCTGTCCTCATGTACCAAGGGAAGAGGCTGGAACCAAGTTGGGCCAGTGTCAAAAAAGACTTGATCTCATATGGAGGAGGTTGGAGGTTTCAAGGATTATGGAACACGGGAGAAGAAGTACAGGTGATAGCTGTTGAACCAGGAAAAAACCCAAAGAATGTACAGACAACGCCAGGCACCTTCATGACCCCTGAAGGCGCAGTTGGAGCCATAGCCCTAGATTTCAAACCTGGCACATCTGGATCTCCCATCGTGAACAGAGAGGGAAAAATAGTAGGTCTTTATGGAAATGGAGTGGTGACAACAAGTGGAACCTACGTCAGTGCCATTGCCCAAGCTAAAGCGTCACAAGAAGGGCCTCTACCAGAGATTGAGGACGAGGTGTTTAAGAAAAGAAACCTAACAATAATGGACCTACATCCAGGATCAGGAAAAACAAGAAGATATCTTCCAGCCATAGTCCGTGAGGCCATAAAAAGGAAACTGCGCACGCTAATCTTGGCTCCTACAAGAGTTGTCGCCTCTGAAATGGCAGAGGCGCTCAAAGGAATGCCAATAAGATATCAGACAACAGCAGTAAAGAGTGAACACACAGGAAAGGAGATAGTCGATCTCATGTGCCACGCCACTTTCACCATGCGTCTCCTATCTCCAGTGAGAGTTCCCAATTACAACATGATTATCATGGATGAAGCACACTTTACCGATCCAGCCAGCATAGCGGCCAGAGGGTACATCTCAACCCGAGTGGGTATGGGTGAAGCAGCTGCGATCTTTATGACAGCCACTCCCCCAGGATCGGTAGAGGCCTTTCCACAGAGCAATGCAGTTATCCAAGATGAGGAAAGAGACATTCCTGAGAGATCATGGAACTCAGGCTATGACTGGATCACTGATTTCCCAGGAAAAACAGTCTGGTTTGTTCCAAGCATCAAATCAGGAAATGACATTGCCAACTGTTTAAGAAAAAACGGGAAGCGGGTGATCCAATTGAGCAGAAAAACCTTTGACACTGAATACCAGAAAACAAAAAACAATGATTGGGACTATGTTGTCACAACAGACATTTCCGAAATGGGAGCAAATTTCCGGGCCGACAGGGTAATAGACCCAAGGCGGTGTTTGAAGCCGGTAATACTAAAAGATGGCCCAGAACGCGTCATTCTAGCCGGACCAATGCCAGTGACCGCGGCCAGTGCTGCCCAGAGACGAGGAAGAATTGGAAGGAACCAAAACAAAGAAGGTGACCAGTATATTTACATGGGACAGCCTTTAAATAATGATGAGGACCACGCTCATTGGACAGAAGCAAAAATGCTCCTTGACAATATAAACACGCCAGAAGGAATTATCCCAGCCCTCTTTGAGCCAGAGAGAGAAAAGAGTGCAGCAATAGACGGGGAGTACAGACTGCGGGGAGAAGCAAGGAAAACGTTCGTGGAGCTAATGAGAAGAGGGGATTTACCAGTTTGGCTATCTTACAAAGTTGCCTCAGAAGGCTTCCAGTACTCCGACAGAAGATGGTGCTTTGACGGGGAAAGGAACAACCAGGTGTTGGAGGAGAATATGGACGTGGAGATCTGGACAAAAGAAGGAGAAAGAAAGAAATTGCGACCTCGCTGGTTAGATGCCAGAACCTACTCTGATCCACTGGCCCTGCGCGAGTTTAAAGAGTTCGCAGCAGGAAGAAGAAGTGTCTCAGGTGACCTAATATTAGAAATAGGGAAACTTCCACAGCATCTGACGCTAAGGGCCCAGAATGCTTTGGACAACTTGGTCATGTTGCACAATTCCGAACAAGGGGGAAAAGCCTATAGACATGCTATGGAAGAACTACCAGACACCATAGAAACATTGATGCTACTAGCTTTGATAGCTGTGCTGACTGGTGGAGTTACGTTGTTTTTCCTATCAGGAAAAGGTCTAGGGAAAACATCCATTGGCCTACTTTGTGTAATGGCCTCAAGTGTACTGTTATGGACGGCCAGTGTGGAGCCCCATTGGATAGCGGCCTCCATCATACTAGAGTTTTTCCTGATGGTGCTGCTCATTCCAGAGCCAGACAGACAGCGTACTCCACAGGACAATCAACTAGCATATGTGGTGATAGGTTTGTTATTTATGATATTGACAGTGGCAGCCAATGAGATGGGATTACTGGAAACCACAAAGAAAGACCTGGGGATTGGCCATGTAGTCGCCGAAAACCACCACCATGCCACAATGCTAGACATAGACCTACATCCAGCTTCAGCCTGGACCCTCTATGCAGTAGCCACAACAATTATCACTCCCATGATGAGACACACAATTGAAAACACAACGGCAAACATTTCCCTGACAGCAATTGCAAATCAGGCGGCTATATTAATGGGACTTGACAAGGGATGGCCAATATCGAAGATGGACATAGGAGTGCCACTTCTCGCCTTAGGGTGTTATTCCCAGGTGAACCCATTGACACTGACAGCGGCGGTGTTGATGTTAGTGGCCCATTATGCCATAATCGGACCTGGACTGCAAGCAAAAGCTACTAGAGAAGCCCAAAAAAGGACTGCGGCCGGAATAATGAAAAATCCAACTGTAGACGGGATTGTTGCAATAGATTTGGATCCTGTGGTTTATGATGCAAAATTTGAAAAACAGCTAGGCCAAATAATGTTACTAATACTCTGCACATCACAGATTCTCTTGATGAGGACTACATGGGCCTTATGTGAATCCATCACACTGGCTACTGGACCCTTGACCACTCTCTGGGAGGGATCTCCTGGAAGATTCTGGAATACCACGATAGCAGTGTCCATGGCAAACATCTTCAGAGGAAGTTATCTAGCAGGAGCAGGTCTGGCCTTCTCATTAATGAAATCTTTAGGAGGAGGTAGGAGAGGCACGGGAGCCCAAGGGGAAACATTGGGAGAAAAATGGAAAAGACAACTAAACCAATTGAGCAAGTCAGAATTTAACACTTACAAAAGGAGTGGAATTATGGAGGTGGACAGATCTGAAGCCAAGGAAGGACTGAAAAGAGGAGAAACAACCAAACATGCAGTGTCGAGAGGAACAGCCAAACTTAGGTGGTTTGTGGAGAGGAACCTTGTGAAACCAGAAGGGAAAGTGATAGACCTCGGTTGTGGAAGAGGTGGCTGGTCATATTACTGCGCTGGGCTGAAGAAGGTCACAGAAGTGAAGGGATATACAAAAGGAGGACCCGGTCATGAGGAACCTATCCCAATGGCGACTTATGGATGGAACATAGTGAAGCTACACTCTGGAAGGGATGTATTCTTTACACCACCTGAGAAATGTGACACCCTTTTGTGTGATATTGGTGAGTCCTCTCCGAATCCAACTATAGAAGAAGGAAGAACGTTACGTGTTCTAAAGATGGTGGAACCATGGCTCAGAGGAAACCAGTTTTGCATAAAAATCCTAAATCCTTACATGCCAAGTGTGGTAGAAACTCTGGAGCAAATGCAAAGAAAACATGGAGGGATGCTAGTGCGAAACCCACTCTCAAGAAATTCTACCCATGAAATGTACTGGGTTTCATGTGGAACAGGAAACATTGTGTCGGCAGTGAACATGACATCCAGAATGTTGCTGAATCGGTTCACAATGACTCACAGGAAGCCAACGTATGAAAGAGACGTGGACTTGGGCGCTGGAACAAGACATGTGGCAGTGGAACCAGAGATAGCCAACCTAGACATTATTGGCCAGAGGATAGAGAACATAAAAAATGAACATAAGTCAACATGGCATTATGATGAGGACAATCCATACAAAACATGGGCCTATCATGGATCATATGAGGTCAAGCCATCAGGGTCAGCCTCATCCATGGTGAATGGCGTGGTGAGATTGCTCACCAAGCCATGGGATGTCATCCCCATGGTCACACAAATAGCTATGACTGATACCACACCCTTCGGACAACAGAGGGTTTTCAAAGAGAAAGTTGACACACGCACACCAAGACCAAAACGAGGCACAGCACAAATTATGGAGGTGACAGCCAAGTGGTTGTGGGGATTCCTCTCTAGAAATAAAAAACCCAGAATTTGCACAAGAGAGGAGTTCACAAGAAAAGTTAGGTCAAACGCAGCAATTGGAGCAGTGTTCGTTGATGAAAACCAATGGAACTCAGCAAAAGAAGCGGTGGAAGACGAAAGGTTTTGGGACCTCGTGCACAGAGAGAGGGAGCTTCATAAACAGGGAAAATGTGCCACGTGTGTCTACAATATGATGGGGAAAAGAGAGAAAAAACTAGGAGAGTTTGGAAAGGCAAAGGGAAGTCGTGCAATATGGTACATGTGGTTGGGAGCACGCTTTCTAGAGTTTGAAGCCCTTGGCTTCATGAATGAAGACCACTGGTTCAGTAGGGAGAATTCACTCAGTGGAGTGGAAGGAGAAGGACTACATAAACTTGGATACATACTTAGAGACATATCAAAGATTCCAGGGGGAAATATGTATGCAGACGACACAGCTGGATGGGACACAAGAATAACAGAGGATGATCTTCAGAATGAGGCTAAAATCACTGACATCATGGAGCCCGAACATGCTCTACTGGCCACGTCAATCTTCAAGCTGACCTATCAAAATAAAGTGGTAAGGGTGCAAAGACCAGCAAAAAGTGGAACCGTGATGGACGTCATATCCAGACGAGACCAGAGAGGAAGTGGACAGGTCGGAACTTATGGCCTAAACACTTTCACCAACATGGAGGTCCAACTAATAAGACAAATGGAATCTGAAGGAATCTTTTCACCCAGCGAATTGGAAAATTCAAATCTAGCTGAGAGAGTTCTCGACTGGTTGGAAAAACATGGCGTCGAAAGGTTGAAAAGAATGGCAATCAGCGGAGATGACTGTGTGGTGAAACCAACTGATGACAGGTTTGCAACAGCTTTAACAGCCCTGAATGACATGGGAAAGGTGAGAAAAGACATACCGCAATGGGAACCTTCAAAAGGATGGAATGACTGGCAGCAAGTGCCTTTCTGTTCACACCACTTCCACCAACTGATCATGAAGGATGGGAGGGAGATAGTGGTGCCATGCCGCAACCAAGATGAACTTGTGGGCAGGGCCAGAGTATCACAAGGCGCCGGGTGGAGCCTGAGAGAAACTGCTTGCCTAGGCAAGTCATATGCACAAATGTGGCAGCTGATGTACTTCCATAGGAGAGACCTGAGACTGGCGGCCAATGCTATCTGTTCAGCCGTTCCAGTTGATTGGGTCCCAACCAGCCGCACCACTTGGTCGATCCATGCCCACCATCAATGGATGACAACAGAAGACATGTTGTCAGTATGGAACAGGGTTTGGATAGAGGAAAACCCATGGATGGAGGACAAAACTCATGTATCCAGCTGGGAAGATGTTCCATACTTAGGAAAAAGGGAAGATCAGTGGTGTGGATCTCTGATAGGCTTAACAGCAAGAGCCACCTGGGCCACCAACATACAAGTGGCCATAAACCAAGTGAGAAGGCTTATTGGGAATGAGAATTATTTAGACTACATGACATCAATGAAGAGATTCAAGAATGAGAGTGATTCCGAAGGAGCCCTCTGG
>S169
ATGAACAACCAACGGAAAAAGACGGGAAAACCGTCTATCAATATGCTGAAACGCGTGAGAAACCGTGTGTCAACTGGATCACAGTTGGCGAAGAGATTCTCAAGAGGACTGCTGAATGGCCAAGGACCAATGAAATTGGTTATGGCGTTCATAGCTTTCCTCAGATTTCTAGCCATTCCACCGACAGCGGGAATCTTGGCTAGATGGGGAACCTTCAAGAAGTCGGGGGCTATTAAGGTCCTGAGAGGCTTCAAGAAGGAGATCTCAAATATGCTGAGCATTATCAACAGACGGAAAAAGACATCGCTCTGTCTCATGATGATGTTACCAGCAACACTTGCTTTCCACCTGACTTCACGAGATGGAGAGCCGCGCATGATTGTGGGGAAGAATGAAAGAGGAAAATCCCTACTTTTTAAGACAGCCTCTGGAATCAACATGTGCACACTCATAGCCATGGATTTGGGAGAAATGTGTGATGACACGGTCACTTACAAATGCCCCCTCATCACTGAAGTGGAGCCCGAAGACATTGACTGCTGGTGCAACCTCACATCGACATGGGTGACCTACGGAACATGCAACCAAGCTGGAGAGCATAGACGCGATAAGAGATCGGTGGCGTTAGCTCCTCATGTCGGCATGGGATTGGACACACGCGCCCAAACCTGGATGTCGGCTGAAGGAGCTTGGAGACAAATCGAGAAGGTAGAGACATGGGCTTTTAGGCACCCAGGGTTCACAATACTAGCCCTATTTCTTGCCCATTACATAGGCACTTCCTTGACCCAGAAAGTGGTCATTTTCATACTACTAATGCTGGTCACCCCATCCATGACAATGAGATGTGTGGGAGTAGGAAACAGAGATTTCGTGGAAGGTCTATCAGGAGCTACATGGGTTGACGTGGTGCTCGAACACGGTGGGTGTGTGACTACCATGGCCAAGAACAAGCCCACGCTGGACATAGAGCTCCAGAAGACCGAGGCCACCCAACTGGCAACCCTAAGGAAACTATGCATTGAGGGAAAAATCACCAACGTGACAACCGACTCAAGGTGCCCCACCCAAGGGGAAGCGATTCTACCTGAGGAGCAGGACCAGAACTACGTGTGTAAGCACACATACGTGGACAGAGGCTGGGGAAATGGTTGTGGTTTGTTTGGCAAGGGAAGCTTGGTAACATGCGCGAAATTTCAATGTCTGGAATCAATAGAGGGAAAAGTGGTTCAGCATGAGAACCTCAAATACACCGTCATCATCACAGTGCATACAGGAGACCAACACCAGGTGGGAAATGAAACGCAGGGAGTCACGGCTGAAATAACACCCCAGGCATCAACCGTCGAGGCCATCTTACCTGAATATGGAACCCTTGGGCTAGAATGCTCACCACGGACAGGTTTGGATTTCAATGAAATGATCTTGTTGACAATGAAGAACAAAGCATGGATGGTGCATAGACAATGGTTTTTTGACCTACCTCTACCATGGACATCAGGGGCTACAACAGAAACACCAACCTGGAACAAGAAAGAGCTTCTTGTGACATTCAAAAACGCACACGCAAAAAAACAAGAAGTAGTAGTCCTTGGATCGCAAGAGGGAGCAATGCACACAGCACTGACAGGAGCTACAGAGATCCAAACCTCAGGAGGCACAAGTATTTTTGCGGGACACTTGAAATGCAGACTCAAGATGGACAAATTGGAACTCAAAGGGATGAGCTATGCAATGTGCTCAAATGCCTTTGTGTTGAAGAAAGAAGTCTCTGAAACACAACATGGGACAATACTCATTAAGGTCGAGTACAAAGGGGAAGACGCACCTTGCAAGATTCCATTCTCCACGGAGGATGGACAAGGGAAAGCCCACAATGGCAGACTGATCACAGCTAACCCAGTGGTGACCAAGAAGGAAGAGCTTGTCAATATTGAGGCAGAACCCCCTTTTGGGGAAAGTAACATAATAGTTGGAATTGGAGACAAAGCCTTGAGAATCAATTGGTACAAGAAGGGGAGCTCGATTGGGAAGATGTTCGAAGCTACTGCCAGGGGTGCAAGGCGCATGGCCATCTTGGGAGACACAGCCTGGGACTTTGGATCAGTGGGTGGTGTTTTAAATTCATTGGGGAAAATGGTCCACCAGATATTTGGAAGTGCTTACACGGCCCTTTTTAGTGGAGTCTCCTGGATAATGAAAATTGGAATAGGTGTCCTCTTAACTTGGATAGGGTTGAATTCAAAAAACACTTCCATGTCATTTTCATGCATTGTGATAGGAATCATCACACTCTATCTGGGAGCCGTGGTGCAAGCTGACATGGGGTGTGTCGTAAATTGGAAAGGCAAAGAACTCAAATGTGGAAGTGGAATTTTCGTCACTAATGAGGTCCACACCTGGACAGAGCAATATAAATTTCAAGCAGACTCCCCCAAAAGACTGGCGACAGCCATTGCAGGCGCCTGGGAGAATGGAGTGTGCGGAATCAGGTCGACAACCAGAATGGAGAACCTCTTGTGGAAGCAAATAGCTAATGAACTAAACTACATATTATGGGAAAACAACATCAAATTAACGGTAGTTGTGGGTGACATAACTGGGGTCTTAGAGCAAGGAAAAAGAACATTAACACCACAACCCATGGAGCTAAAATATTCATGGAAAACATGGGGAAAAGCGAAAATAGTGACAGCTGAAACACAAAATTCCTCCTTTATAATAGATGGGCCAAACACACCAGAGTGTCCAAATGCCTCAAGAGCATGGAATGTGTGGGAGGTGGAAGATTACGGGTTCGGAGTCTTCACAACCAATATCTGGCTGAAACTCCGCGAGATGTACACTCAACTATGTGACCACAGGCTAATGTCGGCAGCTGTTAAGGATGAGAGAGCCGTACACGCCGACATGGGCTATTGGATAGAAAGCCAAAAGAATGGTAGTTGGAAGCTAGAAAAGGCATCTCTCATAGAGGTAAAAACCTGCACATGGCCAAAATCACACACTCTCTGGAGCAATGGTGTGTTGGAGAGTGACATGATCATCCCAAAGAGCCTGGCTGGTCCTATCTCGCAACACAACTACAGGCCTGGATACCACACCCAAACGGCAGGACCCTGGCACCTAGGAAAATTGGAGCTGGATTTCAACTATTGTGAAGGAACAACAGTTGTCATCACAGAAAATTGTGGGACAAGAGGCCCATCACTGAGGACAACAACAGTGTCAGGGAAATTGATACACGAATGGTGTTGCCGCTCGTGTACACTTCCTCCCCTGCGATATATGGGAGAAGATGGCTGCTGGTATGGTATGGAAATTAGACCCATTAATGAGAAAGAAGAGAACATGGTAAAGTCTTTAGTCTCAGCAGGGAGTGGAAAGGTGGATAACTTCACAATGGGTGTCTTGTGTGTGGCAATCCTCTTTGAAAGGGTTCTCCCAGGTCAATTTGGGATGCTGTTTTTGTTTGCAGGGGTTCTCTTCACATTTGTGCTCCTTCTCTCAGGGCAAATAACATGGAGAGACATGGCGCGCACACTCATAATGATTGGATCCAACGCCTCTGACAGAATGGGAATGGGCGTCACTTACCTAGCATTGATTGCAACATTCAAAATTCAGCCATTTTTGGCTTTGGGATTTTTCCTGAGGAAACTGACATCTAGAGAAAATTTATTATTGGGAGTTGGGTTGGCCATGGCAACAACGTTGCAACTGCCAGAGGACATTGAACAAATGGCGAATGGAATAGCCTTGGGGCTCATGGCTCTTAAATTGATAACACAATTTGAAACATACCAACTATGGACGGCATTAGTCTCCCTAACGTGTTCAAACACAATTTTTACGTTGACTGTTGCCTGGAGAACAGCCACCCTAATTTTGGCTGGAATTTCGCTCTTTCCAGTGTGCCAGTCTTCGAGCATGAGGAAAACAGATTGGCTCCCAATGACTGTGGCAGCCATGGGAGTTCCACCTTTACCACTTTTTATTTTCAGTTTGAAAGACACACTCAAAAGGAGAAGCTGGCCACTAAATGAGGGGGTGATGGCCGTTGGACTTGTAAGTATTCTAGCAAGTTCCCTCCTTAGGAATGACGTACCCATGGCTGGACCATTAGTGGCTGGGGGCTTGCTGATAGCGTGCTACGTCATAACTGGCACGTCAGCAGACCTCACTGTAGAAAAAGCAGCAGATGTGACATGGGAGGAAGAGGCTGAGCAAACAGGAGTGTCCCACAATCTAATGATCACAGTTGATGATGATGGAACAATGAGAATAAAAGATGATGAGACTGAGAACATCTTAACAGTGCTTTTGAAAACAGCACTACTAATAGTGTCAGGCATTTTTCCATACTCCATACCTGCAACACTTCTGGTTTGGCACACTTGGCAAAAGCAAACCCAAAGATCCGGCGTCCTGTGGGACGTACCCAGCCCCCCAGAGACACAGAAAGCAGAACTGGAAGAAGGGGTCTATAGGATCAAGCAGCAAGGAATTTTTGGAAAGACCCAAGTGGGGGTTGGAGTACAAAAAGAAGGAGTTTTCCACACTATGTGGCACGTCACAAGAGGAGCAGTGTTGACACACAATGGGAAAAGATTGGAACCAAACTGGGCTAGCGTGAAAAAAGATCTGATTTCATACGGAGGAGGATGGAGACTGAGTGCACAATGGCAAAAAGGAGAAGAGGTGCAGGTTATTGCCGTAGAGCCTGGGAAGAACCCAAAGAACTTTCAAACCATGCCAGGCATTTTCCAGACAACAACGGGGGAGATAGGAGCGATTGCACTGGACTTTAAGCCTGGAACTTCAGGATCTCCTATCATAAACAGAGAGGGAAAGGTAGTGGGACTATATGGCAATGGAGTGGTTACAAAGAATGGTGGCTACGTCAGTGGAATAGCTCAAACAAACGCAGAACCAGACGGACCGACACCAGAGTTGGAAGAAGAGATGTTCAAAAAGCGAAATCTAACCATAATGGATCTCCATCCCGGGTCAGGAAAGACGCGGAAATACCTCCCAGCCATAGTTAGAGAGGCAATCAAGAGACGCTTAAGGACTCTAATTTTGGCACCAACAAGGGTGGTTGCAGCTGAGATGGAGGAAGCATTGAAAGGGCTCCCAATAAGGTATCAAACAACCGCAACAAAATCTGAACACACAGGGAAAGAGATTGTTGATCTAATGTGCCACGCAACGTTCACAATGCGTTTGCTGTCACCAGTCAGAGTTCCAAACTACAACTTGATAATAATGGATGAGGCTCATTTTACAGACCCAGCCAGTATAGCGGCTAGAGGGTACATATCAACTCGTGTAGGAATGGGAGAAGCAGCCGCAATCTTCATGACGGCTACACCTCCTGGAACAGCTGATGCCTTTCCTCAGAGCAACGCTCCAATTCAGGATGAAGAAAGAGACATACCAGAACGCTCATGGAATTCAGGCAATGATTGGATTACTGACTTTACTGGAAAGACTGTGTGGTTTGTCCCCAGCATCAAAGCCGGGAATGACATAGCAAACTGCTTGCGGAAAAATGGAAAAAAGGTCATTCAACTTAGTAGGAAAACTTTTGACACAGAATATCAAAAGACTAAACTAAATGATTGGGACTTTGTGGTGACAACAGACATTTCAGAAATGGGAGCCAACTTCAAAGCAGACAGAGTGATCGACCCAAGAAGATGTCTCAAGCCAGTCATTTTGACGGACGGACCCGAGCGCGTGATCCTGGCGGGACCAATGCCAGTCACCGTAGCGAGTGCTGCGCAAAGGAGAGGGAGAGTTGGCAGGAACCCACAAAAAGAAARTGACCAATACATATTCACGGGCCAGCCCCTCAACAATGATGAAGACCACGCTCACTGGACAGAAGCGAAAATGCTGCTAGACAACATCAACACACCAGAAGGAATCATACCAGCTCTCTTTGAACCAGAAAGGGAGAAGTCAGCCGCCATAGACGGCGAATACCGCCTGAAAGGCGAGTCCAGGAAGACCTTCGTGGAACTCATGAGGAGGGGTGACCTCCCAGTTTGGCTAGCCCATAAAGTAGCATCAGAAGGAATCAAATACACAGACAGAAAATGGTGTTTTGATGGAGAGCGCAACAATCAAATTTTAGAGGAAAATATGGACGTGGAAATCTGGACAAAGGAAGGAGAAAAGAAAAAATTGAGGCCTAGGTGGCTTGACGCCCGCACTTATTCAGACCCCTTAGCGCTCAAAGAATTTAAGGACTTTGCGGCTGGTAGAAAGTCGATCGCCCTTGATCTTGTGACAGAAATAGGAAGAGTACCTTCACATCTAGCCCACAGAACGAGAAACGCTCTGGACAATCTGGTGATGTTGCACACGTCAGAACACGGTGGGAGGGCCTACAGGCATGCAGTGGAAGAATTACCAGAAACAATGGAAACACTCTTACTCCTGGGACTCATGATCCTGTTGACAGGTGGGGCGATGCTTTTCTTGATATCAGGCAAAGGGGTTGGAAAGACTTCAATAGGACTCATTTGTGTAGTTGCTTCCAGCGGCATGTTATGGATGGCTGACATCCCACTCCAATGGATCGCGTCGGCCATAGTCCTGGAGTTCTTCATGATGGTGCTACTCATACCAGAGCCAGAAAAGCAGAGAACTCCCCAAGACAATCAACTCGCATATGTCGTGATAGGCATACTTACATTGGCTGCAATAGTAGCATCCAATGAAATGGGATTGTTGGAAACCACAAAGAGAGATCTAGGGATGTCCAAAGAACCAGGTGTTGTTTCGCCTACCAGTTATTTGGATGTGGATTTACATCCAGCATCAGCCTGGACATTGTACGCTGTGGCCACAACAGTGATAACACCAATGTTGAGACATACCATAGAGAATTCCACAGCAAATGTGTCCCTGGCAGCTATAGCCAACCAGGCAGTGGTCCTGATGGGCTTAGACAAAGGATGGCCGATATCGAAAATGGACTTGGGCGTGCCACTATTGGCACTGGGTTGCTATTCACAAGTGAACCCACTAACTCTCACAGCGGCAGTACTTCTGCTAGTCACGCATTATGCTATTATAGGTCCAGGATTGCAGGCAAAAGCCACTCGTGAAGCTCAAAAAAGGACGGCTGCTGGAATAATGAAGAATCCAACGGTGGATGGGATAATGACAATAGACCTAGATCCTGTAATATACGACTCAAAATTTGAAAAACAACTAGGACAAGTTATGCTCCTGGTTCTGTGTGCAGTTCAACTTTTGTTAATGAGAACATCATGGGCATTTTGTGAAGCTCTAACCCTAGCCACAGGACCAATAACAACACTCTGGGAAGGATCACCTGGGAAGTTCTGGAACACCACGATAGCTGTTTCCATGGCGAACATCTTTAGAGGGAGCTATCTAGCAGGAGCTGGGCTTGCTTTTTCTATCATGAAATCAGTTGGAACAGGAAAGAGAGGAACAGGGTCACAAGGTGAAACTCTGGGAGAAAAGTGGAAAAAGAAACTGAATCAATTATCCCGGAAAGAGTTTGACCTCTACAAGAAATCTGGAATCACTGAAGTGGATAGAACAGAAGCCAAAGAAGGGTTGAAAAGAGGAGAAATAACACACCATGCCGTATCCAGAGGCAGCGCAAAACTTCAATGGTTCGTGGAGAGAAACATGGTCATTCCTGAAGGAAGAGTCATAGACTTGGGCTGTGGAAGAGGAGGCTGGTCATATTACTGTGCAGGATTGAAAAAAGTTACAGAAGTGCGAGGATACACAAAAGGCGGCCCAGGACATGAAGAACCAGTACCTATGTCTACATATGGATGGAACATAGTCAAGCTGATGAGTGGAAAGGATGTGTTTTATCTTCCACCTGAAAAGTGTGACACTCTATTGTGTGACATTGGAGAATCTTCGCCAAGCCCAACAGTGGAAGAGAGCAGAACCATAAGAGTCTTGAAAATGGTTGAACCATGGCTAAAAAATAACCAGTTTTGCATAAAAGTATTGAATCCTTACATGCCAACTGTGATTGAGCACCTAGAAAGACTACAAAGGAAACATGGAGGAATGCTTGTGAGAAATCCACTCTCACGAAACTCCACGCACGAAATGTACTGGATATCTAATGGCACAGGCAACATCGTCTCTTCAGTCAACATGGTATCCCGACTGCTACTGAACAGATTCACAATGACATATAGGAGACCCACCATAGAGAAAGATGTGGATTTAGGAGCGGGGACCCGACATGTCAATGCGGAACCAGAAACACCCAACATGGATGTCATTGGAGAAAGAATAAGAAGAATCAAGGAGGAGCATAGTTCAACATGGCACTATGATGATGAAAACCCTTACAAAACGTGGGCTTACCATGGATCTTATGAAGTTAAGGCCACAGGCTCAGCCTCCTCCATGATAAATGGAGTCGTGAAACTCCTCACGAAACCATGGGACGTGGTGCCCACGGTGACACAGATGGCAATGACGGATACAACCCCCTTTGGCCAGCAAAGGGTTTTCAAAGAGAAAGTGGACACCAGGACACCCAAACCCATGCCAGGAACAAGAAAGGTTATGGAGATCACAGCGGAATGGCTTTGGAGAACTCTGGGAAGGAACAAAAGACCCAGATTATGCACGAGAGAGGAGTTCACAAAAAAGGTCAGAACCAATGCAGCTATGGGCGCCGTATTCACGGAGGAGAACCAATGGGACAGCGCTAGAGCTGCCGTTGAAGATGAAGAATTCTGGAAACTCGTGGACAGAGAACGTGAACTCCACAAACTGGGCAAGTGTGGAAGCTGCGTTTATAACATGATGGGCAAGAGAGAGAAGAAACTTGGAGAGTTTGGTAAAGCAAAAGGCAGTAGAGCCATATGGTACATGTGGTTGGGAGCCAGGTACCTTGAGTTCGAGGCACTCGGATTCTTAAATGAAGACCACTGGTTCTCGCGTGAAAACTCTTACAGTGGAGTAGAAGGGGAAGGACTGCATAAGCTGGGATACATCTTGAGAGATATTTCCAAGATACCTGGAGGAGCCATGTATGCTGATGACACAGCTGGGTGGGACACAAGAATAACAGAAGATGACCTGCACAACGAGGAAAAAATCATACAGCAAATGGACCCTGAACACAGGCAGTTAGCAAACGCTATATTTAAGCTTACATACCAAAACAAAGTGGTCAAAGTTCAACGACCAACTCCAAAGGGCACGGTAATGGACATCATATCAAGGAAAGACCAAAGAGGCAGTGGACAGGTGGGAACTTATGGTCTGAATACATGTCACCCAAACATGGAAGCCCAGCTGATCAGACAAATGGAAGGAGAAGGCGTGTTGTCGAAGACAGACCTTGAGAACCCTCATTTGCCAGAGAAGAAAATTACACAATGGTTGGAAAACAAAGGGGTGGAGAGGTTAAAAAGAATGGCCATCAGCGGGGATGATTGCGTGGTGAAACCAATCGACGACAGGTTCGCTAATGCCTTGCTTGCCCTGAATGACATGGGAAAAGTTAGGAAAGACATACCCCAATGGCAGCCATCGAAGGGATGGCATGATTGGCAACAGGTCCCTTTCTGCTCCCACCACTTTCATGAATTGATTATGAAAGATGGAAGAAAGTTGGTAGTCCCCTGCAGACCTCAGGATGAATTGATAGGGAGAGCGAGAATCTCTCAGGGAGCAGGATGGAGCCTTAAAGAAACTGCATGCCTAGGGAAAGCCTACGCCCAAATGTGGGCTCTCATGTATTTTCACAGAAGAGATCTTAGACTAGCATCCAACGCCATATGTTCAGCAGTACCAGTCCATTGGGTCCCCACAAGCAGAACGACGTGGTCCATCCATGCTCACCACCAGTGGATGACTACAGAAGACATGCTTACTGTTTGGAACAGGGTATGGATAGAGGACAATTCATGGATGGAAGACAAAACTCCAGTCACAACTTGGGAAGATGTTCCATATCTAGGGAAGAGAGAGGACCAATGGTGTGGATCACTCATTGGTCTCACCTCCAGAGCAACCTGGGCCCAGAACATACTTACCGCAATCCAACAGGTAAGAAGCCTTATAGGCAATGAAGAGTTTCTGGACTACATGCCTTCTATGAAGAGATTCAGGAAAGAGGAGGAGTCAGAGGGAGCCATTTGG
>S017
CTGAAACGCGAGAGAAACCGCGTGTCAACTGTGCAGCAGCTGACAAAGAGATTCTCACTTGGAATGCTACAGGGACGAGGACCACTGAAACTGTTCATGGCCCTGGTGGCATTCCTTCGTTTCCTAACAATCCCGCCAACAGCAGGGATATTAAAAAGATGGGGAACAATCAAAAAATCAAAGGCTATCAATGTCTTGAGAGGGTTCAGGAAAGAGATTGGAAGGATGCTGAACATCTTGAACAGGAGACGCAGAACTGCAGGTATAGTTATTATGATGATCCCAACAGTGATGGCGTTCCATTTAACCACACGCAATGGAGAACCACACATGATCGTCAGTAGACAAGAGAAAGGGAAAAGTCTTCTGTTTAAAACAGAGAACGGTGTGAACATGTGCACCCTCATGGCCATGGATCTTGGTGAACTGTGTGAAGACACAATCACTTACAATTGTCCTCTTCTCAGGCAGAATGAACCAGAAGACATAGACTGTTGGTGCAACTCTACGTCTACATGGGTAACTTATGGGACATGCACCGCTACAGGAGAACACAGAAGGGAAAAAAGATCAGTGGCACTCGTTCCACATGTAGGAATGGGACTGGAGACACGAACTGAAACATGGATGTCATCAGAAGGGGCCTGGAAACATGCACAGAGAATTGAAACTTGGGTCTTGAGACATCCAGGCTTCACCATAATGGCAGCACTCCTGGCATACACCATAGGAACGACATATTTCCAAAGAGTCCTGATTTTCATCTTACTGACAGCCGTTGCTCCTTCAATGACAATGCGTTGTATAGGAATATCAAATAGAGACTTTGTGGAAGGGGTTTCAGGAGGAAGCTGGGTTGACATAGTCCTGGAACATGGAAGCTGTGTGACGACGATGGCAAAAAATAAACCAACATTGGATTTTGAACTGATAAAGACAGAAGCGAAACATCCCGCCACTCTAAGGAAGTATTGCATAGAGGCAAAGCTGACCAACACAACAACAGCATCTCGCTGCCCAACACAAGGAGAACCTAGCCTAAATGAAGAACAGGACAAAAGATTTGTCTGCAAACACTCCATGGTAGATAGAGGATGGGGAAATGGATGCGGATTATTTGGAAAGGGAGGTATCGTGACCTGTGCAATGTTCACATGCAAAAAGAACATGGAAGGGAAAATCGTGCAACCAGAAAACTTGGAGTACACCATTGTGATAACACCTCACTCAGGGGAAGAGAATGCAGTCGGAAATGACACAGGAAAACACGGCAAGGAAATTAAAGTAACACCACAGAGTTCCATCACAGAAGCAGAACTAACAGGCTATGGCACTGTCACGATGGAATGCTCTCCGAGAACGGGACTCGACTTCAATGAGATGGTGTTGCTGCAAATGGAAAACAAAGCTTGGCTGGTGCACAGGCAATGGTTCTTAGACCTGCCATTACCATGGCTGCCCGGAGCAGACACACAAGGATCAAATTGGATACAGAAGGAGACATTGGTCACTTTCAAAAATCCCCATGCAAAGAAACAGGATGTTGTTGTTCTAGGATCCCAAGAAGGGGCTATGCACACAGCACTTACAGGGGCCACGGAAATCCAGATGTCATCAGGAAACTTACTGTTCACAGGACATCTTAAATGTAGGCTGAGAATGGACAAACTACAGCTCAAAGGAATGTCATATTCCATGTGTACAGGAAAGTTCAAAGTTGTGAAGGAAATAGCAGAAACACAACATGGAACAATAGTTATCAGAGTACAATATGAAGGGGACGGTTCTCCGTGTAAGATCCCTTTTGAAATAATGGATTTGGAAAAAAGACATGTCTTAGGTCGCTTGATCACAGTCAACCCAATTGTCACAGAAAAAGACAGCCCAGTCAACATAGAAGCAGAACCTCCATTCGGAGACAGCTACATCATTATAGGAGTAGAACCGGGACAACTGAAGCTCAGTTGGTTTAAGAAAGGAAGCTCTATTGGCCAAATGTTTGAGACAACAATGAGAGGAGCGAAGAGAATGGCCATTTTAGGTGACACAGCTTGGGATTTTGGATCCCTGGGAGGAGTGTTCACATCTATAGGAAAGGCCCTCCACCAAGTCTTTGGAGCAATCTATGGGGCTGCCTTCAGTGGGGTTTCATGGACTATGAAAATCCTCATAGGAGTTGTCATCACATGGATAGGAATGAATTCACGTAGCACTTCACTGTCTGTGTCACTAGTATTAGTGGGAGTCGTGACATTGTACTTGGGAGTTATGGTGCAGGCCGATAGTGGTTGCGTTGTGAGCTGGAAAAACAAAGAACTGAAATGTGGCAGCGGGATTTTTATCACAGACAACGTGCATACATGGACAGAACAATATAAATTCCAACCAGAATCCCCTTCAAAGCTGGCTTCAGCTATCCAGAAGGCTCATGAAGAAGGCATTTGTGGAATCCGCTCAGTAACAAGACTGGAGAATCTGATGTGGAAACAAATAACACCAGAACTGAATCACATTCTAACAGAAAATGAGGTAAAGCTGACTATCATGACAGGAGACATTAAAGGAATCATGCAGGCAGGAAAACGAACCCTGCGGCCTCAACCCACTGAGCTGAAGTACTCTTGGAAAGCATGGGGCAAAGCGAAAATGCTCTCCACAGAGCTTCATAACCACACCTTTCTCATTGATGGCCCCGAAACAGCAGAATGTCCCAACACAAATAGAGCTTGGAACTCACTAGAGGTTGAAGACTATGGCTTTGGAGTATTCACCACTAACATATGGCTGAAATTGAAAGAAAGGCAGGATGTATCTTGTGACTCAAAACTCATGTCGGCAGCCATAAAAGACAACAGAGCCGTCCACGCCGACATGGGTTATTGGATAGAAAGCGCACTCAATGACACATGGAAGATTGAGAAAGCCTCCTTTATTGAAGTCAAAAGCTGCCACTGGCCAAAGTCACACACTCTCTGGAGTAATGGAGTGCTAGAAAGTGAGATGATAATTCCAAAGAATTTTGCAGGACCAGTGTCACAACACAATTACAGACCAGGCTATCATACACAAACGGCAGGACCCTGGCATCTAGGCAGGCTTGAGATGGACTTTGATTTCTGCGAAGGAACTACAGTGGTGGTGACTGAAGACTGTGGAAATAGAGGACCTTCCTTAAGAACAACTACTGCTTCTGGAAAACTCATAACAGAATGGTGCTGCCGATCTTGCACATTACCACCGCTAAGGTACAGAGGTGAGGATGGATGCTGGTATGGAATGGAAATCAGACCATTGAAAGAGAGAGAAGAGAACTTGGTCAACTCTTTGGTCACAGCCGGATATGGACAGATTGACAACTTCTCACTAGGAGTCTTGGGAATGGCATTGTTCCTGGAAGAGATGCTTAGAACCCGAGTAGGGACGAAACATGCAATATTACTAGTTGCAGTCTCTTTCGTGACATTGATCACAGGGAACATGTCCTTTCGAGATTTGGGGAGAGTGATGGTCATGGTGGGCGCTACTATGACGGATGACATAGGCATGGGCGTGACCTATCTTGCCCTATTAGCAGCCTTCAAGGTCAGACCAACTTTTGCAGCTGGACTACTCTTAAGAAAGCTGACCTCCAAGGAATTGATGATGACCACCATAGGAATCGTACTCCTCTCTCAGAGCACCATACCAGAGACCATACTTGAACTGACTGACGCGTTGGCTTTGGGGATGATGGTTCTCAAAATAGTAAGAAACATGGAAAAGTATCAACTAGCAGTGACTATCATGGCTATCTTGTGCGTCCCAAATGCAGTGATATTACAAAACGCATGGAAAGTGAGCTGCACAGCACTGGCAGTGGTGTCCGTTTCCCCACTGCTTTTAACATCTTCACAGCAGAAAACGGATTGGATACCACTGGCGTTGACGATCAAAGGCCTTAATCCAACAGCCATTTTCTTAACAACCCTCTCAAGAACTAGCAAGAAAAGGAGCTGGCCACTAAATGAGGCTATTATGGCAGTCGGGATGGTGAGCATTTTAGCCAGTTCTTTCTTAAAGAATGACATTCCCATGACAGGACCACTAGTGGCTGGAGGGCTTCTCACTGTGTGTTACGTGCTCACTGGAAGATCGGCTGATTTGGAACTGGAGAGAGCTGCTGACATAAGATGGGAAGAACAGGCAGAGATATCAGGAAGCAGTCCAATTTTGTCGATAACAATATCGGAAGATGGCAGCATGTCGATAAAAAATGAAGAAGAAGAACAAACACTGACCATACTGATTAGAACAGGACTGCTGGTGATATCAGGACTTTTTCCCGTGTCAATACCAATCACGGCAGCTGCATGGTACCTGTGGGAAGTGAAGAAACAACGAGCCGGAGTATTGTGGGATGTCCCTTCACCTCCACCTGTGGGAAGGGCCGAACTGGAAGATGGAGCCTATAGAATCAAGCAGAAAGGGATTTTGGGATACTCGCAGATAGGAGCCGGAGTCTACAAAGAAGGAACTTTCCACACAATGTGGCATGTCACACGTGGTGCTGTTCTAATGCATAAAGGGAAGAGAATTGAACCATCATGGGCGGACGTCAAGAAGGACCTAATATCGTATGGAGGAGGTTGGAAGCTAGAAGGAGAATGGAAGGAAGGAGAAGAAGTCCAGGTCCTGGCATTAGAGCCTGGAAAGAATCCAAGAGCCGTCCAAACAAAACCCGGTCTTTTCAAAACCAACACTGGGACCATAGGCGCCGTATCTCTGGACTTTTCTCCTGGAACGTCAGGATCTCCAATTGTCGACAAAAAAGGAAAAGTTGTGGGCCTTTATGGCAACGGTGTCGTCACAAGGAGTGGAACATACGTGAGTGCCATAGCCCAGACTGAAAAAAGCATTGAAGACAACCCAGAGATTGAAGATGACATCTTTCGAAAGAAAAGACTGACCATCATGGACCTCCACCCAGGAGCAGGAAAAACAAAGAGATACCTTCCAGCAATAGTCAGAGAAGCCATAAAACGAGGCTTGAGAACACTAATCCTGGCCCCCACTAGAGTTGTGGCGGCTGAAATGGAAGAGGCTCTCAGAGGACTTCCAATAAGATATCAAACCCCAGCTATCAGAGCTGAGCATACTGGACGGGAGATTGTGGATCTAATGTGTCATGCCACATTCACCATGAGGCTACTATCACCAATTAGAGTGCCAAATTACAACCTGATTATCATGGATGAAGCCCATTTCACAGACCCAGCAAGCATAGCGGCTAGAGGATACATCTCAACTCGAGTAGAGATGGGTGAAGCAGCTGGGATTTTCATGACAGCTACCCCTCCTGGAAGCAGAGACCCATTTCCTCAGAGCAACGCACCAATCATGGATGAAGAAAGGGAAATTCCTGAGCGTTCGTGGAACTCTGGACATGAGTGGGTTACGGATTTTAAGGGGAAGACTGTTTGGTTTGTTCCAAGTATAAAAGCAGGAAATGATATAGCAGCTTGCCTGAGAAAGAATGGGAAGAAAGTGATACAACTCAGCAGGAAGACCTTTGATTCTGAATATATCAAGACTAGGACCAATGATTGGGACTTTGTGGTCACGACAGACATTTCAGAAATGGGTGCTAACTTCAAGGCTGAAAGGGTTATAGACCCCAGACGCTGCATGAAACCAGTCATACTAACAGACGGTGAAGAGCGGGTTATCCTGGCAGGACCCATGCCAGTGACCCACTCTAGTGCAGCACAAAGAAGAGGGAGAGTAGGAAGAAATCCAAAAAATGAAAATGACCAGTATATATACATGGGGGAACCTCTGGAAAATGATGAAGACTGCGCACACTGGAAAGAAGCTAAGATGCTTCTAGATAACATCAACACGCCTGAAGGAATCATTCCCAGCATGTTTGAACCAGAGCGTGAGAAGGTCGACGCCATTGATGGTGAATACCGCTTGAGAGGAGAAGCGAGGAAAACATTTGTGGACCTAATGAGAAGAGGAGACCTACCAGTTTGGCTAGCCTACAGAGTGGCAGCTGAAGGTATCAACTACGCAGACAGAAGATGGTGCTTTGATGGAGTCAAGAACAACCAAATCTTGGAAGAAAATGTGGAAGTGGAAATTTGGACAAAAGAAGGAGAAAGGAAGAAATTAAAACCCAGATGGTTAGATGCTAGGGTCTACTCTGACCCACTGGCACTTAAAGAATTCAAGGAATTCGCAGCTGGAAGAAAATCCCTGACCCTGAATCTAATCACCGAGATGGGTAGGCTCCCAACCTTCATGACCCACAAAGCAAGGAATGCATTGGACAACTTAGCAGTCCTACATACGGCTGAAGCAGGCGGAAGGGCGTACAATCATGCTCTTAGTGAACTGCCGGAGACTCTGGAGACATTGCTTTTACTGACACTTTTGGCCACAGTCACAGGCGGAATCTTCCTGTTCTTGATGAGCGGAAAGGGTATAGGGAAGATGACCCTGGGAATGTGCTGCATAGTCACAGCTAGTATTCTTCTATGGTATGCACAAATACAGCCACATTGGATAGCAGCTTCAATAATACTGGAGTTTTTTCTCATAGTCTTGCTCATTCCAGAACCAGAAAAGCAGAGAACACCCCAAGATAACCAATTAACTTATGTTGTCATAGCCATCCTCACAGTGGTGGCCGCAACCATGGCAAACGAGATGGGTTTCCTGGAAAAAACAAAGAAAGATTTTGGATTGGGAAGCATCACAACCCAGCAACCTGAGAGCAATATCCTGGACATAGATCTACGTCCTGCATCAGCTTGGACTCTATATGCTGTGGCAACAACTTTCATCACACCAATGTTGAGACATAGCATTGAAAATTCCTCAGTGAATGTGTCTCTAACAGCCATTGCCAACCAAGCCACAGTGTTAATGGGTCTTGGGAAAGGATGGCCATTGTCGAAAATGGACATCGGAGTTCCCCTTCTCGCTATCGGATGCTATTCACAAGTCAACCCCATAACCCTCACAGCAGCCCTTCTCTTATTGGTAGCACATTATGCTATCATAGGGCCAGGACTCCAAGCGAAAGCAACCAGAGAGGCTCAGAAAAGAGCAGCAGCGGGCATCATGAAAAACCCAACTGTGGATGGAATAACAGTGATTGACCTAGATCCAATACCATATGATCCAAAGTTTGAAAAGCAGTTGGGACAAGTGATGCTCTTAGTTCTCTGCGTGACTCAAGTATTGATGATGAGGACTACATGGGCCTTATGTGAAGCTCTAACTTTAGCGACCGGGCCCATCTCTACACTGTGGGAAGGAAATCCAGGGAGATTTTGGAATACAACTATTGCAGTGTCAATGGCTAACATTTTTAGAGGGAGTTATCTGGCCGGAGCCGGACTTCTCTTTTCTATCATGAAGAACACGGCCAACACAAGAAGGGGAACTGGCAACACAGGAGAAACGCTTGGAGAGAAATGGAAAAACCGGTTGAATGCATTGGGGAAGAGTGAATTCCAGATCTATAAGAAAAGTGGAATCCAGGAAGTGGATAGAACGTTAGCAAAAGAAGGCATCAAGAGAGGAGAAACGGACCATCACGCTGTGTCGCGAGGCTCGGCGAAACTGAGATGGTTCGTCGAGAGAAACCTTGTCACACCAGAAGGGAAAGTAGTGGACCTTGGCTGCGGCAGAGGGGGCTGGTCATACTATTGTGGGGGACTAAAGAATGTAAAGGAAGTCAAAGGCCTAACAAAAGGAGGACCAGGACACGAAGAACCCATTCCCATGTCAACATATGGTTGGAATTTGGTGCGTCTGCAAAGTGGAGTCGATGTCTTCTTTACTCCGCCAGAAAAGTGTGACACATTGCTGTGTGACATAGGGGAGTCGTCACCAAACCCCACGGTTGAGGCAGGACGAACACTCAGAGTTCTAAACTTAGTGGAAAACTGGCTGAACAATAATACCCAATTTTGCATAAAGGTTCTTAATCCATATATGCCTTCAGTTATAGAAAAAATGGAAGCGCTACAAAGGAAATACGGAGGAGCTTTGGTGAGGAATCCACTCTCACGAAATTCCACACACGAGATGTACTGGGTATCCAATGCTTCCGGGAACATAGTGTCATCAGTGAACATGATTTCAAGAATGTTAATTAACAGATTCACAATGAGACACAAGAAGGCCACATACGAGCCGGATGTTGATCTCGGAAGTGGAACCCGCAACATCGGAATTGAAAGTGAAGTACCAAATCTAGACATAATTGGGAAAAGAATAGAAAAAATAAAACAAGAGCATGAAACATCATGGCACTATGATCAAGACCACCCATACAAAACGTGGGCCTACCATGGCAGCTACGAAACAAAACAGACTGGATCAGCATCATCCATGGTGAACGGAGTGGTTAGGCTGCTAACAAAACCTTGGGACGTCATTCCCATGGTGACACAGATGGCAATGACAGACACGACTCCATTTGGACAACAGCGCGTTTTCAAAGAGAAAGTGGACACAAGAACCCAAGAGCCAAAAGAAGGAACGAAAAAACTAATGAAAATCACAGCAGAATGGCTCTGGAAAGAACTAGGAAAGAAAAAGACACCTAGGATGTGCACCAGAGAAGAATTCACAAGAAAGGTGAGAAGCAATGCAGCCTTAGGTGCCATATTCACTGATGAGAACAAGTGGAAGTCGGCACGTGAAGCTGTTGAAGACAGTGGATTTTGGGAATTGGTTGACAAGGAAAGGAATCTCCATCTTGAAGGAAAGTGTGAGACATGTGTGTATAACATGATGGGAAAGAGAGAGAAGAAGCTAGGGGAGTTCGGCAAAGCAAAAGGCAGCAGAGCCATATGGTACATGTGGCTTGGAGCACGCTTCTTAGAGTTTGAAGCCCTGGGATTCTTGAATGAAGATCACTGGTTTTCCAGAGAGAACTCCCTGAGTGGAGTAGAGGGAGAAGGGCTGCACAAACTAGGCTACATTCTAAGAGACGTGAGTAAGAAAGAAGGAGGAGCAATGTACGCCGATGACACCGCAGGATGGGATACAAGAATCACGCTAGAGGACTTGAAAAATGAAGAAATGGTGACAAACCACATGGAAGGAGAACACAAGAAACTTGCTGAAGCCATTTTCAGATTAACGTACCAAAACAAAGTGGTGCGTGTGCAAAGACCGACATCAAGAGGCACAGTAATGGACATTATATCGAGAAGAGACCAAAGAGGTAGTGGACAAGTTGTCACCTACGGCCTCAATACTTTCACCAACATGGAAGCCCAACTGATCAGACAGATGGAGGGAGAAGGAGTCTTCAAAAGCATCCAGCACCTGACAGCCACAGAAGAAATTGCAGTGAAAAACTGGTTAGTAAGAGTGGGGCGTGAGAGGTTATCAAGAATGGCCATCAGCGGAGATGATTGTGTTGTGAAACCCTTAGATGACAGGTTTGCAAACGCTCTAACAGCTTTAAATGACATGGGAAAGGTCAGGAAAGACATACAACAATGGGAACCTTCAAGAGGATGGAACGATTGGACACAAGTGCCCTTTTGTTCACACCACTTCCATGAGTTAATCATGAAGGACGGTCGTGTACTTGTGGTTCCATGTAGAAACCAAGATGAACTGATTGGTAGGGCCCGAATTTCCCAGGGAGCCGGGTGGTCCTTGCGGGAAACAGCTTGTTTGGGGAAGTCTTATGCCCAAATGTGGAGCCTAATGTACTTCCACAGACGTGACCTTAGGCTGGCGGCAAACGCTATTTGCTCGGCGGTCCCTTCACATTGGGTTCCAACAAGTCGAACAACCTGGTCCATACACGCCACACATGAGTGGATGACAACAGAAGACATGCTGACAGTCTGGAACAGGGTGTGGATTCAAGAAAACCCATGGATGGAAGACAAAACTCCAGTAGAATCATGGGAGGAAATCCCATATTTGGGGAAGAGAGAAGACCAGTGGTGCGGCTCATTGATTGGGCTAACAAGCAGGGCCACCTGGGCAAAGAACATCCAAACAGCAATAAATCAAGTTAGATCCCTAATAGGCAATGAGGAATACACAGACTACATGCCATCTATGAAAAGATTCAGAAGAGAAGAGGAAGAGGCAGGAGTCTTGTGG
>S173
ATGAACAACCAACGGAAGAAGACGGGTCGACCGTCTTTCAATATGCTGAAACGCGCGAGAAACCGCGTGTCAACTGGTTCACAGTTGGCGAAGAGATTCTCAAAAGGATTGCTCTCAGGCCAAGGACCCATGAAAATGGTGATGGCTTTCATAGCATTCCTAAGATTTCTAGCCATACCCCCAACAGCAGGAATTTTGGCTAGATGGAGCTCATTCAAGAAGAATGGAGCGATCAAAGTGTTACGGGGTTTCAAAAAAGAGATCTCAAGCATGCTGAACATAATGAACAGGAGGAAAAGATCCGTGACCATGCTCCTCATGCTGCTGCCCACAGCCCTGGCGTTCCATTTGACCACACGAGGGGGAGAGCCACACATGATAGTTAGCAAGCAGGAAAGAGGAAAGTCACTCCTGTTTAAGACCTCTGCAGGTATCAACATGTGCACCCTCATTGCAATGGATTTGGGAGAGTTATGTGAGGATACAATGACCTACAAATGCCCCCGGATCACTGAAGCGGAACCAGATGATGTTGATTGCTGGTGCAATGCCACAGACACATGGGTGACCTATGGGACGTGTTCTCAGACTGGCGAACACCGACGGGATAAACGTTCTGTCGCATTGGCCCCACACGTGGGGCTTGGTCTCGAAACAAGAACCGAAACGTGGATGTCCTCTGAAGGCGCCTGGAGACAGATACAAAAAGTGGAGACTTGGGCCTTGAGACACCCAGGATTCACGGTGATAGCCCTTTTTCTAGCACATGCCATAGGAACATCCATTGCCCAGAAAGGGATCATCTTCATTTTGCTGATGCTGGTGACACCATCAATGGCCATGCGATGTGTGGGAATAGGCAACAGAGACTTCGTTGAAGGACTGTCAGGAGCAACATGGGTGGATGTGGTACTGGAGCATGGAAGCTGCGTCACCACCATGGCAAAAAATAAACCAACATTGGACATTGAACTCTTGAAGACGGAGGTCACGAACCCTGCCGTCTTGCGCAAACTGTGCATTGAAGCTAAAATATCAAACACCACTACCGATTCAAGATGTCCAACACAAGGAGAAGCTACACTGGTGGAAGAACAAGACGCGAACTTTGTGTGTCGACGAACATTCGTGGACAGAGGCTGGGGTAATGGTTGTGGACTATTCGGGAAGGGAAGCTTACTAACGTGTGCTAAGTTTAAGTGTGTGACAAAACTTGAAGGAAAGATAGTTCAATATGAAAACTTAAAATATTCGGTGATAGTCACTGTCCACACTGGGGACCAGCACCAGGTAGGAAATGAGACCACAGAACATGGAACAATTGCAACCATAACACCTCAAGCTCCCACGTCGGAAATACAGCTGACTGACTACGGAGCCCTTACATTGGACTGCTCACCTAGAACAGGGCTGGACTTTAATGAGATGGTGCTGTTGACAATGAAAGAAAAATCATGGCTTGTCCACAAACAATGGTTTCTAGACTTACCATTGCCTTGGACCTCGGGGGCTTCAACATCTCAAGAGACTTGGAACAGACAAGATCTGCTGGTCACATTTAAGACAGCTCATGCAAAGAAGCAGGAAGTAGTCGTACTGGGGTCACAAGAAGGAGCAATGCACACTGCGTTGACTGGGGCGACAGAAATCCAGACGTCAGGAACGACGACAATCTTCGCAGGACACCTGAAATGTAGACTAAAAATGGATAAACTGACTTTAAAAGGGGTGTCATATGTGATGTGCACAGGCTCATTTAAGCTAGAGAAGGAAGTGGCTGAGACCCAGCATGGAACTGTCCTAGTGCAGGTTAAATATGAAGGAACAGATGCACCATGCAAGATTCCAATTTCAACCCAAGATGAGAAAGGAGTGACCCAGAATGGGAGATTGATAACAGCCAATCCCATAGTTACTGACAAAGAAAAACCAGTCAACATTGAAACAGAACCACCCTTTGGCGAGAGTTACATCGTGATAGGGGCGGGTGAAAAAGCTTTGAAATTAAGCTGGTTCAAGAAAGGAAGCAGCATAGGGAAAATGTTCGAAGCCACCGCCCGAGGAGCACGAAGGATGGCTATCCTGGGGGACACAGCATGGGACTTCGGTTCCATAGGAGGGGTGTTCACATCTGTGGGAAAATTGGTACACCAGGTTTTTGGAACCGCATATGGGGTCTTGTTCAGCGGTGTTTCCTGGACCATGAAAATAGGAATAGGGGTTCTGCTGACATGGCTAGGATTGAATTCAAGGAGCACGTCACTCTCGATGACGTGCATTGCAGTTGGCATGGTCACACTGTACCTAGGAGTCATGGTTCAAGCGGACTCGGGGTGTGTGATCAACTGGAAGGGCAGAGAACTCAAGTGTGGAAGTGGCATCTTTGTCACTAATGAAGTCCACACTTGGACAGAGCAATATAAATTCCAGGCTGACTCCCCAAAAAGACTATCAGCAGCCATTGGGAAGGCATGGGAGGAAGGCGTGTGTGGAATTCGATCAGCCACACGTCTTGAGAACATCATGTGGAAGCAAATATCAAATGAATTGAACCACATTCTACTTGAAAATGACATGAAATTCACAGTGGTTGTAGGAGACGCCAATGGAATCTTGACCCAAGGAAAAAAGATGATTAGGCCACAACCCATGGAACACAAATACTCATGGAAAAGCTGGGGAAAAGCCAAAATCATAGGAGCAGACACACAGAATACTACCTTCATCATCGACGGCCCAGATACTCCAGAATGCCCCGATGACCAGAGAGCATGGAACATTTGGGAAGTTGAGGACTATGGGTTTGGAGTTTTCACGACAAACATATGGCTGAAATTGCGTGACTCCTACACCCAAATGTGTGACCACCGGCTAATGTCAGCTGCCATCAAGGACAGCAAGGCAGTCCATGCTGACATGGGATACTGGATAGAAAGTGAAAAGAACGAGACCTGGAAGCTAGCGAGAGCCTCCTTCATAGAAGTGAAGACATGCATTTGGCCAAGATCCCACACTCTATGGAGCAATGGAGTCTTGGAAAGTGAAATGATAATCCCAAAGATATATGGAGGACCAATATCTCAGCACAACTACAGACCAGGGTATTTCACACAAACAGCAGGGCCATGGCACCTAGGCAAGTTGGAATTAGACTTTAATTTGTGTGAAGGCACCACAGTTGTTGTGGATGAACATTGTGGAAATCGAGGTCCATCTCTTAGAACTACAACAGTCACAGGAAAAATAATCCATGAATGGTGTTGCAGATCCTGCACGCTACCCCCCTTACGCTTCAGAGGAGAAGACGGATGTTGGTATGGCATGGAAATCAGACCAGTTAAGGAGAAGGAAGAGAATCTAGTCAGGTCAATGGTCTCTGCAGGGTCAGGAGAAGTGGACAGTTTTTCATTGGGACTACTATGCGTATCAATAATGATTGAAGAAGTGATGAGATCCAGATGGAGTAGAAAGATGCTGATGACTGGAACACTGGCTGTTTTCTTCCTTCTTATAATGGGACAACTGACATGGAATGATCTGATCAGGTTATGCATCATGGTCGGAGCCAATGTCTCAGACAGAATGGGGATGGGAACAACATACCTAGCCTTGATGGCCACTTTTAAAATGAGACCGATGTTCGCTGTTGGGCTATTATTTCGCAGACTAACATCCAGAGAGGTGCTCCTTCTCACAATTGGACTAAGCCTGGTGGCATCCGTGGAGCTACCAAATTCTTTAGAGGAGCTAGGGGACGGACTAGCGATGGGCATCATGATGTTAAAATTGTTGACTGATTTTCAGTCACACCAGTTGTGGACTACCTTACTGTCTCTGACATTCATCAAAACAACTCTCTCACTGGATTATGCATGGAAGACAATGGCTATGGTATTGTCAATCGTATCTCTCTTTCCTCTATGTCTATCCACGACCTCTCAAAAAACAACATGGCTTCCGGTGCTGCTAGGATCCTTTGGATGTAAACCACTAACCATGTTTCTTATAACAGAAAACAAAATTTGGGGAAGAAAAAGTTGGCCCCTCAATGAAGGAATTATGGCTGTTGGAATAGTCAGCATTTTATTAAGTTCACTCCTCAAAAATGACGTGCCACTAGCCGGCCCGCTAATAGCTGGAGGCATGCTGATAGCATGTTACGTCATATCCGGAAGCTCAGCCGATTTATCATTGGAGAGAGCGGCTGAGGTCTCCTGGGAAGAAGAAGCAGAACACTCTGGTGCCTCACACAACATACTAGTGGAGGTCCAAGATGATGGAACTATGAAAATAAAAGATGAAGAGAGAGATGATACGCTCACTATACTCCTCAAAGCAACTTTGTTGGCAGTTTCAGGGGTGTACCCAATGTCAATACCAGCAACCCTTTTTGTGTGGTATTTTTGGCAGAAAAAGAAACAGAGATCAGGAGTCTTGTGGGACACACCCAGCCCTCCAGAAGTAGAAAGAGCAGTTCTTGATGATGGTATCTATAGAATCTTGCAAAGAGGACTGTTGGGTAGGTCCCAGGTAGGAGTGGGAGTTTTTCAAGACGGCGTGTTCCACACAATGTGGCATGTCACCAGGGGGGCTGTCCTCATGTACCAAGGGAAGAGGCTGGAACCAAGTTGGGCCAGTGTCAAAAAAGACTTGATCTCATATGGAGGAGGTTGGAGGTTTCAAGGATTATGGAACACGGGAGAAGAAGTACAGGTGATAGCTGTTGAACCAGGAAAAAACCCAAAGAATGTACAGACAACGCCAGGCACCTTCATGACCCCTGAAGGCGCAGTTGGAGCCATAGCCCTAGATTTCAAACCTGGCACATCTGGATCTCCCATCGTGAACAGAGAGGGAAAAATAGTAGGTCTTTATGGAAATGGAGTGGTGACAACAAGTGGAACCTACGTCAGTGCCATTGCCCAAGCTAAAGCGTCACAAGAAGGGCCTCTACCAGAGATTGAGGACGAGGTGTTTAAGAAAAGAAACCTAACAATAATGGACCTACATCCAGGATCAGGAAAAACAAGAAGATATCTTCCAGCCATAGTCCGTGAGGCCATAAAAAGGAAACTGCGCACGCTAATCTTGGCTCCTACAAGAGTTGTCGCCTCTGAAATGGCAGAGGCGCTCAAAGGAATGCCAATAAGATATCAGACAACAGCAGTAAAGAGTGAACACACAGGAAAGGAGATAGTCGATCTCATGTGCCACGCCACTTTCACCATGCGTCTCCTATCTCCAGTGAGAGTTCCCAATTACAACATGATTATCATGGATGAAGCACACTTTACCGATCCAGCCAGCATAGCGGCCAGAGGGTACATCTCAACCCGAGTGGGTATGGGTGAAGCAGCTGCGATCTTTATGACAGCCACTCCCCCAGGATCGGTAGAGGCCTTTCCACAGAGCAATGCAGTTATCCAAGATGAGGAAAGAGACATTCCTGAGAGATCATGGAACTCAGGCTATGACTGGATCACTGATTTCCCAGGAAAAACAGTCTGGTTTGTTCCAAGCATCAAATCAGGAAATGACATTGCCAACTGTTTAAGAAAAAACGGGAAGCGGGTGATCCAATTGAGCAGAAAAACCTTTGACACTGAATACCAGAAAACAAAAAACAATGATTGGGACTATGTTGTCACAACAGACATTTCCGAAATGGGAGCAAATTTCCGGGCCGACAGGGTAATAGACCCAAGGCGGTGTTTGAAGCCGGTAATACTAAAAGATGGCCCAGAACGCGTCATTCTAGCCGGACCAATGCCAGTGACCGCGGCCAGTGCTGCCCAGAGACGAGGAAGAATTGGAAGGAACCAAAACAAAGAAGGTGACCAGTATATTTACATGGGACAGCCTTTAAATAATGATGAGGACCACGCTCATTGGACAGAAGCAAAAATGCTCCTTGACAATATAAACACGCCAGAAGGAATTATCCCAGCCCTCTTTGAGCCAGAGAGAGAAAAGAGTGCAGCAATAGACGGGGAGTACAGACTGCGGGGAGAAGCAAGGAAAACGTTCGTGGAGCTAATGAGAAGAGGGGATTTACCAGTTTGGCTATCTTACAAAGTTGCCTCAGAAGGCTTCCAGTACTCCGACAGAAGATGGTGCTTTGACGGGGAAAGGAACAACCAGGTGTTGGAGGAGAATATGGACGTGGAGATCTGGACAAAAGAAGGAGAAAGAAAGAAATTGCGACCTCGCTGGTTAGATGCCAGAACCTACTCTGATCCACTGGCCCTGCGCGAGTTTAAAGAGTTCGCAGCAGGAAGAAGAAGTGTCTCAGGTGACCTAATATTAGAAATAGGGAAACTTCCACAGCATCTGACGCTAAGGGCCCAGAATGCTTTGGACAACTTGGTCATGTTGCACAATTCCGAACAAGGGGGAAAAGCCTATAGACATGCTATGGAAGAACTACCAGACACCATAGAAACATTGATGCTACTAGCTTTGATAGCTGTGCTGACTGGTGGAGTTACGTTGTTTTTCCTATCAGGAAAAGGTCTAGGGAAAACATCCATTGGCCTACTTTGTGTAATGGCCTCAAGTGTACTGTTATGGACGGCCAGTGTGGAGCCCCATTGGATAGCGGCCTCCATCATACTAGAGTTTTTCCTGATGGTGCTGCTCATTCCAGAGCCAGACAGACAGCGTACTCCACAGGACAATCAACTAGCATATGTGGTGATAGGTTTGTTATTTATGATATTGACAGTGGCAGCCAATGAGATGGGATTACTGGAAACCACAAAGAAAGACCTGGGGATTGGCCATGTAGTCGCCGAAAACCACCACCATGCCACAATGCTAGACATAGACCTACATCCAGCTTCAGCCTGGACCCTCTATGCAGTAGCCACAACAATTATCACTCCCATGATGAGACACACAATTGAAAACACAACGGCAAACATTTCCCTGACAGCAATTGCAAATCAGGCGGCTATATTAATGGGACTTGACAAGGGATGGCCAATATCGAAGATGGACATAGGAGTGCCACTTCTCGCCTTAGGGTGTTATTCCCAGGTGAACCCATTGACACTGACAGCGGCGGTGTTGATGTTAGTGGCCCATTATGCCATAATCGGACCTGGACTGCAAGCAAAAGCTACTAGAGAAGCCCAAAAAAGGACTGCGGCCGGAATAATGAAAAATCCAACTGTAGACGGGATTGTTGCAATAGATTTGGATCCTGTGGTTTATGATGCAAAATTTGAAAAACAGCTAGGCCAAATAATGTTACTAATACTCTGCACATCACAGATTCTCTTGATGAGGACTACATGGGCCTTATGTGAATCCATCACACTGGCTACTGGACCCTTGACCACTCTCTGGGAGGGATCTCCTGGAAGATTCTGGAATACCACGATAGCAGTGTCCATGGCAAACATCTTCAGAGGAAGTTATCTAGCAGGAGCAGGTCTGGCCTTCTCATTAATGAAATCTTTAGGAGGAGGTAGGAGAGGCACGGGAGCCCAAGGGGAAACATTGGGAGAAAAATGGAAAAGACAACTAAACCAATTGAGCAAGTCAGAATTTAACACTTACAAAAGGAGTGGAATTATGGAGGTGGACAGATCTGAAGCCAAGGAAGGACTGAAAAGAGGAGAAACAACCAAACATGCAGTGTCGAGAGGAACAGCCAAACTTAGGTGGTTTGTGGAGAGGAACCTTGTGAAACCAGAAGGGAAAGTGATAGACCTCGGTTGTGGAAGAGGTGGCTGGTCATATTACTGCGCTGGGCTGAAGAAGGTCACAGAAGTGAAGGGATATACAAAAGGAGGACCCGGTCATGAGGAACCTATCCCAATGGCGACTTATGGATGGAACATAGTGAAGCTACACTCTGGAAGGGATGTATTCTTTACACCACCTGAGAAATGTGACACCCTTTTGTGTGATATTGGTGAGTCCTCTCCGAATCCAACTATAGAAGAAGGAAGAACGTTACGTGTTCTAAAGATGGTGGAACCATGGCTCAGAGGAAACCAGTTTTGCATAAAAATCCTAAATCCTTACATGCCAAGTGTGGTAGAAACTCTGGAGCAAATGCAAAGAAAACATGGAGGGATGCTAGTGCGAAACCCACTCTCAAGAAATTCTACCCATGAAATGTACTGGGTTTCATGTGGAACAGGAAACATTGTGTCGGCAGTGAACATGACATCCAGAATGTTGCTGAATCGGTTCACAATGACTCACAGGAAGCCAACGTATGAAAGAGACGTGGACTTGGGCGCTGGAACAAGACATGTGGCAGTGGAACCAGAGATAGCCAACCTAGACATTATTGGCCAGAGGATAGAGAACATAAAAAATGAACATAAGTCAACATGGCATTATGATGAGGACAATCCATACAAAACATGGGCCTATCATGGATCATATGAGGTCAAGCCATCAGGGTCAGCCTCATCCATGGTGAATGGCGTGGTGAGATTGCTCACCAAGCCATGGGATGTCATCCCCATGGTCACACAAATAGCTATGACTGATACCACACCCTTCGGACAACAGAGGGTTTTCAAAGAGAAAGTTGACACACGCACACCAAGACCAAAACGAGGCACAGCACAAATTATGGAGGTGACAGCCAAGTGGTTGTGGGGATTCCTCTCTAGAAATAAAAAACCCAGAATTTGCACAAGAGAGGAGTTCACAAGAAAAGTTAGGTCAAACGCAGCAATTGGAGCAGTGTTCGTTGATGAAAACCAATGGAACTCAGCAAAAGAAGCGGTGGAAGACGAAAGGTTTTGGGACCTCGTGCACAGAGAGAGGGAGCTTCATAAACAGGGAAAATGTGCCACGTGTGTCTACAATATGATGGGGAAAAGAGAGAAAAAACTAGGAGAGTTTGGAAAGGCAAAGGGAAGTCGTGCAATATGGTACATGTGGTTGGGAGCACGCTTTCTAGAGTTTGAAGCCCTTGGCTTCATGAATGAAGACCACTGGTTCAGTAGGGAGAATTCACTCAGTGGAGTGGAAGGAGAAGGACTACATAAACTTGGATACATACTTAGAGACATATCAAAGATTCCAGGGGGAAATATGTATGCAGACGACACAGCTGGATGGGACACAAGAATAACAGAGGATGATCTTCAGAATGAGGCTAAAATCACTGACATCATGGAGCCCGAACATGCTCTACTGGCCACGTCAATCTTCAAGCTGACCTATCAAAATAAAGTGGTAAGGGTGCAAAGACCAGCAAAAAGTGGAACCGTGATGGACGTCATATCCAGACGAGACCAGAGAGGAAGTGGACAGGTCGGAACTTATGGCCTAAACACTTTCACCAACATGGAGGTCCAACTAATAAGACAAATGGAATCTGAAGGAATCTTTTCACCCAGCGAATTGGAAAATTCAAATCTAGCTGAGAGAGTTCTCGACTGGTTGGAAAAACATGGCGTCGAAAGGTTGAAAAGAATGGCAATCAGCGGAGATGACTGTGTGGTGAAACCAACTGATGACAGGTTTGCAACAGCTTTAACAGCCCTGAATGACATGGGAAAGGTGAGAAAAGACATACCGCAATGGGAACCTTCAAAAGGATGGAATGACTGGCAGCAAGTGCCTTTCTGTTCACACCACTTCCACCAACTGATCATGAAGGATGGGAGGGAGATAGTGGTGCCATGCCGCAACCAAGATGAACTTGTGGGCAGGGCCAGAGTATCACAAGGCGCCGGGTGGAGCCTGAGAGAAACTGCTTGCCTAGGCAAGTCATATGCACAAATGTGGCAGCTGATGTACTTCCATAGGAGAGACCTGAGACTGGCGGCCAATGCTATCTGTTCAGCCGTTCCAGTTGATTGGGTCCCAACCAGCCGCACCACTTGGTCGATCCATGCCCACCATCAATGGATGACAACAGAAGACATGTTGTCAGTATGGAACAGGGTTTGGATAGAGGAAAACCCATGGATGGAGGACAAAACTCATGTATCCAGCTGGGAAGATGTTCCATACTTAGGAAAAAGGGAAGATCAGTGGTGTGGATCTCTGATAGGCTTAACAGCAAGAGCCACCTGGGCCACCAACATACAAGTGGCCATAAACCAAGTGAGAAGGCTTATTGGGAATGAGAATTATTTAGACTACATGACATCAATGAAGAGATTCAAGAATGAGAGTGATTCCGAAGGAGCCCTCTGG
>S018
CTGAAACGCGAGAGAAACCGCGTGTCAACTGTGCAGCAGCTGACAAAGAGATTCTCACTTGGAATGCTACAGGGACGAGGACCACTGAAATTGTTCATGGCCCTAGTGGCATTCCTTCGTTTCCTAACAATCCCGCCAACAGCAGGGATATTAAAAAGATGGGGAACAATCAAAAAATCAAAGGCTATCAATGTCTTGAGAGGGTTCAGGAAAGAGATTGGAAGGATGCTGAACATCTTGAACAGGAGACGCAGAACTGCAGGTATAATTATTATGATGATCCCAACAGTGATGGCGTTCCATTTAACCACACGCAATGGAGAACCACACATGATCGTCAGTAGACAAGAGAAAGGGAAAAGTCTTCTGTTTAAAACAGAGAACGGTGTGAACATGTGCACCCTCATGGCCATGGATCTTGGTGAACTGTGTGAAGACACAATCACTTACAATTGTCCTCTTCTCAGGCAGAATGAACCAGAAGACATAGACTGTTGGTGCAACTCCACGTCTACATGGGTAACTTATGGGACATGCACCGCTACAGGAGAACACAGAAGGGAAAAAAGATCAGTGGCGCTCGTTCCACATGTGGGAATGGGACTGGAGACACGAACTGAAACATGGATGTCATCAGAAGGGGCCTGGAAACATGCACAGAGAATTGAAACTTGGGTCTTGAGACATCCAGGCTTCACCATAATGGCAGCATTCCTGGCATACACCATAGGAACGACATATTTCCAAAGAGTCCTGATTTTCATCTTACTGACAGCTGTTGCTCCTTCAATGACAATGCGTTGTATAGGAATATCAAATAGAGACTTTGTGGAAGGGGTTTCAGGAGGAAGCTGGGTTGACATAGTCCTGGAACATGGAAGCTGTGTGACGACGATGGCAAAAAATAAACCAACATTGGATTTTGAACTGATAAAGACAGAAGCGAAACATCCCGCCACTCTAAGGAAGTATTGCATAGAGGCAAAGCTGACCAACACAACAACAGCATCTCGCTGCCCAACACAAGGAGAACCTAGCCTAAATGAAGAACAGGACAAAAGATTTGTCTGCAAACACTCCATGGTAGATAGAGGATGGGGAAATGGATGCGGATTATTTGGAAAGGGAGGTATCGTGACCTGTGCAATGTTCACATGCAAAAAGAACATGGAAGGGAAAATCGTACAACCAGAAAACTTGGAGTACACCATTGTGATAACACCTCACTCAGGGGAAGAGAATGCAGTCGGAAATGACACAGGAAAACACGGCAAGGAAATTAAAGTAACACCACAGAGTTCCATCACAGAAGCAGAACTAACAGGCTATGGCACTGTCACGATGGAATGCTCTCCGAGAACGGGACTCGACTTCAATGAGATGGTGTTGCTGCAAATGGAAAACAAGGCTTGGCTGGTGCACAGGCAATGGTTTTTAGACCTGCCATTACCATGGCTGCCCGGAGCAGACACACAAGGATCAAATTGGATACAGAAGGAGACATTGGTCACTTTCAAAAATCCCCATGCAAAGAAACAGGATGTTGTTGTTCTAGGATCCCAAGAAGGGGCTATGCACACAGCACTTACAGGGGCCACGGAAATCCAGATGTCATCAGGAAACTTACTGTTCACAGGACATCTTAAATGTAGGCTGAGAATGGACAAACTACAGCTCAAAGGAATGTCATATTCCATGTGTACAGGAAAGTTCAAAGTTGTGAAGGAAATAGCAGAAACACAACATGGAACAATAGTTATTAGAGTACAATATGAAGGGGACGGTTCTCCGTGCAAGATCCCTTTTGAAATAATGGATTTGGAAAAAAGACATGTCTTAGGTCGCTTGATCACAGTCAACCCAATTGTCACAGAAAAAGACAGCCCAGTCAACATAGAAGCAGAACCTCCATTCGGAGACAGCTACATCATTATAGGAGTAGAACCGGGACAACTGAAGCTCAGCTGGTTTAAGAAAGGAAGCTCTATTGGCCAAATGTTTGAGACAACAATGAGAGGAGCGAAGAGAATGGCCATTTTAGGTGACACAGCTTGGGATTTTGGATCCTTGGGAGGAGTGTTCACATCTATAGGAAAGGCCCTCCACCAAGTCTTTGGAGCAATCTATGGGGCTGCCTTCAGTGGGGTTTCATGGACTATGAAAATCCTCATAGGAGTTGTCATCACATGGATAGGAATGAATTCACGTAGCACTTCACTGTCTGTGTCACTAGTATTGGTGGGAGTCGTGACATTGTACTTGGGAGTTATGGTGCAGGCCGATAGTGGTTGCGTTGTGAGCTGGAAAAACAAAGAACTGAAATGTGGCAGCGGGATTTTTATCACAGACAACGTGCATACATGGACAGAACAATATAAATTTCAACCAGAATCCCCTTCAAAGCTGGCTTCAGCTATCCAGAAGGCTCATGAAGAAGGCATTTGTGGAATCCGCTCAGTAACAAGACTGGAGAATCTGATGTGGAAACAAATAACACCAGAACTGAATCACATTCTAACAGAAAATGAGGTAAAGTTGACTATCATGACAGGAGACATTAAAGGAATCATGCAGGCAGGAAAACGATCCCTGCGGCCTCAACCCACTGAGCTGAAGTACTCTTGGAAAACATGGGGCAAAGCGAAAATGCTCTCCACAGAGCTTCATAACCACACCTTTCTCATTGATGGCCCCGAAACAGCAGAATGTCCCAACACAAATAGAGCTTGGAACTCACTAGAGGTTGAAGACTATGGCTTTGGAGTATTCACCACTAACATATGGCTGAAATTGAAAGAAAGGCAGGATGTATCTTGTGACTCAAAACTCATGTCAGCAGCCATAAAAGACAACAGAGCCGTCCACGCCGACATGGGCTATTGGATAGAAAGCGCACTCAATGACACATGGAAGATTGAGAAAGCCTCCTTTATTGAAGTCAAAAGCTGCCACTGGCCAAAGTCACACACTCTCTGGAGTAATGGAGTGCTAGAAAGTGAGATGATAATTCCAAAGAATTTTGCAGGACCAGTGTCACAACACAATTACAGACCAGGCTATCATACACAAACGGCAGGACCCTGGCATCTAGGCAGGCTTGAGATGGACTTTGATTTCTGCGAAGGAACTACAGTGGTGGTGACTGAAGACTGTGGAAATAGAGGACCCTCCTTAAGAACAACTACTGCTTCTGGAAAACTCATAACAGAATGGTGCTGCCGATCTTGCACATTACCACCGCTAAGGTACAGAGGTGAGGATGGATGCTGGTATGGAATGGAAATCAGACCATTGAAAGAGAAAGAAGAGAACTTGGTCAACTCTTTGGTCACAGCCGGACATGGACAGATTGACAACTTCTCACTAGGAGTCTTGGGAATGGCATTGTTCCTGGAAGAGATGCTTAGAACCCGAGTAGGGACGAAACATGCAATATTACTAGTTGCAGTCTCTTTCGTGACATTGATCACAGGGAACATGTCCTTTCGAGATTTGGGGAGAGTGATGGTCATGGTGGGCGCTACTATGACGGATGACATAGGCATGGGCGTGACCTATCTTGCCCTATTAGCAGCCTTCAAGGTCAGACCAACTTTTGCAGCTGGACTACTCTTAAGAAAGCTGACCTCCAAGGAATTGATGATGACCACCATAGGAATCGTACTCCTCTCTCAGAGCACCATACCAGAGACCATACTTGAACTGACTGACGCGTTGGCCTTGGGGATGATGGTTCTCAAAATAGTAAGAAACATGGAAAAGTATCAACTAGCAGTGACTATCATGGCTATCTTGTGCGTCCCAAATGCAGTGATATTACAAAACGCATGGAAAGTGAGCTGCACAGCACTGGCAGTGGTGTCCGTTTCCCCACTGCTTTTAACATCTTCACAGCAGAAAACGGATTGGATACCACTGGCGTTGACGATCAAAGGCCTTAATCCAACAGCCATTTTCTTAACAACCCTCTCAAGAACTAGCAAGAAAAGGAGCTGGCCACTAAATGAGGCTATTATGGCAGTCGGGATGGTGAGCATTTTAGCCAGTTCTTTCTTAAAGAATGACATTCCCATGACAGGACCACTAGTGGCTGGAGGGCTTCTCACTGTGTGTTACGTGCTCACTGGAAGATCGGCTGATTTGGAACTGGAGAGAGCTGCTGACATAAGATGGGAAGAACAGGCAGAGATATCAGGAAGCAGTCCAATTTTGTCGATAACAATATCGGAAGATGGCAGCATGTCGATAAAAAATGAAGAAGAAGAACAAACACTGACCATACTGATTAGAACAGGACTGCTGGTGATATCAGGACTTTTTCCCGTGTCAATACCAATCACGGCAGCTGCATGGTACCTGTGGGAAGTGAAGAAACAACGAGCCGGAGTATTGTGGGATGTCCCTTCACCTCCACCTGTGGGAAGGGCCGAACTGGAAGATGGAGCCTATAGAATCAAGCAGAAAGGGATTTTGGGATACTCGCAGATAGGAGCCGGAGTCTACAAAGAAGGAACTTTCCACACAATGTGGCATGTCACACGTGGTGCTGTTCTAATGCATAAAGGGAAGAGAATTGAACCATCATGGGCGGACGTCAAGAAGGACCTAATATCGTATGGAGGAGGTTGGAAGCTAGAAGGAGAATGGAAGGAAGGAGAAGAAGTCCAGGTCCTGGCATTAGAGCCTGGAAAGAATCCAAGAGCCGTCCAAACAAAACCCGGTCTTTTCAAAACCAACACTGGGACCATAGGCGCCGTATCTCTGGACTTTTCTCCTGGAACGTCAGGATCTCCAATTGTCGACAAAAAAGGAAAAGTTGTAGGCCTTTATGGCAACGGTGTCGTCACAAGGAGTGGAACATACGTGAGTGCCATAGCCCAGACTGAAAAAAGCATTGAAGACAACCCAGAGATTGAAGATGACATCTTTCGAAAGAAAAGACTGACCATCATGGACCTCCACCCAGGAGCAGGAAAAACAAAGAGATACCTTCCAGCAATAGTCAGAGAAGCCATAAAACGAGGCTTGAGAACACTAATCCTGGCCCCCACTAGAGTTGTGGCGGCTGAAATGGAAGAGGCTCTCAGAGGACTTCCAATAAGATATCAAACCCCAGCTATCAGAGCTGAGCATACTGGACGGGAGATTGTGGATCTAATGTGTCACGCCACATTCACCATGAGGCTACTATCACCAATTAGAGTGCCAAATTACAACCTGATTATCATGGATGAAGCCCATTTCACAGACCCAGCAAGCATAGCGGCTAGAGGATACATCTCAACTCGAGTAGAGATGGGTGAAGCAGCTGGGATTTTCATGACAGCTACCCCTCCTGGAAGCAGAGACCCATTTCCTCAGAGCAACGCACCAATCATGGATGAAGAAAGGGAAATTCCTGAGCGTTCGTGGAACTCTGGACATGAGTGGGTTACGGATTTTAAAGGGAAGACTGTTTGGTTTGTTCCAAGTATAAAAGCAGGAAATGATATAGCAGCTTGCCTGAGAAAGAATGGGAAGAAAGTGATACAACTCAGCAGGAAGACCTTTGATTCTGAATATATCAAGACTAGGACCAATGATTGGGACTTTGTGGTCACGACAGACATTTCAGAAATGGGTGCTAACTTCAAGGCTGAGAGGGTTATAGACCCCAGACGCTGCATGAAACCAGTCATACTAACAGACGGTGAAGAGCGGGTTATCCTGGCAGGACCCATGCCAGTGACCCACTCTAGTGCAGCACAAAGAAGAGGGAGAGTAGGAAGAAATCCAAAAAATGAAAATGACCAGTATATATACATGGGGGAACCTCTGGAAAATGATGAAGACTGCGCACACTGGAAAGAAGCTAAGATGCTTCTAGATAACATCAACACGCCTGAAGGAATCATTCCCAGCATGTTTGAACCAGAGCGTGAGAAGGTCGACGCCATTGATGGTGAATACCGCTTGAGAGGAGAAGCGAGGAAAACATTTGTGGACTTAATGAGAAGAGGAGACCTACCAGTTTGGCTAGCCTACAGAGTGGCAGCTGAAGGTATCAACTACGCAGACAGAAGATGGTGCTTTGATGGAGTCAAGAACAACCAAATCTTGGAAGAAAATGTGGAAGTGGAAATTTGGACAAAAGAAGGAGAAAGGAAGAAATTAAAACCCAGATGGTTAGATGCTAGGATCTACTCTGACCCACTGGCACTTAAAGAATTCAAGGAATTCGCAGCTGGAAGAAAATCCCTGACTCTGAATCTAATCACCGAGATGGGTAGGCTCCCAACCTTCATGACCCAGAAAGCAAGGAATGCATTGGACAACTTAGCAGTCCTACACACGGCTGAAGCAGGCGGAAGGGCGTACAATCATGCTCTTAGTGAACTGCCGGAGACTCTGGAGACATTGCTTTTACTGACACTTTTGGCCACAGTCACAGGCGGAATCTTCCTGTTCTTGATGAGCGGAAAAGGTATAGGGAAGATGACCCTGGGAATGTGCTGCATAGTCACAGCTAGTATTCTTCTATGGTATGCACAAATACAGCCACATTGGATAGCAGCTTCAATAATACTGGAGTTTTTTCTCATAGTCTTGCTCATTCCAGAACCAGAAAAGCAGAGAACACCCCAAGATAACCAATTAACTTATGTTGTCATAGCCATCCTTACAGTGGTGGCCGCAACCATGGCAAACGAGATGGGCTTCCTGGAAAAAACAAAGAAAGATTTTGGATTGGGAAGCATCACAACCCAGCAACCTGAGAGCAACATCCTGGACATAGATCTACGTCCTGCGTCAGCTTGGACTCTATATGCTGTGGCAACAACTTTCATCACACCAATGTTGAGACATAGCATTGAAAATTCCTCAGTGAATGTGTCTCTAACAGCCATTGCCAACCAAGCCACAGTGTTAATGGGTCTTGGGAAAGGATGGCCATTGTCGAAAATGGACATCGGAGTTCCCCTTCTCGCTATCGGATGCTATTCACAAGTCAACCCCATAACCCTCACAGCAGCCCTTCTCTTATTGGTAGCACATTATGCTATCATAGGGCCAGGACTCCAAGCGAAAGCAACCAGAGAGGCTCAGAAAAGAGCAGCAGCGGGCATCATGAAAAACCCAACTGTGGATGGAATAACAGTGATTGACCTAGATCCAATACCATATGATCCAAAGTTTGAAAAGCAGTTGGGACAAGTAATGCTCTTAGTCCTCTGCGTGACTCAAGTGTTGATGATGAGGACTACATGGGCTTTATGTGAAGCTCTAACTTTAGCGACCGGGCCCATCTCTACACTGTGGGAAGGAAATCCAGGGAGATTTTGGAATACAACTATTGCAGTGTCAATGGCTAACATTTTTAGAGGGAGTTATCTGGCCGGAGCCGGACTTCTCTTTTCTATCATGAAGAACACGGCCAACACAAGAAGGGGAACTGGCAACACAGGAGAAACGCTTGGAGAGAAATGGAAAAACCGGTTGAATGCATTGGGGAAGAGTGAATTCCAGATCTATAAGAAAAGTGGAATCCAGGAAGTGGATAGAACGTTAGCAAAAGAAGGCATCAAGAGAGGAGAAACGGACCATCACGCTGTGTCGCGAGGCTCAGCGAAACTGAGATGGTTCGTCGAGAGAAACCTTGTCACACCAGAAGGGAAAGTAGTGGACCTTGGCTGCGGCAGAGGGGGCTGGTCATACTATTGTGGGGGACTAAAGAATGTGAAGGAAGTCAAAGGCCTAACAAAAGGAGGACCAGGACATGAAGAACCCATTCCCATGTCAACATATGGTTGGAATCTGGTGCGTCTGCAAAGTGGAGTCGATGTCTTCTTTACTCCGCCAGAAAAGTGTGACACATTGCTGTGTGACATAGGGGAGTCGTCACCAAACCCCACGGTTGAGGCAGGACGAACACTCAGAGTTCTAAACTTAGTGGAAAACTGGCTGAACAATAATACCCAATTTTGCATAAAGGTTCTTAATCCATATATGCCTTCAGTTATAGAAAAAATGGAAACGCTACAAAGGAAATACGGAGGAGCTTTGGTGAGGAATCCACTCTCACGAAATTCCACACACGAGATGTACTGGGTATCCAATGCTTCCGGGAACATAGTGTCATCAGTGAACATGATTTCAAGAATGTTGATTAACAGATTCACAATGAGACACAAGAAGGCCACATACGAGCCGGATGTTGATCTCGGAAGTGGAACCCGCAACATCGGAATTGAAAGTGAAGTACCAAATCTAGACATAATTGGGAAAAGAATAGAAAAAATAAAACAAGAGCATGAAACATCATGGCACTATGATCAAGACCACCCATACAAAACGTGGGCCTACCATGGCAGCTACGAAACAAAACAGACTGGATCAGCATCATCCATGGTGAACGGAGTGGTTAGGCTGCTAACAAAACCTTGGGACGTCATTCCCATGGTGACACAGATGGCAATGACAGACACGACTCCATTTGGACAACAGCGCGTTTTCAAAGAGAAAGTGGACACGAGAACCCAAGAACCAAAAGAAGGCACGAAAAAACTAATGAAAATCACAGCAGAATGGCTCTGGAAAGAACTAGGAAAGAAAAAGACACCTAGGATGTGCACCAGAGAAGAATTCACAAGAAAGGTGAGAAGCAATGCAGCCTTAGGTGCCATATTCACTGATGAGAACAAGTGGAAGTCGGCACGTGAAGCTGTTGAAGACAGTGGATTTTGGGAATTGGTTGACAAGGAAAGGAATCTCCATCTTGAAGGAAAGTGTGAGACATGTGTGTATAACATGATGGGAAAGAGAGAGAAGAAGCTAGGGGAGTTCGGCAAAGCAAAAGGCAGCAGAGCCATATGGTACATGTGGCTTGGAGCACGCTTCTTAGAGTTTGAAGCCCTGGGATTCTTGAATGAAGATCACTGGTTTTCCAGAGAGAACTCCCTGAGTGGAGTAGAAGGAGAAGGGCTGCACAAACTAGGCTACATTCTAAGAGACGTGGGTAAGAAAGAAGGAGGAGCAATGTACGCCGATGACACCGCAGGATGGGACACAAGAATCACGCTAGAGGACTTGAAAAATGAAGAAATGGTGACAAACCACATGGAAGGAGAACATAAGAAACTTGCTGAAGCCATTTTCAGATTAACGTACCAAAACAAAGTGGTGCGTGTGCAAAGACCGACATCAAGAGGCACAGTAATGGACATTATATCGAGAAGAGACCAAAGAGGTAGTGGACAAGTTGTCACCTACGGCCTCAATACTTTCACCAACATGGAAGCCCAACTGATCAGACAGATGGAGGGAGAAGGAGTCTTCAAAAGCATCCAGCATCTGACAGCCACAGAAGAAATTGCAGTAAAAAACTGGTTAGTAAGAGTGGGGCGTGAGAGGTTATCAAGAATGGCCATCAGCGGAGATGATTGTGTTGTGAAACCCTTAGATGACAGGTTTGCAAACGCTCTAACAGCTTTAAATGACATGGGAAAGGTCAGGAAAGACATACAACAATGGGAACCTTCAAGAGGATGGAACGATTGGACACAAGTGCCCTTTTGTTCACACCATTTCCATGAGTTAATCATGAAGGACGGTCGTGTACTTGTGGTTCCATGTAGAAACCAAGATGAACTGATTGGTAGGGCCCGAATTTCCCAGGGAGCCGGGTGGTCCTTGCGGGAAACAGCTTGTTTGGGGAAGTCTTACGCCCAAATGTGGAGCCTAATGTACTTCCACAGACGTGACCTTAGGCTGGCGGCAAACGCTATTTGCTCGGCGGTCCCTTCACATTGGGTTCCAACAAGTCGAACAACCTGGTCCATACACGCCACACATGAGTGGATGACAACAGAAGACATGCTGACAGTCTGGAACAGGGTGTGGATTCAAGAAAACCCATGGATGGAAGACAAAACTCCAGTAGAATCATGGGAGGAAATCCCATATTTGGGGAAGAGAGAAGACCAGTGGTGCGGCTCATTGATTGGGCTAACAAGTAGGGCCACCTGGGCAAAGAACATCCAAACAGCAATAAATCAAGTTAGATCCCTAATAGGCAATGAGGAATACACAGACTACATGCCATCTATGAAAAGATTCAGAAGAGAAGAGGAAGAGGCAGGAGTCTTGTGG
>S188
ATGAACAACCAACGGAAGAAGACGGGTCGACCGTCTTTCAATATGCTGAAACGCGCGAGAAACCGCGTGTCAACTGGTTCACAGTTGGCGAAGAGATTCTCAAAAGGATTGCTCTCAGGCCAAGGACCCATGAAAATGGTGATGGCTTTCATAGCATTCCTAAGATTTCTAGCCATACCCCCAACAGCAGGAATTTTGGCTAGATGGAGCTCATTCAAGAAGAATGGAGCGATCAAAGTGTTACGGGGTTTCAAAAAAGAGATCTCAAGCATGCTGAACATAATGAACAGGAGGAAAAGATCCGTGACCATGCTCCTCATGCTGCTGCCCACAGCCCTGGCGTTCCATTTGACCACACGAGGGGGAGAGCCACACATGATAGTTAGCAAGCAGGAAAGAGGAAAGTCACTCCTGTTTAAGACCTCTGCAGGTATCAACATGTGCACCCTCATTGCAATGGATTTGGGAGAGTTATGTGAGGATACAATGACCTACAAATGCCCCCGGATCACTGAAGCGGAACCAGATGATGTTGATTGCTGGTGCAATGCCACAGACACATGGGTGACCTATGGGACGTGTTCTCAGACTGGCGAACACCGACGGGATAAACGTTCTGTCGCATTGGCCCCACACGTGGGGCTTGGTCTCGAAACAAGAACCGAAACGTGGATGTCCTCTGAAGGCGCCTGGAGACAGATACAAAAAGTGGAGACTTGGGCCTTGAGACACCCAGGATTCACGGTGATAGCCCTTTTTCTAGCACATGCCATAGGAACATCCATTACCCAGAAAGGGATCATCTTCATTTTGCTGATGCTGGTGACACCATCAATGGCCATGCGATGTGTGGGAATAGGCAACAGAGACTTCGTAGAAGGACTGTCAGGAGCAACATGGGTGGATGTGGTACTGGAGCATGGAAGCTGCGTCACCACCATGGCAAAAAATAAACCAACATTGGACATTGAACTCTTGAAGACGGAGGTCACGAACCCTGCCGTCTTGCGCAAACTGTGCATTGAAGCTAAAATATCAAACACCACTACCGATTCAAGATGTCCAACACAAGGAGAAGCTACACTGGTGGAAGAACAAGACGCGAACTTTGTGTGTCGACGAACATTCGTGGACAGAGGCTGGGGTAATGGTTGTGGACTATTCGGGAAGGGAAGCTTACTAACGTGTGCTAAGTTTAAGTGTGTGACAAAACTTGAAGGAAAGATAGTTCAATATGAAAACTTAAAATATTCGGTGATAGTCACTGTCCACACTGGGGACCAGCACCAGGTAGGAAATGAGACCACAGAACATGGAACAATTGCAACCATAACACCTCAAGCTCCCACGTCGGAAATACAGCTGACTGACTACGGAGCCCTTACATTGGACTGCTCACCTAGAACAGGGCTGGACTTTAATGAGATGGTGCTGTTGACAATGAAAGAAAAATCATGGCTTGTCCACAAACAATGGTTTCTAGACTTACCATTGCCTTGGACCTCGGGGGCTTCAACATCTCAAGAGACTTGGAACAGACAAGATCTGCTGGTCACATTTAAGACAGCTCATGCAAAGAAGCAGGAAGTAGTCGTACTGGGGTCACAAGAAGGAGCAATGCACACTGCGTTGACTGGGGCGACAGAAATCCAGACGTCAGGAACGACGACAATCTTCGCAGGACACCTGAAATGTAGACTAAAAATGGATAAACTGACTTTAAAAGGGGTGTCATATGTGATGTGCACAGGCTCATTTAAGCTAGAGAAGGAAGTGGCTGAGACCCAGCATGGAACTGTCCTAGTGCAGGTTAAATATGAAGGAACAGATGCACCATGCAAGATTCCAATTTCAACCCAAGATGAGAAAGGAGTGACCCAAAATGGGAGATTGATAACAGCCAATCCCATAGTTACTGACAAAGAAAAACCAGTCAACATTGAAACAGAACCACCCTTTGGCGAGAGTTACATCGTGATAGGGGTGGGTGAAAAAGCTTTGAAATTAAGCTGGTTCAAGAAAGGAAGCAGCATAGGGAAAATGTTCGAAGCCACCGCCCGAGGAGCACGAAGGATGGCTATCCTGGGGGACACAGCATGGGACTTCGGTTCCATAGGAGGGGTGTTCACATCTGTGGGAAAATTGGTACACCAGGTTTTTGGAACCGCATATGGGGTCTTGTTCAGCGGTGTTTCCTGGACCATGAAAATAGGAATAGGGGTTCTGCTGACATGGCTAGGATTGAATTCAAGGAGCACGTCACTCTCGATGACGTGCATTGCAGTTGGCATGGTCACACTGTACCTAGGAGTCATGGTTCAAGCGGACTCGGGGTGTGTGATCAACTGGAAGGGCAGAGAACTCAAGTGTGGAAGTGGCATCTTTGTCACTAATGAAGTCCACACTTGGACAGAGCAATATAAATTCCAGGCTGACTCCCCAAAAAGACTATCAGCAGCCATTGGGAAGGCATGGGAGGAAGGCGTGTGTGGAATTCGATCAGCCACACGTCTTGAGAACATCATGTGGAAGCAAATATCAAATGAATTGAACCACATTCTACTTGAGAATGACATGAAATTCACAGTGGTTGTAGGAGACGCCAATGGAATCTTGACCCAAGGAAAAAAGATGATTAGGCCACAACCCATGGAACATAAATACTCATGGAAAAGCTGGGGAAAAGCCAAAATCATAGGAGCAGACACACAGAATACTACCTTCATCATCGACGGCCCAGATACTCCAGAATGCCCCGATGACCAGAGAGCATGGAACATTTGGGAAGTTGAGGACTATGGGTTTGGAGTTTTCACGACAAACATATGGCTGAAATTGCGTGACTCCTACACCCAAATGTGTGACCACCGGCTAATGTCAGCTGCCATCAAGGACAGCAAGGCAGTCCATGCTGACATGGGATACTGGATAGAAAGTGAAAAGAACGAGACCTGGAAGCTAGCGAGAGCCTCCTTCATAGAAGTGAAGACATGCATTTGGCCAAGATCCCACACTCTATGGAGCAATGGAGTCTTGGAAAGTGAAATGATAATCCCAAAGATATATGGAGGACCAATATCTCAGCACAACTACAGACCAGGGTATTTCACACAAACAGCAGGGCCATGGCACCTAGGCAAGTTGGAATTAGACTTTAATTTGTGTGAAGGCACCACAGTTGTTGTGGATGAACACTGTGGAAATCGAGGTCCATCTCTTAGAACTACAACAGTCACAGGAAAAATAATCCATGAATGGTGTTGCAGATCCTGCACGCTACCCCCCTTACGCTTCAGAGGAGAAGACGGATGTTGGTATGGCATGGAAATCAGACCAGTTAAGGAGAAGGAAGAGAATCTAGTCAGGTCAATGGTCTCTGCAGAGTCAGGAGAAGTGGACAGTTTTTCATTGGGACTACTATGCGTATCAATAATGATTGAAGAAGTGATGAGATCCAGATGGAGTAGAAAGATGCTGATGACTGGAACACTGGCTGTTTTCTTCCTTCTTATAATGGGACAACTGACATGGAATGATCTGATCAGGTTATGCATCATGGTTGGAGCCAATGTCTCAGACAGAATGGGGATGGGAACAACGTACCTAGCCTTGATGGCCACTTTTAAAATGAGACCGATGTTCGCTGTTGGGCTATTATTTCGCAGACTAACATCCAGAGAGGTGCTCCTTCTCACAATTGGACTAAGCCTGGTGGCATCCGTGGAGCTACCAAATTCTTTAGAGGAGCTAGGGGACGGACTAGCGATGGGCATCATGATGTTAAAATTGTTGACTGATTTTCAGTCACACCAGTTGTGGACTACCTTACTGTCTCTGACATTTATCAAAACAACTCTCTCACTGGATTATGCATGGAAGACAATGGCTATGGTATTGTCAATCGTATCTCTCTTTCCTCTATGTCTATCCACGACCTCTCAAAAAACAACATGGCTTCCGGTGCTGCTAGGATCCTTTGGATGTAAACCACTAACCATGTTTCTTATAACAGAAAACAAAATTTGGGGAAGAAAAAGTTGGCCCCTCAATGAAGGAATTATGGCTGTTGGAATAGTCAGCATTTTATTAAGTTCACTCCTCAAAAATGACGTGCCACTAGCCGGCCCACTAATAGCTGGAGGCATGCTGATAGCATGTTACGTCATATCCGGAAGCTCAGCCGATTTATCATTGGAGAGAGCGGCTGAGGTCTCCTGGGAAGAAGAAGCAGAACACTCTGGTGCCTCACACAACATACTAGTGGAGGTCCAAGATGATGGAACTATGAAAATAAAAGATGAAGAGAGAGATGATACGCTCACTATACTCCTCAAAGCAACTTTGTTGGCAGTTTCAGGGGTGTACCCAATGTCAATACCAGCAACCCTTTTTGTGTGGTATTTTTGGCAGAAAAAGAAACAGAGATCAGGAGTCTTGTGGGACACACCCAGCCCTCCAGAAGTAGAAAGAGCAGTTCTTGATGATGGTATCTATAGAATCTTGCAAAGAGGACTGTTGGGTAGGTCCCAGGTAGGAGTGGGAGTTTTTCAAGACGGCGTGTTCCACACAATGTGGCATGTCACCAGGGGGGCTGTCCTCATGTACCAAGGGAAGAGGCTGGAACCAAGTTGGGCCAGTGTCAAAAAAGACTTGATCTCATATGGAGGAGGTTGGAGGTTTCAAGGATTATGGAACACGGGAGAAGAAGTACAGGTGATAGCTGTTGAACCAGGAAAAAACCCAAAGAATGTACAGACAACGCCAGGCACCTTCATGACCCCTGAAGGCGCAGTTGGAGCCATAGCCCTAGATTTCAAACCTGGCACATCTGGATCTCCCATCGTGAACAGAGAGGGAAAAATAGTAGGTCTTTATGGAAATGGAGTGGTGACAACAAGTGGAACCTACGTCAGTGCCATTGCCCAAGCTAAAGCGTCACAAGAAGGGCCTCTACCAGAGATTGAGGACGAGGTGTTTAAGAAAAGAAACCTAACAATAATGGACCTACATCCAGGATCAGGAAAAACAAGAAGATATCTTCCAGCCATAGTCCGTGAGGCCATAAAAAGGAAACTGCGCACGCTAATCTTGGCTCCTACAAGAGTTGTCGCCTCTGAAATGGCAGAGGCGCTCAAAGGAATGCCAATAAGATATCAGACAACAGCAGTAAAGAGTGAACACACAGGAAAGGAGATAGTCGATCTCATGTGTCACGCCACTTTTACCATGCGTCTCCTATCTCCAGTGAGAGTTCCCAATTACAACATGATTATCATGGATGAAGCACACTTTACCGATCCAGCCAGCATAGCGGCCAGAGGGTACATCTCAACCCGAGTGGGTATGGGTGAAGCAGCTGCGATCTTTATGACAGCCACTCCCCCAGGATCGGTAGAGGCCTTTCCACAGAGCAATGCAGTTATCCAAGATGAGGAAAGAGACATTCCTGAGAGATCATGGAACTCAGGCTATGACTGGATCACTGATTTCCCAGGAAAAACAGTCTGGTTTGTTCCAAGCATCAAATCAGGAAATGACATTGCCAACTGTTTAAGAAAAAACGGGAAGCGGGTGATCCAATTGAGCAGAAAAACCTTTGACACTGAATACCAGAAAACAAAAAACAATGATTGGGACTATGTTGTCACAACAGACATTTCCGAAATGGGAGCAAATTTCCGGGCCGACAGGGTAATAGACCCAAGGCGGTGTTTGAAGCCGGTAATACTAAAAGATGGCCCAGAACGCGTCATTCTAGCCGGACCAATGCCAGTGACCGCGGCCAGTGCTGCCCAGAGAAGAGGAAGAATTGGAAGGAACCAAAACAAAGAAGGTGACCAGTATATTTACATGGGACAGCCTTTAAATAATGATGAGGACCACGCTCATTGGACAGAAGCAAAAATGCTCCTTGACAATATAAACACGCCAGAAGGAATTATCCCAGCCCTCTTTGAGCCAGAGAGAGAAAAGAGTGCAGCAATAGACGGGGAGTACAGACTGCGGGGAGAAGCAAGGAAAACGTTCGTGGAGCTAATGAGAAGAGGGGATTTACCAGTTTGGCTATCTTACAAAGTTGCCTCAGAAGGCTTCCAGTACTCCGACAGAAGATGGTGCTTTGACGGGGAAAGGAACAACCAGGTGTTGGAGGAGAATATGGACGTGGAGATCTGGACAAAAGAAGGAGAAAGAAAGAAATTGCGACCTCGCTGGTTAGATGCCAGAACCTACTCTGATCCACTGGCCCTGCGCGAGTTTAAAGAGTTCGCAGCAGGAAGAAGAAGTGTCTCAGGTGACCTAATATTAGAAATAGGGAAACTTCCACAGCATCTGACGCTAAGGGCCCAGAATGCTTTGGACAACTTGGTCATGTTGCACAATTCCGAACAAGGGGGAAAAGCCTATAGACATGCTATGGAAGAACTACCAGACACCATAGAAACATTGATGCTACTAGCTTTGATAGCTGTGCTGACTGGTGGAGTTACGTTGTTTTTCCTATCAGGAAAAGGTCTAGGGAAAACATCCATTGGCCTACTTTGTGTAATGGCCTCAAGTGTACTGTTATGGATGGCCAGTGTGGAGCCCCATTGGATAGCGGCCTCCATCATACTAGAGTTTTTTCTGATGGTGCTGCTCATTCCAGAGCCAGACAGACAGCGTACTCCACAGGACAATCAACTAGCATATGTGGTGATAGGTTTGTTATTTATGATATTGACAGTGGCAGCCAATGAGATGGGATTACTGGAAACCACAAAGAAAGACCTGGGGATTGGCCATGTAGTCGCCGAAAACCACCACCATGCCACAATGCTAGACATAGACCTACATCCAGCTTCAGCCTGGACCCTCTATGCAGTAGCCACAACAATTATCACTCCCATGATGAGACACACAATTGAAAACACAACGGCAAACATTTCCCTGACAGCAATTGCAAATCAGGCGGCTATATTAATGGGACTTGACAAGGGATGGCCAATATCGAAGATGGACATAGGAGTGCCACTTCTCGCCTTAGGGTGCTATTCCCAGGTGAACCCATTGACACTGACAGCGGCGGTGTTGATGTTAGTGGCCCATTATGCCATAATCGGACCTGGACTGCAAGCAAAAGCTACTAGAGAAGCCCAAAAAAGGACTGCGGCCGGAATAATGAAAAATCCAACTGTAGACGGGATTGTTGCAATAGATTTGGATCCTGTGGTTTATGATGCAAAATTTGAAAAACAGCTAGGCCAAATAATGTTACTAATACTCTGCACATCACAGATTCTCTTGATGAGGACTACATGGGCCTTATGTGAATCCATCACACTGGCTACTGGACCCTTGACCACTCTCTGGGAGGGATCTCCTGGAAGATTCTGGAATACCACGATAGCAGTGTCCATGGCAAACATCTTCAGGGGAAGTTATCTAGCAGGAGCAGGTCTGGCCTTCTCATTAATGAAATCTTTAGGAGGAGGTAGGAGAGGCACGGGAGCCCAAGGGGAAACATTGGGAGAAAAATGGAAAAGACAACTAAACCAATTGAGCAAGTCAGAATTTAACACTTACAAAAGGAGTGGAATTATGGAGGTGGACAGATCTGAAGCCAAGGAAGGACTGAAAAGAGGAGAAACAACCAAACATGCAGTGTCGAGAGGAACAGCCAAACTTAGGTGGTTTGTGGAGAGGAACCTTGTGAAACCAGAAGGGAAAGTGATAGACCTCGGTTGTGGAAGAGGTGGCTGGTCATATTACTGCGCTGGGCTGAAGAAGGTCACAGAAGTGAAGGGATATACAAAAGGAGGACCCGGCCATGAGGAACCTATCCCAATGGCGACTTATGGATGGAACATAGTGAAGCTACACTCTGGAAGGGATGTATTCTTTACACCACCTGAGAAATGTGACACCCTTTTGTGTGATATTGGTGAGTCCTCTCCGAATCCAACTATAGAAGAAGGAAGAACGTTACGTGTTCTAAAGATGGTGGAACCATGGCTCAGAGGAAACCAGTTTTGCATAAAAATCCTAAATCCTTACATGCCAAGTGTGGTAGAAACTCTGGAGCAAATGCAAAGAAAACATGGAGGGATGCTAGTGCGAAACCCACTCTCAAGAAATTCCACCCATGAAATGTACTGGGTTTCATGTGGAACAGGAAACATTGTGTCGGCAGTGAACATGACATCCAGAATGTTGCTGAATCGGTTCACAATGACTCACAGGAAGCCAACGTATGAAAGAGACGTGGACTTGGGCGCTGGAACAAGACATGTGGCAGTGGAACCAGAGATAGCCAACCTAGACATTATTGGCCAGAGGATAGAGAACATAAAAAATGAACATAAGTCAACATGGCATTATGATGAGGACAATCCATACAAAACATGGGCCTATCATGGATCATATGAGGTCAAGCCATCAGGGTCAGCCTCATCCATGGTGAATGGCGTGGTGAGATTGCTCACCAAGCCATGGGATGTCATCCCCATGGTCACACAAATAGCTATGACTGATACCACACCCTTCGGACAACAGAGGGTTTTCAAAGAGAAAGTTGACACACGCACACCAAGACCAAAACGAGGCACAGCACAAATTATGGAGGTGACAGCCAAGTGGTTGTGGGGATTCCTCTCTAGAAATAAAAAACCCAGAATTTGCACAAGAGAGGAGTTCACAAAAAAAATTAGGTCAAACGCAGCAATTGGAGCAGTGTTCGTTGATGAAAACCAATGGAACTCAGCAAAAGAAGCGGTGGAAGACGAAAGGTTTTGGGACCTCGTGCACAGAGAGAGGGAGCTTCATAAACAGGGAAAATGTGCCACGTGTGTCTACAATATGATGGGGAAAAGAGAGAAAAAACTAGGAGAGTTTGGAAAGGCAAAGGGAAGTCGTGCAATATGGTACATGTGGTTGGGAGCACGCTTTCTAGAGTTTGAAGCCCTTGGCTTCATGAATGAAGACCACTGGTTCAGTAGGGAGAATTCACTCAGTGGAGTGGAAGGAGAAGGACTACATAAACTTGGATACATACTTAGAGACATATCAAAGATTCCAGGGGGAAATATGTATGCAGACGACACAGCTGGATGGGACACAAGAATAACAGAGGATGATCTTCAGAATGAGGCTAAAATCACCGACATCATGGAGCCCGAACATGCTCTACTGGCCACGTCAATCTTCAAGCTGACCTATCAAAATAAAGTGGTAAGGGTGCAAAGACCAGCAAAAAGTGGAACCGTGATGGACGTCATATCCAGACGAGACCAGAGAGGAAGTGGACAGGTCGGAACTTATGGCCTAAACACTTTCACCAACATGGAGGTCCAACTAATAAGACAAATGGAATCTGAAGGAATCTTTTCACCCAGCGAATTGGAAAATTCAAATCTAGCTGAGAGAGTTCTCGACTGGTTGGAAAAACATGGCGTCGAAAGGTTGAAAAGAATGGCAATCAGCGGAGATGACTGTGTGGTGAAACCAACTGATGACAGGTTTGCAACAGCTTTAACAGCCCTGAATGACATGGGAAAGGTGAGAAAAGACATACCGCAATGGGAACCTTCAAAAGGATGGAATGACTGGCAGCAAGTGCCTTTCTGTTCACACCACTTCCACCAACTGATCATGAAGGATGGGAGGGAGATAGTGGTGCCATGCCGCAACCAAGATGAACTTGTGGGCAGGGCCAGAGTATCACAAGGCGCCGGGTGGAGCCTGAGAGAAACTGCTTGCCTAGGCAAGTCATATGCACAAATGTGGCAGCTGATGTACTTCCATAGGAGAGACCTGAGACTGGCGGCCAATGCTATCTGTTCAGCCGTTCCAGTTGATTGGGTCCCAACCAGCCGCACCACTTGGTCAATCCATGCCCACCATCAATGGATGACAACAGAAGACATGTTGTCAGTATGGAACAGGGTTTGGATAGAGGAAAACCCATGGATGGAGGACAAAACTCATGTATCCAGCTGGGAAGATGTTCCATACTTAGGAAAAAGGGAAGATCAGTGGTGTGGATCTCTGATAGGCTTAACAGCAAGAGCCACCTGGGCCACCAACATACAAGTGGCCATAAACCAAGTGAGAAGGCTTATTGGGAATGAGAATTATTTAGACTACATGACATCAATGAAGAGATTCAAGAATGAGAGTGATTCCGAAGGAGCCCTCTGG
>S019
CTGAAACGCGAGAGAAACCGCGTGTCAACTGTGCAGCAGCTGACAAAGAGATTCTCACTTGGAATGCTACAGGGACGAGGACCACTGAAACTGTTCATGGCCCTAGTGGCATTCCTCCGTTTCCTAACAATCCCGCCAACAGCAGGGATATTAAAAAGATGGGGAACAATCAAAAAATCAAAAGCTATCAATGTCTTGAGAGGGTTCAGGAAAGAGATTGGAAGGATGCTGAACATCTTGAACAGGAGACGCAGAACTGCAGGTATAATTATTATGATGATCCCAACAGTGATGGCGTTCCATTTAACCACACGCAATGGAGAACCACACATGATCGTCAGTAAACAAGAGAAAGGGAAAAGTCTTCTGTTTAAAACAGAGAACGGTGTGAACATGTGCACCCTCATGGCCATGGATCTTGGTGAACTGTGTGAAGACACAATCACTTACAATTGTCCTCTTCTCAGGCAGAATGAACCAGAAGACATAGACTGTTGGTGCAACTCCACGTCTACATGGGTAACTTATGGGACATGCACCACCACAGGAGAACACAGAAGGGAAAAAAGATCAGTGGCACTCGTTCCACATGTGGGAATGGGACTGGAGACACGAACTGAAACATGGATGTCATCAGAAGGGGCCTGGAAACATGCACAGAGAATTGAAACTTGGGTCTTGAGACATCCAGGCTTCACCATAATGGCAGCATTCCTGGCATACACCATAGGAACGACATATTTCCAAAGAGTCCTGATTTTCATCTTACTGACAGCTGTTGCTCCTTCAATGACAATGCGTTGTATAGGAATATCAAATAGAGACTTTGTGGAAGGGGTTTCAGGAGGAAGCTGGGTTGACATAGTCCTGGAACATGGAAGCTGTGTGACGACGATGGCAAAAAATAAACCAACATTGGATTTTGAACTGATAAAGACAGAAGCGAAACATCCCGCCACTCTAAGGAAGTATTGCATAGAGGCAAAGCTGACCAACACAACAACAGCATCTCGCTGCCCAACACAAGGAGAACCTAGCCTAAATGAAGAACAGGACAAAAGATTTGTCTGCAAACACTCCATGGTAGATAGAGGATGGGGAAATGGATGCGGATTATTTGGAAAGGGAGGTATCGTGACCTGTGCAATGTTCACATGCAAAAAGAACATGGAAGGGAAAATCGTACAACCAGAAAACTTGGAGTACACCATTGTGATAACACCTCACTCAGGGGAAGAGAATGCAGTCGGAAATGACACAGGAAAACACGGCAAGGAAATTAAAGTAACACCACAGAGTTCCATCACAGAAGCAGAACTAACAGGCTATGGCACTGTCACGATGGAATGCTCTCCGAGAACGGGACTCGACTTCAATGAGATGGTGTTGCTGCAAATGGAAAACAAGGCTTGGCTGGTGCACAGGCAATGGTTTTTAGACCTGCCATTACCATGGCTGCCCGGAGCAGACACACAAGGATCAAATTGGATACAGAAGGAGACATTGGTCACTTTCAAAAATCCCCATGCAAAGAAACAGGATGTTGTTGTTCTAGGATCCCAAGAAGGGGCTATGCACACAGCACTTACAGGGGCCACGGAAATCCAGATGTCATCAGGAAACTTACTGTTCACAGGACATCTTAAATGTAGGCTGAGAATGGACAAACTACAGCTCAAAGGAATGTCATATTCCATGTGTACAGGAAAGTTCAAAGTTGTGAAGGAAATAGCAGAAACACAACATGGAACAATAGTTATTAGAGTACAATATGAAGGGGATGGTTCTCCGTGCAAGATCCCTTTTGAAATAATGGATTTGGAAAAAAGACATGTCTTAGGTCGCTTGATCACAGTCAACCCAATTGTCACAGAAAAAGACAGCCCAGTCAACATAGAAGCAGAACCTCCATTCGGAGACAGCTACATCATTATAGGAGTAGAACCGGGACAACTGAAGCTCAGCTGGTTTAAGAAAGGAAGCTCTATTGGCCAAATGTTTGAGACAACAATGAGAGGAGCGAAGAGAATGGCCATTTTAGGTGACACAGCTTGGGATTTTGGATCCCTGGGAGGAGTGTTCACATCTATAGGAAAGGCCCTCCACCAAGTCTTTGGAGCAATCTATGGGGCTGCCTTCAGTGGGGTTTCATGGACTATGAAAATCCTCATAGGAGTTGTCATCACATGGATAGGAATGAATTCACGTAGTACTTCACTGTCTGTGTCACTAGTATTAGTGGGAGTCGTGACATTGTACTTGGGAGTTATGGTGCAGGCCGATAGTGGTTGCGTTGTGAGCTGGAAAAACAAAGAACTGAAATGTGGCAGCGGGATTTTTATCACAGACAACGTGCATACATGGACAGAACAATATAAATTCCAACCAGAATCCCCTTCAAAGCTGGCTTCAGCTATCCAGAAGGCTCATGAAGAAGGCATTTGTGGAATCCGCTCAGTAACAAGACTGGAGAATCTGATGTGGAAACAAATAACACCAGAACTGAATCACATTCTAACAGAAAATGAGGTAAAGTTGACTATCATGACAGGAGACATTAAAGGAATCATGCAGGCAGGAAAACGATCCCTGCGGCCTCAACCCACTGAGCTGAAGTACTCTTGGAAAGCATGGGGCAAAGCGAAAATGCTCTCCACAGAGCTTCATAACCACACCTTTCTCATTGATGGCCCCGAAACAGCAGAATGTCCCAACACAAATAGAGCTTGGAACTCACTAGAGGTTGAAGACTATGGCTTTGGAGTATTCACCACTAACATATGGCTGAAATTGAAAGAAAGGCAGGATGTATCTTGTGACTCAAAACTCATGTCAGCAGCCATAAAAGACAACAGAGCCGTCCACGCCGACATGGGCTATTGGATAGAAAGCGCACTCAATGACACATGGAAGATTGAGAAAGCCTCCTTTATTGAAGTCAAAAGCTGCCACTGGCCAAAGTCACACACTCTCTGGAGTAATGGAGTGCTAGAAAGTGAGATGATAATTCCAAAGAATTTTGCAGGACCAGTGTCACAACACAATTACAGACCAGGCTATCATACACAAACGGCAGGACCCTGGCATCTAGGCAGGCTTGAGATGGACTTTGATTTCTGCGAAGGAACTACAGTGGTGGTGACTGAAGACTGTGGAAATAGAGGACCCTCCTTAAGAACAACTACTGCTTCTGGAAAACTCATAACAGAATGGTGCTGCCGATCTTGCACATTACCACCGCTAAGGTACAGAGGTGAGGATGGATGCTGGTATGGAATGGAAATCAGACCATTGAAAGAGAAAGAAGAGAACTTGGTCAACTCTTTGGTCACAGCCGGACATGGACAGATTGACAACTTCTCACTAGGAGTCTTGGGAATGGCATTGTTCCTGGAAGAGATGCTTAGAACCCGAGTAGGGACGAAACATGCAATATTACTAGTTGCAGTCTCTTTCGTGACATTGATCACAGGGAACATGTCCTTTCGAGATTTGGGGAGAGTGATGGTCATGGTGGGCGCTACTATGACGGATGACATAGGCATGGGCGTGACCTATCTTGCCCTATTAGCAGCCTTCAAGGTCAGACCAACTTTTGCAGCTGGACTACTCTTAAGAAAGCTGACCTCCAAGGAATTGATGATGACCACCATAGGAATCGTACTCCTCTCTCAGAGCACCATACCAGAGACCATACTTGAACTGACTGACGCGTTGGCCTTGGGGATGATGGTTCTCAAAATAGTAAGAAACATGGAAAAGTATCAACTAGCAGTGACTATCATGGCTATCTTGTGCGTCCCAAATGCAGTGATATTACAAAACGCATGGAAAGTGAGCTGCACAGCACTGGCAGTGGTGTCCGTTTCCCCACTGCTTTTAACATCTTCACAGCAGAAAACGGATTGGATACCACTGGCGTTGACGATCAAAGGCCTTAATCCAACAGCCATTTTCTTAACAACCCTCTCAAGAACTAGCAAGAAAAGGAGCTGGCCACTAAATGAGGCTATTATGGCAGTCGGGATGGTGAGCATTTTAGCCAGTTCTTTCTTAAAGAATGACATTCCCATGACAGGACCACTAGTGGCTGGAGGGCTTCTCACTGTGTGTTACGTGCTCACTGGAAGATCGGCTGATTTGGAACTGGAGAGAGCTGCTGACATAAGATGGGAAGAACAGGCAGAGATATCAGGAAGCAGTCCAATTTTGTCGATAACAATATCGGAAGATGGCAGCATGTCGATAAAAAATGAAGAAGAAGAACAAACACTGACCATACTGATTAGAACAGGACTGCTGGTGATATCAGGACTTTTTCCCGTGTCCATACCAATCACGGCAGCTGCATGGTACCTGTGGGAAGTGAAGAAACAACGAGCCGGAGTATTGTGGGATGTCCCTTCACCTCCACCTGTGGGAAGGGCCGAACTGGAAGATGGAGCCTATAGAATCAAGCAGAAAGGGATTTTGGGATACTCGCAGATAGGAGCCGGAGTCTACAAAGAAGGAACTTTCCACACAATGTGGCATGTCACACGTGGTGCTGTTCTAATGCATAAAGGGAAGAGAATTGAACCATCATGGGCAGACGTCAAGAAGGACCTAATATCGTATGGAGGAGGTTGGAAGCTAGAAGGAGAATGGAAGGAAGGAGAAGAAGTCCAGGTCCTGGCATTAGAGCCTGGAAAGAATCCAAGAGCCGTCCAAACAAAACCCGGTCTTTTCAAAACCAACACTGGGACCATAGGCGCCGTATCTCTGGACTTTTCTCCTGGAACGTCAGGATCTCCAATTGTCGACAAAAAAGGAAAAGTTGTGGGCCTTTATGGCAACGGTGTCGTCACAAGGAGTGGAACATACGTGAGTGCCATAGCCCAGACTGAAAAAAGCATTGAAGACAACCCAGAGATTGAAGATGACATCTTTCGAAAGAAAAGACTGACCATCATGGACCTCCACCCAGGAGCAGGAAAAACAAAGAGATACCTTCCAGCAATAGTCAGAGAAGCCATAAAACGAGGCTTGAGAACACTAATCCTGGCCCCCACTAGAGTTGTGGCGGCTGAAATGGAAGAGGCTCTCAGAGGACTTCCAATAAGATATCAAACCCCAGCTATCAGAGCTGAGCATACTGGACGGGAGATTGTGGATCTAATGTGTCACGCCACATTCACCATGAGGCTACTATCACCAATTAGAGTGCCAAATTACAACCTGATTATCATGGATGAAGCCCATTTCACAGACCCAGCAAGCATAGCGGCTAGAGGATACATCTCAACTCGAGTAGAGATGGGTGAAGCAGCTGGGATTTTCATGACAGCTACCCCTCCTGGAAGCAGAGACCCATTTCCTCAGAGCAACGCACCAATCATGGATGAAGAAAGGGAAATTCCTGAGCGTTCGTGGAACTCTGGACATGAGTGGGTTACGGATTTTAAAGGGAAGACTGTTTGGTTTGTTCCAAGTATAAAAGCAGGAAATGATATAGCAGCTTGCCTGAGAAAGAATGGGAAGAAAGTGATACAACTCAGCAGGAAGACCTTTGATTCTGAATATATCAAGACTAGGACCAATGATTGGGACTTTGTGGTCACGACAGACATTTCAGAAATGGGTGCTAACTTCAAGGCTGAGAGGGTTATAGACCCCAGACGCTGCATGAAACCAGTCATACTAACAGACGGTGAAGAACGGGTTATCCTGGCAGGACCCATGCCAGTGACCCACTCTAGTGCAGCACAAAGAAGAGGGAGAGTAGGAAGAAATCCAAAAAATGAAAATGACCAGTATATATACATGGGGGAACCTCTGGAAAATGATGAAGACTGCGCACACTGGAAAGAAGCTAAGATGCTTCTAGATAACATCAACACGCCTGAAGGAATCATTCCCAGCATGTTTGAACCAGAGCGTGAGAAGGTCGACGCCATTGATGGTGAATACCGCTTGAGAGGAGAAGCGAGGAAAACATTTGTGGACCTAATGAGAAGAGGAGACCTACCAGTTTGGCTAGCCTACAGAGTGGCAGCTGAAGGTATCAACTACGCAGACAGAAGATGGTGCTTTGATGGAGTCAAGAACAACCAAATCTTGGAAGAAAATGTGGAAGTGGAAATTTGGACAAAAGAAGGAGAAAGGAAGAAATTAAAACCCAGATGGTTAGATGCTAGGATCTACTCTGACCCACTGGCACTTAAAGAATTCAAGGAATTCGCAGCTGGAAGAAAATCCCTGACCCTGAATCTAATCACCGAGATGGGTAGGCTCCCAACCTTCATGACCCAGAAAGCAAGGAATGCATTGGACAACTTAGCAGTCCTACACACGGCTGAAGCAGGCGGAAGGGCGTACAATCATGCTCTTAGTGAACTGCCGGAGACTCTGGAGACATTGCTTTTACTGACACTTTTGGCCACAGTCACAGGCGGAATCTTCCTGTTCTTGATGAGCGGAAAGGGTATAGGGAAGATGACCCTGGGAATGTGCTGCATAGTCACAGCTAGTATTCTTCTATGGTATGCACAAATACAGCCACATTGGATAGCAGCTTCAATAATACTGGAGTTTTTTCTCATAGTCTTGCTCATTCCAGAACCAGAAAAGCAGAGAACACCCCAAGATAACCAATTAACTTATGTTGTCATAGCCATCCTTACAGTGGTGGCCGCAACCATGGCAAACGAGATGGGTTTCCTGGAAAAAACAAAGAAAGATTTTGGATTGGGAAGCATCACAACCCAGCAACCTGAGAGCAACATCCTGGACATAGATCTACGTCCTGCATCAGCTTGGACTCTATATGCTGTGGCAACAACTTTCATCACACCAATGTTGAGACATAGCATTGAAAATTCCTCAGTGAATGTGTCTCTAACAGCCATTGCCAACCAAGCCACAGTGTTAATGGGTCTTGGGAAAGGATGGCCATTGTCGAAAATGGACATCGGAGTTCCCCTTCTCGCTATCGGATGCTATTCACAAGTCAACCCCATAACCCTCACAGCAGCCCTTCTCTTATTGGTAGCACATTATGCTATCATAGGGCCAGGACTCCAAGCGAAAGCAACCAGAGAGGCTCAGAAAAGAGCAGCAGCGGGCATCATGAAAAACCCAACTGTGGATGGAATAACAGTGATTGACCTAGATCCAATACCATATGATCCAAAGTTTGAAAAGCAGTTGGGACAAGTAATGCTCTTAGTCCTCTGCGTGACTCAAGTGTTGATGATGAGGACTACATGGGCTTTATGTGAAGCTCTAACTTTAGCGACCGGGCCCATCTCTACACTGTGGGAAGGAAATCCAGGGAGATTTTGGAATACAACTATTGCAGTGTCAATGGCTAACATTTTTAGAGGGAGTTATCTGGCCGGAGCCGGACTTCTCTTTTCTATCATGAAGAACACGGCCAACACAAGAAGGGGAACTGGCAACACAGGAGAAACGCTTGGAGAGAAATGGAAAAGCCGGTTGAATGCTTTGGGGAAGAGTGAATTCCAGATCTATAAGAAAAGTGGAATCCAGGAAGTGGATAGAACGTTAGCAAAAGAAGGCATCAAGAGAGGAGAAACGGACCATCACGCTGTGTCGCGAGGCTCAGCGAAACTGAGATGGTTCGTCGAGAGAAACCTTGTCACACCAGAAGGGAAAGTAGTGGACCTTGGCTGCGGCAGAGGGGGCTGGTCATACTATTGTGGGGGACTAAAGAATGTGAAGGAAGTCAAAGGCCTAACAAAAGGAGGACCAGGACATGAAGAACCCATTCCCATGTCAACATATGGTTGGAATCTGGTGCGTCTGCAAAGTGGAGTCGATGTCTTCTTTACTCCGCCAGAAAAGTGTGACACATTGCTGTGTGACATAGGGGAGTCGTCACCAAACCCCACGGTTGAGGCAGGACGAACACTCAGAGTTCTAAACTTAGTGGAAAACTGGCTGAACAATAATACCCAATTTTGCATAAAGGTTCTTAATCCATATATGCCTTCAGTTATAGAAAAAATGGAAGCGCTACAAAGGAAATACGGAGGAGCTTTGGTGAGGAATCCACTCTCACGAAATTCCACACACGAGATGTACTGGGTATCCAATGCTTCCGGGAACATAGTGTCATCAGTGAACATGATTTCAAGAATGTTGATTAACAGATTCACAATGAGACACAAGAAGGCCACATACGAGCCGGATGTTGATCTCGGAAGTGGAACCCGCAACATCGGAATTGAAAGTGAAGTACCAAATCTAGACATAATTGGGAAAAGAATAGAAAAAATAAAACAAGAGCATGAAACATCATGGCACTATGATCAAGACCACCCATACAAAACGTGGGCCTACCATGGCAGCTACGAAACAAAACAGACTGGATCAGCATCATCCATGGTGAACGGAGTGGTTAGGCTGCTAACAAAACCTTGGGACGTCATTCCCATGGTGACACAGATGGCAATGACAGACACGACTCCATTTGGACAACAGCGCGTTTTCAAAGAGAAAGTGGACACGAGAACCCAAGAACCAAAAGAAGGCACGAAGAAACTAATGAAAATCACAGCAGAATGGCTCTGGAAAGAACTAGGAAAGAAAAAGACACCTAGGATGTGCACCAGAGAAGAATTCACAAGAAAGGTGAGAAGCAATGCAGCCTTAGGTGCCATATTCACTGATGAGAACAAGTGGAAGTCGGCACGTGAAGCTGTTGAAGACAGTGGATTTTGGGAATTGGTTGACAAGGAAAGGAATCTCCATCTTGAAGGAAAGTGTGAGACATGTGTGTATAACATGATGGGAAAGAGAGAGAAGAAGCTAGGGGAGTTCGGCAAAGCAAAAGGCAGCAGAGCCATATGGTACATGTGGCTTGGAGCACGCTTCTTAGAGTTTGAAGCCCTGGGATTCTTGAATGAAGATCACTGGTTTTCCAGAGAGAACTCCCTGAGTGGAGTAGAAGGAGAAGGGCTGCACAAACTAGGCTACATTCTAAGAGACGTGGGTAAGAAAGAAGGAGGAGCAATGTACGCCGATGACACCGCAGGATGGGACACAAGAATCACGCTAGAGGACTTGAAAAATGAAGAAAAGGTGACAAACCACATGGAAGGAGAACATAAGAAACTTGCTGAAGCCATTTTCAGATTAACGTACCAAAACAAAGTGGTGCGTGTGCAAAGACCGACATCAAGAGGCACAGTAATGGACATTATATCGAGAAGAGACCAAAGAGGTAGTGGACAAGTTGTCACCTACGGCCTCAATACTTTCACCAACATGGAAGCCCAACTGATCAGACAGATGGAGGGAGAAGGAGTCTTCAAAAGCATCCAGCATCTGACAGCCACAGAAGAAATTGCAGTGAAAAACTGGTTAGTAAGAGTGGGGCGTGAGAGGTTATCAAGAATGGCCATCAGCGGAGATGATTGTGTTGTGAAACCCTTAGATGACAGGTTTGCAAACGCTCTAACAGCTTTAAATGACATGGGAAAGGTCAGGAAAGACATACAACAATGGGAACCTTCAAGAGGATGGAACGATTGGACACAAGTGCCCTTTTGTTCACACCATTTCCATGAGTTAATCATGAAGGACGGTCGTGTACTTGTGGTTCCATGTAGAAACCAAGATGAACTGATTGGTAGGGCCCGAATTTCCCAGGGAGCCGGGTGGTCCTTGCGGGAAACAGCTTGTTTGGGGAAGTCTTACGCCCAAATGTGGAGCCTAATGTACTTCCACAGACGTGACCTTAGGCTGGCGGCAAACGCTATTTGCTCGGCGGTCCCTTCACATTGGGTTCCAACAAGTCGAACAACCTGGTCCATACACGCCACACATGAGTGGATGACAACAGAAGACATGCTGACAGTCTGGAACAGGGTGTGGATTCAAGAAAACCCATGGATGGAAGACAAAACTCCAGTAGAATCATGGGAGGAAATCCCATATTTGGGGAAGAGAGAAGACCAGTGGTGCGGCTCATTGATTGGGCTAACAAGCAGGGCCACCTGGGCAAAGAACATCCAAACAGCAATAAATCAAGTTAGATCCCTAATAGGCAATGAGGAATACACAGACTACATGCCATCTATGAAAAGATTCAGAAGAGAAGAGGAAGAGGCAGGAGTCTTGTGG
>S199
ATGAACAACCAACGGAAAAAGACGGGAAAACCGTCTATCAATATGCTGAAACGCGTGAGAAACCGTGTGTCAACTGGATCACAGTTGGCGAAGAGATTCTCAAGAGGACTGCTGAATGGCCAAGGACCAATGAAATTGGTTATGGCGTTCATAGCTTTCCTCAGATTTCTAGCCATTCCACCGACAGCGGGAATCTTGGCTAGATGGGGAACCTTCAAGAAGTCGGGGGCTATTAAGGTCCTGAGAGGCTTCAAGAAGGAGATCTCAAATATGCTGAGCATTATCAACAGACGGAAAAAGACATCGCTCTGTCTCATGATGATGTTACCAGCAACACTTGCTTTCCACCTGACTTCACGAGATGGAGAGCCGCGCATGATTGTGGGGAAGAATGAAAGAGGAAAATCCCTACTTTTTAAGACAGCCTCTGGAATCAACATGTGCACACTCATAGCCATGGATTTGGGAGAAATGTGTGATGACACGGTCACTTACAAATGCCCCCTCATCACTGAAGTGGAGCCCGAAGACATTGACTGCTGGTGCAACCTCACATCGACATGGGTGACCTACGGAACATGCAACCAAGCTGGAGAGCACAGACGCGACAAGAGATCAGTGGCGTTAGCTCCTCATGTCGGCATGGGATTGGACACACGCGCCCAAACCTGGATGTCGGCTGAAGGAGCTTGGAGACAAATCGAGAAGGTAGAGACATGGGCTTTTAGGCACCCAGGGTTCACAATACTAGCCCTATTTCTTGCCCATTACATAGGCACTTCCTTGACCCAGAAAGTGGTCATTTTCATACTACTAATGCTGGTCACCCCATCCATGACAATGAGATGTGTGGGAGTAGGAAACAGAGATTTCGTGGAAGGTCTATCAGGAGCTACATGGGTTGACGTGGTGCTCGAACACGGTGGGTGTGTGACTACCATGGCCAAGAACAAGCCCACGCTGGACATAGAGCTCCAGAAGACCGAGGCCACCCAACTGGCAACCCTAAGGAAACTATGCATTGAGGGAAAAATCACCAACGTGACAACCGACTCAAGGTGCCCCACCCAAGGGGAAGCGATTCTACCTGAGGAGCAGGACCAGAACTACGTGTGTAAGCACACATACGTGGACAGAGGCTGGGGAAATGGTTGTGGTTTGTTTGGCAAGGGAAGCTTGGTAACATGCGCGAAATTTCAATGTCTGGAATCAATAGAGGGAAAAGTGGTTCAGCATGAGAACCTCAAATACACCGTCATCATCACAGTGCATACAGGAGACCAACACCAGGTGGGAAATGAAACGCAGGGAGTCACGGCTGAAATAACACCCCAGGCATCAACCGTCGAGGCCATCTTACCTGAATATGGAACCCTTGGGCTAGAATGCTCACCACGGACAGGTTTGGATTTCAATGAAATGATCTTGTTGACAATGAAGAACAAAGCATGGATGGTGCATAGACAATGGTTTTTTGACCTACCTCTACCATGGACATCAGGGGCTACAACAGAAACACCAACCTGGAACAAGAAAGAGCTTCTTGTGACATTCAAAAACGCACACGCAAAAAAACAAGAAGTAGTAGTCCTTGGATCGCAAGAGGGAGCAATGCACACAGCACTGACAGGAGCTACAGAGATCCAAACCTCAGGAGGCACAAGTATTTTTGCGGGACACTTGAAATGCAGACTCAAGATGGACAAATTGGAACTCAAAGGGATGAGCTATGCAATGTGCTCAAATGCCTTTGTGTTGAAGAAAGAAGTCTCTGAAACACAACATGGGACAATACTCATTAAGGTCGAGTACAAAGGGGAAGACGCACCTTGCAAGATTCCRTTCTCCACGGAGGATGGACAAGGGAAAGCCCACAATGGCAGACTGATCACAGCTAACCCAGTGGTGACCAAGAAGGAAGAGCTTGTCAATATTGAGGCAGAACCCCCTTTTGGGGAAAGTAACATAATAGTTGGAATTGGAGACAAAGCCTTGAGAATCAATTGGTACAAGAAGGGGAGCTCGATTGGGAAGATGTTCGAAGCTACTGCCAGGGGTGCAAGGCGCATGGCCATCTTGGGAGACACAGCCTGGGACTTTGGATCAGTGGGTGGTGTTTTAAATTCATTGGGGAAAATGGTCCACCAGATATTTGGAAGTGCTTACACGGCCCTTTTTAGTGGAGTCTCCTGGATAATGAAAATTGGAATAGGTGTCCTCTTAACTTGGATAGGGTTGAATTCAAAAAACACTTCCATGTCATTTTCATGCATTGTGATAGGAATCATCACACTCTATCTGGGAGCCGTGGTGCAAGCTGACATGGGGTGTGTCGTAAATTGGAAAGGCAAAGAACTCAAATGTGGAAGTGGAATTTTCGTCACTAATGAGGTCCACACCTGGACAGAGCAATATAAATTTCAAGCAGACTCCCCCAAAAGACTGGCGACAGCCATTGCAGGCGCCTGGGAGAATGGAGTGTGCGGAATCAGGTCGACAACCAGAATGGAGAACCTCTTGTGGAAGCAAATAGCTAATGAACTAAACTACATATTATGGGAAAACAACATCAAATTAACGGTAGTTGTGGGTGACATAACTGGGGTCTTAGAGCAAGGAAAAAGAACATTAACACCACAACCCATGGAGCTAAAATATTCATGGAAAACATGGGGAAAAGCGAAAATAGTGACAGCTGAAACACAAAATTCCTCCTTTATAATAGATGGGCCAAACACACCAGAGTGTCCAAATGCCTCAAGAGCATGGAATGTGTGGGAGGTGGAAGATTACGGGTTCGGAGTCTTCACAACCAATATCTGGCTGAAACTCCGCGAGATGTACACTCAACTATGTGACCACAGGCTAATGTCGGCAGCTGTTAAGGATGAGAGAGCCGTACACGCCGACATGGGCTATTGGATAGAAAGCCAAAAGAATGGTAGTTGGAAGCTAGAAAAGGCATCTCTCATAGAGGTAAAAACCTGCACATGGCCAAAATCACACACTCTCTGGAGCAATGGTGTGTTGGAGAGTGACATGATCATCCCAAAGAGCCTGGCTGGTCCTATCTCGCAACACAACTACAGGCCTGGATACCACACCCAAACGGCAGGACCCTGGCACCTAGGAAAATTGGAGCTGGATTTCAACTATTGTGAAGGAACAACAGTTGTCATCACAGAAAATTGTGGGACAAGAGGCCCATCACTGAGGACAACAACAGTGTCAGGGAAATTGATACACGAATGGTGTTGCCGCTCGTGTACACTTCCTCCCCTGCGATATATGGGAGAAGATGGCTGCTGGTATGGTATGGAAATTAGACCCATTAATGAGAAAGAAGAGAACATGGTAAAGTCTTTAGTCTCAGCAGGGAGTGGAAAGGTGGATAACTTCACAATGGGTGTCTTGTGTCTTGCAATCCTCTTCGAAGAGGTAATGAGAGGAAAATTCGGGAAAAAGCACATGATTGCAGGGGTTCTCTTCACATTTGTGCTCCTTCTCTCAGGGCAAATAACATGGAGAGACATGGCGCGCACACTCATAATGATTGGATCCAACGCCTCTGACAGAATGGGAATGGGCGTCACTTACCTAGCATTGATTGCAACATTCAAAATTCAGCCATTTTTGGCTTTGGGATTTTTCCTGAGGAAACTGACATCTAGAGAAAATTTATTATTGGGAGTTGGGTTGGCCATGGCAACAACGTTGCAACTGCCAGAGGACATTGAACAAATGGCGAATGGAATAGCCTTGGGGCTCATGGCTCTTAAATTGATAACACAATTTGAAACATACCAACTATGGACGGCATTAGTCTCCCTAACGTGTTCAAACACAATTTTTACGTTGACTGTTGCCTGGAGAACAGCCACCCTAATTTTGGCTGGAATTTCGCTCTTTCCAGTGTGCCAGTCTTCGAGCATGAGGAAAACAGATTGGCTCCCAATGACTGTGGCAGCCATGGGAGTTCCACCTTTACCACTTTTTATTTTCAGTTTGAAAGACACACTCAAAAGGAGAAGCTGGCCACTAAATGAAGGGGTGATGGCCGTTGGACTTGTAAGTATTCTAGCAAGTTCCCTCCTTAGGAATGACGTACCCATGGCTGGACCATTAGTGGCTGGGGGCTTGCTGATAGCGTGCTACGTCATAACTGGCACGTCAGCAGACCTCACTGTAGAAAAAGCAGCAGATGTGACATGGGAGGAAGAGGCTGAGCAAACAGGAGTGTCCCACAATCTAATGATCACAGTTGATGATGATGGAACAATGAGAATAAAAGATGATGAGACTGAGAACATCTTAACAGTGCTTTTGAAAACAGCACTACTAATAGTGTCAGGCATTTTTCCATACTCCATACCTGCAACACTTCTGGTTTGGCACACTTGGCAAAAGCAAACCCAAAGATCCGGCGTCCTGTGGGACGTACCCAGCCCCCCAGAGACACAGAAAGCAGAACTGGAAGAAGGGGTCTATAGGATCAAGCAGCAAGGAATTTTTGGAAAGACCCAAGTGGGGGTTGGAGTACAAAAAGAAGGAGTTTTCCACACTATGTGGCACGTCACAAGAGGAGCAGTGTTGACACACAACGGGAAAAGATTGGAACCAAACTGGGCTAGCGTGAAAAAAGATCTGATTTCATACGGAGGAGGATGGAGACTGAGTGCACAATGGCAAAAAGGAGAAGAGGTGCAGGTTATTGCCGTAGAGCCTGGGAAGAACCCAAAGAACTTTCAAACCATGCCAGGCATTTTCCAGACAACAACGGGGGAGATAGGAGCGATTGCACTGGACTTTAAGCCTGGAACTTCAGGATCTCCTATCATAAACAGAGAGGGAAAGGTAGTGGGACTATATGGCAATGGAGTGGTTACAAAGAATGGTGGCTACGTCAGTGGAATAGCTCAAACAAACGCAGAACCAGACGGACCGACACCAGAGTTGGAAGAAGAGATGTTCAAAAAGCGAAATCTAACCATAATGGATCTCCATCCCGGGTCAGGAAAGACGCGGAAATACCTCCCAGCCATAGTTAGAGAGGCAATCAAGAGACGCTTAAGGACTCTAATTTTGGCACCAACAAGGGTGGTTGCAGCTGAGATGGAGGAAGCATTGAAAGGGCTCCCAATAAGGTATCAAACAACCGCAACAAAATCTGAACACACAGGGAAAGAGATTGTTGATCTAATGTGCCACGCAACGTTCACAATGCGTTTGCTGTCACCAGTCAGAGTTCCAAACTACAACTTGATAATAATGGATGAGGCTCATTTTACAGACCCAGCCAGTATAGCGGCTAGAGGGTACATATCAACTCGTGTAGGAATGGGAGAAGCAGCCGCAATCTTCATGACGGCTACACCTCCTGGAACAGCTGATGCCTTTCCTCAGAGCAACGCTCCAATTCAGGATGAAGAAAGAGACATACCAGAACGCTCATGGAATTCAGGCAATGATTGGATTACTGACTTTACTGGAAAGACTGTGTGGTTTGTCCCCAGCATCAAAGCCGGGAATGACATAGCAAACTGCTTGCGGAAAAATGGAAAAAAGGTCATTCAACTTAGTAGGAAAACTTTTGACACAGAATATCAAAAGACTAAACTAAATGATTGGGACTTTGTGGTGACAACAGACATTTCAGAAATGGGAGCCAACTTCAAAGCAGACAGAGTGATCGACCCAAGAAGATGTCTCAAGCCAGTCATTTTGACGGACGGACCCGAGCGCGTGATCCTGGCGGGACCAATGCCAGTCACCGTAGCGAGTGCTGCGCAAAGGAGAGGGAGAGTTGGCAGGAACCCACAAAAAGAAAATGACCAATACATATTCACGGGCCAGCCCCTCAACAATGATGAAGACCACGCTCACTGGACAGAAGCGAAAATGCTGCTAGACAACATCAACACACCAGAAGGAATCATACCAGCTCTCTTTGAACCAGAAAGGGAGAAGTCAGCCGCCATAGACGGCGAATACCGCCTGAAAGGCGAGTCCAGGAAGACCTTCGTGGAACTCATGAGGAGGGGTGACCTCCCAGTTTGGCTAGCCCATAAAGTAGCATCAGAAGGAATCAAATACACAGACAGAAAATGGTGTTTTGATGGAGAGCGCAACAATCAAATTTTAGAGGAAAATATGGACGTGGAAATCTGGACAAAGGAAGGAGAAAAGAAAAAATTGAGGCCTAGGTGGCTTGACGCCCGCACTTATTCAGACCCCTTAGCGCTCAAAGAATTTAAGGACTTTGCGGCTGGTAGAAAGTCGATCGCCCTTGATCTTGTGACAGAAATAGGAAGAGTACCTTCACATCTAGCCCACAGAACGAGAAACGCTCTGGACAATCTCGTGATGTTGCACACGTCAGAACACGGTGGGAGGGCCTACAGGCATGCAGTGGAAGAATTACCAGAAACAATGGAAACACTCTTACTCCTGGGACTCATGATCCTGTTAACAGGTGGGGCGATGCTTTTCTTGATATCAGGCAAAGGGGTTGGAAAGACTTCAATAGGACTCATTTGTGTAGTTGCTTCCAGCGGCATGTTATGGATGGCTGACATCCCACTCCAATGGATCGCGTCGGCCATAGTCCTGGAGTTCTTCATGATGGTGCTACTCATACCAGAGCCAGAAAAGCAGAGAACTCCCCAAGACAATCAACTCGCATATGTCGTGATAGGCATACTTACATTGGCTGCAATAGTAGCATCCAATGAAATGGGATTGTTGGAAACCACAAAGAGAGATCTAGGGATGTCCAAAGAACCAGGTGTTGTTTCGCCTACCAGTTATTTGGATGTGGATTTACATCCAGCATCAGCCTGGACATTGTACGCTGTGGCCACAACAGTGATAACACCAATGTTGAGACATACCATAGAGAATTCCACAGCAAATGTATCCCTGGCAGCTATAGCCAACCAGGCAGTGGTCCTGATGGGCTTAGACAAAGGATGGCCGATATCGAAAATGGACTTGGGCGTGCCACTATTGGCACTGGGTTGCTATTCACAAGTGAACCCACTAACTCTCACAGCGGCAGTACTTCTGCTAGTCACGCATTATGCTATTATAGGTCCAGGATTGCAGGCAAAAGCCACTCGTGAAGCTCAAAAAAGGACGGCTGCTGGAATAATGAAGAATCCAACGGTGGATGGGATAATGACAATAGACCTAGATCCTGTAATATACGACTCAAAATTTGAAAAACAACTAGGACAAGTTATGCTCCTGGTTCTGTGTGCAGTTCAACTTTTGTTAATGAGAACATCATGGGCATTTTGTGAAGCTCTAACCCTAGCCACAGGACCAATAACAACACTCTGGGAAGGATCACCTGGGAAGTTCTGGAACACCACGATAGCTGTTTCCATGGCGAACATCTTTAGAGGGAGCTATCTAGCAGGAGCTGGGCTTGCTTTTTCTATCATGAAATCAGTTGGAACAGGAAAGAGAGGAACAGGGTCACAAGGTGAAACTCTGGGAGAAAAGTGGAAAAAGAAACTGAATCAATTATCCCGGAAAGAGTTTGACCTCTACAAGAAATCTGGAATCACTGAAGTGGATAGAACAGAAGCCAAAGAAGGGTTGAAAAGAGGAGAAATAACACACCATGCCGTATCCAGAGGCAGCGCAAAACTTCAATGGTTCGTGGAGAGAAACATGGTCATTCCTGAAGGAAGAGTCATAGACTTGGGCTGTGGAAGAGGAGGCTGGTCATATTACTGTGCAGGATTGAAAAAAGTTACAGAAGTGCGAGGATACACAAAAGGCGGCCCAGGACATGAAGAACCAGTACCTATGTCTACATATGGATGGAACATAGTCAAGCTGATGAGTGGAAAGGATGTGTTTTATCTTCCACCTGAAAAGTGTGACACTCTATTGTGTGACATTGGAGAATCTTCGCCAAGCCCAACAGTGGAAGAGAGCAGAACCATAAGAGTCTTGAAAATGGTTGAACCATGGCTAAAAAATAACCAGTTTTGCATAAAAGTATTGAATCCTTACATGCCAACTGTGATTGAGCACCTAGAAAGACTACAAAGGAAACATGGAGGAATGCTTGTGAGAAATCCACTCTCACGAAACTCCACGCACGAAATGTACTGGATATCTAATGGCACAGGCAACATCGTCTCTTCAGTCAACATGGTATCCCGACTGCTACTGAATAGATTCACAATGACATATAGGAGACCCACCATAGAGAAAGATGTGGATTTAGGAGCGGGGACCCGACATGTCAATGCGGAACCAGAAACACCCAACATGGATGTCATTGGAGAAAGAATAAGAAGAATCAAGGAGGAGCATAGTTCAACATGGCACTATGATGATGAAAACCCTTACAAAACGTGGGCTTACCATGGATCTTATGAAGTTAAGGCCACAGGCTCAGCCTCCTCCATGATAAATGGAGTCGTGAAACTCCTCACGAAACCATGGGACGTGGTGCCCACGGTAACACAGATGGCAATGACGGATACAACCCCCTTTGGCCAGCAAAGGGTTTTCAAAGAGAAAGTGGACACCAGGACACCCAAACCCATGCCAGGAACAAGAAAGGTTATGGAGATCACAGCGGAATGGCTTTGGAGAACTCTGGGAAGGAACAAAAGACCCAGATTATGCACGAGAGAGGAGTTCACAAAAAAGGTCAGAACCAATGCAGCTATGGGCGCCGTATTCACGGAGGAGAACCAATGGGACAGCGCTAGAGCTGCCGTTGAAGATGAAGAATTCTGGAAACTCGTGGACAGAGAACGTGAACTCCACAAACTGGGCAAGTGTGGAAGCTGCGTTTATAACATGATGGGCAAGAGAGAGAAGAAACTTGGAGAGTTTGGTAAAGCAAAAGGCAGTAGAGCCATATGGTACATGTGGTTGGGAGCCAGGTACCTTGAGTTCGAGGCACTCGGATTCTTAAATGAAGACCACTGGTTCTCGCGTGAAAACTCTTACAGTGGAGTAGAAGGGGAAGGACTGCATAAGCTGGGATACATCTTGAGAGATATTTCCAAGATACCTGGAGGAGCCATGTATGCTGATGACACAGCTGGGTGGGACACAAGAATAACAGAAGATGACCTGCACAACGAGGAAAAAATCATACAGCAAATGGACCCTGAACACAGGCAGTTAGCAAACGCTATATTTAAGCTTACATACCAAAACAAAGTGGTCAAAGTTCAACGACCAACTCCAAAGGGCACGGTAATGGACATCATATCAAGGAAAGACCAAAGAGGCAGTGGACAGGTGGGAACTTATGGTCTGAATACATGTCACCCAAACATGGAAGCCCAGCTGATCAGACAAATGGAAGGAGAAGGCGTGTTGTCGAAGACAGACCTTGAGAACCCTCATTTGCCAGAGAAGAAAATTACACAATGGTTGGAAAACAAAGGGGTGGAGAGGTTAAAAAGAATGGCCATCAGCGGGGATGATTGCGTGGTGAAACCAATCGACGACAGGTTCGCTAATGCCTTGCTTGCCCTGAATGACATGGGAAAAGTTAGGAAAGACATACCCCAATGGCAGCCATCGAAGGGATGGCATGATTGGCAACAGGTCCCTTTCTGCTCCCACCACTTTCATGAATTGATTATGAAAGATGGAAGAAAGTTGGTAGTTCCCTGCAGAAACCAAGATGAACTGATTGGCAGGGCCCGAATTTCCCAGGGAGCCGGGTGGTCCTTGCGGGAAACAGCCTGTCTGGGGAAGTCCTACGCCCAAATGTGGAGCCTGATGTACTTCCACAGACGTGACCTTAGGCTGGCGGCAAATGTCATTTGCTCGGCAGTCCCATCACATTGGATTCCAACAAGTCGAACAACCTGGTCCATACACGCTCACCATGAGTGGATGACAACAGAAGACATGTTGACAGTCTGGAACAGGGTGTGGATTCAAGAAAACCCATGGATGGAAGACAAAACTCCAGTAGAATCATGGGAGGAAATCCCGTATTTGGGGAAAAGAGAAGACCAATGGTGCGGCTCATTGATTGGGCTAACAAGCAGGGCCACCTGGGCAAAGAACATCCAAACAGCAATAAATCAAGTTAGATCCCTAATAGGCAATGAGGAATACACAGACTACATGCCATCTATGAAAAGATTCAGAAGAGAAGAGGAAGAGGCAGGAGTCTTGTGG
>S021
ATGAATAACCAACGGAAAAAGGCGAGAAATACGCCTTTCAATATGCTGAAACGCGAGAGAAACCGCGTGTCAACTGTGCAGCAGCTGACAAAGAGATTCTCACTTGGAATGCTACAGGGACGAGGACCACTGAAACTGTTCATGGCCCTGGTGGCATTCCTTCGTTTCCTAACAATCCCGCCAACAGCAGGGATATTAAAAAGATGGGGAACAATCAAAAAATCAAAGGCTATCAATGTCTTGAGAGGGTTCAGGAAAGAGATTGGAAGGATGCTGAACATCTTGAACAGGAGACGCAGAACTGCAGGTATAGTTATTATGATGATCCCAACAGTGATGGCGTTCCATTTAACCACACGCAATGGAGAACCACACATGATCGTCAGTAGACAAGAGAAAGGGAAAAGTCTTCTGTTTAAAACAGAGAACGGTGTGAACATGTGCACCCTCATGGCCATGGATCTTGGTGAACTGTGTGAAGACACAATCACTTACAATTGTCCTCTTCTCAGGCAGAATGAACCAGAAGACATAGACTGTTGGTGCAACTCTACGTCTACATGGGTAACTTATGGGACATGCACCGCTACAGGAGAACACAGAAGGGAAAAAAGATCAGTGGCACTCGTTCCACATGTGGGAATGGGACTGGAGACACGAACTGAAACATGGATGTCATCAGAAGGGGCCTGGAAACATGCACAGAGAATTGAAACTTGGGTCTTGAGACATCCAGGCTTCACCATAATGGCAGCACTCCTGGCATACACCATAGGAACGACATATTTCCAAAGAGTCCTGATTTTCATCTTACTGACAGCTGTTGCTCCTTCAATGACAATGCGTTGTATAGGAATATCAAATAGAGACTTTGTGGAAGGGGTTTCAGGAGGAAGCTGGGTTGACATAGTCCTGGAACATGGAAGCTGTGTGACGACGATGGCAAAAAATAAACCAACATTGGATTTTGAACTGATAAAGACAGAAGCGAAACACCCCGCCACTCTAAGGAAGTATTGCATAGAGGCAAAGCTGACCAACACAACAACAGCATCTCGCTGCCCAACACAAGGAGAACCTAGCCTAAATGAAGAACAGGACAAAAGATTTGTCTGCAAACACTCCATGGTAGATAGAGGATGGGGAAATGGATGCGGATTATTTGGAAAGGGAGGTATCGTGACCTGTGCAATGTTCACATGCAAAAAGAACATGGAAGGGAAAATCGTGCAACCAGAAAACTTGGAGTACACCATTGTGATAACACCTCACTCAGGGGAAGAGAATGCAGTCGGAAATGACACAGGAAAACACGGCAAGGAAATTAAAGTAACACCACAGAGTTCCATCACAGAAGCAGAACTAACAGGCTATGGCACTGTCACGATGGAATGCTCTCCGAGAACGGGACTCGACTTCAATGAGATGGTGTTGCTGCAAATGGAAAACAAAGCTTGGCTGGTGCACCAGAGAAGAATTCAAGACCTGCGAGAACCATGGCTGCCCGGAGCAGACACACAAGGATCAAATTGGATACAGAAGGAGACATTGGTCACTTTCAAAAATCCCCATGCAAAGAAACAGGATGTTGTTGTTCTAGGATCCCAAGAAGGGGCTATGCACACAGCACTTACAGGGGCCACGGAAATCCAGATGTCATCAGGAAACTTACTGTTCACAGGACATCTTAAATGTAGGCTGAGAATGGACAAACTACAGCTCAAAGGAATGTCATATTCCATGTGTACAGGAAAGTTCAAAGTTGTGAAGGAAATAGCAGAAACACAACATGGAACAATAGTTATCAGAGTACAATATGAAGGGGACGGTTCTCCGTGCAAGATCCCTTTTGAAATAATGGATTTGGAAAAAAGACATGTCTTAGGTCGCTTGATCACAGTCAACCCAATTGTCACAGAAAAAGACAGCCCAGTCAACATAGAAGCAGAACCTCCATTCGGAGACAGCTACATCATTATAGGAGTAGAACCGGGACAACTGAAGCTCAGCTGGTTTAAGAAAGGAAGCTCTATTGGCCAAATGTTTGAGACAACAATGAGAGGAGCGAAGAGAATGGCCATTTTAGGTGACACAGCTTGGGATTTTGGATCCCTGGGAGGAGTGTTCACATCTATAGGAAAGGCCCTCCACCAAGTCTTTGGAGCAATCTATAGGGCTGCCTTCAGTGGGGTTTCATGGACTATGAAAATCCTCATAGGAGTTGTCATCACATGGATAGGAATGAATTCACGTAGCACTTCACTGTCTGTGTCACTAGTATTAGTGGGAGTCGTGACTTTGTACTTGGGAGTTATGGTGCAGGCCGATAGTGGTTGCGTTGTGAGCTGGAAAAACAAAGAACTGAAATGTGGCAGCGGGATTTTTATCACAGACAACGTGCATACATGGACAGAACAATATAAATTCCAACCAGAATCCCCTTCAAAGCTGGCTTCAGCTATCCAGAAAGCTCATGAAGAAGGCATTTGTGGAATCCGCTCAGTAACAAGACTGGAGAATCTGATGTGGAAACAAATAACACCAGAACTGAATCACATTCTAACAGAAAATGAGGTAAAGCTGACTATCATGACAGGAGACATTAAAGGAATCATGCAGGCAGGAAAACGATCCCTGCGGCCTCAACCCACTGAGCTGAAGTACTCTTGGAAAGCATGGGGCAAAGCGAAAATGCTCTCTACAGAGCTTCATAACCACACCTTTCTCATTGATGGCCCCGAAACAGCAGAATGTCCCAACACAAATAGAGCTTGGAACTCACTAGAGGTTGAAGACTATGGCTTTGGAGTATTCACCACTAACATATGGCTGAAATTGAAAGAAAGGCAGGATGTATCTTGTGACTCAAAACTCATGTCAGCAGCCATAAAAGACAACAGAGCCGTCCACGCCGACATGGGTTATTGGATAGAAAGCGCACTCAATGACACATGGAAGATTGAGAAAGCCTCCTTTATTGAAGTCAAAAGCTGCCACTGGCCAAAGTCACACACTCTCTGGAGTAATGGAGTGCTAGAAAGTGAGATGATAATTCCAAAGAATTTTGCAGGACCAGTGTCACAACACAATTACAGACCAGGCTATCATACACAAACGGCAGGACCCTGGCATCTAGGCAGGCTTGAGATGGACTTTGATTTCTGCGAAGGAACTACAGTGGTGGTGACTGAAGACTGTGGAAATAGAGGACCCTCCTTAAGAACAACTACTGCTTCTGGAAAACTCATAACAGAATGGTGCTGCCGATCTTGCACATTACCACCGCTAAGGTACAGAGGTGAGGATGGATGCTGGTATGGAATGGAAATCAGACCATTGAAAGAGAAAGAAGAGAACTTGGTCAATTCTTTGGTCACAGCCGGACATGGACAGATTGACAACTTCTCACTAGGAGTCTTGGGAATGGCATTGTTCCTGGAAGAGATGCTTAGAACCCGAGTAGGGACGAAACATGCAATATTACTAGTTGCAGTCTCTTTCGTGACATTGATCACAGGGAACATGTCCTTTCGAGATTTGGGGAGAGTGATGGTCATGGTGGGCGCTACTATGACGGATGACATAGGCATGGGCGTGACCTATCTTGCCCTATTAGCAGCCTTCAAGGTCAGACCAACTTTTGCAGCTGGACTACTCTTAAGAAAGCTGACCTCCAAGGAATTGATGATGACCACCATAGGAATCGTACTCCTCTCTCAGAGCACCATACCAGAGACCATACTTGAACTGACTGACGCGTTGGCTTTGGGGATGATGGTTCTCAAAATAGTAAGAAACATGGAAAAGTATCAACTAGCAGTGACTATCATGGCTATCTTGTGCGTCCCAAATGCAGTGATATTACAAAACGCATGGAAAGTGAGCTGCACAGCACTGGCAGTGGTGTCCGTTTCCCCACTGCTTTTAACATCTTCACAGCAGAAAACGGATTGGATACCACTGGCGTTGACGATCAAAGGCCTTAATCCAACAGCCATTTTCTTAACAACCCTCTCAAGAACTAGCAAGAAAAGGAGCTGGCCACTAAATGAGGCTATTATGGCAGTCGGGATGGTGAGTATTTTAGCCAGTTCTTTCTTAAAGAATGACATTCCCATGACAGGACCACTAGTGGCTGGAGGGCTTCTCACTGTGTGTTACGTGCTCACTGGAAGATCGGCTGATTTGGAACTGGAGAGAGCTGCTGACATAAGATGGGAAGAACAGGCAGAGATATCAGGAAGCAGTCCAATTTTGTCGATAACAATATCGGAAGATGGCAGCATGTCGATAAAAAATGAAGAAGAAGAACAAACACTGACCATACTGATTAGAACAGGACTGCTGGTGATATCAGGACTTTTTCCCGTGTCAATACCAATCACGGCAGCCGCATGGTACCTGTGGGAAGTGAAAAAACAACGAGCCGGAGTATTGTGGGATGTCCCTTCACCTCCACCTGTGGGAAGGGCCGAACTGGAAGATGGAGCCTATAGAATCAAGCAGAAAGGGATTTTGGGATACTCGCAGATAGGAGCCGGAGTCTACAAAGAAGGAACTTTCCACACAATGTGGCATGTCACACGTGGTGCTGTTCTAATGCATAAAGGGAAGAGAATTGAACCTTCATGGGCGGACGTCAAGAAGGACCTAATATCGTATGGAGGAGGTTGGAAGCTAGAAGGAGAATGGAAGGAAGGAGAAGAAGTCCAGGTCCTGGCATTAGAGCCTGGAAAGAATCCAAGAGCCGTCCAAACAAAACCCGGTCTTTTTAAAACCAACACTGGGACCATAGGCGCCGTATCTCTGGACTTTTCTCCTGGAACGTCAGGATCTCCAATTGTCGACAAAAAAGGAAAAGTTGTGGGCCTTTATGGCAACGGTGTCGTCACAAGGAGTGGAACATACGTGAGTGCCATAGCCCAGACTGAAAAAAGCATTGAAGACAACCCAGAGATTGAAGATGACATCTTTCGAAAGAAAAGACTGACCATCATGGACCTCCACCCAGGAGCAGGAAAAACAAAGAGATACCTTCCAGCAATAGTCAGAGAAGCCATAAAACGAGGCTTGAGAACACTAATCCTGGCCCCCACTAGAGTTGTGGCGGCTGAAATGGAAGAGGCTCTCAGAGGACTTCCAATAAGATATCAAACCCCAGCTATCAGAGCTGAGCATACTGGACGGGAGATTGTGGATCTAATGTGTCATGCCACATTCACCATGAGGCTACTATCACCAATTAGAGTGCCAAATTACAACCTGATTATCATGGATGAAGCCCATTTCACAGACCCAGCAAGCATAGCGGCTAGAGGATACATCTCAACTCGAGTAGAGATGGGTGAAGCAGCTGGGATTTTCATGACAGCTACCCCTCCTGGAAGCAGAGACCCATTTCCTCAGAGCAACGCACCAATTATGGATGAAGAAAGGGAAATTCCTGAGCGTTCGTGGAACTCTGGACATGAGTGGGTTACGGATTTTAAAGGGAAGACTGTTTGGTTTGTTCCAAGTATAAAAGCAGGAAATGATATAGCAGCTTGCCTGAGAAAGAATGGGAAGAAAGTGATACAACTCAGCAGGAAGACCTTTGATTCTGAATATATCAAGACTAGGACCAATGATTGGGACTTTGTGGTCACGACAGACATTTCAGAAATGGGTGCTAACTTCAAGGCTGAGAGGGTTATAGACCCCAGACGCTGCATGAAACCAGTCATACTAACAGACGGTGAAGAGCGGGTTATCCTGGCAGGACCCATGCCAGTGACCCACTCTAGTGCAGCACAAAGAAGAGGGAGAGTAGGAAGAAATCCAAAAAATGAAAATGACCAGTATATATACATGGGGGAACCTCTGGAAAATGATGAAGACTGCGCACACTGGAAAGAAGCTAAGATGCTTCTAGATAACATCAACACGCCTGAAGGAATTATTCCCAGCATGTTTGAACCAGAGCGTGAGAAGGTCGACGCCATTGATGGTGAATACCGCTTGAGAGGAGAAGCAAGGAAAACATTTGTGGACCTAATGAGAAGAGGAGACCTACCAGTTTGGCTAGCCTACAGAGTGGCAGCTGAAGGTATCAACTACGCAGACAGAAGATGGTGCTTTGATGGAGTCAAGAACAACCAAATCTTGGAAGAAAATGTGGAAGTGGAAATTTGGACAAAAGAAGGAGAAAGGAAGAAATTAAAACCCAGATGGTTAGATGCTAGGGTCTACTCTGACCCACTGGCACTTAAAGAATTCAAGGAATTCGCAGCTGGAAGAAAATCCCTGACCCTGAATCTAATCACCGAGATGGGTAGGCTCCCAACCTTCATGACCCAGAAAGCAAGGAATGCATTGGACAACTTAGCAGTCCTACATACGGCTGAAGCAGGCGGAAGGGCGTACAATCATGCTCTTAGTGAACTGCCGGAGACTCTGGAGACATTGCTTTTACTGACACTTTTGGCCACAGTCACAGGCGGAATCTTCCTGTTCTTGATGAGCGGAAAGGGTATAGGGAAGATGACCCTGGGAATGTGCTGCATAGTCACAGCTAGTATTCTTCTATGGTATGCACAAATACAGCCACATTGGATAGCAGCTTCAATAATACTGGAGTTTTTTCTCATAGTCTTGCTCATTCCAGAACCAGAAAAGCAGAGAACACCCCAAGATAACCAATTAACTTATGTTGTCATAGCCATCCTTACAGTGGTGGCCGCAACCATGGCAAACGAGATGGGTTTCCTGGAAAAAACAAAGAAAGATTTTGGATTGGGAAGCATCACAACCCAGCAACCTGAGAGCAATATCCTGGACATAGATCTACGTCCTGCATCAGCTTGGACTCTATATGCTGTGGCAACAACTTTCATCACACCAATGTTGAGACATAGCATTGAAAATTCCTCAGTGAATGTGTCTCTAACAGCTATTGCCAACCAAGCCACAGTGTTAATGGGTCTTGGGAAAGGATGGCCATTGTCGAAAATGGACATCGGAGTTCCCCTTCTCGCTATCGGATGCTATTCACAAGTCAACCCCATAACCCTCACAGCAGCCCTTCTCTTATTGGTAGCACATTATGCTATCATAGGGCCAGGACTCCAAGCGAAAGCAACCAGAGAGGCTCAGAAAAGAGCAGCAGCGGGCATCATGAAAAACCCAACTGTGGATGGAATAACAGTGATTGACCTAGATCCAATACCATATGATCCAAAGTTTGAAAAGCAGTTGGGACAAGTAATGCTCTTAGTTCTCTGCGTGACTCAAGTATTGATGATGAGGACTACATGGGCCTTATGTGAAGCTCTAACTTTAGCGACCGGGCCCATCTCTACACTGTGGGAAGGAAATCCAGGGAGATTTTGGAATACAACTGTTGCAGTGTCAATGGCTAACATTTTTAGAGGGAGTTATCTGGCCGGAGCCGGACTTCTCTTTTCTATCATGAAGAACACGGCCAACACAAGAAGGGGAACTGGCAACACAGGAGAAACGCTTGGAGAGAAATGGAAAAACCGGTTGAATGCATTGGGGAAGAGTGAATTCCAGATCTATAAGAAAAGTGGAATCCAGGAAGTGGATAGAACGTTAGCAAAAGAAGGCATCAAGAGAGGAGAAACGGACCATCACGCTGTGTCGCGAGGCTCAGCGAAACTGAGATGGTTCGTCGAGAGAAACCTTGTCACACCAGAAGGGAAAGTAGTGGACCTTGGCTGCGGCAGGGGGGGCTGGTCATACTATTGTGGGGGACTAAAGAATGTAAAGGAAGTCAAAGGCCTAACAAAAGGAGGACCAGGACACGAAGAACCCATTCCCATGTCAACATATGGTTGGAATCTGGTGCGTCTGCAAAGTGGAGTCGATGTCTTTTTTACTCCGCCAGAAAAGTGTGACACATTGCTGTGTGACATAGGGGAGTCGTCACCAAACCCCACGGTTGAGGCAGGACGAACACTCAGAGTTCTAAACTTAGTGGAAAACTGGCTGAACAATAATACCCAATTTTGCATAAAGGTTCTTAATCCATATATGCCTTCAGTTATAGAAAAAATGGAAGCGCTACAAAGGAAATACGGAGGAGCTTTGGTGAGGAATCCACTTTCACGAAATTCCACACACGAGATGTACTGGGTATCCAATGCTTCCGGGAACATAGTGTCATCAGTGAACATGATTTCAAGAATGTTGATTAACAGATTCACAATGAGACACAAGAAGGCCACATACGAGCCGGATGTTGATCTCGGAAGTGGAACCCGCAACATCGGAATTGAAAGTGAAGTACCAAATCTAGACATAATTGGGAAAAGAATAGAAAAAATAAAACAAGAGCATGAAACATCATGGCACTATGATCAAGACCACCCATACAAAACGTGGGCCTACCATGGCAGCTACGAAACAAAACAGACTGGATCAGCATCATCCATGGTAAACGGAGTGGTTAGGCTGCTAACAAAACCTTGGGACGTCATTCCCATGGTGACACAGATGGCAATGACAGACACGACTCCATTTGGACAACAGCGCGTTTTCAAAGAGAAAGTGGACACGAGAACCCAAGAACCAAAAGAAGGAACGAAAAAACTAATGAAAATCACAGCAGAATGGCTCTGGAAAGAACTAGGAAAGAAAAAGACCCCTAGGATGTGCACCAGAGAAGAATTCACAAGAAAGGTGAGAAGCAATGCAGCCTTAGGTGCCATATTCACTGATGAGAACAAGTGGAAGTCGGCACGTGAAGCTGTTGAAGACAGTGGATTTTGGGAATTGGTTGACAAGGAAAGGAATCTCCATCTTGAAGGAAAGTGTGAGACATGTGTGTATAACATGATGGGAAAGAGAGAGAAGAAGCTAGGGGAGTTCGGCAAAGCAAAAGGCAGCAGAGCCATATGGTACATGTGGCTTGGAGCACGCTTCTTAGAGTTTGAAGCCCTGGGATTCTTGAATGAAGATCACTGGTTTTCCAGAGAGAACTCCCTGAGTGGAGTAGAGGGAGAAGGGCTGCACAAACTAGGCTACATCCTAAGAGACGTGAGTAAGAAGGAAGGAGGAGCAATGTACGCCGATGACACCGCAGGATGGGACACAAGAATCACGCTAGAGGACTTGAAAAATGAAGAAATGGTGACAAACCACATGGAAGGAGAACACAAGAAACTTGCTGAAGCCATTTTCAGATTAACGTACCAAAACAAAGTGGTGCGTGTGCAAAGACCGACATCAAGAGGCACAGTAATGGACATTATATCGAGAAGAGACCAAAGAGGTAGTGGACAAGTTGTCACCTACGGCCTCAATACTTTCACCAACATGGAAGCCCAACTGATCAGACAGATGGAGGGAGAAGGAGTCTTCAAAAGCATCCAGCACCTGACAGCCACAGAAGAAATTGCAGTGAAAAACTGGTTAGTAAGAGTGGGGCGTGAGAGGTTATCAAGAATGGCCATCAGCGGAGATGATTGTGTTGTGAAACCCTTAGATGACAGGTTTGCAAACGCCCTAACAGCTTTAAATGACATGGGAAAGGTCAGGAAAGACATACAACAATGGGAACCTTCAAGAGGATGGAACGATTGGACACAAGTGCCCTTTTGTTCACACCATTTCCATGAGTTAATCATGAAGGACGGTCGTGTACTTGTGGTTCCATGTAGAAACCAAGATGAACTGATTGGTAGGGCCCGAATTTCCCAGGGAGCCGGGTGGTCCTTGCGGGAAACAGCTTGTTTGGGGAAGTCTTATGCCCAAATGTGGAGCCTAATGTACTTCCACAGACGTGACCTTAGGCTGGCGGCAAACGCTATTTGCTCGGCGGTCCCTTCACATTGGGTCCCAACAAGTCGAACAACCTGGTCCATACACGCCACACATGAGTGGATGACAACAGAAGACATGCTGACAGTCTGGAACAGGGTGTGGATTCAAGAAAACCCATGGATGGAAGACAAGACTCCAGTAGAATCATGGGAGGAAATCCCATATTTGGGGAAGAGAGAAGACCAGTGGTGCGGCTCATTGATTGGGCTAACAAGCAGGGCCACCTGGGCAAAGAACATCCAAACAGCAATAAATCAAGTTAGATCCCTAATAGGCAATGAGGAATACACAGACTACATGCCATCTATGAAAAGATTCAGAAGAGAAGAGGAAGAGGCAGGAGTCTTGTGG
>S022
ATGAAACGCGAGAGAAACCGCGTGTCAACTGTGCAGCAGCTGACAAAGAGATTCTCACTTGGAATGCTACAGGGACGAGGACCACTGAAACTGTTCATGGCCCTGGTGGCGTTCCTTCGTTTCCTAACAATCCCGCCAACAGCAGGGATATTAAAAAGATGGGGAACAATCAAAAAATCAAAGGCTATCAATGTCTTGAGAGGGTTCAGGAAAGAGATTGGAAGGATGCTGAACATCTTGAACAGGAGACGCAGAACTGCAGGTATAATTATTATGATGATCCCAACAGTGATGGCGTTCCATTTAACCACACGCAATGGAGAACCACACATGATCGTCAGTAGACAAGAGAAAGGGAAAAGTCTTCTGTTTAAAACAGAGAACGGTGTGAACATGTGCACCCTCATGGCCATGGATCTTGGTGAACTGTGTGAAGACACAATCACTTACAATTGTCCTCTTCTCAGGCAGAATGAACCAGAAGACATAGACTGTTGGTGCAACTCTACGTCTACATGGGTAACTTATGGGACATGCACCGCTACAGGAGAACACAGAAGAGGAAAAAGATCAGTGGCACTCGTTCCACATGTGGGAATGGGACTGGAGACACGAACTGAAACATGGATGTCATCAGAAGGGGCCTGGAAACATGCACAGAGAATTGAAACTTGGGTCTTGAGACATCCAGGCTTCACCATAATGGCAGCAATCCTGGCATACACCATAGGAACGACATATTTCCAAAGAGTCCTGATTTTCATCTTACTGACAGCTGTTGCTCCTTCAATGACAATGCGTTGTATAGGAATATCAAATAGAGACTTTGTGGAAGGGGTTTCAGGAGGAAGCTGGGTTGACATAGTCCTGGAACATGGAAGCTGTGTGACGACGATGGCAAAAAACAAACCAACATTGGATTTTGAACTGATAAAGACAGAAGCGAAACATCCCGCCACTCTAAGGAAGTATTGCATAGAGGCAAAGCTGACCAACACAACAACAGCATCTCGCTGCCCAACACAAGGAGAACCTAGCCTAAATGAAGAACAGGACAAAAGATTTGTCTGCAAACACTCCATGGTAGATAGAGGATGGGGAAATGGATGCGGATTATTTGGAAAGGGAGGTATCGTGACCTGTGCAATGTTCACATGCAAAAAGAACATGGAAGGGAAAATCGTGCAACCAGAAAACTTGGAGTACACCATTGTGATAACACCTCACTCAGGGGAAGAGAATGCAGTCGGAAATGACACAGGAAAACACGGCAAGGAAATTAAAGTAACACCACAGAGTTCCATCACAGAAGCAGAACTAACAGGCTATGGCACTGTCACGATGGAATGCTCTCCGAGAACGGGACTCGACTTCAATGAGATGGTGTTGCTGCAAATGGAAAACAAAGCTTGGCTGGTGCACAGGCAATGGTTCTTAGACCTGCCATTACCATGGCTGCCCGGAGCAGACACACAAGGATCAAATTGGATACAGAAGGAGACATTGGTCACTTTCAAAAATCCCCATGCAAAGAAACAGGATGTTGTTGTTCTAGGATCCCAAGAAGGGGCTATGCACACAGCACTTACAGGGGCCACGGAAATCCAGATGTCATCAGGAAACTTACTGTTCACAGGACATCTTAAATGTAGGCTGAGAATGGACAAACTACAGCTCAAAGGAATGTCATATTCCATGTGTACAGGAAAGTTCAAAGTTGTGAAGGAAATAGCAGAAACACAACATGGAACAATAGTTATCAGAGTACAATATGAAGGGGACGGTTCTCCGTGCAAGATCCCTTTTGAAATAATGGATTTGGAAAAAAGACATGTCTTAGGTCGCTTGATCACAGTCAACCCAATTGTCACAGAAAAAGACAGCCCAGTCAACATAGAAGCAGAACCTCCATTCGGAGACAGCTACATCATCATAGGAGTAGAACCGGGACAACTGAAGCTCAGCTGGTTTAAGAAAGGAAGCTCTATTGGCCAAATGTTTGAGACAACAATGAGAGGAGCGAAGAGAATGGCCATTTTAGGTGACACAGCTTGGGATTTTGGATCCCTGGGAGGAGTGTTCACATCTATAGGAAAGGCCCTCCACCAAGTCTTTGGAGCAATCTATGGGGCTGCCTTCAGTGGGGTTTCATGGACTATGAAAATCCTCATAGGAGTTGTCATCACATGGATAGGAATGAATTCACGTAGCACCTCACTGTCTGTGTCACTAGTGTTAGTGGGAGTCGTGACATTGTACTTGGGAGTTATGGTGCAGGCCGATAGTGGTTGCGTTGTGAGCTGGAAAAACAAAGAACTGAAATGTGGCAGCGGGATTTTTATCACAGACAACGTGCACACATGGACAGAACAATAYAAATTCCAACCAGAATCCCCTTCAAAGCTGGCTTCAGCTATCCAGAAGGCTCATGAAGAAGGCATTTGTGGAATCCGCTCAGTAACAAGACTGGAGAATCTGATGTGGAAACAAATAACACCAGAACTGAATCACATTCTAACAGAAAATGAGGTAAAGCTGACTATCATGACAGGAGACATTAAAGGAATCATGCAGGCAGGAAAACGATCCCTGCGGCCTCAACCCACTGAGCTGAAGTACTCTTGGAAAGCATGGGGCAAAGCGAAAATGCTCTCCACAGAGCTTCATAACCACACCTTTCTCATTGATGGCCCCGAAACAGCAGAATGTCCCAACACAAATAGAGCTTGGAACTCACTAGAGGTTGAAGACTATGGCTTTGGAGTATTCACCACTAACATATGGCTGAAATTGAAAGAAAGGCAGGATGTATCTTGTGACTCAAAACTCATGTCAGCAGCCATAAAAGACAACAGAGCCGTCCACGCCGACATGGGTTATTGGATAGAAAGCGCACTCAATGACACATGGAAGATTGAGAAAGCCTCCTTTATTGAAGTCAAAAGCTGCCACTGGCCAAAGTCACACACCCTCTGGAGTAATGGAGTGCTAGAAAGTGAGATGATAATTCCAAAGAATTTTGCAGGACCAGTGTCACAACACAATTACAGACCAGGCTATCATACACAAACGGCAGGACCCTGGCATCTAGGCAGGCTTGAGATGGACTTTGATTTCTGCGAAGGAACTACAGTGGTGGTGACTGAAGACTGTGGAAATAGAGGACCCTCCTTAAGAACAACTACTGCTTCTGGAAAACTCATAACAGAATGGTGCTGCCGATCTTGCACATTACCACCGCTAAGGTACAGAGGTGAGGATGGATGCTGGTATGGAATGGAAATCAGACCATTGAAAGAGAAAGAAGAGAACTTGGTCAACTCTTTGGTCACAGCCGGATATGGACAGATTGACAACTTCTCACTAGGAGTCTTGGGAATGGCATTGTTCCTGGAAGAGATGCTTAGAACCCGAGTAGGGACGAAACATGCAATATTACTAGTTGCAGTCTCTTTCGTGACATTGATCACAGGGAACATGTCCTTTCGAGATTTGGGGAGAGTGATGGTCATGGTGGGCGCTACTATGACGGATGACATAGGCATGGGCGTGACCTATCTTGCCCTATTAGCAGCCTTCAAGGTCAGACCAACTTTTGCAGCTGGACTACTCTTAAGAAAGCTGACCTCCAAGGAATTGATGATGACCACCATAGGAATCGTACTCCTCTCTCAGAGCACCATACCAGAGACCATACTTGAACTGACTGACGCGTTGGCTTTGGGGATGATGGTTCTCAAAATAGTAAGAAACATGGAAAAGTATCAACTAGCAGTGACTATCATGGCTATCTTGTGCGTCCCAAATGCAGTGATATTACAAAACGCATGGAAAGTGAGCTGCACAGCACTGGCAGTGGTGTCCGTTTCCCCACTGCTTTTAACATCTTCACAGCAGAAAACGGATTGGATACCACTGGCGTTGACGATCAAAGGCCTTAATCCAACAGCCATTTTCTTAACAACCCTCTCAAGAACTAGCAAGAAAAGGAGCTGGCCACTAAATGAGGCTATTATGGCAGTCGGGATGGTGAGCATTTTAGCCAGTTCTTTCTTAAAGAATGACATTCCCATGACAGGACCACTAGTGGCTGGAGGGCTTCTCACTGTGTGTTACGTGCTCACTGGAAGATCGGCTGATTTGGAACTGGAGAGAGCTGCTGACATAAGATGGGAAGAACAGGCAGAGATATCAGGAAGCAGTCCAATTTTGTCGATAACAATATCGGAAGATGGCAGCATGTCGATAAAAAATGAAGAAGAAGAACAAACACTGACCATACTGATTAGAACAGGACTGCTGGTGATATCAGGACTTTTTCCCGTGTCAATACCAATCACGGCAGCTGCATGGTACCTGTGGGAAGTGAAGAAACAACGAGCCGGAGTATTGTGGGATGTCCCTTCACCCCCACCTGTGGGAAGGGCCGAACTGGAAGATGGAGCCTATAGAATCAAGCAGAAAGGGATTTTGGGATACTCGCAGATAGGAGCCGGAGTCTACAAAGAAGGAACTTTCCACACAATGTGGCATGTCACACGTGGTGCTGTTCTAATGCATAAAGGGAAGAGAATTGAACCATCATGGGCGGACGTCAAGAAGGACCTAATATCGTATGGAGGAGGTTGGAAGCTAGAAGGAGAATGGAAGGAAGGAGAAGAAGTCCAGGTCCTGGCATTAGAGCCTGGAAAGAATCCAAGAGCCGTCCAAACAAAACCCGGTCTTTTTAAAACCAACACTGGGACCATAGGCGCCGTATCTCTGGACTTTTCTCCTGGAACGTCAGGATCTCCAATTGTCGACAGAAAAGGAAAAGTTGTGGGCCTTTATGGCAACGGTGTCGTCACAAGGAGTGGAACATACGTGAGTGCCATAGCCCAGACTGAAAAAAGCATTGAAGACAACCCAGAGATTGAAGATGACATCTTTCGAAAGAAAAGACTGACCATCATGGACCTCCACCCAGGAGCAGGAAAAACAAAGAGATACCTTCCAGCAATAGTCAGAGAAGCCATAAAACGAGGCTTGAGAACACTAATCCTGGCCCCCACTAGAGTTGTGGCGGCTGAAATGGAAGAGGCTCTCAGAGGACTTCCAATAAGATATCAAACCCCAGCTATCAGAGCTGAGCATACTGGACGGGAGATTGTGGATCTAATGTGTCATGCCACATTCACCATGAGGCTACTATCACCAATTAGAGTGCCAAATTACAACCTGATTATCATGGATGAAGCCCATTTCACAGACCCAGCAAGCATAGCGGCTAGAGGATACATCTCAACTCGAGTAGAGATGGGTGAAGCAGCTGGGATTTTCATGACAGCTACCCCTCCTGGAAGCAGAGACCCATTTCCTCAGAGCAACGCACCAATCATGGATGAAGAAAGGGAAATTCCTGAGCGTTCGTGGAACTCTGGACATGAGTGGGTTACGGATTTTAAAGGGAAGACTGTTTGGTTTGTTCCAAGTATAAAAGCAGGAAATGATATAGCAGCTTGCCTGAGAAAGAATGGGAAGAAAGTGATACAACTCAGCAGGAAGACCTTTGATTCTGAATATATCAAGACTAGGACCAATGATTGGGACTTTGTGGTCACGACAGACATTTCAGAAATGGGTGCCAACTTCAAGGCTGAAAGGGTTATAGACCCCAGACGCTGCATGAAACCAGTCATACTAACAGACGGTGAAGAGCGGGTTATCCTGGCAGGACCCATGCCAGTGACCCACTCTAGTGCAGCACAAAGAAGAGGGAGAGTAGGAAGAAATCCAAAAAATGAAAATGACCAGTATATATACATGGGGGAACCTCTGGAAAATGATGAAGACTGCGCACACTGGAAAGAAGCTAAGATGCTTCTAGATAACATCAACACGCCTGAAGGAATCATTCCCAGCATGTTTGAACCAGAGCGTGAGAAGGTCGACGCCATTGATGGTGAATACCGCTTGAGAGGAGAAGCGAGGAAAACATTTGTGGACCTAATGAGAAGAGGAGACCTACCAGTTTGGCTAGCCTACAGAGTGGCAGCTGAAGGTATCAACTACGCAGACAGAAGATGGTGCTTTGATGGAGTCAAGAACAACCAAATCTTGGAAGAAAATGTGGAAGTGGAAATTTGGACAAAAGAAGGAGAAAGGAAGAAATTAAAACCCAGATGGTTAGATGCTAGGGTCTACTCTGACCCACTGGCACTTAAAGAATTCAAGGAATTCGCAGCTGGAAGAAAATCCCTGACCCTGAATCTAATCACCGAGATGGGTAGGCTCCCAACCTTCATGACCCAGAAAGCAAGGAATGCATTGGACAACTTAGCAGTCCTACATACGGCTGAAGCAGGCGGAAGGGCGTACAATCATGCTCTTAGTGAACTGCCGGAGACTCTGGAGACATTGCTTTTACTGACACTTTTGGCCACAGTCACAGGCGGAATCTTCCTGTTCTTGATGAGCGGAAAGGGTATAGGGAAGATGACCCTGGGAATGTGCTGCATAGTCACAGCTAGTATTCTTCTATGGTATGCACAAATACAGCCACATTGGATAGCAGCTTCAATAATACTGGAGTTTTTTCTCATAGTCTTGCTCATTCCAGAACCAGAAAAGCAGAGAACACCCCAAGATAACCAATTAACTTATGTTGTCATAGCCATCCTCACAGTGGTGGCCGCAACCATGGCAAACGAGATGGGTTTCCTGGAAAAAACAAAGAAAGATTTTGGATTGGGAAGCATCACAACCCAGCAACCTGAGAGCAATATCCTGGACATAGATCTACGTCCTGCATCAGCTTGGACTCTATATGCTGTGGCAACAACTTTCATCACACCAATGTTGAGACATAGCATTGAAAATTCCTCAGTGAATGTGTCTCTAACAGCCATTGCCAACCAAGCCACAGTGTTAATGGGTCTTGGGAAAGGATGGCCATTGTCGAAAATGGACATCGGAGTTCCCCTTCTSGCTATCGGATGCTATTCACAAGTCAACCCCATAACCCTCACAGCAGCCCTTCTCTTATTGGTAGCACATTATGCTATCATAGGGCCAGGACTCCAAGCGAAAGCAACCAGAGAGGCTCAGAAAAGAGCAGCAGCGGGCATCATGAAAAACCCAACTGTGGATGGAATAACAGTGATTGACCTAGATCCAATACCATATGATCCAAAGTTTGAAAAGCAGTTGGGACAAGTAATGCTCTTAGTCCTCTGCGTGACTCAAGTATTGATGATGAGAACTACATGGGCTTTATGTGAAGCTCTAACTTTAGCGACCGGGCCCATCTCTACACTGTGGGAAGGAAATCCAGGGAGATTTTGGAATACAACTATTGCAGTGTCAATGGCTAACATTTTTAGAGGGAGTTATCTGGCCGGAGCCGGACTTCTCTTTTCTATCATGAAGAACACGGCCAACACAAGAAGGGGAACTGGCAACACAGGAGAAACGCTTGGAGAGAAATGGAAAAGCCGGTTGAATGCATTGGGGAAGAGTGAATTCCAGATCTATAAGAAAAGTGGAATCCAGGAAGTGGATAGAACGTTAGCAAAAGAAGGCATCAAGAGAGGAGAAACGGACCATCACGCTGTGTCGCGAGGCTCAGCGAAACTGAGATGGTTCGTCGAGAGAAACCTTGTCACACCAGAAGGGAAAGTAGTGGACCTTGGCTGCGGCAGAGGGGGCTGGTCATACTATTGTGGGGGACTAAAGAATGTAAAGGAAGTCAAAGGCCTAACAAAAGGAGGACCAGGACACGAAGAACCCATTCCCATGTCAACATATGGTTGGAATCTGGTGCGTCTGCAAAGTGGAGTCGATGTCTTCTTTACTCCGCCAGAAAAGTGTGACACATTGCTGTGTGACATAGGGGAGTCGTCACCAAACCCCACGGTTGAGGCAGGACGAACACTCAGAGTTCTAAACTTAGTGGAAAACTGGCTGAACAATAATACCCAATTTTGCATAAAGGTTCTTAATCCATATATGCCTTCAGTTATAGAAAAAATGGAAGCGCTACAAAGGAAATACGGAGGAGCTTTGGTGAGGAATCCACTCTCACGAAATTCCACACACGAGATGTACTGGGTATCCAATGCTTCCGGGAACATAGTGTCATCAGTGAACATGATTTCAAGAATGTTAATTAACAGATTCACAATGAGACACAAGAAGGCCACTTACGAGCCGGATGTTGATCTCGGAAGTGGAACCCGCAACATCGGAATTGAAAGTGAAGTACCAAATCTAGACATAATTGGGAAAAGAATAGAAAAAATAAAACAAGAGCATGAAACATCATGGCACTATGATCAAGACCACCCATACAAAACGTGGGCCTACCATGGCAGCTACGAAACAAAACAGACTGGATCAGCATCATCCATGGTGAACGGAGTGGTTAGGCTGCTAACAAAACCTTGGGACGTCATTCCCATGGTGACACAGATGGCAATGACAGACACGACTCCATTTGGACAACAGCGCGTTTTCAAAGAGAAAGTGGACACGAGAACCCAAGAACCAAAAGAAGGAACGAAAAAACTAATGAAAATCACAGCAGAATGGCTCTGGAAAGAACTAGGAAAGAAAAAGACACCTAGGATGTGCACCAGAGAAGAATTCACAAGAAAGGTGAGAAGCAATGCAGCCTTAGGTGCCATATTCACTGATGAGAACAAGTGGAAGTCGGCACGTGAAGCTGTTGAAGACAGTGGATTTTGGGAATTGGTTGACAAGGAAAGGAATCTCCATCTTGAAGGAAAGTGTGAGACATGTGTGTATAACATGATGGGAAAAAGAGAGAAGAAGCTAGGGGAGTTCGGCAAAGCAAAAGGCAGCAGAGCCATATGGTACATGTGGCTTGGAGCACGCTTCTTAGAGTTTGAAGCCCTGGGATTCTTGAATGAAGATCACTGGTTTTCCAGAGAGAACTCCCTGAGTGGAGTAGAGGGAGAAGGGCTGCACAAACTAGGCTACATTCTAAGAGACGTGAGTAAGAAAGAAGGAGGAGCAATGTACGCCGATGACACCGCAGGATGGGACACAAGAATCACGCTAGAGGACTTGAAAAATGAAGAAATGGTGACAAACCACATGGAAGGAGAACACAAGAAACTTGCTGAAGCCATTTTCAGATTAACGTACCAAAACAAAGTGGTGCGTGTGCAAAGACCGACATCAAGAGGCACAGTAATGGACATTATATCGAGAAGAGACCAAAGAGGTAGTGGACAAGTTGTCACCTACGGCCTCAATACTTTCACCAACATGGAAGCCCAACTGATCAGACAGATGGAGGGAGAAGGAGTCTTCAAAAGCATCCAGCACCTGACAGCCACAGAAGAAATTGCAGTGAAAAACTGGTTAGCAAGAGTGGGGCGTGAGAGGTTATCAAGAATGGCCATCAGCGGAGATGATTGTGTTGTGAAACCCTTAGACGACAGGTTTGCAAACGCTCTAACAGCTTTAAATGACATGGGAAAGGTCAGGAAAGACATACAACAATGGGAACCTTCAAGAGGATGGAACGATTGGACACAAGTGCCCTTCTGTTCACACCATTTCCATGAGTTAATCATGAAGGACGGTCGTGTACTTGTGGTTCCATGTAGAAACCAAGATGAACTGATTGGTAGGGCCCGAATTTCCCAGGGAGCCGGGTGGTCCTTGAGGGAAACAGCTTGTTTGGGGAAGTCTTATGCCCAAATGTGGAGCCTGATGTACTTCCACAGACGTGACCTTAGGCTGGCGGCAAACGCTATTTGCTCGGCGGTCCCTTCACATTGGGTTCCAACAAGTCGAACAACCTGGTCCATACACGCCACACATGAGTGGATGACAACAGAAGACATGCTGACAGTCTGGAACAGGGTGTGGATTCAAGAAAACCCATGGATGGAAGACAAAACTCCAGTAGAATCATGGGAGGAAATCCCATATTTGGGGAAGAGAGAAGACCAGTGGTGCGGCTCATTGATTGGGCTAACAAGCAGGGCCACCTGGGCAAAGAACATCCAAACAGCAATAAATCAAGTTAGATCCCTAATAGGCAATGAGGAATACACAGACTACATGCCATCTATGAAAAGATTCAGAAGAGAAGAGGAAGAGGCAGGAGTCTTGTGG
>S024
CTGAAACGCGAGAGAAACCGCGTGTCAACTGTGCAGCAGCTGACAAAGAGATTCTCACTTGGAATGCTACAGGGACGAGGACCACTGAAACTGTTCATGGCCCTAGTGGCGTTCCTTCGTTTCCTAACAATCCCGCCAACAGCAGGGATATTAAAAAGATGGGGAACAATCAAAAAATCAAAGGCTATCAATGTCTTGAGAGGGTTCAGGAAAGAGATTGGAAGGATGCTGAACATCTTGAACAGGAGACGCAGAACTGCAGGTATAATTATTATGATGATCCCAACAGTGATGGCGTTCCATTTAACCACACGCAATGGAGAACCACACATGATCGTCAGTAGACAAGAGAAAGGGAAAAGTCTTCTGTTTAAAACAGAGAACGGTGTGAACATGTGCACCCTCATGGCCATGGATCTTGGTGAACTGTGTGAAGACACAATCACTTACAATTGTCCTCTTCTCAGGCAGAATGAACCAGAAGACATAGACTGTTGGTGCAACTCCACGTCTACATGGGTAACTTATGGGACATGCACCGCTACAGGAGAACACAGAAGGGAAAAAAGATCAGTGGCACTCGTTCCACATGTGGGAATGGGACTGGAGACACGAACTGAAACATGGATGTCATCAGAAGGGGCCTGGAAACATGCACAGAGAATTGAAACTTGGGTCTTGAGACATCCAGGCTTCACCATAATGGCAGCATTCCTGGCATACACCATAGGAACGACATATTTCCAAAGAGTCCTGATTTTCATCTTACTGACAGCTGTTGCTCCTTCAATGACAATGCGTTGTATAGGAATATCAAATAGAGACTTTGTGGAAGGGGTTTCAGGAGGAAGCTGGGTTGACATAGTCCTGGAACATGGAAGCTGTGTGACGACGATGGCAAAAAACAAACCAACATTGGATTTTGAACTGATAAAGACAGAAGCGAAACATCCCGCCACTCTAAGGAAGTATTGCATAGAGGCAAAGCTGACCAACACAACAACAGCATCTCGCTGCCCAACACAAGGAGAACCTAGCCTAAATGAAGAACAGGACAAAAGATTTGTCTGCAAACACTCCATGGTAGATAGAGGATGGGGAAATGGATGCGGATTATTTGGAAAGGGAGGTATCGTGACCTGTGCAATGTTCACATGCAAAAAGAACATGGAAGGGAAAATCGTACAACCAGAAAACTTGGAGTACACCATTGTGATAACACCTCACTCAGGGGAAGAGAATGCAGTCGGAAATGACACAGGAAAACACGGCAAGGAAATTAAAGTAACACCACAGAGTTCCATCACAGAAGCAGAACTAGCAGGCTATGGCACTGTCACGATGGAATGCTCTCCGAGAACGGGACTCGACTTCAATGAGATGGTGTTGCTGCAAATGGAAAACAAGGCTTGGCTGGTGCATAGGCAATGGTTTCTAGACCTGCCATTACCATGGCTGCCCGGAGCAGACACACAAGGATCAAATTGGATACAGAAGGAGACATTGGTCACTTTCAAAAATCCCCATGCAAAGAAACAGGATGTTGTTGTTCTAGGATCCCAAGAAGGGGCTATGCACACAGCACTTACAGGGGCCACGGAAATCCAGATGTCATCAGGAAACTTACTGTTCACAGGACATCTTAAATGTAGGCTGAGAATGGACAAACTACAGCTCAAAGGAATGTCATATTCCATGTGTACAGGAAAGTTCAAAGTTGTGAAGGAAATAGCAGAAACACAACATGGAACAATAGTTATTAGAGTACAATATGAAGGGGACGGTTCTCCGTGCAAGATCCCTTTTGAAATAATGGATTTGGAAAAAAGACATGTCTTAGGTCGCTTGATCACAGTCAACCCAATTGTCACAGAAAAAGACAGCCCAGTCAACATAGAAGCAGAACCTCCATTCGGAGACAGCTACATCATTATAGGAGTAGAACCGGGACAACTGAAGCTCAGCTGGTTTAAGAAAGGAAGCTCTATAGGCCAAATGTTTGAGACAACAATGAGAGGAGCGAAGAGAATGGCCATTTTAGGTGACACAGCTTGGGATTTTGGATCCTTGGGAGGAGTGTTCACATCTATAGGAAAGGCCCTCCACCAAGTCTTTGGAGCAATCTATGGGGCTGCCTTCAGTGGGGTTTCATGGACTATGAAAATCCTCATAGGAGTTGTCATCACATGGATAGGAATGAATTCACGTAGCACTTCACTGTCTGTGTCACTAGTATTAGTAGGAGTCGTGACATTGTACTTGGGAGTTATGGTGCAGGCCGATAGTGGTTGCGTTGTGAGCTGGAAAAACAAAGAACTGAAATGTGGCAGCGGGATTTTTATCACAGACAACGTGCATACATGGACAGAACAATATAAATTCCAACCAGAATCCCCTTCAAAGCTGGCTTCAGCTATCCAGAAGGCTCATGAAGAAGGCATTTGTGGAATCCGCTCAGTAACAAGACTGGAGAATCTGATGTGGAAACAAATAACACCAGAACTGAATCACATTCTAACAGAAAATGAGGTAAAGTTGACTATCATGACAGGAGACATTAAAGGAATCATGCAGGCAGGAAAACGATCCCTGCGGCCTCAACCCACTGAGCTGAAGTACTCTTGGAAAGCATGGGGCAAAGCGAAAATGCTCTCCACAGAGCTTCATAACCACACCTTTCTCATTGATGGCCCCGAAACAGCAGAATGTCCCAACACAAATAGAGCTTGGAACTCACTAGAGGTTGAAGACTATGGCTTTGGAGTATTCACCACTAACATATGGCTGAAATTGAAAGAAAGGCAGGATGTATCTTGTGACTCAAAACTCATGTCAGCAGCCATAAAAGACAACAGAGCCGTCCACGCCGACATGGGCTATTGGATAGAAAGCGCACTCAATGACACATGGAAGATTGAGAAAGCTTCCTTTATTGAAGTCAAAAGCTGCCACTGGCCAAAGTCACACACTCTCTGGAGTAATGGAGTGCTAGAAAGTGAGATGATAATTCCAAAGAATTTTGCAGGACCAGTGTCACAACACAATTACCGACCAGGCTATCATACACAAACGGCAGGACCCTGGCATCTAGGCAGGCTTGAGATGGACTTTGATTTCTGCGAAGGAACTACAGTGGTGGTGACTGAAGACTGTGGAAATAGAGGACCCTCCTTAAGAACAACTACTGCTTCTGGAAAACTCATAACAGAATGGTGCTGCCGATCTTGCACATTACCACCGCTAAGGTACAGAGGTGAGGATGGATGCTGGTATGGAATGGAAATCAGACCATTGAAAGAGAAAGAAGAGAACTTGGTCAACTCTTTGGTCACAGCCGGACATGGACAGATTGACAACTTCTCACTAGGAGTCTTGGGAATGGCATTGTTCCTGGAAGAGATGCTTAGAACCCGAGTAGGGACGAAACATGCAATATTACTAGTTGCAGTCTCTTTCGTGACATTGATCACAGGGAACATGTCCTTTCGAGATTTGGGGAGAGTGATGGTCATGGTGGGCGCTACTATGACGGATGACATAGGCATGGGCGTGACCTATCTTGCCCTATTAGCAGCCTTCAAGGTCAGACCAACTTTTGCAGCTGGACTACTCTTAAGAAAGCTGACCTCCAAGGAATTGATGATGACCACCATAGGAATCGTACTCCTCTCTCAGAGCACCATACCAGAGACCATACTTGAACTGACTGACGCGTTGGCCTTGGGGATGATGGTTCTCAAAATAGTAAGAAACATGGAAAAGTATCAACTAGCAGTGACTATCATAGCTATCTTGTGCGTCCCAAATGCAGTGATATTACAAAACGCATGGAAAGTGAGCTGCACAGCACTGGCAGTGGTGTCCGTTTCCCCACTGCTTTTAACATCTTCACAGCAGAAAACGGATTGGATACCACTGGCGTTGACGATCAAAGGCCTTAATCCAACAGCCATTTTCTTAACAACCCTCTCAAGAACTAGCAAGAAAAGGAGCTGGCCACTAAATGAGGCTATTATGGCAGTCGGGATGGTGAGCATTTTAGCCAGTTCTTTCTTAAAGAATGACATTCCCATGACAGGACCACTAGTGGCTGGAGGGCTTCTCACTGTGTGTTACGTGCTCACTGGAAGATCGGCTGATTTGGAACTGGAGAGAGCTGCTGATATAAGATGGGAAGAACAGGCAGAGATATCAGGAAGCAGTCCAATTTTGTCGATAACAATATCGGAAGATGGCAGCATGTCGATAAAAAATGAAGAAGAAGAACAAACACTGACCATACTGATTAGAACAGGACTGCTGGTGATATCAGGACTTTTYCCCGTGTCAATACCAATCACGGCAGCTGCATGGTACCTGTGGGAAGTGAAGAAACAACGAGCCGGAGTATTGTGGGATGTCCCTTCACCTCCACCTGTGGGAAGGGCCGAACTGGAAGATGGAGCCTATAGAATCAAGCAGAAAGGGATTTTGGGATACTCGCAGATAGGAGCCGGAGTCTACAAAGAAGGAACTTTCCACACAATGTGGCATGTCACACGTGGTGCTGTTCTAATGCATAAAGGGAAGAGAATTGAACCATCATGGGCGGACGTCAAGAAGGACCTAATATCGTATGGAGGAGGTTGGAAGCTAGAAGGAGAATGGAAGGAAGGAGAAGAAGTCCAAGTCCTGGCATTAGAGCCTGGAAAGAATCCAAGAGCCGTCCAAACAAAACCCGGTCTTTTCAAAACCAACACTGGGACCATAGGCGCCGTATCTCTGGACTTTTCTCCTGGAACGTCAGGATCTCCAATTGTCGACAGAAAAGGAAAAGTTGTAGGCCTTTATGGCAACGGTGTCGTCACAAGGAGTGGAACATACGTGAGTGCCATAGCCCAGACTGAAAAAAGCATTGAAGACAACCCAGAGATTGAAGATGACATCTTTCGAAAGAAAAGACTGACCATCATGGACCTCCACCCAGGAGCAGGAAAAACAAAGAGATACCTTCCAGCAATAGTCAGAGAAGCCATAAAGCGAGGCTTGAGAACACTAATCCTGGCCCCCACTAGAGTTGTGGCGGCTGAAATGGAAGAGGCTCTCAGAGGACTTCCAATAAGATATCAAACCCCAGCTATCAGAGCTGAGCATACTGGACGGGAGATTGTGGATCTAATGTGTCACGCCACATTCACCATGAGGCTACTATCACCAATTAGAGTGCCAAATTACAACCTGATTATCATGGATGAAGCCCATTTCACAGACCCAGCAAGCATAGCGGCTAGAGGATACATCTCAACTCGAGTAGAGATGGGTGAAGCAGCTGGGATTTTCATGACAGCTACCCCTCCTGGAAGCAGAGACCCATTTCCTCAGAGCAACGCACCAATCATGGATGAAGAAAGGGAAATTCCTGAGCGTTCGTGGAACTCTGGACATGAGTGGGTTACGGATTTTAAAGGGAAGACTGTTTGGTTTGTTCCAAGTATAAAAGCAGGAAATGATATAGCAGCTTGCCTGAGAAAGAATGGGAAGAAAGTGATACAACTCAGCAGGAAGACCTTTGATTCTGAATATATCAAGACTAGGACCAATGATTGGGACTTTGTGGTCACGACAGACATTTCAGAAATGGGTGCCAACTTCAAGGCTGAGAGGGTTATAGACCCCAGACGCTGCATGAAACCAGTCATACTAACAGACGGTGAAGAGCGGGTTATCCTGGCAGGACCCATGCCAGTGACCCACTCTAGTGCAGCACAAAGAAGAGGGAGAGTAGGAAGAAATCCAAAAAATGAAAATGACCAGTATATATACATGGGGGAACCTCTGGAAAATGATGAAGACTGCGCACACTGGAAAGAAGCTAAGATGCTTCTAGATAACATCAACACGCCTGAAGGAATCATTCCCAGCATGTTTGAACCAGAGCGTGAGAAGGTCGACGCCATTGATGGTGAATACCGCTTGAGAGGAGAAGCGAGGAAAACATTTGTGGACCTAATGAGAAGAGGAGACCTACCAGTTTGGCTAGCCTACAGAGTGGCAGCTGAAGGTATCAACTACGCAGACAGAAGATGGTGCTTTGATGGAGTCAAGAACAACCAAATCTTGGAAGAAAATGTGGAAGTGGAAATTTGGACAAAAGAAGGAGAAAGGAAGAAATTAAAACCCAGATGGTTAGATGCTAGGATCTACTCTGACCCACTGGCACTTAAAGAATTCAAGGAATTCGCAGCTGGAAGAAAATCCCTGACCCTGAATCTAATCACCGAGATGGGTAGGCTCCCAACCTTCATGACCCAGAAAGCAAGGAATGCATTGGACAACTTAGCAGTCCTACACACGGCTGAAGCAGGCGGAAGGGCGTACAATCATGCTCTTAGTGAACTGCCGGAGACTCTGGAGACATTGCTTTTACTGACACTTTTGGCCACAGTCACAGGCGGAATCTTCCTGTTCTTGATGAGCGGAAAGGGTATAGGGAAGATGACCCTGGGAATGTGCTGCATAGTCACAGCTAGTATTCTTCTATGGTATGCACAAATACAGCCACATTGGATAGCAGCTTCAATAATACTGGAGTTTTTTCTCATAGTCTTGCTCATTCCAGAACCAGAAAAGCAGAGAACACCCCAAGATAACCAATTAACTTATGTTGTCATAGCCATCCTTACAGTGGTGGCCGCAACCATGGCAAACGAGATGGGCTTCCTGGAAAAAACAAAGAAAGATTTTGGATTGGGAAGCATCACAACCCAGCAACCTGAGAGCAACATCCTGGACATAGATCTACGTCCTGCATCAGCTTGGACTCTATATGCTGTGGCAACAACTTTCATCACACCAATGTTGAGACATAGCATTGAAAATTCCTCAGTGAATGTGTCTCTAACAGCCATTGCCAACCAAGCCACAGTGTTAATGGGTCTTGGGAAAGGATGGCCATTGTCGAAAATGGACATCGGAGTTCCCCTCCTTGCCATCGGATGCTATTCACAAGTCAACCCCATAACCCTCACAGCAGCCCTTCTCTTATTGGTAGCACATTATGCTATCATAGGGCCAGGACTCCAAGCGAAAGCAACCAGAGAGGCTCAGAAAAGAGCAGCAGCGGGCATCATGAAAAACCCAACTGTGGATGGAATAACAGTGATTGACCTAGATCCAATACCATATGATCCAAAGTTTGAAAAGCAGTTGGGACAAGTAATGCTCTTAGTCCTCTGCGTGACTCAAGTGTTGATGATGAGGACTACATGGGCTTTATGTGAAGCTCTAACTTTAGCGACCGGGCCCATCTCTACACTGTGGGAAGGAAATCCAGGGAGATTTTGGAATACAACTATTGCAGTGTCAATGGCTAACATTTTTAGAGGGAGTTATCTGGCCGGAGCCGGACTTCTCTTTTCTATCATGAAGAACACGGCCAACACAAGAAGGGGAACTGGCAACACAGGAGAAACGCTTGGAGAGAAATGGAAAAACCGGTTGAATGCATTGGGGAAGAGTGAATTCCAGATCTATAAGAAAAGTGGAATCCAGGAAGTGGATAGAACGTTAGCAAAAGAAGGCATCAAGAGAGGAGAAACGGACCATCACGCTGTGTCGCGAGGCTCAGCGAAACTGAGATGGTTCGTCGAGAGAAACCTTGTCACACCAGAAGGGAAAGTAGTGGACCTTGGCTGCGGCAGAGGGGGCTGGTCATACTATTGTGGGGGACTAAAGAATGTGAAGGAAGTCAAAGGCCTAACAAAAGGAGGACCAGGACATGAAGAACCCATTCCCATGTCAACATATGGTTGGAATCTGGTGCGTCTGCAAAGTGGAGTCGATGTCTTCTTTACTCCGCCAGAAAAGTGTGACACATTGCTGTGTGACATAGGGGAGTCGTCACCAAACCCCACGGTTGAGGCAGGACGAACACTCAGAGTTCTAAACTTAGTGGAAAACTGGCTGAACAATAATACCCAATTTTGCATAAAGGTTCTTAATCCATATATGCCTTCAGTTATAGAAAAAATGGAAGCGCTACAAAGGAAATACGGAGGAGCTTTGGTGAGGAATCCACTCTCACGAAATTCCACACACGAGATGTACTGGGTATCCAATGCTTCCGGGAACATAGTGTCATCAGTGAACATGATTTCAAGAATGTTGATTAACAGATTCACAATGAGACACAAGAAGGCCACATACGAGCCGGATGTTGATCTCGGAAGTGGAACCCGCAACATCGGAATTGAAAGTGAAGTACCAAATCTAGACATAATTGGGAAAAGAATAGAAAAAATAAAACAAGAGCATGAAACATCATGGCACTATGATCAAGACCACCCATACAAAACGTGGGCCTACCATGGCAGCTACGAAACAAAACAGACTGGATCAGCATCATCCATGGTGAACGGAGTGGTTAGGCTGCTAACAAAACCTTGGGACGTCATTCCCATGGTGACACAGATGGCAATGACAGACACGACTCCATTTGGACAACAGCGCGTTTTCAAAGAGAAAGTGGACACGAGAACCCAAGAACCAAAAGAAGGCACGAAAAAACTAATGAAAATCACAGCAGAATGGCTCTGGAAAGAACTAGGAAAGAAAAAGACACCTAGGATGTGCACCAGAGAAGAATTCACAAGAAAGGTGAGAAGCAATGCAGCCTTAGGTGCCATATTCACTGATGAGAACAAGTGGAAGTCGGCACGTGAAGCTGTTGAAGACAGTGGATTTTGGGAATTGGTTGACAAGGAAAGGAATCTCCATCTTGAAGGAAAATGTGAGACATGTGTGTATAACATGATGGGAAAGAGAGAGAAGAAGCTAGGGGAGTTCGGCAAAGCAAAAGGCAGCAGAGCCATATGGTACATGTGGCTTGGAGCACGCTTCTTAGAGTTTGAAGCCCTGGGATTCTTGAATGAAGATCACTGGTTTTCCAGAGAGAACTCCCTGAGTGGAGTAGAAGGAGAAGGGCTGCACAAACTAGGCTACATTCTAAGAGACGTGGGTAAGAAAGAAGGAGGAGCAATGTACGCCGATGACACCGCAGGATGGGACACAAGAATCACGCTAGAGGACTTGAAAAATGAAGAAATGGTGACAAACCACATGGAAGGAGAACATAAGAAACTCGCTGAAGCCATTTTCAGATTAACGTACCAAAACAAAGTGGTGCGTGTGCAAAGACCGACATCAAGAGGCACAGTAATGGACATTATATCGAGAAGAGACCAAAGAGGTAGTGGACAAGTTGTCACCTACGGCCTCAATACTTTCACCAACATGGAAGCCCAACTGATCAGACAGATGGAGGGAGAAGGAGTCTTCAAAAGCATCCAGCATCTGACAGCCACAGAAGAAATTGCAGTGAAAAACTGGTTAGTAAGAGTGGGTCGTGAGAGGTTATCAAGAATGGCCATCAGCGGAGATGATTGTGTTGTGAAACCCTTAGATGACAGGTTTGCAAACGCTCTAACAGCTTTAAATGACATGGGAAAGGTCAGGAAAGACATACAACAATGGGAACCTTCAAGAGGATGGAACGATTGGACACAAGTGCCCTTTTGTTCACACCATTTCCATGAGTTAATCATGAAGGACGGTCGTGTACTTGTGGTTCCATGTAGAAACCAAGGTGAACTGATTGGCAGGGCCCGAATTTCCCAGGGAGCCGGGTGGTCCTTGCGGGAAACAGCTTGTTTGGGGAAGTCTTACGCCCAAATGTGGAGCCTAATGTACTTCCACAGACGTGACCTTAGGCTGGCGGCAAACGCTATTTGCTCGGCGGTCCCTTCACATTGGGTTCCAACAAGTCGAACAACCTGGTCCATACACGCCACACATGAGTGGATGACAACAGAAGACATGCTGACAGTCTGGAACAGGGTGTGGATTCAAGAAAACCCATGGATGGAAGACAAAACTCCAGTAGAATCATGGGAGGAAATCCCATATTTGGGGAAGAGAGAAGACCAGTGGTGCGGCTCATTGATTGGGCTAACAAGTAGGGCCACCTGGGCAAAGAACATCCAAACAGCAATAAATCAAGTTAGATCCCTAATAGGCAATGAGGAATACACAGACTACATGCCATCTATGAAAAGATTCAGAAGAGAAGAGGAAGAGGCAGGAGTCTTGTGG
>S025
ATGAAACGCGAGAGAAACCGCGTGTCAACTGTGCAGCAGCTGACAAAGAGATTCTCACTTGGAATGCTACAGGGACGAGGACCACTGAAACTGTTCATGGCCCTGGTGGCATTCCTTCGTTTCCTAACAATCCCGCCAACAGCAGGGATATTAAAAAGATGGGGAACAATCAAAAAATCAAAGGCTATCAATGTCTTGAGAGGGTTCAGGAAAGAGATTGGAAGGATGCTGAACATCTTGAACAGGAGACGCAGAACTGCAGGTATAGTTATTATGATGATCCCAACAGTGATGGCGTTCCATTTAACCACACGCAATGGAGAACCACACATGATCGTCAGTAGACAAGAGAAAGGGAAAAGTCTTCTGTTTAAAACAGAGAACGGTGTGAACATGTGCACCCTCATGGCCATGGATCTTGGTGAACTGTGTGAAGACACAATCACTTACAATTGTCCTCTTCTCAGGCAGAATGAACCAGAAGACATAGACTGTTGGTGCAACTCTACGTCTACATGGGTAACTTATGGGACATGCACCGCTACAGGAGAACACAGAAGGGAAAAAAGATCAGTGGCACTCGTTCCACATGTRGGAATGGGACTGGAGACACGAACTGAAACATGGATGTCATCAGAAGGGGCCTGGAAACATGCACAGAGAATTGAAACTTGGGTCTTGAGACATCCAGGCTTCACCATAATGGCAGCACTCCTGGCATACACCATAGGAACGACATATTTCCAAAGAGTCCTGATTTTCATCTTACTGACAGCTGTTGCTCCTTCAATGACAATGCGTTGTATAGGAATATCAAATAGAGACTTTGTGGAAGGGGTTTCAGGAGGAAGCTGGGTTGACATAGTCCTGGAACATGGAAGCTGTGTGACGACGATGGCAAAAAATAAACCAACATTGGATTTTGAACTGATAAAGACAGAAGCGAAACATCCCGCCACTCTAAGGAAGTATTGCATAGAGGCAAAGCTGACCAACACAACAACAGCATCTCGCTGCCCAACACAAGGAGAACCTAGCCTAAATGAAGAACAGGACAAAAGATTTGTCTGCAAACACTCCATGGTAGATAGAGGATGGGGAAATGGATGCGGATTATTTGGAAAGGGAGGTATCGTGACCTGTGCAATGTTCACATGCAAAAAGAACATGGAAGGGAAAATCGTGCAACCAGAAAACTTGGAGTACACCATTGTGATAACACCTCACCCAGGGGAAGAGAATGCAGTCGGAAATGACACAGGAAAACACGGCAAGGAAATTAAAGTAACACCACAGAGTTCCATCACAGAAGCAGAACTAACAGGCTATGGCACTGTCACGATGGAATGCTCTCCGAGAACGGGACTCGACTTCAATGAGATGGTGTTGCTGCAAATGGAAAACAAAGCTTGGCTGGTGCACAGGCAATGGTTCTTAGACYTGCCATTACCATGGCTGCCCGGAGCAGACACACAAGGATCAAATTGGATACAGAAGGAGACATTGGTCACTTTCAAAAATCCCCATGCAAAGAAACAGGATGTTGTTGTTCTAGGATCCCAAGAAGGGGCTATGCACACAGCACTTACAGGGGCCACGGAAATCCAGATGTCATCAGGAAACTTACTGTTCACAGGACATCTTAAATGTAGGCTGAGAATGGACAAACTACAGCTCAAAGGAATGTCATATTCCATGTGTACAGGAAAGTTCAAAGTTGTGAAGGAAATAGCAGAAACACAACATGGAACAATAGTTATCAGAGTACAATATGAAGGGGACGGTTCTCCGTGTAAGATCCCTTTTGAAATAATGGATTTGGAAAAAAGACATGTCTTAGGTCGCTTGATCACAGTCAACCCAATTGTCACAGAAAAAGACAGCCCAGTCAACATAGAAGCAGAACCTCCATTCGGAGACAGCTACATCATTATAGGAGTAGAACCGGGACAACTGAAGCTCAGCTGGTTTAAGAAAGGAAGCTCTATTGGCCAAATGTTTGAGACAACAATGAGAGGAGCGAAGAGAATGGCCATTTTAGGTGACACAGCTTGGGATTTTGGATCCCTGGGAGGAGTGTTCACATCTATAGGAAAGGCCCTCCACCAAGTCTTTGGAGCAAYCYATGGGGCTGCCTTCAGTGGGGTTTCATGGACTATGAAAATCCTCATAGGAGTTGTCATCACATGGATAGGAATGAATTCACGTAGCACTTCACTGTCTGTGTCACTAGTATTAGTGGGAGTCGTGACATTGTACTTGGGAGTTATGGTGCAGGCCGATAGTGGTTGCGTTGTGAGCTGGAAAAACAAAGAACTGAAATGTGGCAGCGGGATTTTTATCACAGACAACGTGCATACATGGACAGAACAATATAAATTCCAACCAGAATCCCCTTCAAAGCTGGCTTCAGCTATCCAGAAGGCTCATGAAGAAGGCATTTGTGGAATCCGCTCAGTAACAAGACTGGAGAATCTGATGTGGAAACAAATAACACCAGAACTGAATCACATTCTAACAGAAAATGAGGTAAAGCTGACTATCATGACAGGAGACATTAAAGGAATCATGCAGGCAGGAAAACGATCCCTGCGGCCTCAACCCACTGAGCTGAAGTACTCTTGGAAAGCATGGGGCAAAGCGAAAATGCTCTCCACAGAGCTTCATAACCACACCTTTCTCATTGATGGCCCCGAAACAGCAGAATGTCCCAACACAAATAGAGCTTGGAACTCACTAGAGGTTGAAGACTATGGCTTTGGAGTATTCACCACTAACATATGGCTGAAATTGAAAGAAAGGCAGGATGTATCTTGTGACTCAAAACTCATGTCAGCAGCCATAAAAGACAACAGAGCCGTCCACGCCGACATGGGTTATTGGATAGAAAGCGCACTCAATGACACATGGAAGATTGAGAAAGCCTCCTTTATTGAAGTCAAAAGCTGCCACTGGCCAAAGTCACACACCCTCTGGAGTAATGGAGTGCTAGAAAGTGAGATGATAATTCCAAAGAATTTTGCAGGACCAGTGTCACAACACAATTACAGACCAGGCTATCATACACAAACGGCAGGACCCTGGCATCTAGGCAGGCTTGAGATGGACTTTGATTTCTGCGAAGGAACTACAGTGGTGGTGACTGAAGACTGTGGAAATAGAGGACCCTCCTTAAGAACAACTACTGCTTCTGGAAAACTCATAACAGAATGGTGCTGCCGATCTTGCACATTACCACCGCTAAGGTACAGAGGTGAGGATGGATGCTGGTATGGAATGGAAATCAGACCATTGAAAGAGAAAGAAGAGAACTTGGTCAACTCTTTGGTCACAGCCGGATATGGACAGATTGACAACTTCTCACTAGGAGTCTTGGGAATGGCATTGTTCCTGGAAGAGATGCTTAGAACCCGAGTAGGGACGAAACATGCAATATTACTAGTTGCAGTCTCTTTCGTGACATTGATCACAGGGAACATGTCCTTTCGAGATTTGGGGAGAGTGATGGTCATGGTGGGCGCTACTATGACGGATGACATAGGCATGGGCGTGACCTATCTTGCCCTATTAGCAGCCTTCAAGGTCAGACCAACTTTTGCAGCTGGACTACTCTTAAGAAAGCTGACCTCCAAGGAATTGATGATGACCACCATAGGAATCGTACTCCTCTCTCAGAGCACCATACCAGAGACCATACTTGAACTGACTGACGCGTTGGCTTTGGGGATGATGGTTCTCAAAATAGTAAGAAACATGGAAAAGTATCAACTAGCAGTGACTATCATGGCTATCTTGTGCGTCCCAAATGCAGTGATATTACAAAACGCATGGAAAGTGAGCTGCACAGCACTGGCAGTGGTGTCCGTTTCCCCACTGCTTTTAACATCTTCACAGCAGAAAACGGATTGGATACCACTGGCGTTGACGATCAAAGGCCTTAATCCAACAGCCATTTTCTTAACAACCCTCTCAAGAACTAGCAAGAAAAGGAGCTGGCCACTAAATGAGGCTATTATGGCAGTCGGGATGGTGAGCATTTTAGCCAGTTCTTTCTTAAAGAATGACATTCCCATGACAGGACCACTAGTGGCTGGAGGGCTTCTCACTGTGTGTTACGTGCTCACTGGAAGATCGGCTGATTTGGAACTGGAGAGAGCTGCTGACATAAGATGGGAAGAACAGGCAGAGATATCAGGAAGCAGTCCAATTTTGTCGATAACAATATCGGAAGATGGCAGCATGTCGATAAAAAATGAAGAAGAAGAACAAACACTGACCATACTGATTAGAACAGGACTGCTGGTGATATCAGGACTTTTTCCCGTGTCAATACCAATCACGGCAGCTGCATGGTACCTGTGGGAAGTGAAGAAACAACGAGCCGGAGTATTGTGGGATGTCCCTTCACCTCCACCTGTGGGAAGGGCCGAACTGGAAGATGGAGCCTATAGAATCAAGCAGAAAGGGATTTTGGGATACTCGCAGATAGGAGCCGGAGTCTACAAAGAAGGAACTTTCCACACAATGTGGCATGTCACACGTGGTGCTGTTCTAATGCATAAAGGGAAGAGAATTGAACCATCATGGGCGGACGTCAAGAAGGACCTAATATCGTATGGAGGAGGTTGGAAGCTAGAAGGAGAATGGAAGGAAGGAGAAGAAGTCCAGGTCCTGGCATTAGAGCCTGGAAAGAATCCAAGAGCCGTCCAAACAAAACCCGGTCTTTTCAAAACCAACACTGGGACCATAGGCGCCGTATCTCTGGACTTTTCTCCTGGAACGTCAGGATCTCCAATTGTCGACAGAAAAGGAAAAGTTGTGGGCCTTTATGGCAACGGTGTCGTCACAAGGAGTGGAACATACGTGAGTGCCATAGCCCAGACTGAAAAAAGCATTGAAGACAACCCAGAGATTGAAGATGACATCTTTCGAAAGAAAAGACTGACCATCATGGACCTCCACCCAGGAGCAGGAAAAACAAAGAGATACCTTCCAGCAATAGTCAGAGAAGCCATAAAACGAGGCTTGAGAACACTAATCCTGGCCCCCACTAGAGTTGTGGCGGCTGAAATGGAAGAGGCTCTCAGAGGACTTCCAATAAGATATCAAACCCCAGCTATCAGAGCTGAGCATACTGGACGGGAGATTGTGGATCTAATGTGTCATGCCACATTCACCATGAGGCTACTATCACCAATTAGAGTGCCAAATTACAACCTGATTATCATGGATGAAGCCCATTTCACAGACCCAGCAAGCATAGCGGCTAGAGGATACATCTCAACTCGAGTAGAGATGGGTGAAGCAGCTGGGATTTTCATGACAGCTACCCCTCCTGGAAGCAGAGACCCATTTCCTCAGAGCAACGCACCAATCATGGATGAAGAAAGGGAAATTCCTGAGCGTTCGTGGAACTCTGGACATGAGTGGGTTACGGATTTTAAAGGGAAGACTGTTTGGTTTGTTCCAAGTATAAAAGCAGGAAATGATATAGCAGCTTGCCTGAGAAAGAATGGGAAGAAAGTGATACAACTCAGCAGGAAGACCTTTGATTCTGAATATATCAAGACTAGGACCAATGATTGGGACTTTGTGGTCACGACAGACATTTCAGAAATGGGTGCTAACTTCAAGGCTGAAAGGGTTATAGACCCCAGACGCTGCATGAAACCAGTCATACTAACAGACGGTGAAGAGCGGGTTATCCTGGCAGGACCCATGCCAGTGACCCACTCTAGTGCAGCACAAAGAAGAGGGAGAGTAGGAAGAAATCCAAAAAATGAAAATGACCAGTATATATACATGGGGGAACCTCTGGAAAATGATGAAGACTGCGCACACTGGAAAGAAGCTAAGATGCTTCTAGATAACATCAACACGCCTGAAGGAATCATTCCCAGCATGTTTGAACCAGAGCGTGAGAAGGTCGACGCCATTGATGGTGAATACCGCTTGAGAGGAGAAGCGAGGAAAACATTTGTGGACCTAATGAGAAGAGGAGACCTACCAGTTTGGCTAGCCTACAGAGTGGCAGCTGAAGGTATCAACTACGCAGACAGAAGATGGTGCTTTGATGGAGTCAAGAACAACCAAATCTTGGAAGAAAATGTGGAAGTGGAAATTTGGACAAAAGAAGGAGAAAGGAAGAAATTAAAACCCAGATGGTTAGATGCTAGGGTCTACTCTGACCCACTGGCACTTAAAGAATTCAAGGAATTCGCAGCTGGAAGAAAATCCCTGACCCTGAATCTAATCACCGAGATGGGTAGGCTCCCAACCTTCATGACCCAGAAAGCAAGGAATGCATTGGACAACTTAGCAGTCCTACATACGGCTGAAGCAGGCGGAAGGGCGTACAATCATGCTCTTAGTGAACTGCCGGAGACTCTGGAGACATTGCTTTTACTGACACTTTTGGCCACAGTCACAGGCGGAATCTTCCTGTTCTTGATGAGCGGAAAGGGTATAGGGAAGATGACCCTGGGAATGTGCTGCATAGTCACAGCTAGTATTCTTCTATGGTATGCACAAATACAGCCACATTGGATAGCAGCTTCAATAATACTGGAGTTTTTTCTCATAGTCTTGCTCATTCCAGAACCAGAAAAGCAGAGAACACCCCAAGATAACCAATTAACTTATGTTGTCATAGCCATCCTCACAGTGGTGGCCGCAACCATGGCAAACGAGATGGGTTTCCTGGAAAAAACAAAGAAAGATTTTGGATTGGGAAGCATCACAACCCAGCAACCTGAGAGCAATATCCTGGACATAGATCTACGTCCTGCATCAGCTTGGACTCTATATGCTGTGGCAACAACTTTCATCACACCAATGTTGAGACATAGCATTGAAAATTCCTCAGTGAATGTGTCTCTAACAGCCATTGCCAACCAAGCCACAGTGTTAATGGGTCTTGGGAAAGGATGGCCATTGTCGAAAATGGACATCGGAGTTCCCCTTCTCGCTATCGGATGCTATTCACAAGTCAACCCCATAACCCTCACAGCAGCCCTTCTCTTATTGGTAGCACATTATGCTATCATAGGGCCAGGACTCCAAGCGAAAGCAACCAGAGAGGCTCAGAAAAGAGCAGCAGCGGGCATCATGAAAAACCCAACTGTGGATGGAATAACAGTGATTGACCTAGATCCAATACCATATGATCCAAAGTTTGAAAAGCAGTTGGGACAAGTAATGCTCTTAGTTCTCTGCGTGACTCAAGTATTGATGATGAGGACTACATGGGCCTTATGTGAAGCTCTAACTTTAGCGACCGGGCCCATCTCTACACTGTGGGAAGGAAATCCAGGGAGATTTTGGAATACAACTATTGCAGTGTCAATGGCTAACATTTTTAGAGGGAGTTATCTGGCCGGAGCCGGACTTCTCTTTTCTATCATGAAGAACACGGCCAACACAAGAAGGGGAACTGGCAACACAGGAGAAACGCTTGGAGAGAAATGGAAAAACCGGTTGAATGCATTGGGGAAGAGTGAATTCCAGATCTATAAGAAAAGTGGAATCCAGGAAGTGGATAGAACRTTAGCAAAAGAAGGCATCAAGAGAGGAGAAACGGACCATCACGCTGTGTCGCGAGGCTCGGCGAAACTGAGATGGTTCGTCGAGAGAAACCTTGTCACACCAGAAGGGAAAGTAGTGGACCTTGGCTGCGGCAGAGGGGGCTGGTCATACCATTGTGGGGGACTAAAGAATGTAAAGGAAGTCAAAGGCCTAACAAAAGGAGGACCAGGACACGAAGAACCCATTCCCATGTCAACATATGGTTGGAATCTGGTGCGTCTGCAAAGTGGAGTCGATGTCTTCTTTACTCCGCCAGAAAAGTGTGACACATTGCTGTGTGACATAGGGGAGTCGTCACCAAACCCCACGGTTGAGGCAGGACGAACACTCAGAGTTCTAAACTTAGTGGAAAACTGGCTGAACAATAATACCCAATTTTGCATAAAGGTTCTTAATCCATATATGCCTTCAGTTATAGAAAAAATGGAAGCGCTACAAAGGAAATACGGAGGAGCTTTGGTGAGGAATCCACTCTCACGAAATTCCACACACGAGATGTACTGGGTATCCAATGCTTCCGGGAACATAGTGTCATCAGTGAACATGATTTCAAGAATGTTAATTAACAGATTCACAATGAGACACAAGAAGGCCACATACGAGCCGGATGTTGATCTCGGAAGTGGAACCCGCAACATCGGAATTGAAAGTGAAGTACCAAATCTAGACATAATTGGGAAAAGAATAGAAAAAATAAAACAAGAGCATGAAACATCATGGCACTATGATCAAGACCACCCATACAAAACGTGGGCCTACCATGGCAGCTACGAAACAAAACAGACTGGATCAGCATCATCCATGGTGAACGGAGTGGTTAGGCTGCTAACAAAACCTTGGGACGTCATTCCCATGGTGACACAGATGGCAATGACAGACACGACTCCATTTGGACAACAGCGCGTTTTCAAAGAGAAAGTGGACACGAGAACCCAAGAACCAAAAGAAGGAACGAAGAAACTAATGAAAATCACAGCAGAATGGCTCTGGAAAGAACTAGGAAAGAAAAAGACACCTAGGATGTGCACCAGAGAAGAATTCACAAGAAAGGTGAGAAGCAATGCAGCCTTAGGTGCCATATTCACTGATGAGAACAAGTGGAAGTCGGCACGTGAAGCTGTTGAAGACAGTGGATTTTGGGAATTGGTTGACAAGGAAAGGAATCTCCATCTTGAAGGAAAGTGTGAGACATGTGTGTATAACATGATGGGAAAGAGAGAGAAGAAGCTAGGGGAGTTCGGCAAAGCAAAAGGCAGCAGAGCCATATGGTACATGTGGCTTGGAGCACGCTTCTTAGAGTTTGAAGCCCTGGGATTCTTGAATGAAGATCACTGGTTTTCCAGAGAGAACTCCCTGAGTGGAGTAGAGGGAGAAGGGCTGCACAAACTAGGCTACATTCTAAGAGACGTGAGTAAGAAAGAAGGAGGAGCAATGTACGCCGATGACACCGCAGGATGGGATACAAGAATCACGCTAGAGGACTTGAAAAATGAAGAAATGGTGACAAACCACATGGAAGGAGAACACAAGAAACTTGCTGAAGCCATTTTCAGATTAACGTACCAAAACAAAGTGGTGCGTGTGCAAAGACCGACATCAAGAGGCACAGTAATGGACATTATATCGAGAAGAGACCAAAGAGGTAGTGGACAAGTTGTCACCTACGGCCTCAATACTTTCACCAACATGGAAGCCCAACTGATCAGACAGATGGAGGGAGAAGGAGTCTTCAAAAGCATCCAGCACCTGACAGCCACAGAAGAAATTGCAGTGAAAAACTGGTTAGTAAGAGTGGGGCGTGAGAGGTTATCAAGAATGGCCATCAGCGGAGATGATTGTGTTGTGAAACCCTTAGATGACAGGTTTGCAAACGCTCTAACAGCTTTAAATGACATGGGAAAGGTCAGGAAAGACATACAACAATGGGAACCTTCAAGAGGATGGAACGATTGGACACAAGTGCCCTTCTGTTCACACCATTTCCATGAGTTAATCATGAAGGACGGTCGTGTACTTGTGGTTCCATGTAGAAACCAAGATGAACTGATTGGTAGGGCCCGAATTTCCCAGGGAGCCGGGTGGTCCTTGAGGGAAACAGCTTGTTTGGGGAAGTCTTATGCCCAAATGTGGAGCCTGATGTACTTCCACAGACGTGACCTTAGGCTGGCGGCAAACGCTATTTGCTCGGCGGTCCCTTCACATTGGGTTCCAACAAGTCGAACAACCTGGTCCATACACGCCACACATGAGTGGATGACAACAGAAGACATGCTGACAGTCTGGAACAGGGTGTGGATTCAAGAAAACCCATGGATGGAAGACAAAACTCCAGTAGAATCATGGGAGGAAATCCCATATTTGGGGAAGAGAGAAGACCAGTGGTGCGGCTCATTGATTGGGCTAACAAGCAGGGCCACCTGGGCAAAGAACATCCAAACAGCAATAAATCAAGTTAGATCCCTAATAGGCAATGAGGAATACACAGACTACATGCCATCTATGAAAAGATTCAGAAGAGAAGAGGAAGAGGCAGGAGTCTTGTGG
>S252
CTGAAACGCGAGAGAAACCGCGTGTCAACTGTGCAGCAGCTGACAAAGAGATTCTCACTTGGAATGCTACAGGGACGAGGACCACTGAAACTGTTCATGGCCCTGGTGGCATTCCTTCGTTTCCTAACAATCCCGCCAACAGCAGGGATATTAAAAAGATGGGGAACAATCAAAAAATCAAAGGCTATCAATGTCTTGAGAGGGTTCAGGAAAGAGATTGGAAGGATGCTGAACATCTTGAACAGGAGACGCAGAACTGCAGGTATAGTTATTATGATGATCCCAACAGTGATGGCGTTCCATTTAACCACACGCAATGGAGAACCACACATGATCGTCAGTAGACAAGAGAAAGGGAAAAGTCTTCTGTTTAAAACAGAGAACGGTGTGAACATGTGCACCCTCATGGCCATGGATCTTGGTGAACTGTGTGAAGACACAATCACTTACAATTGTCCTCTTCTCAGGCAGAATGAACCAGAAGACATAGACTGTTGGTGCAACTCTACGTCTACATGGGTAACTTATGGGACATGCACCGCTACAGGAGAACACAGAAGGGAAAAAAGATCAGTGGCACTCGTTCCACATGTGGGAATGGGACTGGAGACACGAACTGAAACATGGATGTCATCAGAAGGGGCCTGGAAACATGCACAGAGAATTGAAACTTGGGTCTTGAGACATCCAGGCTTCACCATAATGGCAGCATTCCTGGCATACACCATAGGAACGACATATTTCCAAAGAGTCCTGATTTTCATCTTACTGACAGCTGTTGCTCCTTCAATGACAATGCGTTGTATAGGAATATCAAATAGAGACTTTGTGGAAGGGGTTTCAGGAGGAAGCTGGGTTGACATAGTCCTGGAACATGGAAGCTGTGTGACGACGATGGCAAAAAATAAACCAACATTGGATTTTGAACTGATAAAGACAGAAGCGAAACATCCCGCCACTCTAAGGAAGTATTGCATAGAGGCAAAGCTGACCAACACAACAACAGCATCTCGCTGCCCAACACAAGGAGAACCTAGCCTAAATGAAGAACAGGACAAAAGATTTGTCTGCAAACACTCCATGGTAGATAGAGGATGGGGAAATGGATGCGGATTATTTGGAAAGGGAGGTATCGTGACCTGTGCAATGTTCACATGCAAAAAGAACATGGAAGGGAAAATCGTGCAACCAGAAAACTTGGAGTACACCATTGTGATAACACCTCACTCAGGGGAAGAGAATGCAGTCGGAAATGACACAGGAAAACACGGCAAGGAAATTAAAGTAACACCACAGAGTTCCATCACAGAAGCAGAACTAACAGGCTATGGCACTGTCACGATGGAATGCTCTCCGAGAACGGGACTCGACTTCAATGAGATGGTGTTGCTGCAAATGGAAAACAAAGCTTGGCTGGTGCACAGGCAATGGTTCTTAGACCTGCCATTACCATGGCTGCCCGGAGCAGACACACAAGGATCAAATTGGATACAGAAGGAGACATTGGTCACTTTCAAAAATCCCCATGCAAAGAAACAGGATGTTGTTGTTCTAGGATCCCAAGAAGGGGCTATGCACACAGCACTTACAGGGGCCACGGAAATCCAGATGTCATCAGGAAACTTACTGTTCACAGGACATCTTAAATGTAGGCTGAGAATGGACAAACTACAGCTCAAAGGAATGTCATATTCCATGTGTACAGGAAAGTTCAAAGTTGTGAAGGAAATAGCAGAAACACAACATGGAACAATAGTTATCAGAGTACAATATGAAGGGGACGGTTCTCCGTGCAAGATCCCTTTTGAAATAATGGATTTGGAAAAAAGACATGTCTTAGGTCGCTTGATCACAGTCAACCCAATTGTCACAGAAAAAGACAGCCCAGTCAACATAGAAGCAGAACCTCCATTCGGAGACAGCTACATCATTATAGGAGTAGAACCGGGACAACTGAAGCTCAGCTGGTTTAAGAAAGGAAGCTCTATWGGCCAAATGTTTGAGACAACAATGAGAGGAGCGAAGAGAATGGCCATTTTAGGTGACACAGCTTGGGATTTTGGATCCCTGGGAGGAGTGTTCACATCTATAGGAAAGGCCCTCCACCAAGTCTTTGGAGCAATCTATGGGGCTGCCTTCAGTGGGGTTTCATGGACTATGAAAATCCTCATAGGAGTTGTCATCACATGGATAGGAATGAATTCACGTAGCACTTCACTGTCTGTGTCACTAGTATTAGTGGGAGTCGTGACATTGTACTTGGGAGTTATGGTGCAGGCCGATAGTGGTTGCGTTGTGAGCTGGAAAAACAAAGAACTGAAATGTGGCAGCGGGATTTTTATCACAGACAACGTGCATACATGGACAGAACAATATAAATTCCAACCAGAATCCCCTTCAAAGCTGGCTTCAGCTATCCAGAAGGCTCATGAAGAAGGCATTTGTGGAATCCGCTCAGTAACAAGACTGGAGAATCTGATGTGGAAACAAATAACACCAGAACTGAATCACATTCTAACAGAAAATGAGGTAAAGTTGACTATCATGACAGGAGACATTAAAGGAATCATGCAGGCAGGAAAACGATCCCTGCGGCCTCAACCCACTGAGCTGAAGTACTCTTGGAAAGCATGGGGCAAAGCGAAAATGCTCTCCACAGAGCTTCATAACCACACCTTTCTCATTGATGGCCCCGAAACAGCAGAATGTCCCAACACAAATAGAGCTTGGAACTCACTAGAGGTTGAAGACTATGGCTTTGGAGTATTCACCACTAACATATGGCTGAAATTGAAAGAAAGGCAGGATGTATCTTGTGACTCAAAACTCATGTCAGCAGCCATAAAAGACAACAGAGCCGTCCACGCCGACATGGGTTATTGGATAGAAAGCGCACTCAATGACACATGGAAGATTGAGAAAGCCTCCTTTATTGAAGTCAAAAGCTGCCACTGGCCAAAGTCACACACCCTCTGGAGTAATGGAGTGCTAGAAAGTGAGATGATAATTCCAAAGAATTTTGCAGGACCAGTGTCACAACACAATTACAGACCAGGCTATCATACACAAACGGCAGGACCCTGGCATCTAGGCAGGCTTGAGATGGACTTTGATTTCTGCGAAGGAACTACAGTGGTGGTGACTGAAGACTGTGGAAATAGAGGACCCTCCTTAAGAACAACTACTGCTTCTGGAAAACTCATAACAGAATGGTGCTGCCGATCTTGCACATTACCACCGCTAAGGTACAGAGGTGAGGATGGATGCTGGTATGGAATGGAAATCAGACCATTGAAAGAGAAAGAAGAGAACTTGGTCAACTCTTTGGTCACAGCCGGACATGGACAGATTGACAACTTCTCACTAGGAGTCTTGGGAATGGCATTGTTCCTGGAAGAGATGCTTAGAACCCGAGTAGGGACGAAACATGCAATATTACTAGTTGCAGTCTCTTTCGTGACATTGATCACAGGGAACATGTCCTTTCGAGATTTGGGGAGAGTGATGGTCATGGTGGGCGCTACTATGACGGATGACATAGGCATGGGCGTGACCTATCTTGCCCTATTAGCAGCCTTCAAGGTCAGACCAACTTTTGCAGCTGGACTACTCTTAAGAAAGCTGACCTCCAAGGAATTGATGATGACCACCATAGGAATCGTACTCCTCTCTCAGAGCACCATACCAGAGACCATACTTGAACTGACTGACGCGTTGGCTTTGGGGATGATGGTTCTCAAAATAGTAAGAAACATGGAAAAGTATCAACTAGCAGTGACTATCATGGCTATCTTGTGCGTCCCAAATGCAGTGATATTACAAAACGCATGGAAAGTGAGCTGCACAGCACTGGCAGTGGTGTCCGTTTCCCCACTGCTTTTAACATCTTCACAGCAGAAAACGGATTGGATACCACTGGCGTTGACGATCAAAGGCCTTAATCCAACAGCCATTTTCTTAACAACCCTCTCAAGAACTAGCAAGAAAAGGAGCTGGCCACTAAATGAGGCTATTATGGCAGTCGGGATGGTGAGCATTTTAGCCAGTTCTTTCTTAAAGAATGACATTCCCATGACAGGACCACTAGTGGCTGGAGGGCTTCTCACTGTGTGTTACGTGCTCACTGGAAGATCGGCTGATTTGGAACTGGAGAGAGCTGCTGATATAAGATGGGAAGAACAGGCAGAGATATCAGGAAGCAGTCCAATTTTGTCGATAACAATATCGGAAGATGGCAGCATGTCGATAAAAAATGAAGAAGAAGAACAAACACTGACCATACTGATTAGAACAGGACTGCTGGTGATATCAGGACTTTTTCCCGTGTCAATACCAATCACGGCAGCTGCATGGTACCTGTGGGAAGTGAAGAAACAACGAGCCGGAGTATTGTGGGATGTCCCTTCACCTCCACCTGTGGGAAGGGCCGAACTGGAAGATGGAGCCTATAGAATCAAGCAGAAAGGGATTTTGGGATACTCGCAGATAGGAGCCGGAGTCTACAAAGAAGGAACTTTCCACACAATGTGGCATGTCACACGTGGTGCTGTTCTAATGCATAAAGGGAAGAGAATTGAACCATCATGGGCGGACGTCAAGAAGGACCTAATATCGTATGGAGGAGGTTGGAAGCTAGAAGGAGAATGGAAGGAAGGAGAAGAAGTCCAGGTCCTGGCATTAGAGCCTGGAAAGAATCCAAGAGCCGTCCAAACAAAACCCGGTCTTTTCAAAACCAACACTGGGACCATAGGCGCCGTATCTCTGGACTTTTCTCCTGGAACGTCAGGATCTCCAATTGTCGACAGAAAAGGAAAAGTTGTGGGCCTTTATGGCAACGGTGTCGTCACAAGGAGTGGAACATACGTGAGTGCCATAGCCCAGACTGAAAAAAGCATTGAAGACAACCCAGAGATTGAAGATGACATCTTTCGAAAGAAAAGACTGACCATCATGGACCTCCACCCAGGAGCAGGAAAAACAAAGAGATACCTTCCAGCAATAGTCAGAGAAGCCATAAAACGAGGCTTGAGAACACTAATCCTGGCCCCCACTAGAGTTGTGGCGGCTGAAATGGAAGAGGCTCTCAGAGGACTTCCAATAAGATATCAAACCCCAGCTATCAGAGCTGAGCATACTGGACGGGAGATTGTGGATCTAATGTGTCATGCCACATTCACCATGAGGCTACTATCACCAATTAGAGTGCCAAATTACAACCTGATTATCATGGATGAAGCCCATTTCACAGACCCAGCAAGCATAGCGGCTAGAGGATACATCTCAACTCGAGTAGAGATGGGTGAAGCAGCTGGGATTTTCATGACAGCTACCCCTCCTGGAAGCAGAGACCCATTTCCTCAGAGCAACGCACCAATCATGGATGAAGAAAGGGAAATTCCTGAGCGTTCGTGGAACTCTGGACATGAGTGGGTTACGGATTTTAAAGGGAAGACTGTTTGGTTTGTTCCAAGTATAAAAGCAGGAAATGATATAGCAGCTTGCCTGAGAAAGAATGGGAAGAAAGTGATACAACTCAGCAGGAAGACCTTTGATTCTGAATATATCAAGACTAGGACCAATGATTGGGACTTTGTGGTCACGACAGACATTTCAGAAATGGGTGCCAACTTCAAGGCTGAAAGGGTTATAGACCCCAGACGCTGCATGAAACCAGTCATACTAACAGACGGTGAAGAGCGGGTTATCCTGGCAGGACCCATGCCAGTGACCCACTCTAGTGCAGCACAAAGAAGAGGGAGAGTAGGAAGAAATCCAAAAAATGAAAATGACCAGTATATATACATGGGGGAACCTCTGGAAAATGATGAAGACTGCGCACACTGGAAAGAAGCTAAGATGCTTCTAGATAACATCAACACGCCTGAAGGAATCATTCCCAGCATGTTTGAACCAGAGCGTGAGAAGGTCGACGCCATTGATGGTGAATACCGCTTGAGAGGAGAAGCGAGGAAAACATTTGTGGACCTAATGAGAAGAGGAGACCTACCAGTTTGGCTAGCCTACAGAGTGGCAGCTGAAGGTATCAACTACGCAGACAGAAGATGGTGCTTTGATGGAGTCAAGAACAACCAAATCTTGGAAGAAAATGTGGAAGTGGAAATTTGGACAAAAGAAGGAGAAAGGAAGAAATTAAAACCCAGATGGTTAGATGCTAGGGTCTACTCTGACCCACTGGCACTTAAAGAATTCAAGGAATTCGCAGCTGGAAGAAAATCCCTGACCCTGAATCTAATCACCGAGATGGGTAGGCTCCCAACCTTCATGACCCAGAAAGCAAGGAATGCATTGGACAACTTAGCAGTCCTACACACGGCTGAAGCAGGCGGAAGGGCGTACAATCATGCTCTTAGTGAACTGCCGGAGACTCTGGAGACATTGCTTTTACTGACACTTTTGGCCACAGTCACAGGCGGAATCTTCCTGTTCTTGATGAGCGGAAAGGGTATAGGGAAGATGACCCTGGGAATGTGCTGCATAGTCACAGCTAGTATTCTTCTATGGTATGCACAAATACAGCCACATTGGATAGCAGCTTCAATAATACTGGAGTTTTTTCTCATAGTCTTGCTCATTCCAGAACCAGAAAAGCAGAGAACACCCCAAGATAACCAATTAACTTATGTTGTCATAGCCATCCTCACAGTGGTGGCCGCAACCATGGCAAACGAGATGGGTTTCCTGGAAAAAACAAAGAAAGATTTTGGATTGGGAAGCATCACAACCCAGCAACCTGAGAGCAATATCCTGGACATAGATCTACGTCCTGCATCAGCTTGGACTCTATATGCTGTGGCAACAACTTTCATCACACCAATGTTGAGACATAGCATTGAAAATTCCTCAGTGAATGTGTCTCTAACAGCCATTGCCAACCAAGCCACAGTGTTAATGGGTCTTGGGAAAGGATGGCCATTGTCGAAAATGGACATCGGAGTTCCCCTTCTTGCCATCGGATGCTATTCACAAGTCAACCCCATAACCCTCACAGCAGCCCTTCTCTTATTGGTAGCACATTATGCTATCATAGGGCCAGGACTCCAAGCGAAAGCAACCAGAGAGGCTCAGAAAAGAGCAGCAGCGGGCATCATGAAAAACCCAACTGTGGATGGAATAACAGTGATTGACCTAGATCCAATACCATATGATCCAAAGTTTGAAAAGCAGTTGGGACAAGTAATGCTCTTAGTCCTCTGCGTGACTCAAGTATTGATGATGAGGACTACATGGGCTTTATGTGAAGCTCTAACTTTAGCGACCGGGCCCATCTCTACACTGTGGGAAGGAAATCCAGGGAGATTTTGGAATACAACTATTGCAGTGTCAATGGCTAACATTTTTAGAGGGAGTTATCTGGCCGGAGCCGGACTTCTCTTTTCTATCATGAAGAACACGGCCAACACAAGAAGGGGAACTGGCAACACAGGAGAAACGCTTGGAGAGAAATGGAAAAACCGGTTGAATGCATTGGGGAAGAGTGAATTCCAGATCTATAAGAAAAGTGGAATCCAGGAAGTGGATAGAACGTTAGCAAAAGAAGGCATCAAGAGAGGAGAAACGGACCATCACGCTGTGTCGCGAGGCTCAGCGAAACTGAGATGGTTCGTCGAGAGAAACCTTGTCACACCAGAAGGGAAAGTAGTGGACCTTGGCTGCGGCAGAGGGGGCTGGTCATACTATTGTGGGGGACTAAAGAATGTAAAGGAAGTCAAAGGCCTAACAAAAGGAGGACCAGGACACGAAGAACCCATTCCCATGTCAACATATGGTTGGAATCTGGTGCGTCTGCAAAGTGGAGTCGATGTCTTCTTTACTCCGCCAGAAAAGTGTGACACATTGCTGTGTGACATAGGGGAGTCGTCACCAAACCCCACGGTTGAGGCAGGACGAACACTCAGAGTTCTAAACTTAGTGGAAAACTGGCTGAACAATAATACCCAATTTTGCATAAAGGTTCTTAATCCATATATGCCTTCAGTTATAGAAAAAATGGAAGCGCTACAAAGGAAATACGGAGGAGCTTTGGTGAGGAATCCACTCTCACGAAATTCCACACACGAGATGTACTGGGTATCCAATGCTTCCGGGAACATAGTGTCATCAGTGAACATGATTTCAAGAATGTTGATTAACAGATTCACAATGAGACACAAGAAGGCCACATACGAGCCGGATGTTGATCTCGGAAGTGGAACCCGCAACATCGGAATTGAAAGTGAAGTACCAAATCTAGACATAATTGGGAAAAGAATAGAAAAAATAAAACAAGAGCATGAAACATCATGGCACTATGATCAAGACCACCCATACAAAACGTGGGCCTACCATGGCAGCTACGAAACAAAACAGACTGGATCAGCATCATCCATGGTGAACGGAGTGGTTAGGCTGCTAACAAAACCTTGGGACGTCATTCCCATGGTGACACAGATGGCAATGACAGACACGACTCCATTTGGACAACAGCGCGTTTTCAAAGAGAAAGTGGACACGAGAACCCAAGAACCAAAAGAAGGAACGAAGAAACTAATGAAAATCACAGCAGAATGGCTCTGGAAAGAACTAGGAAAGAAAAAGACACCTAGGATGTGCACCAGAGAAGAATTCACAAGAAAGGTGAGAAGCAATGCAGCCTTAGGTGCCATATTCACTGATGAGAACAAGTGGAAGTCGGCACGTGAAGCTGTTGAAGACAGTGGATTTTGGGAATTGGTTGACAAGGAAAGGAATCTCCATCTTGAAGGAAAGTGTGAGACATGTGTGTATAACATGATGGGAAAGAGAGAGAAGAAGCTAGGGGAGTTCGGCAAAGCAAAAGGCAGCAGAGCCATATGGTACATGTGGCTTGGAGCACGCTTCTTAGAGTTTGAAGCCCTGGGATTCTTGAATGAAGATCACTGGTTTTCCAGAGAGAACTCCCTGAGTGGAGTAGAAGGAGAAGGGCTGCACAAACTAGGCTACATTCTAAGAGACGTGAGTAAGAAAGAAGGAGGAGCAATGTACGCCGATGACACCGCAGGATGGGACACAAGAATCACGCTAGAGGACTTGAAAAATGAAGAAATGGTGACAAACCACATGGAAGGAGAACACAAGAAACTTGCTGAAGCCATTTTCAGATTAACGTACCAAAACAAAGTGGTGCGTGTGCAAAGACCGACATCAAGAGGCACAGTAATGGACATTATATCGAGAAGAGACCAAAGAGGTAGTGGACAAGTTGTCACCTACGGCCTCAATACTTTCACCAACATGGAAGCCCAACTGATCAGACAGATGGAGGGAGAAGGAGTCTTCAAAAGCATCCAGCACCTGACAGCCACAGAAGAAATTGCAGTGAAAAACTGGTTAGTAAGAGTGGGGCGTGAGAGGTTATCAAGAATGGCCATCAGCGGAGATGATTGTGTTGTGAAACCCTTAGATGACAGGTTTGCAAACGCTCTAACAGCTTTAAATGACATGGGAAAGGTCAGGAAAGACATACAACAATGGGAACCTTCAAGAGGATGGAACGATTGGACACAAGTGCCCTTTTGTTCACACCATTTCCATGAGTTAATCATGAAGGACGGTCGTGTACTTGTGGTTCCATGTAGAAACCAAGATGAACTGATTGGTAGGGCCCGAATTTCCCAGGGAGCCGGGTGGTCCTTGCGGGAAACAGCTTGTTTGGGGAAGTCTTACGCCCAAATGTGGAGCCTAATGTACTTCCACAGACGTGACCTTAGGCTGGCGGCAAACGCTATTTGCTCGGCGGTCCCTTCACATTGGGTTCCAACAAGTCGAACAACCTGGTCCATACACGCCACACATGAGTGGATGACAACAGAAGACATGCTGACAGTCTGGAACAGGGTGTGGATTCAAGAAAACCCATGGATGGAAGACAAAACTCCAGTAGAATCATGGGAGGAAATCCCATATTTGGGGAAGAGAGAAGACCAGTGGTGCGGCTCATTGATTGGGCTAACAAGCAGGGCCACCTGGGCAAAGAACATCCAAACAGCAATAAATCAAGTTAGATCCCTAATAGGCAATGAGGAATACACAGACTACATGCCATCTATGAAAAGATTCAGAAGAGAAGAGGAAGAGGCAGGAGTCTTGTGG
>S263
CTGAAACGCGAGAGAAACCGCGTGTCAACTGTGCAGCAGCTGACAAAGAGATTCTCACTTGGAATGCTACAGGGACGAGGACCACTGAAACTGTTCATGGCCCTGGTGGCATTCCTTCGTTTCCTAACAATCCCGCCAACAGCAGGGATATTAAAAAGATGGGGAACAATCAAAAAATCAAAGGCTATCAATGTCTTGAGAGGGTTCAGGAAAGAGATTGGAAGGATGCTGAACATCTTGAACAGGAGACGCAGAACTGCAGGTATAGTTATTATGATGATCCCAACAGTGATGGCGTTCCATTTAACCACACGCAATGGAGAACCACACATGATCGTCAGTAGACAAGAGAAAGGGAAAAGTCTTCTGTTTAAAACAGAGAACGGTGTGAACATGTGCACCCTCATGGCCATGGACCTTGGTGAACTGTGTGAAGACACAATCACTTACAATTGTCCTCTTCTCAGGCAGAATGAACCAGAAGACATAGACTGTTGGTGCAACTCTACGTCTACATGGGTAACTTATGGGACATGCACCGCTACAGGAGAACACAGAAGGGAAAAAAGATCAGTGGCACTCGTTCCACATGTGGGAATGGGACTGGAGACACGAACTGAAACATGGATGTCATCAGAAGGGGCCTGGAAACATGCACAGAGAATTGAAACTTGGGTCTTGAGACATCCAGGCTTCACCATAATGGCAGCACTCCTTGCATACACCATAGGAACGACATATTTCCAAAGAGTCCTGATTTTCATCTTACTGACAGCTGTTGCTCCTTCAATGACAATGCGTTGTATAGGAATATCAAATAGAGACTTTGTGGAAGGGGTTTCAGGAGGAAGCTGGGTTGACATAGTCCTGGAACATGGAAGCTGTGTGACGACGATGGCAAAAAACAAACCAACATTGGATTTTGAACTGATAAAGACAGAAGCGAAACATCCCGCCACTCTAAGGAAGTATTGCATAGAGGCAAAGCTGACCAACACAACAACAGCATCTCGCTGCCCAACACAAGGAGAACCTAGCCTAAATGAAGAACAGGACAAAAGATTTGTCTGCAAACACTCCATGGTAGATAGAGGATGGGGAAATGGATGCGGATTATTTGGAAAGGGAGGTATCGTGACCTGTGCAATGTTCACATGCAAAAAGAACATGGAAGGGAAAATCGTGCAACCAGAAAACTTGGAGTACACCATTGTGATAACACCTCACTCAGGGGAAGAGAATGCAGTCGGAAATGACACAGGAAAACACGGCAAGGAAATTAAAGTAACACCACAGAGTTCCATCACAGAAGCAGAACTAACAGGCTATGGCACTGTCACGATGGAATGCTCTCCGAGAACGGGACTCGACTTCAATGAGATGGTGTTGCTGCAAATGGAAAACAAAGCTTGGCTGGTGCACAGGCAATGGTTCTTAGACCTGCCATTACCATGGCTGCCCGGAGCAGACACACAAGGATCAAATTGGATACAGAAGGAGACATTGGTCACTTTCAAAAATCCCCATGCAAAGAAACAGGATGTTGTTGTTCTAGGATCCCAAGAAGGGGCTATGCACACAGCACTTACAGGGGCCACGGAAATCCAGATGTCATCAGGAAACTTACTGTTCACAGGACATCTTAAATGTAGGCTGAGAATGGACAAACTACAGCTCAAAGGAATGTCATATTCCATGTGTACAGGAAAGTTCAAAGTTGTGAAGGAAATAGCAGAAACACAACATGGAACAATAGTTATTAGAGTACAATATGAAGGGGACGGTTCTCCGTGCAAGATCCCTTTTGAAATAATGGATTTGGAAAAAAGACATGTCTTAGGTCGCTTGATCACAGTCAACCCAATTGTCACAGAAAAAGACAGCCCAGTCAACATAGAAGCAGAACCTCCATTCGGAGACAGCTACATCATTATAGGAGTAGAACCGGGACAACTGAAGCTCAGCTGGTTTAAGAAAGGAAGCTCTATTGGCCAAATGTTTGAGACAACAATGAGAGGAGCGAAGAGAATGGCCATTTTAGGTGACACAGCTTGGGATTTTGGATCCCTGGGAGGAGTGTTCACATCTATAGGAAAGGCCCTCCACCAAGTCTTTGGAGCAATCTATGGGGCTGCCTTCAGTGGGGTTTCATGGACTATGAAAATCCTCATAGGAGTTGTCATCACATGGATAGGAATGAATTCACGTAGCACTTCACTGTCTGTGTCACTAGTATTAGTGGGAGTCGTGACATTGTACTTGGGAGTTATGGTGCAGGCCGATAGTGGTTGCGTTGTGAGCTGGAAAAACAAAGAACTGAAATGTGGCAGCGGGATTTTTATCACAGACAACGTGCATACATGGACAGAACAATATAAATTCCAACCAGAATCCCCTTCAAAGCTGGCTTCAGCTATCCAGAAGGCTCATGAAGAAGGCATTTGTGGAATCCGCTCAGTAACAAGACTGGAGAATCTGATGTGGAAACAAATAACACCAGAACTGAATCACATTCTAACAGAAAATGAGGTAAAGCTGACTATCATGACAGGAGACATTAAAGGAATCATGCAGGCAGGAAAACGATCCCTGCGGCCTCAACCCACTGAGCTGAAGTACTCTTGGAAAGCATGGGGCAAAGCGAAAATGCTCTCCACAGAGCTTCATAACCACACCTTTCTCATTGATGGCCCCGAAACAGCAGAATGTCCCAACACAAATAGAGCTTGGAACTCACTAGAGGTTGAAGACTATGGCTTTGGAGTATTCACCACTAACATATGGCTGAAATTGAAAGAAAGGCAGGATGTATCTTGTGACTCAAAACTCATGTCAGCAGCCATAAAAGACAACAGAGCCGTCCACGCCGACATGGGTTATTGGATAGAAAGCGCACTCAATGACACATGGAAGATTGAGAAAGCCTCCTTTATTGAAGTCAAAAGCTGCCACTGGCCAAAGTCACACACTCTCTGGAGTAATGGAGTGCTAGAAAGTGAGATGATAATTCCAAAGAATTTTGCAGGACCAGTGTCACAACACAATTACAGACCAGGCTATCATACACAAACGGCAGGACCCTGGCATCTAGGCAGGCTTGAGATGGACTTTGATTTCTGCGAAGGAACTACAGTGGTGGTGACTGAAGACTGTGGAAATAGAGGACCCTCCTTAAGAACGACTACTGCTTCTGGAAAACTCATAACAGAATGGTGCTGCCGATCTTGCACATTACCACCGCTAAGGTACAGAGGTGAGGATGGATGCTGGTATGGAATGGAAATCAGACCATTGAAAGAGAAAGAAGAGAACTTGGTCAACTCTTTGGTCACAGCCGGATATGGACAGATTGACAACTTCTCACTAGGAGTCTTGGGAATGGCATTGTTCCTGGAAGAGATGCTTAGAACCCGAGTAGGGACGAAACATGCAATATTACTAGTTGCAGTCTCTTTCGTGACATTGATCACAGGGAACATGTCCTTTCGAGATTTGGGGAGAGTGATGGTCATGGTGGGCGCTACTATGACGGATGACATAGGCATGGGCGTGACCTATCTTGCCCTATTAGCAGCCTTCAAGGTCAGACCAACTTTTGCAGCTGGACTACTCTTAAGAAAGCTGACCTCCAAGGAATTGATGATGACCACCATAGGAATCGTACTCCTCTCTCAGAGCACCATACCAGAGACCATACTTGAACTGACTGACGCGTTGGCTTTGGGGATGATGGTTCTCAAAATAGTAAGAAACATGGAAAAGTATCAACTAGCAGTGACTATCATGGCTATCTTGTGCGTCCCAAATGCAGTGATATTACAAAACGCATGGAAAGTGAGCTGCACAGCACTGGCAGTGGTGTCCGTTTCCCCACTGCTTTTAACATCTTCACAGCAGAAAACGGATTGGATACCACTGGCGTTGACGATCAAAGGCCTTAATCCAACAGCCATTTTCTTAACAACCCTCTCAAGAACTAGCAAGAAAAGGAGCTGGCCACTAAATGAGGCTATTATGGCAGTCGGGATGGTGAGCATTTTAGCCAGTTCTTTCTTAAAGAATGACATTCCCATGACAGGACCACTAGTGGCTGGAGGGCTTCTCACTGTGTGTTACGCGCTCACTGGAAGATCGGCTGATTTGGAACTGGAGAGAGCTGCTGACATAAGATGGGAAGAACAGGCAGAGATATCAGGAAGCAGTCCAATTTTGTCGATAACAATATCGGAAGATGGCAGCATGTCGATAAAAAATGAAGAAGAAGAACAAACACTGACCATACTGATTAGAACAGGACTGCTGGTGATATCAGGACTTTTTCCCGTGTCAATACCAATCACGGCAGCTGCATGGTACCTGTGGGAAGTGAAGAAACAACGAGCCGGAGTATTGTGGGATGTCCCTTCACCTCCACCTGTGGGAAGGGCCGAACTGGAAGATGGAGCCTATAGAATCAAGCAGAAAGGGATTTTGGGATACTCGCAGATAGGAGCCGGAGTCTACAAAGAAGGAACTTTCCACACAATGTGGCATGTCACACGTGGTGCTGTTCTAATGCATAAAGGGAAGAGAATTGAACCATCATGGGCGGACGTCAAGAAGGACCTAATATCGTATGGAGGAGGTTGGAAGCTAGAAGGAGAATGGAAGGAAGGAGAAGAAGTCCAGGTCCTGGCATTAGAGCCTGGAAAGAATCCAAGAGCCGTCCAAACAAAACCCGGTCTTTTCAAAACCAACACTGGGACCATAGGCGCCGTATCTCTGGACTTTTCTCCTGGAACGTCAGGATCTCCAATTGTCGACAGAAAAGGAAAAGTTGTGGGCCTTTATGGCAACGGTGTCGTCACAAGGAGTGGAACATACGTGAGTGCCATAGCCCAGACTGAAAAAAGCATTGAAGACAACCCAGAGATTGAAGATGACATCTTTCGAAAGAAAAGACTGACCATCATGGACCTCCACCCAGGAGCAGGAAAAACAAAGAGATACCTTCCAGCAATAGTCAGAGAAGCCATAAAACGAGGCTTGAGAACACTAATCCTGGCCCCCACTAGAGTTGTGGCGGCTGAAATGGAAGAGGCTCTCAGAGGACTTCCAATAAGATATCAAACCCCAGCTATCAGAGCTGAGCATACTGGACGGGAGATTGTGGATCTAATGTGTCATGCCACATTCACCATGAGGCTACTATCACCAATTAGAGTGCCAAATTACAACCTGATTATCATGGATGAAGCCCATTTCACAGACCCAGCAAGCATAGCGGCTAGAGGATACATCTCAACTCGAGTAGAGATGGGTGAAGCAGCTGGGATTTTCATGACAGCTACCCCTCCTGGAAGCAGAGACCCATTTCCTCAGAGCAACGCACCAATCATGGATGAAGAAAGGGAAATTCCTGAGCGTTCGTGGAACTCTGGACATGAGTGGGTTACGGATTTTAAGGGGAAGACTGTTTGGTTTGTTCCGAGTATAAAAGCAGGAAATGATATAGCAGCTTGCCTGAGAAAGAATGGGAAGAAAGTGATACAACTCAGCAGGAAGACCTTTGATTCTGAATATGTCAAGACTAGGACCAATGATTGGGACTTTGTGGTCACGACAGACATTTCAGAAATGGGTGCTAACTTCAAGGCTGAAAGGGTTATAGACCCCAGACGCTGCATGAAACCAGTCATACTAACAGACGGTGAAGAGCGGGTTATCCTGGCAGGACCCATGCCAGTGACCCACTCTAGTGCAGCACAAAGAAGAGGGAGAGTAGGAAGAAATCCAAAAAATGAAAATGACCAGTATATATACATGGGGGAACCTCTGGAAAATGATGAAGACTGCGCACACTGGAAAGAAGCTAAAATGCTTCTAGATAACATCAACACGCCTGAAGGAATCATTCCCAGCATGTTTGAACCAGAGCGTGAGAAGGTCGACGCCATTGATGGTGAATACCGCTTGAGAGGAGAAGCGAGGAAAACATTTGTGGACCTAATGAGAAGAGGAGACCTACCAGTTTGGCTAGCCTACAGAGTGGCAGCTGAAGGTATCAACTACGCAGACAGAAGATGGTGCTTTGATGGAGTCAAGAACAACCAAATCTTGGAAGAAAATGTGGAAGTGGAAATTTGGACAAAAGAAGGAGAAAGGAAGAAATTAAAACCCAGATGGTTAGATGCTAGGGTCTACTCTGACCCACTGGCACTTAAAGAATTCAAGGAATTCGCAGCTGGAAGAAAATCCCTGACCCTGAATCTAATCACCGAGATGGGTAGGCTCCCAACCTTCATGACCCAGAAAGCAAGGAATGCATTGGACAACTTAGCAGTCCTACATACGGCTGAAGCAGGCGGAAGGGCGTACAATCATGCTCTTAGTGAACTGCCGGAGACTCTGGAGACATTGCTTTTATTGACACTTTTGGCCACAGTCACAGGCGGAATCTTCCTGTTCTTGATGAGCGGAAAAGGTATAGGGAAGATGACCCTGGGAATGTGCTGCATAGTCACAGCTAGTATTCTTCTATGGTATGCACAAATACAGCCACATTGGATAGCAGCTTCAATAATACTGGAGTTTTTTCTCATAGTCTTGCTCATTCCAGAACCAGAAAAGCAGAGAACACCCCAAGATAACCAATTAACTTATGTTGTCATAGCCATCCTCACAGTGGTGGCTGCAACCATGGCAAACGAGATGGGTTTCCTGGAAAAAACAAAGAAAGACTTTGGATTGGGAAGCATCACAACCCAGCAACCTGAAAGCAATATCCTGGACATAGATCTACGTCCTGCATCAGCTTGGACTCTATATGCTGTGGCAACAACTTTCATCACACCAATGTTGAGACATAGCATTGAAAATTCCTCAGTGAATGTGTCTCTAACAGCCATTGCCAACCAAGCTACAGTGTTAATGGGTCTTGGGAAAGGATGGCCATTGTCGAAAATGGACATCGGAGTTCCCCTTCTGGCTATCGGATGCTATTCACAAGTCAACCCCATAACCCTCACAGCAGCCCTTCTCTTATTGGTAGCACATTATGCTATCATAGGGCCAGGACTCCAAGCGAAAGCAACCAGAGAGGCTCAGAAAAGAGCAGCAGCGGGCATCATGAAAAACCCAACTGTGGATGGAATAACAGTGATTGACCTAGATCCAATACCATATGATCCAAAGTTTGAAAAGCAGTTGGGACAAGTAATGCTCTTAGTTCTCTGCGTGACTCAAGTATTGATGATGAGGACTACATGGGCCTTATGTGAAGCTCTAACTTTAGCGACCGGGCCCATCTCTACACTGTGGGAAGGAAATCCAGGGAGATTTTGGAATACAACTATTGCAGTGTCAATGGCTAACATTTTTAGAGGGAGTTATCTGGCCGGAGCCGGACTTCTCTTTTCTATCATGAAGAACACGGCCAACACAAGAAGGGGAACTGGCAACACAGGAGAAACGCTTGGAGAGAAATGGAAAAACCGGTTGAATGCATTGGGGAAGAGTGAATTCCAGATCTATAAGAAAAGTGGAATCCAGGAAGTGGATAGGACGTTAGCAAAAGAAGGCATCAAGAGAGGAGAAACGGACCATCACGCTGTGTCGCGAGGCTCAGCGAAATTGAGATGGTTCGTCGAGAGAAACCTTGTCACACCAGAAGGGAAAGTAGTGGACCTTGGCTGCGGCAGAGGGGGCTGGTCATACTATTGTGGGGGACTAAAGAATGTAAAGGAAGTCAAAGGCCTAACAAAAGGAGGACCAGGACACGAAGAACCCATTCCCATGTCAACATATGGTTGGAATCTGGTGCGTCTGCAAAGTGGAGTCGATGTCTTCTTTACTCCGCCAGAAAAGTGTGACACATTGCTGTGTGACATAGGGGAGTCGTCACCAAACCCCACGGTTGAGGCAGGACGAACACTCAGAGTTCTAAACTTAGTGGAAAACTGGCTGAACAATAATACCCAATTTTGCATAAAGGTTCTTAATCCATATATGCCTTCAGTTATAGAAAAAATGGAAGCGCTACAAAGGAAATACGGAGGAGCTTTGGTGAGGAATCCACTCTCACGAAATTCCACACACGAGATGTACTGGGTATCCAATGCTTCCGGGAACATAGTGTCATCAGTGAACATGATTTCAAGAATGTTAATTAACAGATTCACAATGAGACACAAGAAGGCCACATACGAGCCGGATGTTGATCTCGGAAGTGGAACCCGCAACATCGGAATTGAAAGTGAAGTACCAAATCTAGATATAATTGGGAAAAGAATAGAAAAAATAAAACAAGAGCATGAAACATCATGGCACTATGATCAAGACCACCCATACAAAACGTGGGCCTACCATGGCAGCTACGAAACAAAACAGACTGGATCAGCATCATCCATGGTGAACGGAGTGGTTAGGCTGCTAACAAAACCTTGGGACGTCATTCCCATGGTGACACAGATGGCAATGACAGACACGACTCCATTTGGACAACAGCGCGTTTTCAAAGAGAAAGTGGACACGAGAACCCAAGAACCAAAAGAAGGAACGAAAAAACTAATGAAAATCACAGCAGAATGGCTCTGGAAAGAACTAGGAAAGAAAAAGACACCTAGGATGTGCACCAGAGAAGAATTCACAAGAAAGGTGAGAAGCAATGCAGCCTTAGGTGCCATATTCACTGATGAGAACAAGTGGAAGTCGGCACGTGAAGCTGTTGAAGACAGTGGATTTTGGGAATTGGTTGACAAGGAAAGGAATCTCCATCTTGAAGGAAAGTGTGAGACATGTGTGTATAACATGATGGGAAAGAGAGAGAAGAAGCTAGGGGAGTTCGGCAAAGCAAAAGGCAGCAGAGCCATATGGTACATGTGGCTTGGAGCACGCTTCTTAGAGTTTGAAGCCCTGGGATTCTTGAATGAAGATCACTGGTTTTCCAGAGAGAACTCCCTGAGTGGAGTAGAGGGAGAAGGGCTGCACAAACTAGGCTACATTCTAAGAGACGTGAGTAAGAAAGAAGGAGGAGCAATGTACGCCGATGACACAGCAGGATGGGACACAAGAATCACGCTAGAGGACTTGAAAAATGAAGAAATGGTGACAAACCACATGGAAGGAGAACACAAGAAACTTGCTGAAGCCATTTTCAGATTAACGTACCAAAACAAAGTGGTGCGTGTGCAAAGACCGACATCAAGAGGCACAGTAATGGACATTATATCGAGAAGAGACCAAAGAGGTAGTGGACAAGTTGTCACCTACGGCCTCAATACTTTCACCAACATGGAAGCCCAACTGATCAGACAGATGGAGGGAGAAGGAGTCTTCAAAAGCATCCAGCACCTGACAGCCACAGAAGAAATTGCAGTGAAAAACTGGTTAGTAAGAGTGGGGCGTGAGAGGTTATCAAGAATGGCCATCAGCGGAGATGATTGTGTTGTGAAACCCTTAGATGACAGGTTTGCAAACGCTCTAACAGCTTTAAATGACATGGGAAAGGTCAGGAAAGACATACAACAATGGGAACCTTCAAGAGGATGGAACGATTGGACACAAGTGCCCTTTTGTTCACACCATTTCCATGAGTTAATCATGAAGGACGGTCGTGTACTTGTGGTTCCATGTAGAAACCAAGATGAACTGATTGGTAGGGCCCGAATTTCCCAGGGAGCCGGGTGGTCCTTGCGGGAAACAGCTTGTTTGGGGAAGTCTTATGCCCAAATGTGGAGCCTAATGTACTTCCACAGACGTGACCTTAGGCTGGCGGCAAACGCTATTTGCTCGGCGGTCCCTTCACATTGGGTTCCAACAAGTCGAACAACCTGGTCCATACACGCCACACATGAGTGGATGACAACAGAAGACATGCTGACAGTCTGGAACAGGGTGTGGATTCAAGAAAACCCATGGATGGAAGACAAAACTCCAGTAGAATCATGGGAGGAAATCCCATATTTGGGGAAGAGAGAAGACCAGTGGTGCGGCTCATTGATTGGGCTAACAAGCAGGGCCACCTGGGCAAAGAACATCCAAACAGCAATAAATCAAGTTAGATCCCTAATAGGCAATGAGGAATACACAGACTACATGCCATCTATGAAAAGATTCAGAAGAGAAGAGGAAGAGGCAGGAGTCTTGTGG
>S264
CTGAAACGCGAGAGAAACCGCGTGTCAACTGTGCAGCAGCTGACAAAGAGATTCTCACTTGGAATGCTACAGGGACGAGGACCACTGAAACTGTTCATGGCCCTGGTGGCATTCCTTCGTTTCCTAACAATCCCGCCAACAGCAGGGATATTAAAAAGATGGGGAACAATCAAAAAATCAAAGGCTATCAATGTCTTGAGAGGGTTCAGGAAAGAGATTGGAAGGATGCTGAACATCTTGAACAGGAGACGCAGAACTGCAGGTATAGTTATTATGATGATCCCAACAGTGATGGCGTTCCATTTAACCACACGCAATGGAGAACCACACATGATCGTCAGTAGACAAGAGAAAGGGAAAAGTCTTCTGTTTAAAACAGAGAACGGTGTGAACATGTGCACCCTCATGGCCATGGATCTTGGTGAACTGTGTGAAGACACAATCACTTACAATTGTCCTCTTCTCAGGCAGAATGAACCAGAAGACATAGACTGTTGGTGCAACTCTACGTCTACATGGGTAACTTATGGGACATGCACCGCTACAGGAGAACACAGAAGGGAAAAAAGATCAGTGGCACTCGTTCCACATGTGGGAATGGGACTGGAGACACGAACTGAAACATGGATGTCATCAGAAGGGGCCTGGAAACATGCACAGAGAATTGAAACTTGGGTCTTGAGACATCCAGGCTTCACCATAATGGCAGCACTCCTGGCATACACCATAGGAACGACATATTTCCAAAGAGTCCTGATTTTCATCTTACTGACAGCTGTTGCTCCTTCAATGACAATGCGTTGTATAGGAATATCAAATAGAGACTTTGTGGAAGGGGTTTCAGGAGGAAGCTGGGTTGACATAGTCCTGGAACATGGAAGCTGTGTGACGACGATGGCAAAAAACAAACCAACACTGGATTTTGAACTGATAAAGACAGAAGCGAAACATCCCGCCACTCTAAGGAAGTATTGCATAGAGGCAAAGCTGACCAACACAACAACAGCATCTCGCTGCCCAACACAAGGAGAACCTAGCCTAAATGAAGAACAGGACAAAAGATTTGTCTGCAAACACTCCATGGTAGATAGAGGATGGGGAAATGGATGCGGATTATTTGGAAAGGGAGGTATCGTGACCTGTGCAATGTTCACATGCAAAAAGAACATGGAAGGGAAAATCGTGCAACCAGAAAACTTGGAGTACACCATTGTGATAACACCTCACTCAGGGGAAGAGAATGCAGTCGGAAATGACACAGGAAAACACGGCAAGGAAATTAAAGTAACACCACAGAGTTCCATCACAGAAGCAGAACTAACAGGCTATGGCACTGTCACGATGGAATGCTCTCCGAGAACGGGACTCGACTTCAATGAGATGGTGTTGCTGCAAATGGAAAACAAAGCTTGGCTGGTGCACAGGCAATGGTTCTTAGACCTGCCATTACCATGGCTGCCCGGAGCAGACACACAAGGATCAAATTGGATACAGAAGGAGACATTGGTCACTTTCAAAAATCCCCACGCAAAGAAACAGGATGTTGTTGTTCTAGGATCCCAAGAAGGGGCTATGCACACAGCACTTACAGGGGCCACGGAAATCCAGATGTCATCAGGAAACTTACTGTTCACAGGACATCTTAAATGTAGGCTGAGAATGGACAAACTACAGCTCAAAGGAATGTCATATTCCATGTGTACAGGAAAGTTCAAAGTTGTGAAGGAAATAGCAGAAACACAACATGGAACAATAGTTATCAGAGTACAATATGAAGGGGACGGTTCTCCGTGCAAGATCCCTTTTGAAATAATGGATTTGGAAAAAAGACATGTCTTAGGTCGCTTGATCACAGTCAACCCAATTGTCACAGAAAAAGACAGCCCAGTCAACATAGAAGCAGAACCTCCATTCGGAGACAGCTACATCATTATAGGAGTAGAACCGGGACAACTGAAGCTCAGCTGGTTTAAGAAAGGAAGCTCTATTGGCCAAATGTTTGAGACAACAATGAGAGGAGCGAAGAGAATGGCCATTTTAGGTGACACAGCTTGGGATTTTGGATCCCTGGGAGGAGTGTTCACATCTATAGGAAAGGCCCTCCACCAAGTCTTTGGAGCAATCTATGGGGCTGCCTTCAGTGGGGTTTCATGGACTATGAAAATCCTCATAGGAGTTGTCATCACATGGATAGGAATGAATTCACGTAGCACTTCACTGTCTGTGTCACTAGTATTAGTGGGAGTCGTGACATTGTACCTGGGAGTTATGGTGCAGGCCGATAGTGGTTGCGTTGTGAGCTGGAAAAACAAAGAACTGAAATGTGGCAGCGGGATTTTTATTACAGACAACGTGCATACATGGACAGAACAATATAAATTCCAACCAGAATCCCCTTCAAAGCTGGCTTCAGCTATCCAGAAGGCTCATGAAGAAGGCATTTGTGGAATCCGCTCAGTAACAAGACTGGAGAATCTGATGTGGAAACAAATAACACCAGAACTGAATCACATTCTAACAGAAAATGAGGTAAAGCTGACTATCATGACAGGAGACATTAAAGGAATCATGCAGGCAGGAAAACGATCCCTGCGGCCTCAACCCACTGAGCTGAAGTACTCTTGGAAAGCATGGGGCAAAGCGAAAATGCTCTCCACAGAGCTACATAACCACACCTTTCTCATTGATGGCCCCGAAACAGCAGAATGTCCCAACACAAATAGAGCTTGGAACTCACTAGAGGTTGAAGACTATGGCTTTGGAGTATTCACCACTAACATATGGCTGAAATTGAAAGAAAGGCAGGATGTATCTTGTGACTCAAAACTCATGTCGGCAGCCATAAAAGACAACAGAGCCGTCCACGCCGACATGGGTTATTGGATAGAAAGCGCACTCAATGACACATGGAAGATTGAGAAAGCCTCCTTTATTGAAGTCAAAAGCTGCCACTGGCCAAAGTCACACACTCTCTGGAGTAATGGAGTGCTAGAAAGTGAGATGATAATTCCAAAGAATTTTGCAGGACCAGTGTCACAACACAATTACAGACCAGGCTATCATACACAAACGGCAGGACCCTGGCATCTAGGCAGGCTTGAGATGGACTTTGATTTCTGCGAAGGAACTACAGTGGTGGTGACTGAAGACTGTGGAAATAGAGGACCCTCCTTAAGAACAACTACTGCTTCTGGAAAACTCATAACAGAATGGTGCTGCCGATCTTGCACATTACCACCGCTAAGGTACAGAGGTGAGGATGGATGCTGGTATGGAATGGAAATCAGACCATTGAAAGAGAAAGAAGAGAACTTGGTCAACTCTTTGGTCACAGCCGGATATGGACAGATTGACAACTTCTCACTAGGAGTCTTGGGAATGGCATTGTTCCTGGAAGAGATGCTTAGAACCCGAGTAGGGACGAAGCACGCAATATTACTAGTTGCAGTCTCTTTCGTGACATTGATCACAGGGAACATGTCCTTTCGAGATTTGGGGAGAGTGATGGTCATGGTGGGCGCTACTATGACGGATGACATAGGCATGGGCGTGACCTATCTTGCCCTATTAGCAGCCTTCAAGGTCAGACCAACTTTTGCAGCTGGACTACTCTTAAGAAAGCTGACCTCCAAGGAATTGATGATGACCACCATAGGAATCGTACTCCTCTCTCAGAGCACCATACCAGAGACCATACTTGAACTGACTGACGCGTTGGCTTTGGGGATGATGGTTCTCAAAATAGTAAGAAACATGGAAAAGTATCAACTAGCAGTGACTATCATGGCTATCTTGTGCGTCCCAAATGCAGTGATATTACAAAACGCATGGAAAGTGAGCTGCACAGCACTGGCAGTGGTGTCCGTTTCCCCACTGCTTTTAACATCTTCACAGCAGAAAACGGATTGGATACCACTGGCGTTGACGATCAAAGGCCTTAATCCAACAGCCATTTTCTTAACAACCCTCTCAAGAACTAGCAAGAAAAGGAGCTGGCCACTAAATGAGGCTATTATGGCAGTCGGGATGGTGAGCATTTTAGCCAGTTCTTTCTTAAAGAATGACATTCCCATGACAGGACCACTAGTGGCTGGAGGGCTTCTCACTGTGTGTTACGTGCTCACTGGAAGATCGGCTGATTTGGAACTGGAGAGAGCTGCTGACATAAGATGGGAAGAACAGGCAGAGATATCAGGAAGCAGTCCAATTTTGTCGATAACAATATCGGAAGATGGCAGCATGTCGATAAAAAATGAAGAAGAAGAACAAACACTGACCATACTGATTAGAACAGGACTGCTGGTGATATCAGGACTTTTYCCCGTGTCAATACCAATCACGGCAGCTGCATGGTACCTGTGGGAAGTGAAGAAACAACGAGCCGGAGTATTGTGGGATGTCCCTTCACCTCCACCTGTGGGAAGGGCCGAACTGGAAGATGGAGCCTATAGAATCAAGCAGAAAGGGATTTTGGGATACTCGCAGATAGGAGCCGGAGTCTACAAAGAAGGAACTTTCCACACAATGTGGCATGTCACACGTGGTGCTGTTCTAATGCATAAAGGGAAGAGAATTGAACCATCATGGGCGGACGTCAAGAAGGACCTAATATCGTATGGAGGAGGTTGGAAGCTAGAAGGAGAATGGAAGGAAGGAGAAGAAGTCCAGGTCCTGGCATTAGAGCCTGGAAAGAATCCAAGAGCCGTCCAAACAAAACCCGGTCTTTTCAAAACCAACACTGGGACCATAGGCGCCGTATCTCTGGACTTTTCTCCTGGAACGTCAGGATCTCCAATTGTCGACAGAAAAGGAAAAGTTGTGGGCCTTTATGGCAACGGTGTCGTCACAAGGAGTGGAACATACGTGAGTGCCATAGCCCAGACTGAAAAAAGCATTGAAGACAACCCAGAGATTGAAGATGACATCTTTCGAAAGAAAAGACTGACCATCATGGACCTCCACCCAGGAGCAGGAAAAACAAAGAGATACCTTCCAGCAATAGTCAGAGAAGCCATAAAACGAGGCTTGAGAACACTAATCCTGGCCCCCACTAGAGTTGTGGCGGCTGAAATGGAAGAGGCTCTCAGAGGACTTCCAATAAGATATCAAACCCCAGCTATCAGAGCTGAGCATACTGGACGGGAGATTGTGGATCTAATGTGTCATGCCACATTCACCATGAGGCTACTATCACCAATTAGAGTGCCAAATTACAACCTGATTATCATGGATGAAGCCCATTTCACAGACCCAGCAAGCATAGCGGCTAGAGGATACATCTCAACTCGAGTAGAGATGGGTGAAGCAGCTGGGATTTTCATGACAGCTACCCCTCCTGGAAGCAGAGACCCATTTCCTCAAAGCAACGCACCAATCATGGATGAAGAAAGGGAAATTCCTGAGCGTTCGTGGAACTCTGGACATGAGTGGGTTACGGATTTTAAGGGGAAGACTGTTTGGTTTGTTCCAAGTATAAAAGCAGGAAATGATATAGCAGCTTGCCTGAGAAAGAATGGGAAGAAAGTGATACAACTCAGCAGGAAGACCTTTGATTCTGAATATATCAAGACTAGGACCAATGATTGGGACTTTGTGGTCACGACAGACATTTCAGAAATGGGTGCTAACTTCAAGGCTGAAAGGGTTATAGACCCCAGACGCTGCATGAAACCAGTCATACTAACAGACGGTGAAGAGCGGGTTATCCTGGCAGGACCCATGCCAGTGACCCACTCTAGTGCAGCACAAAGAAGAGGGAGAGTAGGAAGAAATCCAAAAAATGAAAATGACCAGTATATATACATGGGGGAACCTCTGGAAAATGATGAAGACTGCGCACACTGGAAAGAAGCCAAGATGCTTCTAGATAACATCAACACGCCTGAAGGAATCATTCCCAGCATGTTTGAACCAGAGCGTGAGAAGGTCGACGCCATTGATGGTGAATACCGCTTGAGAGGAGAAGCGAGGAAAACATTTGTGGACCTAATGAGAAGAGGAGACCTACCAGTTTGGCTAGCCTACAGAGTGGCAGCTGAAGGTATCAACTACGCAGACAGAAGATGGTGCTTTGATGGAGTCAAGAACAACCAAATCTTGGAAGAAAATGTGGAAGTGGAAATTTGGACAAAAGAAGGAGAAAGGAAGAAATTAAAACCCAGATGGTTAGATGCTAGGGTCTACTCTGACCCACTGGCACTTAAAGAATTCAAGGAATTCGCAGCTGGAAGAAAATCCCTGACCCTGAATCTAATCACCGAGATGGGTAGGCTCCCAACCTTCATGACCCAGAAAGCAAGGAATGCATTGGACAATTTAGCAGTCCTACATACGGCTGAAGCAGGCGGAAGGGCGTACAATCATGCTCTTAGTGAACTGCCGGAGACTCTGGAGACATTGCTTTTACTGACACTTTTGGCCACAGTCACAGGCGGAATCTTCCTGTTCTTGATGAGCGGAAAGGGTATAGGGAAGATGACCCTGGGAATGTGTTGCATAGTCACAGCTAGTATTCTTCTATGGTATGCACAAATACAGCCACATTGGATAGCAGCTTCAATAATACTGGAGTTTTTTCTCATAGTCTTGCTCATTCCAGAACCAGAAAAGCAGAGAACACCCCAAGATAACCAATTAACTTATGTTGTCATAGCCATCCTCACAGTGGTGGCCGCAACCATGGCAAACGAGATGGGTTTCCTGGAAAAAACAAAGAAAGATTTTGGATTGGGAAGCATTACAACCCAGCAACCTGAGAGCAATATCCTGGACATAGATCTACGTCCTGCATCAGCTTGGACTCTATATGCTGTGGCAACAACTTTCATCACACCAATGTTGAGACATAGCATTGAAAATTCCTCAGTGAATGTGTCTCTAACAGCCATTGCCAACCAAGCCACAGTGTTAATGGGTCTTGGGAAAGGATGGCCATTGTCGAAAATGGACATCGGAGTTCCCCTTCTCGCTATCGGATGCTATTCACAAGTCAACCCCATAACCCTCACAGCAGCCCTTCTCTTATTGGTAGCACATTATGCTATCATAGGGCCAGGACTCCAAGCGAAAGCAACCAGAGAGGCTCAGAAAAGAGCAGCAGCGGGCATCATGAAAAACCCAACTGTGGATGGAATAACAGTGATTGACCTAGATCCAATACCATATGATCCAAAGTTTGAAAAGCAGTTGGGACAAGTAATGCTCTTAGTTCTCTGCGTGACTCAAGTATTGATGATGAGGACTACATGGGCCTTATGTGAAGCTCTAACTTTAGCGACCGGGCCCATCTCTACACTGTGGGAAGGAAATCCAGGGAGATTTTGGAATACAACTATTGCAGTGTCAATGGCTAACATTTTTAGAGGGAGTTATCTGGCCGGAGCCGGACTTCTCTTTTCTATCATGAAGAACACGGCCAACACAAGAAGGGGAACTGGCAACACAGGAGAAACGCTTGGAGAGAAATGGAAAAACCGGTTGAATGCATTGGGGAAGAGTGAATTCCAGATCTATAAGAAAAGTGGAATCCAGGAAGTGGATAGAACGTTAGCAAAAGAAGGCATCAAGAGAGGAGAAACGGACCATCACGCTGTGTCGCGAGGCTCAGCGAAACTGAGATGGTTCGTCGAGAGAAACCTTGTCACACCAGAAGGGAAAGTAGTGGACCTTGGCTGCGGCAGAGGGGGCTGGTCATACTATTGTGGGGGACTAAAGAATGTAAAGGAAGTCAAAGGCCTAACAAAAGGAGGACCAGGACACGAAGAACCCATTCCCATGTCAACATATGGTTGGAATCTGGTGCGTCTGCAAAGTGGAGTCGATGTCTTCTTTACTCCGCCAGAAAAGTGTGACACATTGCTGTGTGACATAGGGGAATCGTCACCAAACCCCACGGTTGAGGCAGGACGAACACTCAGAGTTCTAAACTTAGTGGAAAACTGGCTGAACAATAATACCCAATTTTGCATAAAGGTTCTTAATCCATATATGCCTTCAGTTATAGAAAAAATGGAAGCGCTACAAAGGAAATACGGAGGAGCTTTGGTGAGGAATCCACTCTCACGAAATTCCACACACGAGATGTACTGGGTATCCAATGCTTCCGGGAACATAGTGTCATCAGTGAACATGATTTCAAGAATGTTAATTAACAGATTCACAATGAGACACAAGAAGGCCACATACGAGCCGGATGTTGATCTCGGAAGTGGAACCCGCAACATCGGAATTGAAAGTGAAGTACCAAATCTAGACATAATTGGGAAAAGAATAGAAAAAATAAAACAAGAGCATGAAACATCATGGCACTATGATCAAGACCACCCATACAAAACGTGGGCCTACCATGGCAGCTACGAAACAAAACAGACTGGATCAGCATCATCCATGGTGAACGGAGTGGTTAGGCTGCTAACAAAACCTTGGGACGTCATTCCCATGGTGACACAGATGGCAATGACAGACACGACTCCATTTGGACAACAGCGCGTTTTCAAAGAGAAAGTGGACACGAGAACCCAAGAACCAAAAGAAGGAACGAAAAAACTAATGAAAATCACAGCAGAATGGCTCTGGAAAGAACTAGGAAAGAAAAAGACACCTAGGATGTGCACCAGAGAAGAATTCACAAGAAAGGTGAGAAGCAATGCAGCCTTAGGTGCCATATTCACTGATGAAAACAAGTGGAAGTCGGCACGTGAAGCTGTTGAAGACAGTGGATTTTGGGAATTGGTTGACAAGGAAAGGAATCTCCATCTTGAAGGAAAGTGTGAGACATGTGTGTATAACATGATGGGAAAGAGAGAGAAGAAGCTAGGGGAGTTCGGCAAAGCAAAAGGCAGCAGAGCCATATGGTACATGTGGCTTGGAGCACGCTTCTTAGAGTTTGAAGCCCTGGGATTCTTGAATGAAGATCACTGGTTTTCCAGAGAGAACTCCCTGAGTGGAGTAGAGGGAGAAGGGCTGCACAAACTAGGCTACATTCTAAGAGACGTGAGTAAGAAAGAAGGAGGAGCAATGTACGCCGATGACACCGCAGGATGGGATACAAGAATCACGCTAGAGGACTTGAAAAATGAAGAAATGGTGACAAACCACATGGAAGGAGAACACAAGAAACTTGCTGAAGCCATTTTCAGATTAACGTACCAAAACAAAGTGGTGCGTGTGCAAAGACCGACATCAAGAGGCACAGTAATGGACATTATATCGAGAAGAGACCAAAGAGGTAGTGGACAAGTTGTCACCTACGGCCTCAATACTTTCACCAACATGGAAGCCCAACTGATCAGACAGATGGAGGGAGAAGGAGTCTTCAAATGCATCCAGCACCTGACAGCCACAGAAGAAATTGCAGTGAGAAACTGGTTATTAAGAGTGGGGCGTGAGAGGTTATCAAGAATGGCCATCAGCGGAGATGATTGTGTTGTGAAACCCTTAGATGACAGGTTTGCAAATGCTCTAACAGCTTTAAATGACATGGGAAAGGTCAGGAAAGACATACAACAATGGGAACCTTCAAGAGGATGGAACGATTGGACACAAGTGCCCTTTTGTTCACACCATTTCCATGAGTTAATCATGAAGGACGGTCGTGTACTTGTGGTTCCATGTAGAAACCAAGATGAACTGATTGGTAGGGCCCGAATTTCCCAGGGAGCCGGGTGGTCCTTGCGGGAAACAGCTTGTTTGGGGAAGTCTTATGCCCAAATGTGGAGCCTAATGTACTTCCACAGACGTGACCTTAGGCTGGCGGCAAACGCTATTTGCTCGGCGGTCCCTTCACATTGGGTTCCAACAAGTCGAACAACCTGGTCCATACACGCCACACATGAGTGGATGACAACAGAAGACATGCTGACAGTCTGGAACAGGGTGTGGATCCAAGAAAACCCATGGATGGAAGACAAAACTCCAGTAGAATCATGGGAGGAAATCCCATATTTGGGGAAGAGAGAAGACCAGTGGTGCGGCTCATTGATTGGGCTAACAAGCAGGGCCACCTGGGCAAAGAACATCCAAACAGCAATAAATCAAGTTAGATCCCTAATAGGCAATGAGGAATACACAGACTACATGCCATCTATGAAAAGATTCAGAAGAGAAGAGGAAGAGGCAGGAGTCTTGTGG
>S279
ATGAACAACCAACGGAAGAAGACGGGTCGACCGTCTTTCAATATGCTGAAACGCGCGAGAAACCGCGTGTCAACTGGTTCACAGTTGGCGAAGAGATTCTCAAAAGGATTGCTCTCAGGCCAAGGACCCATGAAAATGGTGATGGCTTTCATAGCATTCCTAAGATTTCTAGCCATACCCCCAACAGCAGGAATTTTGGCTAGATGGAGCTCATTCAAGAAGAATGGAGCGATCAAAGTGTTACGGGGTTTCAAAAAAGAGATCTCAAGCATGCTGAACATAATGAACAGGAGGAAAAGATCCGTGACCATGCTCCTCATGCTGCTGCCCACAGCCCTGGCGTTCCATTTGACCACACGAGGGGGAGAGCCACACATGATAGTTAGCAAGCAGGAAAGAGGAAAGTCACTCCTGTTTAAGACCTCTGCAGGTATCAACATGTGCACCCTCATTGCAATGGATTTGGGAGAGTTATGTGAGGATACAATGACCTACAAATGCCCCCGGATCACTGAAGCGGAACCAGATGATGTTGATTGCTGGTGCAATGCCACAGACACATGGGTGACCTATGGGACGTGTTCTCAGACTGGCGAACACCGACGGGATAAACGTTCTGTCGCATTGGCCCCACACGTGGGGCTTGGTCTCGAAACAAGAACCGAAACGTGGATGTCCTCTGAAGGCGCCTGGAGACAGATACAAAAAGTGGAGACTTGGGCCTTGAGACACCCAGGATTCACGGTGATAGCCCTTTTTCTAGCACATGCCATAGGAACATCCATTACCCAGAAAGGGATCATCTTCATTTTGCTGATGCTGGTGACACCATCAATGGCCATGCGATGTGTGGGAATAGGCAACAGAGACTTCGTAGAAGGACTGTCAGGAGCAACATGGGTGGATGTGGTACTGGAGCATGGAAGCTGCGTCACCACCATGGCAAAAAATAAACCAACATTGGACATTGAACTCTTGAAGACGGAGGTCACGAACCCTGCCGTCTTGCGCAAACTGTGCATTGAAGCTAAAATATCAAACACCACTACCGATTCAAGATGTCCAACACAAGGAGAAGCTACACTGGTGGAAGAACAAGACGCGAACTTTGTGTGTCGACGAACATTCGTGGACAGAGGCTGGGGTAATGGTTGTGGACTATTCGGGAAGGGAAGCTTACTAACGTGTGCTAAGTTTAAGTGTGTGACAAAACTTGAAGGAAAGATAGTTCAATATGAAAACTTAAAATATTCGGTGATAGTCACTGTCCACACTGGGGACCAGCACCAGGTAGGAAATGAGACCACAGAACATGGAACAATTGCAACCATAACACCTCAAGCTCCCACGTCGGAAATACAGCTGACTGACTATGGAGCTCTTACATTGGACTGCTCACCTAGAACAGGGCTGGACTTTAATGAGATGGTGCTGTTGACAATGAAAGAAAAATCATGGCTTGTCCACAAACAATGGTTTCTAGACTTACCATTGCCTTGGACCTCGGGGGCTTCAACATCTCAAGAGACTTGGAACAGACAAGATCTGCTGGTCACATTTAAGACAGCTCATGCAAAGAAGCAGGAAGTAGTCGTACTGGGGTCACAAGAAGGAGCAATGCACACTGCGTTGACTGGGGCGACAGAAATCCAGACGTCAGGAACGACGACAATCTTCGCAGGACACCTGAAATGTAGACTAAAAATGGATAAACTGACTTTAAAAGGGGTGTCATATGTGATGTGCACAGGCTCATTTAAGCTAGAGAAGGAAGTGGCTGAGACCCAGCATGGAACTGTCCTAGTGCAGGTTAAATATGAAGGAACAGATGCACCATGCAAGATTCCAATTTCAACCCAAGATGAGAAAGGAGTGACCCAAAATGGGAGATTGATAACAGCCAATCCCATAGTTACTGACAAAGAAAAACCAGTCAACATTGAAACAGAACCACCCTTTGGCGAGAGTTACATCGTGATAGGGGTGGGTGAAAAAGCTTTGAAATTAAGCTGGTTCAAGAAAGGAAGCAGCATAGGGAAAATGTTCGAAGCCACCGCCCGAGGAGCACGAAGGATGGCTATCCTGGGGGACACAGCATGGGACTTCGGTTCCATAGGAGGGGTGTTCACATCTGTGGGAAAATTGGTACACCAGGTTTTTGGAACCGCATATGGGGTCTTGTTCAGCGGTGTTTCCTGGACCATGAAAATAGGAATAGGGGTTCTGCTGACATGGCTAGGATTGAATTCAAGGAGCACGTCACTCTCGATGACGTGCATTGCAGTTGGCATGGTCACACTGTACCTAGGAGTCATGGTTCAAGCGGACTCGGGGTGTGTGATCAACTGGAAGGGCAGAGAACTCAAGTGTGGAAGTGGCATCTTTGTCACTAATGAAGTCCACACTTGGACAGAGCAATATAAATTCCAGGCTGACTCCCCAAAAAGACTATCAGCAGCCATTGGGAAGGCATGGGAGGAAGGCGTGTGTGGAATTCGATCAGCCACACGTCTTGAGAACATCATGTGGAAGCAAATATCAAATGAATTGAACCACATTCTACTTGAGAATGACATGAAATTCACAGTGGTTGTAGGAGACGCCAATGGAATCTTGACCCAAGGAAAAAAGATGATTAGGCCACAACCCATGGAACACAAATACTCATGGAAAAGCTGGGGAAAAGCCAAAATCATAGGAGCAGACACACAGAATACTACCTTCATCATCGACGGCCCAGATACTCCAGAATGCCCCGATGACCAGAGAGCATGGAACATTTGGGAAGTTGAGGACTATGGGTTTGGAGTTTTCACGACAAACATATGGCTGAAATTGCGTGACTCCTACACCCAAATGTGTGACCACCGGCTAATGTCAGCTGCCATCAAGGACAGCAAGGCAGTCCATGCTGACATGGGATACTGGATAGAAAGTGAAAAGAACGAGACCTGGAAGCTAGCGAGAGCCTCCTTCATAGAAGTGAAGACATGCATTTGGCCAAGATCCCACACTCTATGGAGCAATGGAGTCTTGGAAAGTGAAATGATAATCCCAAAGATATATGGAGGACCAATATCTCAGCACAACTACAGACCAGGGTATTTCACACAAACAGCAGGGCCATGGCACCTAGGCAAGTTGGAATTAGACTTTAATTTGTGTGAAGGCACCACAGTTGTTGTGGATGAACACTGTGGAAATCGAGGTCCATCTCTTAGAACTACAACAGTCACAGGAAAAATAATCCATGAATGGTGTTGCAGATCCTGCACGCTACCCCCCTTACGCTTCAGAGGAGAAGACGGATGTTGGTATGGCATGGAAATCAGACCAGTTAAGGAGAAGGAAGAGAATCTAGTCAGGTCAATGGTCTCTGCAGGGTCAGGAGAAGTGGACAGTTTTTCATTGGGACTACTATGCGTATCAATAATGATTGAAGAAGTGATGAGATCCAGATGGAGTAGAAAGATGCTGATGACTGGAACACTGGCTGTTTTCTTCCTTCTTATAATGGGACAACTGACATGGAATGATCTGATCAGGTTATGCATCATGGTTGGAGCCAATGTCTCAGACAGAATGGGGATGGGAACAACGTACCTAGCCTTGATGGCCACTTTTAAAATGAGACCGATGTTCGCTGTTGGGCTATTATTTCGCAGACTAACATCCAGAGAGGTGCTCCTTCTCACAATTGGACTAAGCCTGGTGGCATCCGTGGAGCTACCAAATTCTTTAGAGGAGCTAGGGGACGGACTAGCGATGGGCATCATGATGTTAAAATTGTTGACTGATTTTCAGTCACACCAGTTGTGGACTACCTTACTGTCTCTGACATTTATCAAAACAACTCTCTCACTGGATTATGCATGGAAGACAATGGCTATGGTATTGTCAATCGTATCTCTCTTTCCTCTATGTCTATCCACGACCTCTCAAAAAACAACATGGCTTCCGGTGCTGCTAGGATCCTTTGGATGTAAACCACTAACCATGTTTCTTATAACAGAAAACAAAATTTGGGGAAGAAAAAGTTGGCCCCTCAATGAAGGAATTATGGCTGTTGGAATAGTCAGCATTTTATTAAGTTCACTCCTCAAAAATGACGTGCCACTAGCCGGCCCACTAATAGCTGGAGGCATGCTGATAGCATGTTACGTCATATCCGGAAGCTCAGCCGATTTATCATTGGAGAGAGCGGCTGAGGTCTCCTGGGAAGAAGAAGCAGAACACTCTGGTGCCTCACACAACATACTAGTGGAGGTCCAAGATGATGGAACTATGAAAATAAAAGATGAAGAGAGAGATGATACGCTCACTATACTCCTCAAAGCAACTTTGTTGGCAGTTTCAGGGGTGTACCCAATGTCAATACCAGCAACCCTTTTTGTGTGGTATTTTTGGCAGAAAAAGAAACAGAGATCAGGAGTCTTGTGGGACACACCCAGCCCTCCAGAAGTAGAAAGAGCAGTTCTTGATGATGGTATCTATAGAATCTTGCAAAGAGGACTGTTGGGTAGGTCCCAGGTAGGAGTGGGAGTTTTTCAAGACGGCGTGTTCCACACAATGTGGCATGTCACCAGGGGGGCTGTCCTCATGTACCAAGGGAAGAGGCTGGAACCAAGTTGGGCCAGTGTCAAAAAAGACTTGATCTCATATGGAGGAGGTCGGAGGTTTCAAGGATTATGGAACACGGGAGAAGAAGTACAGGTGATAGCTGTTGAACCAGGAAAAAACCCAAAGAATGTACAGACAACGCCAGGCACCTTCATGACCCCTGAAGGCGCAGTTGGAGCCATAGCCCTAGATTTCAAACCTGGCACATCTGGATCTCCCATCGTGAACAGAGAGGGAAAAATAGTAGGTCTTTATGGAAATGGAGTGGTGACAACAAGTGGAACCTACGTCAGTGCCATTGCCCAAGCTAAAGCGTCACAAGAAGGGCCTCTACCAGAGATTGAGGACGAGGTGTTTAAGAAAAGAAACCTAACAATAATGGACCTACATCCAGGATCAGGAAAAACAAGAAGATATCTTCCAGCCATAGTCCGTGAGGCCATAAAAAGGAAACTGCGCACGCTAATCTTGGCTCCTACAAGAGTTGTCGCCTCTGAAATGGCAGAGGCGCTCAAAGGAATGCCAATAAGATATCAGACAACAGCAGTAAAGAGTGAACACACAGGAAAGGAGATAGTCGATCTCATGTGTCACGCCACTTTTACCATGCGTCTCCTATCTCCAGTGAGAGTTCCCAATTACAACATGATTATCATGGATGAAGCACACTTTACCGATCCAGCCAGCATAGCGGCCAGAGGGTACATCTCAACCCGAGTGGGTATGGGTGAAGCAGCTGCGATCTTTATGACAGCCACTCCCCCAGGATCGGTAGAGGCCTTTCCACAGAGCAATGCAGTTATCCAAGATGAGGAAAGAGACATTCCTGAGAGATCATGGAACTCAGGCTATGACTGGATCACTGATTTCCCAGGAAAAACAGTCTGGTTTGTTCCAAGCATCAAATCAGGAAATGACATTGCCAACTGTTTAAGGAAAAACGGGAAGCGGGTGATCCAATTGAGCAGAAAAACCTTTGACACTGAATACCAGAAAACAAAAAACAATGATTGGGACTATGTTGTCACAACAGACATTTCCGAAATGGGAGCAAATTTCCGGGCCGACAGGGTAATAGACCCAAGGCGGTGTTTGAAGCCGGTAATACTAAAAGATGGCCCAGAACGCGTCATTCTAGCCGGACCAATGCCAGTGACCGCGGCCAGTGCTGCCCAGAGAAGAGGAAGAATTGGAAGGAACCAAAACAAAGAAGGTGACCAGTATATTTACATGGGACAGCCTTTAAATAATGATGAGGACCACGCTCATTGGACAGAAGCAAAAATGCTCCTTGACAATATAAACACGCCAGAAGGAATTATCCCAGCCCTCTTTGAGCCAGAGAGAGAAAAGAGCGCAGCAATAGACGGGGAGTACAGACTGCGGGGAGAAGCAAGGAAAACGTTCGTGGAGCTAATGAGAAGAGGGGATTTACCAGTTTGGCTATCTTACAAAGTTGCCTCAGAAGGCTTCCAGTACTCCGACAGAAGATGGTGCTTTGACGGGGAAAGGAACAACCAGGTGTTGGAGGAGAATATGGACGTGGAGATCTGGACAAAAGAAGGAGAAAGAAAGAAATTGCGACCTCGCTGGTTAGATGCCAGAACCTACTCTGATCCACTGGCCCTGCGCGAGTTTAAAGAGTTCGCAGCAGGAAGAAGAAGTGTCTCAGGTGACCTAATATTAGAAATAGGGAAACTTCCACAGCATCTGACGCTAAGGGCCCAGAATGCTTTGGACAACTTGGTCATGTTGCACAATTCCGAACAAGGGGGAAAAGCCTATAGACATGCTATGGAAGAACTACCAGACACCATAGAAACATTGATGCTACTAGCTTTGATAGCTGTGCTGACTGGTGGAGTTACGTTGTTTTTCCTATCAGGAAAAGGTCTAGGGAAAACATCCATTGGCCTACTTTGTGTAATGGCCTCAAGTGTACTGTTATGGATGGCCAGTGTGGAGCCCCATTGGATAGCGGCCTCCATCATACTAGAGTTTTTTCTGATGGTGCTGCTCATTCCAGAGCCAGACAGACAGCGTACTCCACAGGACAATCAACTAGCATATGTGGTGATAGGTTTGTTATTTATGATATTGACAGTGGCAGCCAATGAGATGGGATTACTGGAAACCACAAAGAAAGACCTGGGGATTGGCCATGTAGTCGCCGAAAACCACCACCATGCCACAATGCTAGACATAGACCTACATCCAGCTTCAGCCTGGACCCTCTATGCAGTAGCCACAACAATTATCACTCCCATGATGAGACACACAATTGAAAACACAACGGCAAACATTTCCCTGACAGCAATTGCAAATCAGGCGGCTATATTAATGGGACTTGACAAGGGATGGCCAATATCGAAGATGGACATAGGAGTGCCACTTCTCGCCTTAGGGTGCTATTCCCAGGTGAACCCATTGACACTGACAGCGGCGGTGTTGATGTTAGTGGCCCATTATGCCATAATCGGACCTGGACTGCAAGCAAAAGCTACTAGAGAAGCCCAAAAAAGGACTGCGGCCGGAATAATGAAAAATCCAACTGTAGACGGGATTGTTGCAATAGATTTGGATCCTGTGGTTTATGATGCAAAATTTGAAAAACAGCTAGGCCAAATAATGTTACTAATACTCTGCACATCACAGATTCTCTTGATGAGGACTACATGGGCCTTATGTGAATCCATCACACTGGCTACTGGACCCTTGACCACTCTCTGGGAGGGATCTCCTGGAAGATTCTGGAATACCACGATAGCAGTGTCCATGGCAAACATCTTCAGGGGAAGTTATCTAGCAGGAGCAGGTCTGGCCTTCTCATTAATGAAATCTTTAGGAGGAGGTAGGAGAGGCACGGGAGCCCAAGGGGAAACATTGGGAGAAAAATGGAAAAGACAACTAAACCAATTGAGCAAGTCAGAATTTAACACTTACAAAAGGAGTGGAATTATGGAGGTGGACAGATCTGAAGCCAAGGAAGGACTGAAAAGAGGAGAAACAACCAAACATGCAGTGTCGAGAGGAACAGCCAAACTTAGGTGGTTTGTGGAGAGGAACCTTGTGAAACCAGAAGGGAAAGTGATAGACCTCGGTTGTGGAAGAGGTGGCTGGTCATATTACTGCGCTGGGCTGAAGAAGGTCACAGAAGTGAAGGGATATACAAAAGGAGGACCCGGCCATGAGGAACCTATCCCAATGGCGACTTATGGATGGAACATAGTGAAGCTACACTCTGGAAGGGATGTATTCTTTACACCACCTGAGAAATGTGACACCCTTTTGTGTGATATTGGTGAGTCCTCTCCGAATCCAACTATAGAAGAAGGAAGAACGTTACGTGTTCTAAAGATGGTGGAACCATGGCTCAGAGGAAACCAGTTTTGCATAAAAATCCTAAATCCTTACATGCCAAGTGTGGTAGAAACTCTGGAGCAAATGCAAAGAAAACATGGAGGGATGTTAGTGCGAAACCCACTCTCAAGAAATTCCACCCATGAAATGTACTGGGTTTCATGTGGAACAGGAAACATTGTGTCGGCAGTGAACATGACATCCAGAATGTTGCTGAATCGGTTCACAATGACTCACAGGAAGCCAACGTATGAAAGAGACGTGGACTTGGGCGCTGGAACAAGACATGTGGCAGTGGAACCAGAGATAGCCAACCTAGACATTATTGGCCAGAGGATAGAGAACATAAAAAATGAACATAAGTCAACATGGCATTATGATGAGGACAATCCATACAAAACATGGGCCTATCATGGATCATATGAGGTCAAGCCATCAGGGTCAGCCTCATCCATGGTGAATGGCGTGGTGAGATTGCTCACCAAGCCATGGGATGTCATCCCCATGGTCACACAAATAGCTATGACTGATACCACACCCTTCGGACAACAGAGGGTTTTCAAAGAGAAAGTTGACACACGCACACCAAGACCAAAACGAGGCACAGCACAAATTATGGAGGTGACAGCCAAGTGGTTGTGGGGATTCCTCTCTAGAAATAAAAAACCCAGAATTTGCACAAGAGAGGAGTTCACAAAAAAAATTAGGTCAAACGCAGCAATTGGAGCAGTGTTCGTTGATGAAAACCAATGGAACTCAGCAAAAGAAGCGGTGGAAGACGAAAGGTTTTGGGACCTCGTGCACAGAGAGAGGGAGCTTCATAAACAGGGAAAATGTGCCACGTGTGTCTACAATATGATGGGGAAAAAAGAGAAAAAACTAGGAGAGTTTGGAAAGGCAAAGGGAAGTCGTGCAATATGGTACATGTGGTTGGGAGCACGCTTTCTAGAGTTTGAAGCCCTTGGCTTCATGAATGAAGACCACTGGTTCAGTAGGGAGAATTCACTCAGTGGAGTGGAAGGAGAAGGACTACATAAACTTGGATACATACTTAGAGACATATCAAAGATTCCAGGGGGAAATATGTATGCAGACGACACAGCTGGATGGGACACAAGAATAACAGAGGATGATCTTCAGAATGAGGCTAAAATCACCGACATCATGGAGCCCGAACATGCTCTACTGGCCACGTCAATCTTCAAGCTGACCTATCAAAATAAAGTGGTAAGGGTGCAAAGACCAGCAAAAAGTGGAACCGTGATGGACGTCATATCCAGACGAGACCAGAGAGGAAGTGGACAGGTCGGAACTTATGGCCTAAACACTTTCACCAACATGGAGGTCCAACTAATAAGACAAATGGAATCTGAAGGAATCTTTTCACCCAGCGAATTGGAAAATTCAAATCTAGCTGAGAGAGTTCTCGACTGGTTGGAAAAACATGGCGTCGAAAGGTTGAAAAGAATGGCAATCAGCGGAGATGACTGTGTGGTGAAACCAACTGATGACAGGTTTGCAACAGCTTTAACAGCCCTGAATGACATGGGAAAGGTGAGAAAAGACATACCGCAATGGGAACCTTCAAAAGGATGGAATGACTGGCAGCAAGTGCCTTTCTGTTCACACCACTTCCACCAACTGATCATGAAGGATGGGAGGGAGATAGTGGTGCCATGCCGCAACCAAGATGAACTTGTGGGCAGGGCCAGAGTATCACAAGGCGCCGGGTGGAGCCTGAGAGAAACTGCTTGCCTAGGCAAGTCATATGCACAAATGTGGCAGCTGATGTACTTCCATAGGAGAGACCTGAGACTGGCGGCCAATGCTATCTGTTCAGCCGTTCCAGTTGATTGGGTCCCAACCAGCCGCACCACTTGGTCAATCCATGCCCACCATCAATGGATGACAACAGAAGACATGTTGTCGGTATGGAACAGGGTTTGGATAGAGGAAAACCCATGGATGGAGGACAAAACTCATGTATCCAGCTGGGAAGATGTTCCATACTTAGGAAAAAGGGAAGATCAGTGGTGTGGATCTCTGATAGGCTTAACAGCAAGAGCCACCTGGGCCACCAACATACAAGTGGCCATAAACCAAGTGAGAAGGCTTATTGGGAATGAGAATTATTTAGACTACATGACATCAATGAAGAGATTCAAGAATGAGAGTGATTCCGAAGGAGCCCTCTGG
>S028
AAACGTGAGAGAAACCGCGTGTCAACTGTGCAGCAGCTGACAAAGAGATTCTCACTTGGAATGCTACAGGGACGAGGACCACTGAAACTGTTCATGGCCCTGGTGGCATTCCTTCGTTTCCTAACAATCCCGCCAACAGCAGGGATACTTAAAAGATGGGGAACAATCAAAAAATCAAAGGCTATCAATGTCTTGAGAGGGTTCAGGAAAGAGATTGGAAGGATGCTGAACATCTTGAACAGGAGACGCAGAACTGCAGGTATAGTTATTATGATGATCCCAACAGTGATGGCGTTCCATTTAACCACACGCAATGGAGAACCACACATGATCGTCAGTAGACAAGAGAAAGGGAAAAGTCTTCTGTTTAAAACAGAGAACGGTGTGAACATGTGCACCCTCATGGCCATGGATCTTGGTGAACTGTGTGAAGACACAATCACGTACAATTGTCCTCTTCTCAGGCAGAATGAACCAGAAGACATAGACTGTTGGTGCAACTCTACGTCTACATGGGTAACTTATGGGACATGCACCGCTACAGGAGAACACAGAAGGGAAAAAAGATCAGTGGCACTCGTTCCACATGTGGGAATGGGACTGGAGACACAGACTGAAACATGGATGTCATCAGAAGGGGCCTGGAAACATGCACAGAGAATTGAAACTTGGGTCTTGAGACATCCAGGCTTCACCATAATGGCAGCACTCCTGGCATACACCATAGGAACGACATATTTCCAAAGAGTCTTGATTTTCATCTTACTGACAGCTGTTGCTCCTTCAATGACAATGCGTTGTATAGGAATATCAAATAGAGACTTTGTGGAAGGGGTTTCAGGAGGAAGCTGGGTTGACATAGTCCTGGAACATGGAAGCTGTGTGACGACGATGGCAAAAAATAAACCAACATTGGATTTTGAACTGATAAAGACAGAAGCGAAACATCCCGCCACTCTAAGGAAGTATTGCATAGAGGCAAAGCTGACCAACACAACAACAGCATCTCGCTGCCCAACACAAGGAGAACCTAGCCTAAATGAAGAACAGGACAAAAGATTTGTCTGCAAACACTCCATGGTAGATAGAGGATGGGGAAATGGATGCGGATTATTTGGAAAGGGAGGTATCGTGACCTGTGCAATGTTCACATGCAAAAAGAACATGGAAGGAAAAATCGTGCAACCAGAAAACTTGGAGTACACCATTGTGATAACACCTCACTCAGGGGAAGAGAATGCAGTCGGAAATGACACAGGAAAACACGGCAAGGAAATTAAAGTAACACCACAGAGTTCCATCACAGAAGCAGAACTAACAGGCTATGGCACTGTCACGATGGAATGCTCTCCGAGAACAGGACTCGACTTCAATGAGATGGTGTTGCTGCAAATGGAAAACAAAGCTTGGCTGGTGCACAGGCAATGGTTTTTAGACCTGCCATTACCATGGCTGCCCGGAGCAGACACACAAGGATCAAATTGGATACAGAAGGAGACATTGGTCACTTTCAAAAATCCCCATGCAAAGAAACAGGATGTTGTTGTTCTAGGATCCCAAGAAGGGGCTATGCACACAGCACTTACAGGGGCCACGGAAATCAAGATGTCATCAGGAAACTTACTGTTCACAGGACATCTTAAATGTAGGCTGAGAATGGACAAACTACAGCTCAAAGGAATGTCATATTCCATGTGTACAGGAAAGTTCAAAGTTGTGAAGGAAATAGCAGAAACACAACATGGAACAATAGTTATTAGAGTACAATATGAAGGGGACGGTTCTCCGTGCAAGATCCCTTTTGAAATAATGGATTTGGAAAAAAGACATGTCTTAGGTCGCTTGATCACAGTCAACCCAATCGTTACAGAAAAAGACAGCCCAGTCAACATAGAAGCAGAACCTCCATTCGGAGACAGCTACATCATTATAGGAGTAGAACCGGGACAACTGAAGCTCAGCTGGTTTAAGAAAGGAAGCTCTATTGGCCAAATGTTTGAGACAACAATGAGAGGAGCGAAGAGAATGGCCATTTTAGGTGACACAGCTTGGGATTTTGGATCCCTGGGAGGAGTGTTCACATCTATAGGAAAGGCCCTCCACCAAGTCTTTGGAGCAATCTATGGGGCTGCCTTCAGTGGGGTTTCATGGACTATGAAAATCCTCATAGGAGTTGTCATCACATGGATAGGAATGAATTCACGTAGCACTTCACTGTCTGTGTCACTAGTATTAGTGGGAGTCGTGACATTGTACTTGGGAGTTATGGTGCAGGCCGATAGTGGTTGCGTTGTGAGCTGGAAAAACAAAGAACTGAAATGTGGCAGCGGGATTTTTATCACAGACAACGTGCATACATGGACAGAACAATATAAATTCCAACCAGAATCCCCTTCAAAGCTGGCTTCAGCTATCCAGAAGGCTCATGAAGAAGGCATTTGTGGAATCCGCTCAGTAACAAGACTGGAGAATCTGATGTGGAAACAAATAACACCAGAACTGAATCACATTCTAACAGAAAATGAGGTAAAGCTGACTATCATGACAGGAGACATTAAAGGAATCATGCAGGCAGGAAAACGATCCCTGCGGCCTCAACCCACTGAGCTGAAGTACTCTTGGAAAGCATGGGGCAAAGCGAAAATGCTCTCCACAGAGCTTCATAACCACACCTTTCTCATTGATGGCCCCGAAACAGCAGAATGTCCCAACACAAATAGAGCTTGGAACTCACTAGAGGTTGAAGACTATGGCTTTGGAGTATTCACCACTAACATATGGCTGAAATTGAAAGAAAGGCAGGATGTATCTTGTGACTCAAAACTCATGTCAGCAGCCATAAAAGACAACAGAGCCGTCCACGCCGACATGGGTTATTGGATAGAAAGCGCACTCAATGACACATGGAAGATTGAGAAAGCCTCCTTTATTGAAGTCAAAAGCTGCCACTGGCCAAAGTCACACACTCTCTGGAGTAATGGAGTGCTAGAAAGTGAGATGATAATTCCAAAGAATTTTGCAGGACCAGTGTCACAACACAATTACAGACCAGGCTATCATACACAAACGGCAGGACCCTGGCATCTAGGCAGGCTTGAGATGGACTTTGATTTCTGCGAAGGAACTACAGTGGTGGTGACTGAAGACTGTGGAAATAGAGGACCCTCCTTAAGAACAACTACTGCTTCTGGAAAACTCATAACAGAATGGTGCTGCCGATCTTGCACATTACCACCGCTAAGGTACAGAGGTGAGGATGGATGCTGGTATGGAATGGAAATCAGACCATTGAAAGAGAAAGAAGAGAACTTGGTCAACTCTTTGGTCACAGCCGGACATGGACAGATTGACAACTTCTCACTAGGAGTCTTGGGAATGGCATTGTTCCTGGAAGAGATGCTTAGAACCCGAGTAGGGACGAAACATGCAATATTACTAGTTGCAGTCTCTTTCGTGACATTGATCACAGGGAACATGTCCTTTCGAGATTTGGGGAGAGTGATGGTCATGGTGGGCGCTACTATGACGGATGACATAGGCATGGGCGTGACCTATCTTGCCCTATTAGCAGCCTTCAAGGTCAGACCAACTTTTGCAGCTGGACTACTCTTAAGAAAGCTGACCTCCAAGGAATTGATGATGACCACCATAGGAATCGTACTCCTCTCTCAGAGCACCATACCAGAGACCATACTTGAACTGACTGACGCGTTGGCCTTGGGGATGATGGTTCTCAAAATAGTGAGAAACATGGAAAAGTATCAACTAGCAGTGACTATCATGGCTATCTTGTGCGTCCCAAATGCAGTGATATTACAAAACGCATGGAAAGTGAGCTGCACAGCACTGGCAGTGGTGTCCGTTTCCCCACTGCTTTTAACATCTTCACAGCAGAAAACGGATTGGATACCACTGGCGTTGACGATCAAAGGCCTTAATCCAACAGCCATTTTCTTAACAACCCTCTCAAGAACTAGCAAGAAAAGGAGCTGGCCACTAAATGAGGCTATTATGGCAGTCGGGATGGTGAGCATTTTAGCCAGTTCTTTCTTAAAGAATGACATTCCCATGACAGGACCACTAGTGGCTGGAGGGCTTCTCACTGTGTGTTACGTGCTCACTGGAAGATCGGCTGATTTGGAACTGGAGAGAGCTGCTGACATAAGATGGGAAGAACAGGCAGAGATATCAGGAAGCAGTCCAATTTTGTCGATAACAATATCGGAAGATGGCAGCATGTCGATAAAAAATGAAGAAGAAGAACAAACACTGACCATACTGATTAGAACAGGACTGCTGGTGATATCAGGACTTTTTCCAGTGTCAATACCAATCACGGCAGCTGCATGGTACCTGTGGGAAGTGAAGAAACAACGAGCCGGAGTATTGTGGGATGTCCCTTCACCTCCACCTGTGGGAAGGGCCGAACTGGAAGATGGAGCCTATAGAATCAAGCAGAAAGGGATTTTGGGATACTCGCAGATAGGAGCCGGAGTCTACAAAGAAGGAACTTTCCACACAATGTGGCATGTCACACGTGGTGCTGTTCTAATGCATAAAGGGAAGAGAATTGAACCATCATGGGCGGACGTCAAGAAGGACCTAATATCGTATGGAGGAGGTTGGAAGCTAGAAGGAGAATGGAAGGAAGGAGAAGAAGTCCAGGTCCTGGCATTAGAGCCTGGAAAGAATCCAAGAGCCGTCCAAACAAAACCCGGTCTTTTCAAAACCAACACTGGGACCATAGGCGCCGTATCTCTGGACTTTTCTCCTGGAACGTCAGGATCTCCAATTGTCGACAGAAAAGGAAAAGTTGTGGGCCTTTATGGCAACGGTGTCGTCACAAGGAGTGGAACATACGTGAGTGCCATAGCCCAGACTGAAAAAAGCATTGAAGACAACCCAGAGATTGAAGATGACATCTTTCGAAAGAAAAGACTGACCATCATGGACCTCCACCCAGGAGCAGGAAAAACAAAGAGATACCTTCCAGCAATAGTCAGAGAAGCCATAAAACGAGGCTTGAGAACACTAATCCTGGCCCCCACTAGAGTTGTGGCGGCTGAAATGGAAGAAGCTCTCAGAGGACTTCCAATAAGATATCAAACCCCAGCTATCAGAGCTGAGCATACTGGACGGGAGATTGTGGATCTAATGTGTCACGCCACATTCACCATGAGGCTACTATCACCAATTAGAGTGCCAAATTACAACCTGATTATCATGGATGAAGCCCATTTCACAGACCCAGCAAGCATAGCGGCTAGAGGATACATCTCAACTCGAGTAGAGATGGGTGAAGCAGCTGGGATTTTCATGACAGCTACCCCTCCTGGAAGCAGAGACCCATTTCCTCAGAGCAACGCACCAATCATGGATGAAGAAAGGGAAATTCCTGAGCGTTCGTGGAACTCTGGACATGAGTGGGTTACGGATTTTAAAGGGAAGACTGTTTGGTTTGTTCCAAGTATAAAAGCAGGAAATGATATAGCAGCTTGCCTGAGAAAGAATGGGAAGAAAGTGATACAACTCAGCAGGAAGACCTTTGATTCTGAATATATCAAGACTAGGACCAATGATTGGGACTTTGTGGTCACGACAGACATTTCAGAAATGGGTGCTAACTTCAAGGCTGAGAGGGTTATAGACCCCAGACGCTGCATGAAACCAGTCATACTAACAGACGGTGAAGAGCGGGTTATCCTGGCAGGACCCATGCCAGTGACCCACTCTAGTGCAGCACAAAGAAGAGGGAGAGTAGGAAGAAATCCAAAAAATGAAAATGACCAGTATATATACATGGGGGAACCTCTGGAAAATGATGAAGACTGCGCACACTGGAAAGAAGCTAAGATGCTTCTAGATAACATCAACACGCCTGAAGGAATCATTCCCAGCATGTTTGAACCAGAGCGTGAGAAGGTCGACGCCATTGATGGTGAATACCGCTTGAGAGGAGAAGCGAGGAAAACATTTGTGGACCTAATGAGAAGAGGAGACCTACCAGTTTGGCTAGCCTACAGAGTGGCAGCTGAAGGTATCAACTACGCAGACAGAAGATGGTGCTTTGATGGAGTCAAGAACAACCAAATCTTGGAAGAAAATGTGGAAGTGGAAATTTGGACAAAAGAAGGAGAAAGGAAGAAATTAAAACCCAGATGGTTAGATGCTAGGATCTACTCTGACCCACTGGCACTTAAAGAATTCAAGGAATTCGCAGCTGGAAGAAAATCCCTGACCCTGAATCTAATCACCGAGATGGGTAGGCTCCCAACCTTCATGACCCAGAAAGCAAGGAATGCATTGGACAACTTAGCAGTCCTACATACGGCTGAAGCAGGCGGAAGGGCGTACAATCATGCTCTTAGTGAACTGCCGGAGACTCTGGAGACATTGCTTTTACTGACACTTTTGGCCACAGTCACAGGCGGAATCTTCCTGTTCTTGATGAGCGGAAAGGGTATAGGGAAGATGACCCTGGGAATGTGCTGCATAGTCACAGCTAGTATTCTTCTATGGTATGCACAAATACAGCCACATTGGATAGCAGCTTCAATAATACTGGAGTTTTTTCTCATAGTCTTGCTCATTCCAGAACCAGAAAAGCAGAGAACACCCCAAGATAACCAATTAACTTATGTTGTCATAGCCATCCTCACAGTGGTGGCCGCAACCATGGCAAACGAGATGGGTTTCCTGGAAAAAACAAAGAAAGATTTTGGATTGGGAAGCATCACAACCCAGCAACCTGAGAGCAATATCCTGGACATAGATCTACGTCCTGCATCAGCTTGGACTCTATATGCTGTGGCAACAACTTTCATCACACCAATGTTGAGACATAGCATTGAAAATTCCTCAGTGAATGTGTCTCTAACAGCCATTGCCAACCAAGCCACAGTGTTAATGGGTCTTGGGAAAGGATGGCCATTGTCGAAAATGGACATCGGAGTTCCCCTTCTCGCTATCGGATGCTATTCACAAGTCAACCCCATAACCCTCACAGCAGCCCTTCTCTTATTGGTAGCACATTATGCTATCATAGGGCCAGGACTCCAAGCGAAAGCAACCAGAGAAGCTCAGAAAAGAGCAGCAGCGGGCATCATGAAAAACCCAACTGTGGATGGAATAACAGTGATTGACCTAGATCCAATACCATATGATCCAAAGTTTGAAAAGCAGTTGGGACAAGTAATGCTCTTAGTCCTCTGCGTGACTCAAGTATTGATGATGAGGACTACATGGGCTTTATGTGAAGCTCTAACTTTAGCGACCGGGCCCATCTCTACACTGTGGGAAGGAAATCCAGGGAGATTTTGGAATACAACTATTGCAGTGTCAATGGCTAACATTTTTAGAGGGAGTTATCTGGCCGGAGCCGGACTTCTCTTTTCTATCATGAAGAACACGGCCAACACAAGAAGAGGAACTGGCAACACAGGAGAAACGCTTGGAGAGAAATGGAAAAACCGGTTGAATGCATTGGGGAAAAGTGAATTTCAGATCTATAAGAAAAGTGGAATCCAGGAAGTGGATAGAACGTTAGCAAAAGAAGGCATCAAAGGAGGAGAAACGGACCATCACGCTGTGTCGCGAGGCTCAGCGAAACTGAGATGGTTCGTCGAGAGAAACCTTGTCACACCAGAAGGGAAAGTAGTGGACCTTGGCTGCGGCAGAGGGGGCTGGTCATACTATTGTGGGGGACTAAAGAATGTGAAGGAAGTCAAAGGCCTAACAAAAGGAGGACCAGGACACGAAGAACCCATTCCCATGTCAACATATGGTTGGAATCTGGTGCGTCTGCAAAGTGGAGTCGATGTCTTCTTTACTCCGCCAGAAAAGTGTGACACATTGCTGTGTGACATAGGGGAGTCGTCACCAAATCCCACGGTTGAGGCAGGACGAACACTCAGAGTTCTAAACTTAGTGGAAAACTGGCTGAACAATAATACCCAATTTTGCATAAAGGTTCTTAATCCATATATGCCTTCAGTTATAGAAAAAATGGAAGCGCTACAAAGGAAATACGGAGGAGCTTTGGTGAGGAATCCACTCTCACGAAATTCCACACACGAGATGTACTGGGTATCCAATGCTTCCGGGAACATAGTGTCATCAGTGAACATGATTTCAAGAATGTTGATTAACAGATTCACAATGAGACACAAGAAGGCCACATACGAGCCGGATGTTGATCTCGGAAGTGGAACCCGCAACATCGGAATTGAAAGTGAAGTACCAAATCTAGACATAATTGGGAAAAGAATAGAAAAAATAAAACAAGAGCATGAAACATCATGGCACTATGATCAAGACCACCCATACAAAACGTGGGCCTACCATGGCAGCTACGAAACAAAACAGACTGGATCAGCATCATCCATGGTGAACGGAGTGGTTAGGCTGCTAACAAAACCTTGGGACGTCATTCCCATGGTGACACAGATGGCAATGACAGACACGACTCCATTTGGACAACAGCGCGTTTTCAAAGAGAAAGTGGACACGAGAACCCAAGAACCAAAAGAAGGCACGAAGAAACTAATGAAAATCACAGCAGAATGGCTCTGGAAAGAACTAGGAAAGAAAAAGACACCTAGGATGTGCACCAGAGAAGAATTCACAAGAAAGGTGAGAAGCAATGCAGCCTTAGGTGCCATATTCACTGATGAGAACAAGTGGAAGTCGGCACGTGAAGCTGTTGAAGACAGTGGATTTTGGGAATTGGTTGACAAGGAAAGGAATCTCCATCTTGAAGGAAAGTGTGAGACATGTGTGTATAACATGATGGGAAAAAGAGAGAAGAAGCTAGGGGAGTTCGGCAAAGCAAAAGGCAGCAGAGCCATATGGTACATGTGGCTTGGAGCACGCTTCTTAGAGTTTGAAGCCCTGGGATTCTTGAATGAAGATCACTGGTTTTCCAGAGAGAACTCCCTGAGTGGAGTAGAAGGAGAAGGGCTGCACAAACTAGGCTACATTCTAAGAGACGTGGGTAAGAAAGAAGGAGGAGCAATGTACGCCGATGACACAGCAGGATGGGACACAAGAATCACGCTAGAGGACTTGAAAAATGAAGAAATGGTGACAAACCACATGGAAGGAGAACATAAGAAACTTGCTGAAGCCATTTTCAGATTAACGTACCAAAACAAAGTGGTGCGTGTGCAAAGACCGACATCAAGAGGCACAGTAATGGACATTATATCGAGAAGAGACCAAAGAGGTAGTGGACAAGTTGTCACCTACGGCCTCAATACTTTCACCAACATGGAAGCCCAACTGATCAGACAGATGGAGGGAGAAGGAGTCTTCAAAAGCATCCAGCATCTGACAGCCACAGAAGAAATTGCAGTGAAAAACTGGTTAGTAAGAGTGGGGCGTGAGAGGTTATCAAGAATGGCCATCAGCGGAGATGATTGTGTTGTGAAACCCTTAGATGACAGGTTTGCAAACACCTTAACAGCTTTAAATGACATGGGAAAGGTCAGGAAAGACATACAACAATGGGAACCTTCAAGAGGATGGAACGATTGGACACAAGTGCCCTTTTGTTCACACCATTTCCATGGGTTAATCATGAAGGACGGTCGTGTACTTGTGGTTCCATGTAGAAACCAAGATGAACTGATTGGTAGGGCCCGAATTTCCCAGGGAGCCGGGTGGTCCTTGGGGGAAACAGCTTGTTTGGGGAAGTCTTATGCCCAAATGTGGAGCCTAATGTACTTCCACAGACGTGACCTTAGGCTGGCGGCAAACGCTATTTGCTCGGCGGTCCCTTCACATTGGGTTCCAACAAGTCGAACAACCTGGTCCATACACGCCACACATGAGTGGATGACAACAGAAGACATGCTGACAGTCTGGAACAGGGTGTGGATTCAAGAAAACCCATGGATGGAAGACAAAACTCCAGTAGAATCATGGGAGGAAATCCCATATTTGGGAGAAAGAGAAGACCAGTGGTGCGGCTCATTGATTGGGCTAACAAGCAGGGCCACCTGGGCAAAGAACATCCAAACAGCAATAAATCAAGTTAGATCCCTAATAGGCAATGAGGAATACACAGACTACATGCCATCTATGAAAAGATTCAGAAGAGAAGAGGCAGAGGCAGGAGTCTTGTGG
>S030
CTGAAACGCGAGAGAAACCGCGTGTCAACTGTGCAGCAGCTGACAAAGAGATTCTCACTTGGAATACTACAGGGACGAGGACCACTGAAACTGTTCATGGCCCTGGTGGCATTCCTTCGTTTCCTAACAATCCCGCCAACAGCAGGGATACTTAAAAGATGGGGAACAATCAAAAAATCAAAGGCTATCAATGTCTTGAGAGGGTTCAGGAAAGAGATTGGAAGGATGCTGAACATCTTGAACAGGAGACGCAGAACTGCAGACATAGTTATTATGATGATCCCAACAGTGATGGCGTTCCATTTAACCACACGCAATGGAGAACCACACATGATCGTCAGTAGACAAGAGAAAGGGAAAAGTCTTCTGTTTAAAACAGAGAACAGTGTGAACATGTGCACCCTCATGGCCATGGATCTTGGTGAACTGTGTGAAGACACAATCACTTACAATTGTCCTCTTCTCAGGCAGAATGAACCAGAAGACATAGACTGTTGGTGCAACTCTACGTCTACATGGGTAACTTATGGGACATGCACCGCTACAGGAGAACACAGAAGGGAAAAAAGATCAGTGGCACTCGTTCCACATGTGGGAATGGGACTGGAGACACGAACTGAAACATGGATGTCATCAGAAGGGGCCTGGAAACATGCACAGAGAATTGAAACTTGGGTCTTGAGACATCCAGGCTTCACCATAATGGCAACACTCCTTGCATACACCATAGGAACGACATATTTCCAAAGAGTCCTGATTTTCATCTTACTGACAGCTGTTGCTCCTTCAATGACAATGCGTTGTATAGGAATATCAAATAGAGACTTTGTGGAAGGGGTTTCAGGAGGAAGCTGGGTTGACATAGTCCTGGAACATGGAAGCTGTGTGACGACGATGGCAAAAAATAAACCAACATTGGATTTTGAACTGATAAAGACAGAAGCGAAACATCCCGCCACTCTAAGGAAGTATTGCATAGAAGCAAAGCTGACCAACACAACAACAACATCTCGCTGCCCAACACAAGGAGAACCTAGCCTAAATGAAGAACAGGACAAAAGATTTGTCTGCAAACACTCCATGGTAGATAGAGGATGGGGAAATGGATGCGGATTATTTGGAAAGGGAGGTATCGTGACCTGTGCAATGTTCACATGCAAAAAGAACATGGAAGGAAAAGTCGTGCAACCAGAAAACTTGGAGTACACCATTGTGATAACACCTCACTCAAGGGAAGAGAATGCAGTCGGAAATGACACAGGAAAACACGGCAAGGAAATTAAAGTAACACCACAGAGTTCCATCACAGAAGCAGAACTAACAGGCTATGGCACTGTCACGATGGAATGCTCTCCGAGAACAGGACTCGACTTCAATGAGATGGTGTTGCTGCAAATGGAAAACAAAGCTTGGCTGGTGCACAGGCAATGGTTCTTAGACCTGCCATTACCATGGCTGCCCGGAGCAGACACACAAGGATCAAATTGGATACAGAAGGAGACATTGGTCACTTTCAAAAATCCCCATGCAAAGAAACAGGATGTTGTTGTTCTAGGATCCCAAGAAGGGGCTATGCACACAGCACTTACAGGGGCCACGGAAATCCAGATGTCATCAGGAAACTTACTGTTCACAGGACATCTTAAATGTAGGCTGAGAATGGACAAACTACAGCTCAAAGGAATGTCATATTCCATGTGTACAGGAAAGTTCAAAGTTGTGAAGGAAATAGCAGAAACACAACATGGAACAATAGTTATTAAAGTACAATATGAAGGGGACGGTTCTCCGTGCAAGATCCCTTTTGAAATAATGGATTTGGAAAAAAGACATGTCTTAGGTCGCTTGATCACAGTCAACCCAATTGTCACAGAAAAAGACAGCCCAGTCAACATAGAAGCAGAACCTCCATTCGGAGACAGCTACATCATTATAGGAGTAGAACCGGGACAACTGAAGCTCAGCTGGTTTAAGAAAGGAAGCTCTATTGGCCAAATGTTTGAGACAACAATGAGAGGAGCGAAGAGAATGGCCATTTTAGGTGACACAGCTTGGGATTTTGGATCCCTGGGAGGAGTGTTCACATCTATAGGAAAGGCCCTCCACCAAGTCTTTGGAGCAATCTATGGGGCTGCCTTCAGTGGGGTTTCATGGACTATGAAAATCCTCATAGGAGTTGTCATCACATGGATAGGAATGAATTCACGTAGCACTTCACTGTCTGTGTCACTAGTATTAGTGGGAGTCGTGACATTGTACTTGGGAGTTATGGTGCAGGCCGATAGTGGTTGCGTTGTGAGCTGGAAAAACAAAGAACTGAAATGTGGCAGCAGGATTTTTATCACAGACAACGTGCATACATGGACAGAACAATATAAATTCCAACCAGAATCCCCTTCAAAGCTGGCTTCAGCTATCCAGAAGGCTCATGAAGAAGGCATTTGTGGAATCCGCTCAGTAACAAGACTGGAGAATCTGATGTGGAAACAAATAACACCAGAACTGAATCACATTCTAACAGAAAATGAGGTAAAGCTGACTATCATGACAGGAGACATTAAAGGAATCATGCAGGCAGGAAAACGATCCCTGCGGCCTCAACCCACTGAGCTGAAGTACTCTTGGAAAGCATGGGGCAAAGCGAAAATGCTCTCCACAGAGCTTCATAACCACACCTTTCTCATTGATGGCCCCGAAACAGCAGAATGTCCCAACACAAATAGAGCTTGGAACTCACTAGAGGTTGAAGACTATGGCTTTGGAGTATTCACCACTAACATATGGCTGAAATTGAAAGAAAGGCAGGATGTATCTTGTGACTCAAAACTCATGTCAGCAGCCATAAAAGACAACAGAGCCGTCCACGCCGACATGGGTTATTGGATAGAAAGCGCACTCAATGACACATGGAAGATTGAGAAAGCCTCCTTTATTGAAGTCAAAAGCTGCCACTGGCCAAAGTCACACACTCTCTGGAGTAATGGAGTGCTAGAAAGTGAGATGATAATTCCAAAGAATTTTGCAGGACCAGTGTCACAACACAATTACAGACCAGGCTATCATACACAAACGGCAGGACCCTGGCATCTAGGCAGGCTTGAGATGGACTTTGATTTCTGCGAAGGAACTACAGTGGTGGTGACTGAAGACTGTGGAAATAGAGGACCCTCCTTAAGAACAACTACTGCTTCTGGAAAACTCATAACAGAATGGTGCTGCCGATCTTGCACATTACCACCGCTAAGGTACAGAGGTGAGGATGGATGCTGGTATGGAATGGAAATCAGACCATTGAAAGAGAAAGAAGAGAACTTGGTCAACTCTTTGGTCACAGCCGGATATGGACAGATTGACAACTTCTCACTAGGAGTCTTGGGAATGGCATTGTTCCTGGAAGAGATGCTTAGAACCCGAGTAGGGACGAAACATGCAATATTACTAGTTGCAGTCTCTTTCGTGACATTGATCACAGGGAACATGTCCTTTCGAGATTTGGGGAGAGTGATGGTCATGGTGGGCGCTACTATGACGGATGACATAGGCATGGGCGTGACCTATCTTGCCCTATTAGCAGCCTTCAAGGTCAGACCAACTTTTGCAGCTGGACTACTCTTAAGAAAGCTGACCTCCAAGGAATTGATGATGACCACCATAGGAATCGTACTCCTCTCTCAGAGCACCATACCAGAGACCATACTTGAACTGACTGACGCGTTGGCTTTGGGGATGATGGTTCTCAAAATAGTAAGAAACATGGAAAAGTATCAACTAGCAGTGACTATCATGGCTATCTTGTGCGTCCCAAATGCAGTGATATTACAAAACGCATGGAAAGTGAGCTGCACAGCACTGGCAGTGGTGTCCGTTTCCCCACTGCTTTTAACATCTTCACAGCAGAAAACAGATTGGATACCACTGGCGTTGACGATCAAAGGCCTTAATCCAACAGCCATTTTCTTAACAACCCTCTCAAGAACTAGCAAGAAAAGGAGCTGGCCACTAAATGAGGCTATTATGGCAGTCGGGATGGTGAGCATTTTAGCCAGTTCTTTCTTAAAGAATGACATTCCCATGACAGGACCACTAGTGGCTGGAGGGCTTCTCACTGTGTGTTACGTGCTCACTGGAAGATCGGCTGATTTGGAACTGGAGAGAGCTGCTGACATAAGATGGGAAGAACAGGCAGAGATATCAGGAAGCAGTCCAATTTTGTCGATAACAATATCGGAAGATGGCAGCATGTCGATAAAAAATGAAGAAGAAGAACAAACACTGACCATACTGATTAGAACAGGACTGCTGGTGATATCAGGACTTTTTCCCGTGTCAATACCAATCACGGCAGCTGCATGGTACCTGTGGGAAGTGAAAAAACAACGAGCCGGAGTATTGTGGGATGTCCCTTCACCTCCACCTGTGGGAAGGGCCGAACTGGAAGATGGAGCCTATAGAATCAAGCAGAAAGGGATTTTGGGATACTCGCAGATAGGAGCCGGAGTCTACAAAGAAGGAACTTTCCACACAATGTGGCATGTCACACGTGGTGCTGTTCTAATGCATAAAGGGAAGAGAATTGAACCATCATGGGCGGACGTCAAGAAGGACCTAATATCGTATGGAGGAGGTTGGAAGCTAGAAGGAGAATGGAAGGAAGGAGAAGAAGTCCAGGTCCTGGCATTAGAGCCTGGAAAGAATCCAAGAGCCGTCCAAACAAAACCCGGTCTTTTCAAAACCAACACTGGGACCATAGGCGCCGTATCTCTGGACTTTTCTCCTGGAACGTCAGGATCTCCAATTGTCGACAGAAAAGGAAAAGTTGTGGGCCTTTATGGCAACGGTGTCGTCACAAGGAGTGGAACATACGTGAGTGCCATAGCCCAGACTGAAAAAAGCATTGAAGACAACCCAGAGATTGAAGATGACATCTTTCGAAAGAAAAGACTGACCATCATGGACCTCCACCCAGGAGCAGGAAAAACAAAGAGATACCTTCCAGCAATAGTCAGAGAAGCCATAAAACGAGGCTTGAGAACACTAATCCTGGCCCCCACTAGAGTTGTGGCGGCTGAAATGGAAGAGGCTCTCAGAGGACTTCCAATAAGATATCAAACCCCAGCTATCAGAGCTGAGCATACTGGACGGGAGATTGTGGATCTAATGTGTCATGCCACATTCACCATGAGGCTACTATCACCAATTAGAGTGCCAAATTACAACCTGATTATCATGGATGAAGCCCATTTCACAGACCCAGCAAGCATAGCGGCTAGAGGATACATCTCAACTCGAGTAGAGATGGGTGAAGCAGCTGGGATTTTCATGACAGCTACCCCTCCTGGAAGCAGAGACCCATTTCCTCAGAGCAACGCACCAATCATGGATGAGGAAAGGGAAATCTCTGAGCGTTCGTGGAACTCTGGACATGAGTGGGTTACGGATTTTAAAGGGAAGACTGTTTGGTTTGTTCCAAGTATAAAAGCAGGAAATGATATAGCAGCTTGCCTGAGAAAGAATGGGAAGAAAGTGATACAACTCAGCAGGAAGACCTTTGATTCTGAATATATCAAGACTAGGACCAATGATTGGGACTTTGTGGTCACGACAGACATTTCAGAAATGGGTGCTAACTTCAAGGCTGAGAGGGTTATAGACCCCAGACGCTGCATGAAACCAGTCATACTAACAGACGGTGAAGAGCGGGTTATCCTGGCAGGACCCATGCCAGTGACCCACTCTAGTGCAGCACAAAGAAGAGGGAGAGTAGGAAGAAATCCAAAAAATGAAAATGACCAGTATATATACATGGGGGAACCTCTGGAAAATGATGAAGACTGCGCACACTGGAAAGAAGCTAAGATGCTTCTAGATAACATCAACACGCCTGAAGGAATCATTCCCAGCATGTTTGAACCAGAGCGTGAAGAAGTCGACGCCATTGATGGTGAATACCGCTTGAGAGGAGAAGCGAGGAAAACATTTGTGGACCTAATGAGAAGAGGAGACCTACCAGTTTGGCTAGCCTACAAAGTGGCAGCTGAAGGTATCAACTACGCAGACAGAAGATGGTGCTTTGATGGAGTCAAGAACAACCAAATCTTGGAAGAAAATGTGGAAGTGGAAATTTGGACAAAAGAAGGGAAAAGGAAGAAATTAAAACCCAGATGGTTAGATGCTAGGATCTACTCTGACCCACTGGCACTAAAAGAATTCAAGGAATTCGCAGCTGGAAGAAAATCCCTGACCCTGAATCTAATCACCGAGATGGGTAGGCTCCCAACCTTCATGACCCAGAAAGCAAGGAATGCATTGGACAACTTAGCAGTCCTACATACGGCTGAAGCAGGCGGAAGGGCGTACAATCATGCTCTTAGTGAACTGCCGGAGACTCTGGAGACATTGCTTTTACTGACACTTTTGGCCACAGTCACAGGCGGAATCTTCCTGTTCTTGATGAGCGGAAAAGGTATAGGGAAGATGACCCTGGGAATGTGCTGCATAGTCACAGCTAGTATTCTTCTATGGTATGCACAAATACAGCCACATTGGATAGCAGCTTCAATAATACTGGAGTTTTTTCTCATAGTCTTGCTCATTCCAGAACCAGAAAAGCAGAGAACACCCCAAGATAACCAATTAACTTATGTTGTCATAGCCATCCTCACAGTGGTGGCCGCAACCATGGCAAACGAGATGGGTTTCCTGGAAAAAACAAAGAAAGATTTTGGATTGGGAAGCATCACAACCCAGCAACCTGAGAGCAATATCCTGGACATAGATCTACGTCCTGCATCAGCTTGGACTCTATATGCTGTGGCAACAACTTTCATCACACCAATGTTGAGACATAGCATTGAAAATTCCTCAGTGAATGTGTCTCTAACAGCCATTGCCAACCAAGCCACAGTGTTAATGGGTCTTGGGAAAGGATGGCCATTGTCGAAAATGGACATCGGGGTTCCCCTTCTCGCTATCGGATGCTATTCACAAGTCAACCCCATAACCCTCACAGCAGCCCTTCTCTTATTGGTAGCACATTATGCTATCATGGGGCCAGGACTCCAAGCAAAAGCAACCAGAGAGGCTCAGAAAAGAGCAGCAGCGGGCATCATGAAAAACCCAACTGTGGATGGAATAACAGTGATTGACCTAGATCCAATACCATATGATCCAAAGTTTGAAAAGCAGTTGGGACAAGTAATGCTCTTAGTTCTCTGCGTGACTCAAGTATTGATGATGAGGACTACATGGGCTTTATGTGAAGCTCTAACTTTAGCAACCGGGCCCATCTCTACACTGTGGGAAGGAAATCCAGGGAGATTTTGGAATACAACTATTGCAGTGTCAATGGCTAACATTTTTAGAGGGAGTTATCTGGCCGGAGCCGGACTTCTCTTTTCTATCATGAAGAACACAGCCAACACAAGAAGAGGAACTGGCAACACAGGAGAAACGCTTGGAGAGAAATGGAAAAACCGGTTGAATGCATTGGGGAAGAGTGAATTCCAGATCTATAAGAAAAGTGGAATCCAGGAAGTGGATAGAACGTTAGCAAAAGAAGGCATCAAGAGAGGAGAAACGGACCATCACGCTGTGTCGCGAGGCTCAGCGAAACTGAGATGGTTCGTCGAGGAAAACTTGGTCACACCAGAAGGGAAAGTAGTGGACCTTGGCTGCGGCAGAGGGGGCTGGTCATACTATTGTGGGGGACTAAAGAATGTAAAAGAAGTCAAAGGCCTAACAAAAGGAGGACCAGGACACGAAGAACCCATTCCCATGTCAACATATGGTTGGAATCTGGTGCGTCTGCAAAGTGGAGTCGATGTCTTCTTTACTCCGCCAGAAAAGTGTGACACATTGCTGTGTGACATAGGGGAGTCGTCACCAAACCCCACGGTTGAGGCAGGACGAACACTCAGAGTTCTAAACTTAGTGGAAAACTGGCTGAACAATAATACCCAATTTTGCATAAAGGTTCTTAATCCATATATGCCTTCAGTTATAGAAAAAATGGAAGCGCTACAAAGGAAATACGGAGGAGCTTTGGTGAGGAATCCACTCTCACGAAATTCCACACACGAGATGTACTGGGTATCCAATGCTTCCAGGAACATAGTGTCATCAGTGAACATGATTTCAAGAATGTTAATTAACAGATTCACAATGAGACACAAGAAGGCCACATACGAGCCGGATGTTGATCACGGAAGTGGAACCCGCAACATCGGAATTGAAAGTGAAGTACCAAATCTAGACATAATTGGGAAAAGAATAGAAAAAATAAAACAAGAGCATGAAACATCATGGCACTATGATCAAGACCACCCACACAAAACGTGGGCCTACCATGGCAGCTACGAAACAAAACAGACTGGATCAGCATCATCCATGGTGAACGGAGTGGTTAGGCTGCTAACAAAACCTTGGGACGTCATTCCCATGGTGACACAGATGGCAATGACAGACACGGCTCCATTTGGACAACAGCGCGTTTTCAAAGAGAAAGTGGACACGAGAACCCAAGAACCAAAAGAAGGAACGAAGAAACTAATGAAAATCACAGCAGAATGGCTCTGGAAAGAACTAGGAAAGAAAAAGACACCTAGGATGTGCACCAGAGAAGAATTCACAAGAAAGGTGAGAAGCAATACAGCCTTAGGTGCCATATTCACTGATGAGAACAAGTGGAAGTCGGCACGTGAAGCTGTTGAAGACAGTGGATTTTGGGAATTGGTTGACAAGGAAAGAAATCTCCATCTTGAAGGAAAGTGTGAGACATGTGTGTATAACATGATGGGAAAGAGAGAGAAGAAGCTAAGGGAGTTCGGCAAAGCAAAAGGCAGCAGAGCCATATGGTACATGTGGCTTGGAGCACGCTTGTTAGAGTTTGAAGCCCTGGGATTCTTGAATGAAGATCACTGGTTTTCCAGAGAGAACTCCCTGAGTGGAGTAGAGGGAGAAGGGCTGCACAAACTAGGCTACATTCTAAGAGACGTGGGTAAGAAGGAAGGAGGAGCAATGTACGCCGATGACACAGCAGGATGGGACACAAGAATCACGCTAGAGGACTTGAAAAATGAAGAAATGGTGACAAACCACATGGAAGGAGAACACAAGAAACTTGCTGAAGCCATTTTCAGATTAACGTACCAAAACAAAGTGGTGCGTGTGCAAAGACCAACATCAAGAGGCACAGTAATGGACATTATATCGAGAAGAGACCAAAGAGGTAGTGGACAAGTTGTCACCTACGGCCTCAATACTTTCACCAACATGGAAGCCCAACTGATCAGACAGATGGAGGGAGAAGGAGTCTTCAAAAGCATCCAGCACCAGGCAGCCACAGAAGAAATTGCAGTGAAAAACTGGTTAATAAGAGTGGGGCGTGAGAGGTTATCAAGAATGGCCATCAGCGGAGATGATTGTGTTGTGAAACCCATAGATGACAGGTTTGCAAACGCTCTAACAGCTTTAAATGACATGGGAAAGGTCAGAAAAGACATACAACAATGGGAACCCTCAAGGGGATGGAACGATTGGACACAAGTGCCCTTTTGTTCACACCATTTCCATGAGTTAATCATGAAGGACGGTCGTGTACTTGTGGTTCCATGTAGAAACCAAGATGAACTGATTGGTAGGGCCCGAATTTCCCAGGGAGCCGGGTGGTCCCAGGGGAAGAGAGCTTGTTTGGGGAAGTCTTATGCCCAAATGTGGAGCCTAATGTACTTCCACAGACGTGACCTTAGGCTGGCGGCAAACGCTATTTGCTCGGCGGTCCCTTCACATTGGGTTCCAACAAGTCGAACAACCTGGTCCATACACGCCACACATGAGTGGATGACAACAGAAGACATGCTGACAGTCTGGAACAGGGTGTGGATTCAAGAAAACCCATGGATGGAAGACAAAACTCCAGTAGAATCATGGGAGGAAATCCCATATTTGGGGAAGAGAGAAGACCAGTGGTGCGGCTCATTGATTGAGCTAACATGCAGGGCCACCTGGGCAAAGAACATCAAACAGCAAATAAATCAAGTTAGATCCCTAATAGGCAATGAGGAATACACAGACTACATGCCATCTATGAAAAGATTCAGAAGAGAAGAGGAAGAGGCAGGAGTCTTGTGG
>S303
GGATCACAGTTGGCGAAGAGATTCTCAAGAGGACTGCTGAATGGCCAAGGACCAATGAAATTGGTTATGGCGTTCATAGCTTTCCTCAGATTTCTAGCCATTCCACCGACAGCGGGAATCTTGGCTAGATGGGGAACCTTCAAGAAGTCGGGGGCTATTAAGGTCCTGAGAGGCTTCAAGAAGGAGATCTCAAATATGCTGAGCATTATCAACAGACGGAAAAAGACATCGCTCTGTCTCATGATGATGTTACCAGCAACACTTGCTTTCCACCTGACTTCACGAGATGGAGAGCCGCGCATGATTGTGGGGAAGAATGAAAGAGGAAAATCCCTACTTTTTAAGACAGCCTCTGGAATCAACATGTGCACACTCATAGCCATGGATTTGGGAGAAATGTGTGATGACACGGTCACTTACAAATGCCCCCTCATCACTGAAGTGGAGCCCGAAGACATTGACTGCTGGTGCAACCTCACATCGACATGGGTGACCTACGGAACATGCAACCAAGCTGGAGAGCATAGACGCGATAAGAGATCGGTGGCGTTAGCTCCTCATGTCGGCATGGGATTGGACACACGCGCCCAAACCTGGATGTCGGCTGAAGGAGCTTGGAGACAAATCGAGAAGGTAGAGACATGGGCTTTTAGGCACCCAGGGTTCACAATACTAGCCCTATTTCTTGCCCATTACATAGGCACTTCCTTGACCCAGAAAGTGGTCATTTTCATACTACTAATGCTGGTCACCCCATCCATGACAATGAGATGTGTGGGAGTAGGAAACAGAGATTTCGTGGAAGGTCTATCAGGAGCTACATGGGTTGACGTGGTGCTCGAACACGGTGGGTGTGTGACTACCATGGCCAAGAACAAGCCCACGCTGGACATAGAGCTCCAGAAGACCGAGGCCACCCAACTGGCAACCCTAAGGAAACTATGCATTGAGGGAAAAATCACCAACGTGACAACCGACTCAAGGTGCCCCACCCAAGGGGAAGCGATTCTACCTGAGGAGCAGGACCAGAACTACGTGTGTAAGCACACATACGTGGACAGAGGCTGGGGAAATGGTTGTGGTTTGTTTGGCAAGGGAAGCTTGGTAACATGCGCGAAATTTCAATGTCTGGAATCAATAGAGGGAAAAGTGGTTCAGCATGAGAACCTCAAATACACCGTCATCATCACAGTGCATACAGGAGACCAACACCAGGTGGGAAATGAAACGCAGGGAGTCACGGCTGAAATAACACCCCAGGCATCAACCGTCGAGGCCATCTTACCTGAATATGGAACCCTTGGGCTAGAATGCTCACCACGGACAGGTTTGGATTTCAATGAAATGATCTTGTTGACAATGAAGAACAAAGCATGGATGGTGCATAGACAATGGTTTTTTGACCTACCTCTACCATGGACATCAGGGGCTACAACAGAAACACCAACCTGGAACAAGAAAGAGCTTCTTGTGACATTCAAAAACGCACACGCGAAAAAACAAGAAGTAGTAGTCCTTGGATCGCAAGAGGGAGCAATGCACACAGCACTGACAGGAGCTACAGAGATCCAAACCTCAGGAGGCACAAGTATTTTTGCGGGACACTTGAAATGCAGACTCAAGATGGACAAATTGGAACTCAAAGGGATGAGCTATGCAATGTGCTCAAATGCCTTTGTGTTGAAGAAAGAAGTCTCTGAAACACAACATGGGACAATACTCATTAAGGTCGAGTACAAAGGGGAAGACGCACCTTGCAAGATTCCATTCTCCACGGAGGATGGACAAGGGAAAGCCCACAATGGCAGACTGATCACAGCTAACCCAGTGGTGACCAAGAAGGAAGAGCTTGTCAATATTGAGGCAGAACCTCCTTTTGGGGAAAGTAACATAATAATTGGAATTGGAGACAAAGCCTTGAGAATCAATTGGTACAAGAAGGGGAGCTCGATTGGGAAGATGTTCGAAGCTACTGCCAGGGGTGCAAGGCGCATGGCCATCTTGGGAGACACAGCCTGGGACTTTGGATCAGTGGGTGGTGTTTTAAATTCATTGGGGAAAATGGTCCACCAGATATTTGGAAGTGCTTACACGGCCCTTTTCAGTGGAGTCTCCTGGATAATGAAAATTGGAATAGGTGTCCTCTTAACTTGGATAGGGTTGAATTCAAAAAACACTTCTATGTCATTTTCATGCATTGTGATAGGAATCATCACACTCTATCTGGGAGCCGTGGTGCAAGCTGACATGGGGTGTGTCGTAAATTGGAAAGGCAAAGAACTCAAATGTGGAAGTGGAATTTTCGTCACTAATGAGGTCCACACCTGGACAGAGCAATATAAATTTCAAGCAGACTCCCCAAAAAGACTGGCGACAGCCATTGCAGGCGCCTGGGAGAATGGAGTGTGCGGAATCAGGTCGACAACCAGAATGGAGAACCTCTTGTGGAAGCAAATAGCTAATGAACTAAACTACATATTATGGGAAAACAACATCAAATTAACGGTAGTTGTGGGTGACATAACTGGGGTCTTAGAGCAAGGAAAAAGAACATTAACACCACAACCCATGGAGCTAAAATATTCATGGAAAACATGGGGAAAAGCGAAAATAGTGACAGCTGAAACACAAAATTCCTCCTTTATAATAGATGGGCCAAACACACCAGAGTGTCCAAATGCCTCAAGAGCATGGAATGTGTGGGAGGTGGAAGATTACGGGTTCGGAGTCTTCACAACCAATATCTGGCTGAAACTCCGCGAGATGTACACTCAACTATGTGACCACAGGCTAATGTCGGCAGCTGTTAAGGATGAGAGAGCCGTACACGCCGACATGGGCTATTGGATAGAAAGCCAAAAGAATGGTAGTTGGAAGCTAGAAAAGGCATCTCTCATAGAGGTAAAAACCTGCACATGGCCAAAATCACACACTCTCTGGAGCAATGGTGTGTTGGAGAGTGACATGATCATCCCAAAGAGCCTGGCTGGTCCTATCTCGCAACACAACTACAGGCCTGGATACCACACCCAAACGGCAGGACCCTGGCACCTAGGAAAATTGGAGCTGGATTTCAACTATTGTGAAGGAACAACAGTTGTCATCACAGAAAATTGTGGGACAAGAGGCCCATCACTGAGGACAACAACAGTGTCAGGGAAATTGATACACGAATGGTGTTGCCGCTCGTGTACACTTCCTCCCCTGCGATATATGGGAGAAGATGGCTGCTGGTATGGTATGGAAATTAGACCCATTAATGAGAAAGAAGAGAACATGGTAAAGTCTTTAGTCTCAGCAGGGAGTGGAAAGGTGGATAACTTCACAATGGGTGTCTTGTGTCTTGCAATCCTCTTCGAAGAGGTAATGAGAGGAAAATTCGGGAAAAAGCACATGATTGCAGGGGTTCTCTTCACATTTGTGCTCCTTCTCTCAGGGCAAATAACATGGAGAGACATGGCGCGCACACTCATAATGATTGGATCCAACGCCTCTGACAGAATGGGAATGGGCGTCACTTACCTAGCATTGATTGCAACATTCAAAATTCAGCCATTTTTGGCTTTGGGATTTTTCCTGAGGAAACTGACATCTAGAGAAAATTTATTATTGGGAGTTGGGTTGGCCATGGCAACAACGTTGCAACTGCCAGAGGACATTGAACAAATGGCGAATGGAATAGCCTTGGGGCTCATGGCTCTTAAATTGATAACACAATTTGAAACATACCAACTATGGACGGCATTAGTCTCCCTAATGTGTTCAAACACAATTTTTACGTTGACTGTTGCCTGGAGAACAGCCACCCTAATTTTGGCTGGAATTTCGCTCTTTCCAGTGTGCCAGTCTTCGAGCATGAGGAAAACAGATTGGCTCCCAATGACTGTGGCAGCCATGGGAGTTCCACCTTTACCACTTTTTATTTTCAGTTTGAAAGACACACTCAAAAGGAGAAGCTGGCCACTAAATGAGGGGGTGATGGCCGTTGGACTTGTAAGTATTCTAGCAAGTTCCCTCCTTAGGAATGACGTACCCATGGCTGGACCATTAGTGGCTGGGGGCTTGCTGATAGCGTGCTACGTCATAACTGGCACGTCAGCAGACCTCACTGTAGAAAAAGCAGCAGATGTGACATGGGAGGAAGAGGCTGAGCAAACAGGAGTGTCCCACAATCTAATGATCACAGTTGATGATGATGGAACAATGAGAATAAAAGATGATGAGACTGAGAACATCTTAACAGTGCTTTTGAAAACAGCACTACTAATAGTGTCAGGCATTTTTCCATACTCCATACCTGCAACACTTCTGGTTTGGCACACTTGGCAAAAGCAAACCCAAAGATCCGGCGTCCTGTGGGACGTACCCAGCCCCCCAGAGACACAGAAAGCAGAACTGGAAGAAGGGGTCTATAGGATCAAGCAGCAAGGAATTTTTGGAAAGACCCAAGTGGGGGTTGGAGTACAAAAAGAAGGAGTTTTCCACACTATGTGGCACGTCACAAGAGGAGCAGTGTTGACACACAATGGGAAAAGATTGGAACCAAACTGGGCTAGCGTGAAAAAAGATCTGATTTCATACGGAGGAGGATGGAGACTGAGTGCACAATGGCAAAAAGGAGAAGAGGTGCAGGTTATTGCCGTAGAGCCTGGGAAAAACCCAAAGAACTTTCAAACCATGCCAGGCATTTTCCAGACAACAACGGGGGAGATAGGAGCGATTGCACTGGACTTTAAGCCTGGAACTTCAGGATCTCCTATCATAAACAGAGAGGGAAAGGTAGTGGGACTATATGGCAATGGAGTGGTTACAAAGAATGGTGGCTACGTCAGTGGAATAGCTCAAACAAACGCAGAACCAGACGGACCGACACCAGAGTTGGAAGAAGAGATGTTCAAAAAGCGAAATCTAACCATAATGGATCTCCATCCCGGGTCAGGAAAGACGCGGAAATACCTCCCAGCCATAGTTAGAGAGGCAATCAAGAGACGCTTAAGGACTCTAATTTTGGCACCAACAAGGGTGGTTGCAGCTGAGATGGAGGAAGCATTGAAAGGGCTCCCAATAAGGTATCAAACAACCGCAACAAAATCTGAACACACAGGGAAAGAGATTGTTGATCTAATGTGCCACGCAACGTTCACAATGCGTTTGCTGTCACCAGTCAGAGTTCCAAACTACAACTTGATAATAATGGATGAGGCTCATTTTACAGACCCAGCCAGTATAGCGGCTAGAGGGTACATATCAACTCGTGTAGGAATGGGAGAAGCAGCCGCAATCTTCATGACGGCTACACCTCCTGGAACAGCTGATGCCTTTCCTCAGAGCAACGCTCCAATTCAGGATGAAGAAAGAGACATACCAGAACGCTCATGGAATTCAGGCAATGATTGGATTACTGACTTTACTGGAAAGACTGTGTGGTTTGTCCCCAGCATCAAAGCCGGGAATGACATAGCAAACTGCTTGCGGAAAAACTGGAAAAAGGTCATTCAACTTAGTAGGAAAACTTTTGACACAGAATATCAAAAGACTAAACTAAATGATTGGGACTTTGTGGTGACAACAGACATTTCAGAAATGGGAGCCAACTTCAAAGCAGACAGAGTGATCGACCCAAGAAGATGTCTCAAGCCAGTCATTTTGACGGACGGACCCGAGCGCGTGATCCTGGCGGGACCAATGCCAGTCACCGTAGCGAGTGCTGCGCAAAGGAGAGGGAGAGTTGGCAGGAACCCACAAAAAGAAAATGACCAATACATATTCACGGGCCAGCCCCTCAACAACGATGAAGACCACGCTCACTGGACAGAAGCGAAAATGCTGCTAGACAACATCAACACACCAGAAGGAATCATACCAGCTCTCTTTGAACCAGAAAGGGAGAAGTCAGCCGCCATAGACGGCGAATACCGCCTGAAAGGCGAGTCCAGGAAGACCTTCGTGGAACTCATGAGGAGGGGTGACCTCCCAGTTTGGCTAGCCCATAAAGTAGCATCAGAAGGAATCAAATACACAGACAGAAAATGGTGTTTTGATGGAGAGCGCAACAATCAAATTTTAGAGGAAAATATGGACGTGGAAATCTGGACAAAGGAAGGAGAAAAGAAAAAATTGAGGCCTAGGTGGCTTGACGCCCGCACTTATTCAGACCCCTTAGCGCTCAAAGAATTTAAGGACTTTGCGGCTGGTAGAAAGTCGATCGCCCTTGATCTTGTGACAGAAATAGGAAGAGTACCTTCACATCTAGCCCACAGAACGAGAAACGCTCTGGACAATCTGGTGATGTTGCACACGTCAGAACACGGTGGGAGGGCCTACAGGCATGCAGTGGAAGAATTACCAGAAACAATGGAAACACTCTTACTCCTGGGACTCATGATCCTGTTAACAGGTGGGGCGATGCTTTTCTTGATATCAGGCAAAGGGGTTGGAAAGACTTCAATAGGACTCATTTGTGTAGTTGCTTCCAGCGGCATGTTATGGATGGCTGACATCCCACTCCAATGGATCGCGTCGGCCATAGTCCTGGAGTTCTTCATGATGGTGCTACTCATACCAGAGCCAGAAAAGCAGAGAACTCCCCAAGACAATCAACTCGCATATGTCGTGATAGGCATACTTACATTGGCTGCAATAGTAGCAGCCAATGAAATGGGATTGTTGGAAACCACAAAGAGAGATCTAGGGATGTCCAAAGAACCAGGTGTTGTTTCGCCTACCAGTTATTTGGATGTGGATTTACATCCAGCATCAGCCTGGACATTGTACGCTGTGGCCACAACAGTGATAACACCAATGTTGAGACATACCATAGAGAATTCCACAGCAAATGTGTCCCTGGCAGCTATAGCCAACCAGGCAGTGGTCCTGATGGGCTTAGACAAAGGATGGCCGATATCGAAAATGGACTTGGGCGTGCCACTATTGGCACTGGGTTGCTATTCACAAGTGAACCCACTGACTCTCACAGCGGCAGTACTTCTGCTAGTCACGCATTATGCTATTATAGGTCCAGGATTGCAGGCAAAAGCCACTCGTGAAGCTCAGAAAAGGACGGCTGCTGGAATAATGAAGAATCCAACGGTGGATGGGATAATGACAATAGACCTAGATCCTGTAATATACGACTCAAAATTTGAAAAACAACTAGGACAAGTTATGCTCCTGGTTCTGTGTGCAGTTCAACTTTTGTTAATGAGAACATCATGGGCATTTTGTGAAGCTCTAACCCTAGCCACAGGACCAATAACAACACTCTGGGAAGGATCACCTGGGAAGTTCTGGAACACCACGATAGCTGTTTCCATGGCGAACATCTTTAGAGGGAGCTATCTAGCAGGAGCTGGGCTTGCTTTTTCTATCATGAAATCAGTTGGAACAGGAAAGAGAGGAACAGGGTCACAAGGTGAAACTCTGGGAGAAAAGTGGAAAAAGAAACTGAATCAATTATCCCGGAAAGAGTTTGACCTCTACAAGAAATCTGGAATCACTGAAGTGGATAGAACAGAAGCCAAAGAAGGGTTGAAAAGAGGAGAAATAACACACCATGCCGTATCCAGAGGCAGCGCAAAACTTCAATGGTTCGTGGAGAGAAACATGGTCATTCCTGAAGGAAGAGTCATAGACTTGGGCTGTGGAAGAGGAGGCTGGTCATATTACTGTGCAGGATTGAAAAAAGTTACAGAAGTGCGAGGATACACAAAAGGCGGCCCAGGACATGAAGAACCAGTACCTATGTCTACATATGGATGGAACATAGTCAAGCTGATGAGTGGAAAGGATGTGTTTTATCTTCCACCTGAAAAGTGTGACACTCTATTGTGTGACATTGGAGAATCTTCGCCAAGCCCAACAGTGGAAGAGAGCAGAACCATAAGAGTCTTGAAAATGGTTGAACCATGGCTAAAAAATAACCAGTTTTGCATAAAAGTATTGAATCCTTACATGCCAACTGTGATTGAGCACCTAGAAAGACTACAAAGGAAACATGGAGGAATGCTTGTGAGAAATCCACTCTCACGAAACTCCACGCACGAAATGTACTGGATATCTAATGGCACAGGCAACATCGTCTCTTCAGTCAACATGGTATCCCGACTGCTACTGAACAGATTCACAATGACATATAGGAGACCCACCATAGAGAAAGATGTGGATTTAGGAGCGGGGACCCGACATGTCAATGCGGAACCAGAAACACCCAACATGGATGTCATTGGAGAAAGAATAAGAAGAATCAAGGAGGAGCATAGTTCAACATGGCACTATGATGATGAAAACCCTTACAAAACGTGGGCTTACCATGGATCTTATGAAGTTAAGGCCACAGGCTCAGCCTCCTCCATGATAAATGGAGTCGTGAAACTCCTCACGAAACCATGGGACGTGGTGCCCACGGTAACACAGATGGCAATGACGGATACAACCCCATTTGGCCAGCAAAGGGTTTTCAAAGAGAAAGTGGACACCAGGACACCCAAACCCATGCCAGGAACAAGAAAGGTTATGGAGATCACAGCGGAATGGCTTTGGAGAACTCTGGGAAGGAACAAAAGACCCAGATTATGCACGAGAGAGGAGTTCACAAAAAAGGTCAGAACCAATGCAGCTATGGGCGCCGTATTCACGGAGGAGAACCAATGGGACAGCGCTAGAGCTGCCGTTGAAGATGAAGAATTCTGGAAACTCGTGGACAGAGAACGTGAACTCCACAAACTGGGCAAGTGTGGAAGCTGCGTTTATAACATGATGGGCAAGAGAGAGAAGAAACTTGGAGAGTTTGGTAAAGCAAAAGGCAGTAGAGCCATATGGTACATGTGGTTGGGAGCCAGGTACCTTGAGTTCGAGGCACTCGGATTCTTAAATGAAGACCACTGGTTCTCGCGTGAAAACTCTTACAGTGGAGTAGAAGGGGAAGGACTGCACAAGCTGGGATACATCTTGAGAGATATTTCCAAGATACCTGGAGGAGCCATGTATGCTGATGACACAGCTGGGTGGGACACAAGAATAACAGAAGATGACCTGCACAACGAGGAAAAAATCATACAGCAAATGGACCCTGAACACAGGCAGTTAGCAAACGCTATATTTAAGCTTACATACCAAAACAAAGTGGTCAAAGTTCAACGACCAACTCCAAAGGGCACGGTAATGGACATCATATCAAGGAAAGACCAAAGAGGCAGTGGACAGGTGGGAACTTATGGTCTGAATACATGTCACCCAAACATGGAAGCCCAGCTGATCAGACAAATGGAAGGAGAAGGCGTGTTGTCGAAGACAGACCTTGAGAACCCTCATTTGCCAGAGAAGAAAATTACACAATGGTTGGAAAACAAAGGGGTGGAGAGGTTAAAAAGAATGGCCATCAGCGGGGATGATTGCGTGGTGAAACCAATCGACGACAGGTTCGCTAATGCCTTGCTTGCCCTGAATGACATGGGAAAAGTTAGGAAAGACATACCCCAATGGCAGCCATCGAAGGGATGGCATGATTGGCAACAGGTCCCTTTCTGCTCCCACCACTTTCATGAATTGATTATGAAAGATGGAAGAAAGTTGGTAGTCCCCTGCAGACCTCAGGATGAATTGATAGGGAGAGCGAGAATCTCTCAGGGAGCAGGATGGAGCCTTAAAGAAACTGCATGCCTAGGGAAAGCCTACGCCCAAATGTGGGCTCTCATGTATTTTCACAGAAGAGATCTTAGACTAGCATCCAACGCCATATGTTCAGCAGTACCAGTCCATTGGGTCCCCACAAGCAGAACGACGTGGTCCATCCATGCTCACCACCAGTGGATGACTACAGAAGACATGCTTACTGTTTGGAACAGGGTATGGATAGAGGACAATTCATGGATGGAAGACAAAACTCCAGTCACAACTTGGGAAGATGTTCCATATCTAGGGAAGAGAGAGGACCAATGGTGTGGATCACTCATTGGTCTCACCTCCAGAGCAACCTGGGCCCAGAACATACTTACCGCAATCCAACAGGTAAGAAGCCTTATAGGCAATGAAGAGTTTCTGGACTACATGCCTTCTATGAAGAGATTCAGGAAAGAGGAGGAGTCAGAGGGAGCCATTTGG
>S032
CTGAAACGCGAGAGAAACCGCGTGTCAACTGTGCAGCAGCTGACAAAGAGATTCTCACTTGGAATGCTACAGGGACGAGGACCACTGAAATTGTTCATGGCCCTAGTGGCATTCCTTCGTTTCCTAACAATCCCGCCAACAGCAGGGATATTAAAAAGATGGGGAACAATCAAAAAATCAAAGGCTATCAATGTCTTGAGAGGGTTCAGGAAAGAGATTGGAAGGATGCTGAACATCTTGAACAGGAGACGCAGAACTGCAGGTATAATTATTATGATGATCCCAACAGTGATGGCGTTCCATTTAACCACACGCAATGGAGAACCACACATGATCGTCAGTAGACAAGAGAAAGGGAAAAGTCTTCTGTTTAAAACAGAGAACGGTGTGAACATGTGCACCCTCATGGCCATGGATCTTGGTGAACTGTGTGAAGACACAATCACTTACAATTGTCCTCTTCTCAGGCAGAATGAACCAGAAGACATAGACTGTTGGTGCAACTCCACGTCTACATGGGTAACTTATGGGACATGCACCGCTACAGGAGAACACAGAAGGGAAAAAAGATCAGTGGCACTCGTTCCACATGTGGGAATGGGACTGGAGACACGAACTGAAACATGGATGTCATCAGAAGGGGCCTGGAAACATGCACAGAGAATTGAAACTTGGGTCTTGAGACATCCAGGCTTCACCATAATGGCAGCATTCCTGGCATACACCATAGGAACGACATATTTCCAAAGAGTCCTGATTTTCATCTTACTGACAGCTGTTGCTCCTTCAATGACAATGCGTTGTATAGGAATATCAAATAGAGACTTTGTGGAAGGGGTTTCAGGAGGAAGCTGGGTTGACATAGTCCTGGAACATGGAAGCTGTGTGACGACGATGGCAAAAAATAAACCAACATTGGATTTTGAACTGATAAAGACAGAAGCGAAACATCCCGCCACTCTAAGGAAGTATTGCATAGAGGCAAAGCTGACCAACACAACAACAGCATCTCGCTGCCCAACACAAGGAGAACCTAGCCTAAATGAAGAACAGGACAAAAGATTTGTCTGCAAACACTCCATGGTAGATAGAGGATGGGGAAATGGATGCGGATTATTTGGAAAGGGAGGTATCGTGACCTGTGCAATGTTCACATGCAAAAAGAACATGGAAGGAAAAATCGTACAACCAGAAAACTTGGAGTACACCATTGTGATAACACCTCACTCAGGGGAAGAGAATGCAGTCGGAAATGACACAGGAAAACACGGCAAGGAAATTAAAGTAACACCACAGAGTTCCATCACAGAAGCAGAACTAACAGGCTATGGCACTGTCACGATGGAATGCTCTCCGAGAACGGGACTCGACTTCAATGAGATGGTGTTGCTGCAAATGGAAAACAAGGCTTGGCTGGTGCACAGGCAATGGTTTTTAGACCTGCCATTACCATGGCTGCCCGGAGCAGACACACAAGGATCAAATTGGATACAGAAGGAGACATTGGTCACTTTCAAAAATCCCCATGCAAAGAAACAGGATGTTGTTGTTCTAGGATCCCAAGAAGGGGCTATGCACACAGCACTTACAGGGGCCACGGAAATCCAGATGTCATCAGGAAACTTACTGTTCACAGGACATCTTAAATGTAGGCTGAGAATGGACAAACTACAGCTCAAAGGAATGTCATATTCCATGTGTACAGGAAAGTTCAAAGTTGTGAAGGAAATAGCAGAAACACAACATGGAACAATAGTTATTAGAGTACAATATGAAGGGGACGGTTCTCCGTGCAAGATCCCTTTTGAAATAATGGATTTGGAAAAAAGACATGTCTTAGGTCGCTTGATCACAGTCAACCCAATTGTCACAGAAAAAGACAGCCCAGTCAACATAGAAGCAGAACCTCCATTCGGAGACAGCTACATCATTATAGGAGTAGAACCGGGACAACTGAAGCTCAGCTGGTTTAAGAAAGGAAGCTCTATTGGCCAAATGTTTGAGACAACAATGAGAGGAGCGAAGAGAATGGCCATTTTAGGTGACACAGCTTGGGATTTTGGATCCTTGGGAGGAGTGTTCACATCTATAGGAAAGGCCCTCCACCAAGTCTTTGGAGCAATCTATGGGGCTGCCTTCAGTGGGGTTTCATGGACTATGAAAATCCTCATAGGAGTTGTCATCACATGGATAGGAATGAATTCACGTAGCACTTCACTGTCTGTGTCACTAGTATTGGTGGGAGTCGTGACATTGTACTTGGGAGTTATGGTGCAGGCCGATAGTGGTTGCGTTGTGAGCTGGAAAAACAAAGAACTGAAATGTGGCAGCGGGATTTTTATCACAGACAACGTGCATACATGGACAGAACAATATAAATTTCAACCAGAATCCCCTTCAAAGCTGGCTTCAGCTATCCAGAAGGCTCATGAAGAAGGCATTTGTGGAATCCGCTCAGTAACAAGACTGGAGAATCTGATGTGGAAACAAATAACACCAGAACTGAATCACATTCTAACAGAAAATGAGGTAAAGTTGACTATCATGACAGGAGACATTAAAGGAATCATGCAGGCAGGAAAACGATCCCTGCGGCCTCAACCCACTGAGCTGAAGTACTCTTGGAAAACATGGGGCAAAGCGAAAATGCTCTCCACAGAGCTTCATAACCACACCTTTCTCATTGATGGCCCCGAAACAGCAGAATGTCCCAACACAAATAGAGCTTGGAACTCACTAGAGGTTGAAGACTATGGCTTTGGAGTATTCACCACTAACATATGGCTGAAATTGAAAGAAAGGCAGGATGTATCTTGTGACTCAAAACTCATGTCAGCAGCCATAAAAGACAACAGAGCCGTCCACGCCGACATGGGCTATTGGATAGAAAGCGCACTCAATGACACATGGAAGATTGAGAAAGCCTCCTTTATTGAAGTCAAAAGCTGCCACTGGCCAAAGTCACACACTCTCTGGAGTAATGGAGTGCTAGAAAGTGAGATGATAATTCCAAAGAATTTTGCAGGACCAGTGTCACAACACAATTACAGACCAGGCTATCATACACAAACGGCAGGACCCTGGCATCTAGGCAGGCTTGAGATGGACTTTGATTTCTGCGAAGGAACTACAGTGGTGGTGACTGAAGACTGTGGAAATAGAGGACCCTCCTTAAGAACAACTACTGCTTCTGGAAAACTCATAACAGAATGGTGCTGCCGATCTTGCACATTACCACCGCTAAGGTACAGAGGTGAGGATGGATGCTGGTATGGAATGGAAATCAGACCATTGAAAGAGAAAGAAGAGAACTTGGTCAACTCTTTGGTCACAGCCGGACATGGACAGATTGACAACTTCTCACTAGGAGTCTTGGGAATGGCATTGTTCCTGGAAGAGATGCTTAGAACCCGAGTAGGGACGAAACATGCAATATTACTAGTTGCAGTCTCTTTCGTGACATTGATCACAGGGAACATGTCCTTTCGAGATTTGGGGAGAGTGATGGTCATGGTGGGCGCTACTATGACGGATGACATAGGCATGGGCGTGACCTATCTTGCCCTATTAGCAGCCTTCAAGGTCAGACCAACTTTTGCAGCTGGACTACTCTTAAGAAAGCTGACCTCCAAGGAATTGATGATGACCACCATAGGAATCGTACTCCTCTCTCAGAGCACCATACCAGAGACCATACTTGAACTGACTGACGCGTTGGCCTTGGGGATGATGGTTCTCAAAATAGTAAGAAACATGGAAAAGTATCAACTAGCAGTGACTATCATGGCTATCTTGTGCGTCCCAAATGCAGTGATATTACAAAACGCATGGAAAGTGAGCTGCACAGCACTGGCAGTGGTGTCCGTTTCCCCACTGCTTTTAACATCTTCACAGCAGAAAACGGATTGGATACCACTGGCGTTGACGATCAAAGGCCTTAATCCAACAGCCATTTTCTTAACAACCCTCTCAAGAACTAGCAAGAAAAGGAGCTGGCCACTAAATGAGGCTATTATGGCAGTCGGGATGGTGAGCATTTTAGCCAGTTCTTTCTTAAAGAATGACATTCCCATGACAGGACCACTAGTGGCTGGAGGGCTTCTCACTGTGTGTTACGTGCTCACTGGAAGATCGGCTGATTTGGAACTGGAGAGAGCTGCTGACATAAGATGGGAAGAACAGGCAGAGATATCAGGAAGCAGTCCAATTTTGTCGATAACAATATCGGAAGATGGCAGCATGTCGATAAAAAATGAAGAAGAAGAACAAACACTGACCATACTGATTAGAACAGGACTGCTGGTGATATCAGGACTTTTTCCCGTGTCAATACCAATCACGGCAGCTGCATGGTACCTGTGGGAAGTGAAGAAACAACGAGCCGGAGTATTGTGGGATGTCCCTTCACCTCCACCTGTGGGAAGGGCCGAACTGGAAGATGGAGCCTATAGAATCAAGCAGAAAGGGATTTTGGGATACTCGCAGATAGGAGCCGGAGTCTACAAAGAAGGAACTTTCCACACAATGTGGCATGTCACACGTGGTGCTGTTCTAATGCATAAAGGGAAGAGAATTGAACCATCATGGGCGGACGTCAAGAAGGACCTAATATCGTATGGAGGAGGTTGGAAGCTAGAAGGAGAATGGAAGGAAGGAGAAGAAGTCCAGGTCCTGGCATTAGAGCCTGGAAAGAATCCAAGAGCCGTCCAAACAAAACCCGGTCTTTTCAAAACCAACACTGGGACCATAGGCGCCGTATCTCTGGACTTTTCTCCTGGAACGTCAGGATCTCCAATTGTCGACAGAAAAGGAAAAGTTGTAGGCCTTTATGGCAACGGTGTCGTCACAAGGAGTGGAACATACGTGAGTGCCATAGCCCAGACTGAAAAAAGCATTGAAGACAACCCAGAGATTGAAGATGACATCTTTCGAAAGAAAAGACTGACCATCATGGACCTCCACCCAGGAGCAGGAAAAACAAAGAGATACCTTCCAGCAATAGTCAGAGAAGCCATAAAACGAGGCTTGAGAACACTAATCCTGGCCCCCACTAGAGTTGTGGCGGCTGAAATGGAAGAGGCTCTCAGAGGACTTCCAATAAGATATCAAACCCCAGCTATCAGAGCTGAGCATACTGGACGGGAGATTGTGGATCTAATGTGTCACGCCACATTCACCATGAGGCTACTATCACCAATTAGAGTGCCAAATTACAACCTGATTATCATGGATGAAGCCCATTTCACAGACCCAGCAAGCATAGCGGCTAGAGGATACATCTCAACTCGAGTAGAGATGGGTGAAGCAGCTGGGATTTTCATGACAGCTACCCCTCCTGGAAGCAGAGACCCATTTCCTCAGAGCAACGCACCAATCATGGATGAAGAAAGGGAAATTCCTGAGCGTTCGTGGAACTCTGGACATGAGTGGGTTACGGATTTTAAAGGGAAGACTGTTTGGTTTGTTCCAAGTATAAAAGCAGGAAATGATATAGCAGCTTGCCTGAGAAAGAATGGGAAGAAAGTGATACAACTCAGCAGGAAGACCTTTGATTCTGAATATATCAAGACTAGGACCAATGATTGGGACTTTGTGGTCACGACAGACATTTCAGAAATGGGTGCTAACTTCAAGGCTGAGAGGGTTATAGACCCCAGACGCTGCATGAAACCAGTCATACTAACAGACGGTGAAGAGCGGGTTATCCTGGCAGGACCCATGCCAGTGACCCACTCTAGTGCAGCACAAAGAAGAGGGAGAGTAGGAAGAAATCCAAAAAATGAAAATGACCAGTATATATACATGGGGGAACCTCTGGAAAATGATGAAGACTGCGCACACTGGAAAGAAGCTAAGATGCTTCTAGATAACATCAACACGCCTGAAGGAATCATTCCCAGCATGTTTGAACCAGAGCGTGAGAAGGTCGACGCCATTGATGGTGAATACCGCTTGAGAGGAGAAGCGAGGAAAACATTTGTGGACTTAATGAGAAGAGGAGACCTACCAGTTTGGCTAGCCTACAGAGTGGCAGCTGAAGGTATCAACTACGCAGACAGAAGATGGTGCTTTGATGGAGTCAAGAACAACCAAATCTTGGAAGAAAATGTGGAAGTGGAAATTTGGACAAAAGAAGGAGAAAGGAAGAAATTAAAACCCAGATGGTTAGATGCTAGGATCTACTCTGACCCACTGGCACTTAAAGAATTCAAGGAATTCGCAGCTGGAAGAAAATCCCTGACTCTGAATCTAATCACCGAGATGGGTAGGCTCCCAACCTTCATGACCCAGAAAGCAAGGAATGCATTGGACAACTTAGCAGTCCTACACACGGCTGAAGCAGGCGGAAGGGCGTACAATCATGCTCTTAGTGAACTGCCGGAGACTCTGGAGACATTGCTTTTACTGACACTTTTGGCCACAGTCACAGGCGGAATCTTCCTGTTCTTGATGAGCGGAAAAGGTATAGGGAAGATGACCCTGGGAATGTGCTGCATAGTCACAGCTAGTATTCTTCTATGGTATGCACAAATACAGCCACATTGGATAGCAGCTTCAATAATACTGGAGTTTTTTCTCATAGTCTTGCTCATTCCAGAACCAGAAAAGCAGAGAACACCCCAAGATAACCAATTAACTTATGTTGTCATAGCCATCCTTACAGTGGTGGCCGCAACCATGGCAAACGAGATGGGCTTCCTGGAAAAAACAAAGAAAGATTTTGGATTGGGAAGCATCACAACCCAGCAACCTGAGAGCAACATCCTGGACATAGATCTACGTCCTGCGTCAGCTTGGACTCTATATGCTGTGGCAACAACTTTCATCACACCAATGTTGAGACATAGCATTGAAAATTCCTCAGTGAATGTGTCTCTAACAGCCATTGCCAACCAAGCCACAGTGTTAATGGGTCTTGGGAAAGGATGGCCATTGTCGAAAATGGACATCGGAGTTCCCCTTCTCGCTATCGGATGCTATTCACAAGTCAACCCCATAACCCTCACAGCAGCCCTTCTCTTATTGGTAGCACATTATGCTATCATAGGGCCAGGACTCCAAGCGAAAGCAACCAGAGAGGCTCAGAAAAGAGCAGCAGCGGGCATCATGAAAAACCCAACTGTGGATGGAATAACAGTGATTGACCTAGATCCAATACCATATGATCCAAAGTTTGAAAAGCAGTTGGGACAAGTAATGCTCTTAGTCCTCTGCGTGACTCAAGTGTTGATGATGAGGACTACATGGGCTTTATGTGAAGCTCTAACTTTAGCGACCGGGCCCATCTCTACACTGTGGGAAGGAAATCCAGGGAGATTTTGGAATACAACTATTGCAGTGTCAATGGCTAACATTTTTAGAGGGAGTTATCTGGCCGGAGCCGGACTTCTCTTTTCTATCATGAAGAACACGGCCAACACAAGAAGGGGAACTGGCAACACAGGAGAAACGCTTGGAGAGAAATGGAAAAACCGGTTGAATGCATTGGGGAAGAGTGAATTCCAGATCTATAAGAAAAGTGGAATCCAGGAAGTGGATAGAACGTTAGCAAAAGAAGGCATCAAGAGAGGAGAAACGGACCATCACGCTGTGTCGCGAGGCTCAGCGAAACTGAGATGGTTCGTCGAGAGAAACCTTGTCACACCAGAAGGGAAAGTAGTGGACCTTGGCTGCGGCAGAGGGGGCTGGTCATACTATTGTGGGGGACTAAAGAATGTGAAGGAAGTCAAAGGCCTAACAAAAGGAGGACCAGGACATGAAGAACCCATTCCCATGTCAACATATGGTTGGAATCTGGTGCGTCTGCAAAGTGGAGTCGATGTCTTCTTTACTCCGCCAGAAAAGTGTGACACATTGCTGTGTGACATAGGGGAGTCGTCACCAAACCCCACGGTTGAGGCAGGACGAACACTCAGAGTTCTAAACTTAGTGGAAAACTGGCTGAACAATAATACCCAATTTTGCATAAAGGTTCTTAATCCATATATGCCTTCAGTTATAGAAAAAATGGAAGCGCTACAAAGGAAACACGGAGGAGCTTTGGTGAGGAATCCACTCTCACGAAATTCCACACACGAGATGTACTGGGTATCCAATGCTTCCGGGAACATAGTGTCATCAGTGAACATGATTTCAAGAATGTTGATTAACAGATTCACAATGAGACACAAGAAGGCCACATACGAGCCGGATGTTGATCTCGGAAGTGGAACCCGCAACATCGGAATTGAAAGTGAAGTACCAAATCTAGACATAATTGGGAAAAGAATAGAAAAAATAAAACAAGAGCATGAAACATCATGGCACTATGATCAAGACCACCCATACAAAACGTGGGCCTACCATGGCAGCTACGAAACAAAACAGACTGGATCAGCATCATCCATGGTGAACGGAGTGGTTAGGCTGCTAACAAAACCTTGGGACGTCATTCCCATGGTGACACAGATGGCAATGACAGACACGACTCCATTTGGACAACAGCGCGTTTTCAAAGAGAAAGTGGACACGAGAACCCAAGAACCAAAAGAAGGCACGAAAAAACTAATGAAAATCACAGCAGAATGGCTCTGGAAAGAACTAGGAAAGAAAAAGACACCTAGGATGTGCACCAGAGAAGAATTCACAAGAAAGGTGAGAAGCAATGCAGCCTTAGGTGCCATATTCACTGATGAGAACAAGTGGAAGTCGGCACGTGAAGCTGTTGAAGACAGTGGATTTTGGGAATTGGTTGACAAGGAAAGGAATCTCCATCTTGAAGGAAAGTGTGAGACATGTGTGTATAACATGATGGGAAAGAGAGAGAAGAAGCTAGGGGAGTTCGGCAAAGCAAAAGGCAGCAGAGCCATATGGTACATGTGGCTTGGAGCACGCTTCTTAGAGTTTGAAGCCCTGGGATTCTTGAATGAAGATCACTGGTTTTCCAGAGAGAACTCCCTGAGTGGAGTAGAAGGAGAAGGGCTGCACAAACTAGGCTACATTCTAAGAGACGTGGGTAAGAAAGAAGGAGGAGCAATGTACGCCGATGACACCGCAGGATGGGACACAAGAATCACGCTAGAAGACTTGAAAAATGAAGAAATGGTGACAAACCACATGGAAGGAGAACATAAGAAACTTGCTGAAGCCATTTTCAGATTAACGTACCAAAACAAAGTGGTGCGTGTGCAAAGACCGACATCAAGAGGCACAGTAATGGACATTATATCGAGAAGAGACCAAAGAGGTAGTGGACAAGTTGTCACCTACGGCCTCAATACTTTCACCAACATGGAAGCCCAACTGATCAGACAGATGGAGGGAGAAGGAGTCTTCAAAAGCATCCAGCATCTGACAGCCACAGAAGAAATTGCAGTAAAAAACTGGTTAGTAAGAGTGGGGCGTGAGAGGTTATCAAGAATGGCCATCAGCGGAGATGATTGTGTTGTGAAACCCTTAGATGACAGGTTTGCAAACGCTCTAACAGCTTTAAATGACATGGGAAAGGTCAGGAAAGACATACAACAATGGGAACCTTCAAGAGGATGGAACGATTGGACACAAGTGCCCTTTTGTTCACACCATTTCCATGAGTTAATCATGAAGGACGGTCGTGTACTTGTGGTTCCATGTAGAAACCAAGATGAACTGATTGGTAGGGCCCGAATTTCCCAGGGAGCCGGGTGGTCCTTGCGGGAAACAGCTTGTTTGGGGAAGTCTTACGCCCAAATGTGGAGCCTAATGTACTTCCACAGACGTGACCTTAGGCTGGCGGCAAACGCTATTTGCTCGGCGGTCCCTTCACATTGGGTTCCAACAAGTCGAACAACCTGGTCCATACACGCCACACATGAGTGGATGACAACAGAAGACATGCTGACAGTCTGGAACAGGGTGTGGATTCAAGAAAACCCATGGATGGAAGACAAAACTCCAGTAGAATCATGGGAGGAAATCCCATATTTGGGGAAGAGAGAAGACCAGTGGTGCGGCTCATTGATTGGGCTAACAAGTAGGGCCACCTGGGCAAAGAACATCCAAACAGCAATAAATCAAGTTAGATCCCTAATAGGCAATGAGGAATACACAGACTACATGCCATCTATGAAAAGATTCAGAAGAGAAGAGGAAGAGGCAGGAGTCTTGTGG
>S037
CTGAAACGCGAGAGAAACCGCGTGTCAACTGTGCAGCAGCTGACAAAGAGATTCTCACTTGGAATGCTACAGGGACGAGGACCACTGAAACTGTTCATGGCCCTGGTGGCATTCCTTCGTTTCCTAACAATCCCGCCAACAGCAGGGATATTAAAAAGATGGGGAACAATCAAAAAATCAAAGGCTATCAATGTCTTGAGAGGGTTCAGGAAAGAGATTGGAAGGATGCTGAACATCTTGAACAGGAGACGCAGAACTGCAGGTATAGTTATTATGATGATCCCAACAGTGATGGCGTTCCATTTAACCACACGCAATGGAGAACCACACATGATCGTCAGTAGACAAGAGAAAGGGAAAAGTCTTCTGTTTAAAACAGAGAACGGTGTGAACATGTGCACCCTCATGGCCATGGATCTTGGTGAACTGTGTGAAGACACAATCACTTACAATTGTCCTCTTCTCAGGCAGAATGAACCAGAAGACATAGACTGTTGGTGCAACTCTACGTCTACATGGGTAACTTATGGGACATGCACCGCTACAGGAGAACACAGAAGGGAAAAAAGATCAGTGGCACTCGTTCCACATGTGGGAATGGGACTGGAGACACGAACTGAAACATGGATGTCATCAGAAGGGGCCTGGAAACATGCACAGAGAATTGAAACTTGGGTCTTGAGACATCCAGGCTTCACCATAATGGCAGCACTCCTGGCATACACCATAGGAACGACATATTTCCAAAGAGTCCTGATTTTCATCTTACTGACAGCTGTTGCTCCTTCAATGACAATGCGTTGTATAGGAATATCAAATAGAGACTTTGTGGAAGGGGTTTCAGGAGGAAGCTGGGTTGACATAGTCCTGGAACATGGAAGCTGTGTGACGACGATGGCAAAAAATAAACCAACATTGGATTTTGAACTGATAAAGACAGAAGCGAAACATCCCGCCACTCTAAGGAAGTATTGCATAGAGGCAAAGCTGACCAACACAACAACAGCATCTCGCTGCCCAACACAAGGAGAACCTAGCCTAAATGAAGAACAGGACAAAAGATTTGTCTGCAAACACTCCATGGTAGATAGAGGATGGGGAAATGGATGCGGATTATTTGGAAAGGGAGGTATCGTGACCTGTGCAATGTTCACATGCAAAAAGAACATGGAAGGGAAAATCGTGCAACCAGAAAACTTGGAGTACACCATTGTGATAACACCTCACTCAGGGGAAGAGAATGCAGTCGGAAATGACACAGGAAAACACGGCAAGGAAATTAAAGTAACACCACAGAGTTCCATCACAGAAGCAGAACTAACAGGCTATGGCACTGTCACGATGGAATGCTCTCCGAGATCGGGACTCGACTTCAATGAGATGGTGTTACTGCAAATGGAAAACAAAGCTTGGCTGGTGCACAGGCAATGGTTCTTAGACCTGCCATTACCATGGCTGCCCGGAGCAGACACACAAGGATCAAATTGGATACAGAAGGAGACATTGGTCACTTTCAAAAATCCCCATGCAAAGAAACAGGATGTTGTTGTTCTAGGATCCCAAGAAGGGGCTATGCACACAGCACTTACAGGGGCCACGGAAATCCAGATGTCATCAGGAAACTTACTGTTCACAGGACATCTTAAATGTAGGCTGAGAATGGACAAACTACAGCTCAAAGGAATGTCATATTCCATGTGTACAGGAAAGTTCAAAGTTGTGAAGGAAATAGCAGAAACACAACATGGAACAATAGTTATCAGAGTACAATATGAAGGGGACGGTTCTCCGTGCAAGATCCCTTTTGAAATAATGGATTTGGAAAAAAGACATGTCTTAGGTCGCTTGATCACAGTCAACCCAATTGTCACAGAAAAAGACAGCCCAGTCAACATAGAAGCAGAACCTCCATTCGGAGACAGCTACATCATTATAGGAGTAGAACCGGGACAACTGAAGCTCAGCTGGTTTAAGAAAGGAAGCTCTATTGGCCAAATGTTTGAGACAACAATGAGAGGAGCGAAGAGAATGGCCATTTTAGGTGACACAGCTTGGGATTTTGGATCCCTGGGAGGAGTGTTCACATCTATAGGAAAGGCCCTCCACCAAGTCTTTGGAGCAATCTATGGGGCTGCCTTCAGTGGGGTTTCATGGACTATGAAAATCCTCATAGGAGTTGTCATCACATGGATAGGAATGAATTCACGTAGCACTTCACTGTCTGTGTCACTAGTATTAGTGGGAGTCGTGACATTGTACTTGGGAGTTATGGTGCAGGCCGATAGTGGTTGTGTTGTGAGCTGGAAAAACAAAGAACTGAAATGTGGCAGCGGGATTTTTATCACAGACAACGTGCATACATGGACAGAACAATATAAATTCCAACCAGAATCCCCTTCAAAGCTGGCTTCAGCTATCCAGAAGGCTCATGAAGAAGGCATTTGTGGAATCCGCTCAGTAACAAGACTGGAGAATCTGATGTGGAAACAAATAACACCAGAACTGAATCACATTCTAACAGAAAATGAGGTAAAGCTGACTATCATGACAGGAGACATTAAAGGAATCATGCAGGCAGGAAAACGATCCCTGCGGCCTCAACCCACTGAGCTGAAGTACTCTTGGAAAGCATGGGGCAAAGCGAAAATGCTCTCCACAGAGCTTCATAACCACACCTTTCTCATTGATGGCCCCGAAACAGCAGAATGTCCCAACACAAATAGAGCTTGGAACTCACTAGAGGTTGAAGACTATGGCTTTGGAGTATTCACCACTAACATATGGCTGAAATTGAAAGAAAGGCAGGATGTATCTTGTGACTCAAAACTCATGTCAGCAGCCATAAAAGACAACAGAGCCGTCCACGCCGACATGGGTTATTGGATAGAAAGCGCACTCAATGACACATGGAAGATTGAGAAAGCCTCCTTTATTGAAGTCAAAAGCTGCCACTGGCCAAAGTCACACACTCTCTGGAGTAATGGAGTGCTAGAAAGTGAGATGATAATTCCAAAGAATTTTGCAGGACCAGTGTCACAACACAATCACAGACCAGGCTATCATACACAAACGGCAGGACCCTGGCATCTAGGCAGGCTTGAGATGGACTTTGATTTCTGCGAAGGAACTACAGTGGTGGTGACTGAAGACTGTGGAAATAGAGGACCCTCCTTAAGAACAACTACTGCTTCTGGAAAACTCATAACAGAATGGTGCTGCCGATCTTGCACATTACCACCGCTAAGGTACAGAGGTGAGGATGGATGCTGGTATGGAATGGAAATCAGACCATTGAAAGAGAAAGAAGAGAACTTGGTCAACTCTTTGGTCACAGCCGGATATGGACAGATTGACAACTTCTCACTAGGAGTCTTGGGAATGGCATTGTTCCTGGAAGAGATGCTTAGAACCCGAGTAGGGACGAAACATGCAATATTACTAGTTGCAGTCTCTTTCGTGACATTGATCACAGGGAACATGTCCTTTCGAGATTTGGGGAGAGTGATGGTCATGGTGGGCGCTACTATGACGGATGACATAGGCATGGGCGTGACCTATCTTGCCCTATTAGCAGCCTTCAAGGTCAGACCAACTTTTGCAGCTGGACTACTCTTAAGAAAGCTGACCTCCAAGGAATTGATGATGACCACCATAGGAATCGTACTCCTCTCTCAGAGCACCATACCAGAGACCATACTTGAACTGACTGACGCGTTGGCTTTGGGGATGATGGTTCTCAAAATAGTAAGAAACATGGAAAAGTATCAACTAGCAGTGACTATCATGGCTATCTTGTGCGTCCCAAATGCAGTGATATTACAAAACGCATGGAAAGTGAGCTGCACAGCACTGGCAGTGGTGTCCGTTTCCCCACTGCTTTTAACATCTTCACAGCAGAAAACGGATTGGATACCACTGGCGTTGACGATCAAAGGCCTTAATCCAACAGCCATTTTCTTAACAACCCTCTCAAGAACCAGCAAGAAAAGGAGCTGGCCACTAAATGAGGCTATTATGGCAGTCGGGATGGTAAGCATTTTAGCCAGTTCTTTCTTAAAGAATGACATTCCCATGACAGGACCACTAGTGGCTGGAGGGCTTCTCACTGTGTGTTACGTGCTCACTGGAAGATCGGCTGATTTGGAACTGGAGAGAGCTGCTGACATAAGATGGGAAGAACAGGCAGAGATATCAGGAAGCAGTCCAATTTTGTCGATAACAATATCGGAAGATGGCAGCATGTCGATAAAAAATGAAGAAGAAGAACAAACACTGACCATACTGATTAGAACAGGACTGCTGGTGATATCAGGACTTTTTCCCGTGTCAATACCAATCACGGCAGCTGCATGGTACCTGTGGGAAGTGAAGAAACAACGAGCCGGAGTATTGTGGGATGTCCCTTCACCTCCACCTGTGGGAAGGGCCGAACTGGAAGATGGAGCCTATAGAATCAAGCAGAAAGGGATTTTGGGATACTCGCAGATAGGAGCCGGAGTCTACAAAGAAGGAACTTTCCACACAATGTGGCATGTCACACGTGGTGCTGTTCTAATGCATAAAGGGAAGAGAATTGAACCATCATGGGCGGACGTCAAGAAGGACCTAATATCGTATGGAGGAGGTTGGAAGCTAGAAGGAGAATGGAAGGAAGGAGAAGAAGTCCAGGTCCTGGCATTAGAGCCTGGAAAGAATCCAAGAGCCGTCCAAACAAAACCCGGTCTTTTCAAAACCAACACTGGGATCATAGGCGCCGTATCTCTGGACTTTTCTCCTGGAACGTCAGGATCTCCAATTGTCGACAAAAAAGGAAAAGTTGTGGGCCTTTATGGCAACGGTGTCGTCACAAGGAGTGGAACATACGTGAGTGCCATAGCCCAGACTGAAAAAAGCATTGAAGACAACCCAGAGATTGAAGATGACATCTTTCGAAAGAAAAGACTGACCATCATGGACCTCCACCCAGGAGCAGGAAAAACAAAGAGATACCTTCCAGCAATAGTCAGAGAAGCCATAAAACGAGGCTTGAGAACACTAATCCTGGCCCCCACTAGAGTTGTGGCGGCTGAAATGGAAGAGGCTCTCAGAGGACTTCCAATAAGATATCAAACCCCAGCTATCAGAGCTGAGCATACTGGACGGGAGATTGTGGATCTAATGTGTCATGCCACATTCACCATGAGGCTACTATCACCAATTAGAGTGCCAAATTACAACCTGATTATCATGGATGAAGCCCATTTCACAGACCCAGCAAGCATAGCGGCTAGAGGATACATCTCAACTCGAGTAGAGATGGGTGAAGCAGCTGGGATTTTCATGACAGCTACCCCTCCTGGAAGCAGAGACCCATTTCCTCAGAGCAACGCACCAATCATGGATGAAGAAAGGGAAATTCCTGAGCGTTCGTGGAACTCTGGACATGAGTGGGTTACGGATTTTAAAGGGAAGACTGTTTGGTTTGTTCCAAGTATAAAAGCAGGAAATGATATAGCAGCTTGCCTGAGAAAGAATGGGAAGAAAGTGATACAACTCAGCAGGAAGACCTTTGATTCTGAATATATCAAGACTAGGACCAATGATTGGGACTTTGTGGTCACGACAGACATTTCAGAAATGGGTGCTAACTTCAAGGCTGAGAGGGTTATAGACCCCAGACGCTGCATGAAACCAGTCATACTAACAGACGGTGAAGAGCGGGTTATCCTGGCAGGACCCATGCCAGTGACCCACTCTAGTGCAGCACAAAGAAGAGGGAGAGTAGGAAGAAATCCAAAAAATGAAAATGACCAGTATATATACATGGGGGAACCTCTGGAAAATGATGAAGACTGCGCACACTGGAAAGAAGCTAAGATGCTTCTAGATAACATCAACACGCCTGAAGGAATCATTCCCAGCATGTTTGAACCAGAGCGTGAGAAGGTCGACGCCATTGATGGTGAATACCGCTTGAGAGGAGAAGCGAGGAAAACATTTGTGGACCTAATGAGAAGAGGAGACCTACCAGTTTGGCTAGCCTACAGAGTGGCAGCTGAAGGTATCAACTACGCAGACAGAAGATGGTGCTTTGATGGAGTCAAGAACAACCAAATCTTGGAAGAAAATGTGGAAGTGGAAATTTGGACAAAAGAAGGAGAAAGGAAGAAATTAAAACCCAGATGGTTAGATGCTAGGGTCTACTCTGACCCACTGGCACTTAAAGAATTCAAGGAATTCGCAGCTGGAAGAAAATCCCTGACCCTGAATCTAATCACCGAGATGGGTAGGCTCCCAACCTTCATGACCCAGAAAGCAAGGAATGCATTGGACAACTTAGCAGTCCTACATACGGCTGAAGCAGGCGGAAGGGCGTACAATCATGCTCTTAGTGAACTGCCGGAGACTCTGGAGACATTGCTTTTACTGACACTTTTGGCCACAGTCACAGGCGGAATCTTCCTGTTCTTGATGAGCGGAAAGGGTATAGGGAAGATGACCCTGGGAATGTGTTGCATAGTCACAGCTAGTATTCTTCTATGGTATGCACAAATACAGCCACATTGGATAGCAGCTTCAATAATACTGGAGTTTTTTCTCATAGTCTTGCTCATTCCAGAACCAGAAAAGCAGAGAACACCCCAAGATAACCAATTAACTTATGTTGTCATAGCCATCCTCACAGTGGTGGCCGCAACCATGGCAAACGAGATGGGTTTCCTGGAAAAAACAAAGAAAGATTTTGGATTGGGAAGCATCACAACCCAGCAACCTGAGAGCAATATCCTGGACATAGATCTACGTCCTGCATCAGCTTGGACTCTATATGCTGTGGCAACAACTTTCATCACACCAATGTTGAGACATAGCATTGAAAATTCCTCAGTGAATGTGTCTCTAACAGCCATTGCCAACCAAGCCACAGTGTTAATGGGTCTTGGGAAAGGATGGCCATTGTCGAAAATGGACATCGGAGTTCCCCTTCTCGCTATCGGATGCTATTCACAAGTCAACCCCATAACCCTCACAGCAGCCCTTCTCTTATTGGTAGCACATTATGCTATCATAGGGCCAGGACTCCAAGCGAAAGCAACCAGAGAGGCTCAGAAAAGAGCAGCAGCGGGCATCATGAAAAACCCAACTGTGGATGGAATAACAGTGATTGACCTAGATCCAATACCATATGATCCAAAGTTTGAAAAGCAGTTGGGACAAGTAATGCTCTTAGTTCTCTGCGTGACTCAAGTATTGATGATGAGGACTACATGGGCCTTATGTGAAGCTCTAACTTTAGCGACCGGGCCCATCTCTACACTGTGGGAAGGAAATCCAGGGAGATTTTGGAATACAACTATTGCAGTGTCAATGGCTAACATTTTTAGAGGGAGTTATCTGGCCGGAGCCGGACTTCTCTTTTCTATCATGAAGAACACGGCCAATACAAGAAGGGGAACTGGCAACACAGGAGAAACGCTTGGAGAGAAATGGAAAAACCGGTTGAATGCATTGGGGAAGAGTGAATTCCAGATCTATAAGAAAAGTGGAATCCAGGAAGTGGATAGAACGTTAGCAAAAGAAGGCATCAAGAGAGGAGAAACGGACCATCACGCTGTGTCGCGAGGCTCAGCGAAACTGAGATGGTTCGTCGAGAGAAACCTTGTCACACCAGAAGGGAAAGTAGTGGACCTTGGCTGCGGCAGAGGGGGCTGGTCATACTATTGTGGGGGACTAAAGAATGTAAAGGAAGTCAAAGGCCTAACAAAAGGAGGACCAGGACACGAAGAACCCATTCCCATGTCAACATACGGTTGGAATCTGGTGCGTCTGCAAAGTGGAGTCGATGTCTTCTTTACTCCGCCAGAAAAGTGTGACACATTGCTGTGTGACATAGGGGAGTCGTCACCAAACCCCACGGTTGAGGCAGGACGAACACTCAGAGTTCTAAACTTAGTGGAAAACTGGCTGAACAATAATACCCAATTTTGCATAAAGGTTCTTAATCCATATATGCCTTCAGTTATAGAAAAAATGGAAGCGCTACAAAGGAAATACGGAGGAGCTTTGGTGAGGAATCCACTCTCACGAAATTCCACACACGAGATGTACTGGGTATCCAATGCTTCCGGGAACATAGTGTCATCAGTGAACATGATTTCAAGAATGTTAATTAACAGATTCACAATGAGACACAAGAAGGCCACATACGAGCCGGATGTTGATCTCGGAAGTGGAACCCGCAACATCGGAATTGAAAGTGAAGTACCAAATCTAGACATAATTGGGAAAAGAATAGAAAAAATAAAACAAGAGCATGAAACATCATGGCACTATGATCAAGACCACCCATACAAAACGTGGGCCTACCATGGCAGCTACGAAACAAAACAGACTGGATCAGCATCATCCATGGTGAACGGAGTGGTTAGGCTGCTAACAAAACCTTGGGACGTCATTCCCATGGTGACACAGATGGCAATGACAGACACGACTCCATTTGGACAACAGCGCGTTTTCAAAGAGAAAGTGGACACGAGAACCCAAGAACCAAAAGAAGGAACGAAAAAACTAATGAAAATCACAGCAGAATGGCTCTGGAAAGAACTAGGAAAGAAAAAGACACCTAGGATGTGCACCAGAGAAGAATTCACAAGAAAGGTGAGAAGCAATGCAGCCTTAGGTGCCATATTCACTGATGAGAACAAGTGGAAGTCGGCACGTGAAGCTGTTGAAGACAGTGGATTTTGGGAATTGGTTGACAAGGAAAGGAATCTCCATCTTGAAGGAAAGTGTGAGACATGTGTGTATAACATGATGGGAAAGAGAGAGAAGAAGCTAGGGGAGTTCGGCAAAGCAAAAGGCAGCAGAGCCATATGGTACATGTGGCTTGGAGCACGCTTCTTAGAGTTTGAAGCCCTGGGATTCTTGAATGAAGATCACTGGTTTTCCAGAGAGAACTCCCTGAGTGGAGTAGAGGGAGAAGGGCTGCACAAACTAGGCTACATTCTAAGAGACGTGAGTAAGAAAGAAGGAGGAGCAATGTACGCCGATGACACCGCAGGATGGGACACAAGAATCACGCTAGAGGACTTGAAAAATGAAGAAATGGTGACAAACCACATGGAAGGAGAACACAAGAAACTTGCTGAAGCCATTTTCAGATTAACGTACCAAAACAAAGTGGTGCGTGTGCAAAGACCGACATCAAGAGGCACAGTAATGGACATTATATCGAGAAGAGACCAAAGAGGTAGTGGACAAGTTGTCACCTACGGCCTCAATACTTTCACCAACATGGAAGCCCAACTGATCAGACAGATGGAGGGAGAAGGAGTCTTCAAAAGCATCCAGCACCTGACAGCCACAGAAGAAATTGCAGTGAAAAACTGGTTAGTAAGAGTGGGGCGTGAGAGGTTATCAAGAATGGCCATCAGCGGAGATGATTGTGTTGTGAAACCCTTAGATGACAGGTTTGCAAACGCTCTAACAGCTTTAAATGACATGGGAAAGGTCAGGAAAGACATACAACAATGGGAACCTTCAAGAGGATGGAACGATTGGACACAAGTGCCCTTTTGTTCACACCATTTCCATGAGTTAATCATGAAGGACGGTCGTGTACTTGTGGTTCCATGTAGAAACCAAGATGAACTGATTGGTAGGGCCCGAATTTCCCAGGGAGCCGGGTGGTCCTTGCGGGAAACAGCTTGTTTGGGGAAGTCTTATGCCCAAATGTGGAGCCTAATGTACTTCCACAGACGTGACCTTAGGCTGGCGGCAAACGCTATTTGCTCGGCGGTCCCTTCACATTGGGTTCCAACAAGTCGAACAACCTGGTCCATACACGCCACACATGAGTGGATGACAACAGAAGACATGCTGACAGTCTGGAACAGGGTGTGGATTCAAGAAAACCCATGGATGGAAGACAAAACTCCAGTAGAATCATGGGAGGAAATCCCATATTTGGGGAAGAGAGAAGACCAGTGGTGCGGCTCATTGATTGGGCTAACAAGCAGGGCCACCTGGGCAAAGAACATCCAAACAGCAATAAATCAAGTTAGATCCCTAATAGGCAATGAGGAATACACAGACTACATGCCATCTATGAAAAGATTCAGAAGAGAAGAGGAAGAGGCAGGAGTCTTGTGG
>S038
AAACGCGAGAGAAACCGCGTGTCAACTGTGCAGCAGCTGACAAAGAGATTCTCACTTGGAATGCTACAGGGACGAGGACCACTGAAACTGTTCATGGCCCTGGTGGCATTCCTTCGTTTCCTAACAATCCCGCCAACAGCAGGGATATTAAAAAGATGGGGAACAATCAAAAAATCAAAGGCTATCAATGTCTTGAGAGGGTTCAGGAAAGAGATTGGAAGGATGCTGAACATCTTGAACAGGAGACGCAGAACTGCAGGTATAGTTATTATGATGATCCCAACAGTGATGGCGTTCCATTTAACCACACGCAATGGAGAACCACACATGATCGTCAGTAGACAAGAGAAAGGGAAAAGTCTTCTGTTTAAAACAGAGAACGGTGTGAACATGTGCACCCTCATGGCCATGGACCTTGGTGAACTGTGTGAAGACACAATCACTTACAATTGTCCTCTTCTCAGGCAGAATGAACCAGAAGACATAGACTGTTGGTGCAACTCTACGTCTACATGGGTAACTTATGGGACATGCACCGCTACAGGAGAACACAGAAGGGAAAAAAGATCAGTGGCACTCGTTCCACATGTGGGAATGGGACTGGAGACACGAACTGAAACATGGATGTCATCAGAAGGGGCCTGGAAACATGCACAGAGAATTGAAACTTGGGTCTTGAGACATCCAGGCTTCACCATAATGGCAGCACTCCTGGCATACACCATAGGAACGACATATTTCCAAAGAGTCCTGATTTTCATCTTACTGACAGCTGTTGCTCCTTCAATGACAATGCGTTGTATAGGAATATCAAATAGAGACTTTGTGGAAGGGGTTTCAGGAGGAAGCTGGGTTGACATAGTCCTGGAACATGGAAGCTGTGTGACGACGATGGCAAAAAATAAACCAACATTGGATTTTGAACTGATAAAGACAGAAGCGAAACATCCCGCCACTCTAAGGAAGTATTGCATAGAGGCAAAGCTGACCAACACAACAACAGCATCTCGCTGCCCAACACAAGGAGAACCTAGCCTAAATGAAGAACAGGACAAAAGATTTGTCTGCAAACACTCCATGGTAGATAGAGGATGGGGAAATGGATGCGGATTATTTGGAAAGGGAGGTATCGTGACCTGTGCAATGTTCACATGCAAAAAGAACATGGAAGGGAAAATCGTGCAACCAGAAAACTTGGAGTACACCATTGTGATAACACCTCACTCAGGAGAAGAGAATGCAGTCGGAAATGACACAGGAAAACACGGCAAGGAAATTAAAGTAACACCACAGAGTTCCATCACAGAAGCAGAACTAACAGGCTATGGCACTGTCACGATGGAATGCTCTCCGAGAACAGGACTCGACTTCAATGAGATGGTGTTGCTGCAAATGGAAAACAAAGCTTGGCTGGTGCACAGGCAATGGTTCTTAGACCTGCCATTACCATGGCTGCCCGGAGCAGACACACAAGGATCAAATTGGATACAGAAGGAGACATTGGTCACTTTCAAAAATCCCCATGCAAAGAAACAGGATGTTGTTGTTCTAGGATCCCAAGAAGGGGCTATGCACACAGCACTTACAGGGGCCACGGAAATCCAGATGTCATCAGGAAACTTACTGTTCACAGGACATCTTAAATGTAGGCTGAGAATGGACAAACTACAGCTCAAAGGAATGTCATATTCCATGTGTACAGGAAAGTTCAAAGTTGTGAAGGAAATAGCAGAAACACAACATGGAACAATAGTTATTAGAGTACAATATGAAGGGGACGGTTCTCCGTGCAAGATCCCTTTTGAAATAATGGATTTGGAAAAAAGACATGTCTTAGGTCGCTTGATCACAGTCAACCCAATTGTCACAGAAAAAGACAGCCCAGTCAACATAGAAGCAGAACCTCCATTCGGAGACAGCTACATCATTATAGGAGTAGAACCGGGACAACTGAAGCTCAGCTGGTTTAAGAAAGGAAGCTCTATTGGCCAAATGTTTGAGACAACAATGAGAGGAGCAAAGAGAATGGCCATTTTAGGTGACACAGCTTGGGATTTTGGATCCCTGGGAGGAGTGTTCACATCTATAGGAAAGGCCATACACCAAGTCTTTGGAGCAATCTATGGGGCTGCCATCAGTGGAGTTTCATGGACTATGAAAATCCTCATAGGAGTCATCATCACATGGATAGGAATGAAATCACGTAGCACTTCACTGTCTGTATCACTAGTATTAGTGGGAGTCGTGACATTGTACTTGGGAGTTATGGTGCAGGCCGATAGTGGTTGCGATGTGAGCTGGAAAAACAAAGAACTGAAATGTAGCAGCGAGATTTTTATCACAGACAACGTGCATACATGGACAGAACAATATAAATTCCAACCAGAATCCCCTTCAAAGCTGGCTTCAGCTATCCAGAAGGGTCATGAAGAAGGCATTTGTGGAATGGGCTCAGAAACACGACTGGAGAATCTGATGTGGAAACAAATGACACCAGAAATGAAGCACAGAACGCCAGAAAATGAGGTAAAGCTGACTATCATGACAGGAGACATTAAAGGAATCATGCAGGCAGGAAAACGATCCCTGCGGCCTCAACCCACTGAGCTGAAGTACTCTTGGAAAGCATGGGGCAAAGCGAAAATGCTCTCCACAGAGCTTCATAACCACACCTTTCTCATTGATGGCCCCGAAACAGCAGAATGTCCCAACACAAATAGAGCTTGGAACTCACTAGAGGTTGAAGACTATGGCTTTGGAGTATTCACCACTAACATATGGCTGAAATTGAAAGAAAGGCAGGATGTATCTTGTGACTCAAAACTCATGTCAGCAGCCATAAAAGACAACAGAGCCGTCCACGCCGACATGGGTTATTGGATAGAAAGCGCACTCAATGACACATGGAAGATTGAGAAAGCCTCCTTTATTGAAGTCAAAAGCTGCCACTGGCCAAAGTCACACACTCTCTGGAGTAATGGAGTGCTAGAAAGTGAGATGATAATTCCAAAGAATTTTGCAGGACCAGTGTCACAACACAATTACAGACCAGGCTATCATACACAAACGGCAGGACCCTGGCATCTAGGCAGGCTTGAGATGGACTTTGATTTCTGCGAAGGAACTACAGTGGTGGTGACTGAAGACTGTGGAAATAGAGGACCCTCCTTAAGAACAACTACTGCTTCTGGAAAACTCATAACAGAATGGTGCTGCCGATCTTGCACATTACCACCGCTAAGGTACAGAGGTGAGGATGGATGCTGGTATGGAATGGAAATCAGACCATTGAAAGAGAAAGAAGAGAACTTGGTCAACTCTTTGGTCACAGCCGGATATGGACAGATTGACAACTTCTCACTAGGAGTCTTGGGAATGGCATTGTTCCTGGAAGAGATGCTTAGAACCCGAGTAGGGACGAAACATGCAATATTACTAGTTGCAGTCTCTTTCGTGACATTGATCACAGGGAACATGTCCTTTCGAGATTTGGGGAGAGTGATGGTCATGGTGGGCGCTACTATGACGGATGACATAGGCATGGGCGTGACCTATCTTGCCCTATTAGCAGCCTTCAAGGTCAGACCAACTTTTGCAGCTGGACTACTCTTAAGAAAGCTGACCTCCAAGGAATTGATGATGACCACCATAGGAATCGTACTCCTCTCTCAGAGCACCATACCAGAGACCATACTTGAACTGACTGACGCGTTGGCTTTGGGGATGATGGTTCTCAAAATAGTAAGAAACATGGAAAAGTATCAACTAGCAGTGACTATCATGGCTATCTTGTGCGTCCCAAATGCAGTGATATTACAAAACGCATGGAAAGTGAGCTGCACAGCACTGGCAGTAGTGTCCGTTTCCCCACTGCTTTTAACATCTTCACAGCAGAAAACGGATTGGATACCACTGGCGTTGACGATCAAAGGCCTTAATCCAACAGCCATTTTCTTAACAACCCTCTCAAGAACTAGCAAGAAAAGGAGCTGGCCACTAAATGAGGCTATTATGGCAGTCGGGATGGTGAGCATTTTAGCCAGTTCTTTCTTAAAGAATGACATTCCCATGACAGGACCACTAGTGGCTGGAGGGCTTCTCACTGTGTGTTACGTGCTCACTGGAAGATCGGCTGATTTGGAACTGGAGAGAGCTGCTGACATAAGATGGGAAGAACAGGCAGAGATATCAGGAAGCAGTCCAATTTTGTCGATAACAATATCGGAAGATGGCAGCATGTCGATAAAAAATGAAGAAGAAGAACAAACACTGACCATACTGATTAGAACAGGACTGCTGGTGATATCAGGACTTTTTCCCGTGTCAATACCAATCACGGCAGCTGCATGGTACCTGTGGGAAGTGAAAAAACAACGAGCCGGAGTATTGTGGGATGTCCCTTCACCTCCACCTGTGGGAAGGGCCGAACTGGAAGATGGAGCCTATAGAATCAAGCAGAAAGGGATTTTGGGATACTCGCAGATAGGAGCCGGAGTCTACAAAGAAGGAACTTTCCACACAATGTGGCATGTCACACGTGGTGCTGTTCTAATGCATAAAGGGAAGAGAATTGAACCATCATGGGCGGACGTCAAGAAGGACCTAATATCGTATGGAGGAGGTTGGAAGCTAGAAGGAGAATGGAAGGAAGGAGAAGAAGTCCAGGTCCTGGCATTAGAGCCTGGAAAGAATCCAAGAGCCGTCCAAACAAAACCCGGTCTTTTTAAAACCAACACTGGGACCATAGGCGCCGTATCTCTGGACTTTTCTCCTGGAACGTCAGGATCTCCAATTGTCGACAAAAAAGGAAAAGTTGTGGGCCTTTATGGCAACGGTGTCGTCACAAGGAGTGGAACATACGTGAGTGCCATAGCCCAGACTGAAAAAAGCATTGAAGACAACCCAGAGATTGAAGATGACATCTTTCGAAAGAAAAGACTGACCATCATGGACCTCCACCCAGGAGCAGGAAAAACAAAGAGATACCTTCCAGCAATAGTCAGAGAAGCCATAAAACGAGGCTTGAGAACACTAATCCTGGCCCCCACTAGAGTTGTGGCGGCTGAAATGGAAGAGGCTCTCAGAGGACTTCCAATAAGATATCAAACCCCAGCTATCAGAGCTGAGCATACTGGACGGGAGATTGTGGATCTAATGTGTCATGCCACATTCACCATGAGGCTACTATCACCAATTAGAGTGCCAAATTACAACCTGATTATCATGGATGAAGCCCATTTCACAGACCCAGCAAGCATAGCGGCTAGAGGATACATCTCAACTCGAGTAGAGATGGGTGAAGCAGCTGGGATTTTCATGACAGCTACCCCTCCTGGAAGCAGAGACCCATTTCCTCAGAGCAACGCACCAATCATGGATGAAGAAAGGGAAATTCCTGAGCGTTCGTGGAACTCTGGACATGAGTGGGTTACGGATTTTAAGGGGAAGACTGTTTGGTTTGTTCCGAGTATAAAAGCAGGAAATGATATAGCAGCTTGCCTGAGAAAGAATGGGAAGAAAGTGATACAACTCAGCAGGAAGACCTTTGATTCTGAATATATCAAGACTAGGACCAATGATTGGGACTTTGTGGTCACGACAGACATTTCAGAAATGGGTGCTAACTTCAAGGCTGAAAGGGTTATAGACCCCAGACGCTGCATGAAACCAGTCATACTAACAGACGGTGAAGAGCGGGTTATCCTGGCAGGACCCATGCCAGTGACCCACTCTAGTGCAGCACAAAGAAGAGGGAGAGTAGGAAGAAATCCAAAAAATGAAAATGACCAGTATATATACATGGGGGAACCTCTGGAAAATGATGAAGACTGCGCACACTGGAAAGAAGCTAAAATGCTTCTAGATAACATCAACACGCCTGAAGGAATCATTCCCAGCATGTTTGAACCAGAGCGTGAGAAGGTCGACGCCATTGATGGTGAATACCGCTTGAGAGGAGAAGCGAGGAAAACATTTGTGGACCTAATGAGAAGAGGAGACCTACCAGTTTGGCTAGCCTACAGAGTGGCAGCTGAAGGTATCAACTACGCAGACAGAAGATGGTGCTTTGATGGAGTCAAGAACAACCAAATCTTGGAAGAAAATGTGGAAGTGGAAATTTGGACAAAAGAAGGAGAAAGGAAGAAATTAAAACCCAGATGGTTAGATGCTAGGGTCTACTCTGACCCACTGGCACTAAAAGAATTCAAGGAATTCGCAGCTGGAAGAAAATCCCTGACCCTGAATCTAATCACCGAGATGGGTAGGCTCCCAACCTTCATGACCCAGAAAGCAAGGAATGCATTGGACAACTTAGCAGTCCTACATACGGCTGAAGCAGGCGGAAGGGCGTACAATCATGCTCTTAGTGAACTGCCGGAGACTCTGGAGACATTGCTTTTATTGACACTTTTGGCCACAGTCACAGGCGGAATCTTCCTGTTCTTGATGAGCGGAAAAGGTATAGGGAAGATGACCCTGGGAATGTGCTGCATAGTCACAGCTAGTATTCTTCTATGGTATGCACAAATACAGCCACATTGGATAGCAGCTTCAATAATACTGGAGTTTTTTCTCATAGTCTTGCTCATTCCAGAACCAGAAAAGCAGAGAACACCCCAAGATAACCAATTAACTTATGTTGTCATAGCCATCCTCACAGTGGTGGCTGCAACCATGGCAAACGAGATGGGTTTCCTGGAAAAAACAAAGAAAGATTTTGGATTGGGAAGCATCACAACCCAGCAACCTGAAAGCAATATCCTGGACATAGATCTACGTCCTGCATCAGCTTGGACTCTATATGCTGTGGCAACAACTTTCATCACACCAATGTTGAGACATAGCATTGAAAATTCCTCAGTGAATGTGTCTCTAACAGCCATTGCCAACCAAGCCACAGTGTTAATGGGTCTTGGGAAAGGATGGCCATTGTCGAAAATGGACATCGGAGTTCCCCTTCTCGCTATCGGATGCTATTCACAAGTCAACCCCATAACCCTCACAGCAGCCCTTCTCTTATTGGTAGCACATTATGCTATCATAGGGCCAGGACTCCAAGCGAAAGCAACCAGAGAGGCTCAGAAAAGAGCAGCAGCGGGCATCATGAAAAACCCAACTGTGGATGGAATAACAGTGATTGACCTAGATCCAATACCATATGATCCAAAGTTTGAAAAGCAGTTGGGACAAGTAATGCTCTTAGTTCTCTGCGTGACTCAAGTATTGATGATGAGGACTACATGGGCCTTATGTGAAGCTCTAACTTTAGCGACCGGGCCCATCTCTACACTGTGGGAAGGAAATCCAGGGAGATTTTGGAATACAACTATTGCAGTGTCAATGGCTAACATTTTTAGAGGGAGTTATCTGGCCGGAGCCGGACTTCTCTTTTCTATCATGAAGAACACGGCCAACACAAGAAGGGGAACTGGCAACACAGGAGAAACGCTTGGAGAGAAATGGAAAAACCGGTTGAATGCATTGGGGAAGAGTGAATTCCAGATCTATAAGAAAAGTGGAATCCAGGAAGTGGATAGAACGTTAGCAAAAGAAGGCATCAAGAGAGGAGAAACGGACCATCACGCTGTGTCGCGAGGCTCAGCAAAATTGAGATGGTTCGTCGAGAGAAACTTGGTCACACCAGAAGGGAAAGTAGTGGACCTTGGCTGCGGCAGAGGGGGCTGGTCATACTATTGTGGGGGACTAAAGAATGTAAAGGAAGTCAAAGGCCTAACAAAAGGAGGACCAGGACACGAAGAACCCATTCCCATGTCAACATATGGTTGGAATCTGGTGCGTCTGCAAAGTGGAGTCGATGTCTTTTTCACTCCGCCAGAAAAGTGTGACACATTGCTGTGTGACATAGGGGAGTCGTCACCAAACCCCACGGTTGAGGCAGGACGAACACTCAGAGTTCTAAACTTAGTGGAAAACTGGCTGAACAATAATACCCAATTTTGCATAAAGGTTCTTAATCCATATATGCCTTCAGTTATAGAAAAAATGGAAGCGCTACAAAGGAAATACGGAGGAGCTTTGGTGAGGAATCCACTCTCACGAAATTCCACACACGAGATGTACTGGGTATCCAATGCTTCCGGGAACATAGTGTCATCAGTGAACATGATTTCAAGAATGTTAATTAACAGATTCACAATGAGACACAAGAAGGCCACATACGAGCCGGATGTTGATCTCGGAAGTGGAACCCGCAACATCGGAATTGAAAGTGAAGTACCAAATCTAGACATAATTGGGAAAAGAATAGAAAAAATAAAACAAGAACATGAAACATCATGGCACTATGATCAAGACCACCCATACAAAACGTGGGCCTACCATGGCAGCTACGAAACAAAACAGACTGGATCAGCATCATCCATGGTGAACGGAGTGGTTAGGCTGTTAACAAAACCTTGGGACGTCATTCCCATGGTGACACAGATGGCAATGACAGACACGACTCCATTTGGACAACAGCGCGTTTTCAAAGAGAAAGTGGACACGAGAACCCAAGAACCAAAAGAAGGAACGAAAAAACTAATGAAAATCACAGCAGAATGGCTCTGGAAAGAACTAGGAAAGAAAAAGACACCTAGGATGTGCACCAGAGAAGAATTCACAAGAAAGGTGAGAAGCAATGCAGCCTTAGGTGCCATATTCACTGATGAGAACAAGTGGAAGTCGGCACGTGAAGCTGTTGAAGACAGTGGATTTTGGGAATTGGTTGACAAGGAAAGGAATCTCCATCTTGAAGGAAAGTGTGAGACATGTGTGTATAACATGATGGGAAAGAGAGAGAAGAAGCTAGGGGAGTTCGGCAAAGCAAAAGGCAGCAGAGCCATATGGTACATGTGGCTTGGAGCACGCTTCTTAGAGTTTGAAGCCCTGGGATTCTTGAATGAAGATCACTGGTTTTCCAGAGAGAACTCCCTGAGTGGAGTAGAGGGAGAAGGGCTGCACAAACTAGGCTACATTCTAAGAGACGTGAGTAAGAAAGAAGGAGGAGCAATGTACGCCGATGACACAGCAGGATGGGACACAAGAATCACGCTAGAGGACTTGAAAAATGAAGAAATGGTGACAAACCACATGGAAGGAGAACACAAGAAACTTGCTGAAGCCATTTTCAGATTAACGTACCAAAACAAAGTGGTGCGTGTGCAAAGACCGACATCAAGAGGCACAGTAATGGACATTATATCGAGAAGAGACCAAAGAGGTAGTGGACAAGTTGTCACCTACGGCCTCAATACTTTCACCAACATGGAAGCCCAACTGATCAGACAGATGGAGGGAGAAGGAGTCTTCAAAAGCATCCAGCACCTGACAGCCACAGAAGAAATTGCAGTGAAAAACTGGTTAGTAAGAGTGGGGCGTGAGAGGTTATCAAGAATGGCCATCAGCGGAGATGATTGTGTTGTGAAACCCTTAGATGACAGGTTTGCAAACGCTCTAACAGCTTTAAATGACATGGGAAAGGTCAGGAAAGACATACAACAATGGGAACCTTCAAGAGGATGGAACGATTGGACACAAGTGCCCTTTTGTTCACACCATTTCCATGAGTTAATCATGAAGGACGGTCGTGTACTTGTGGTTCCATGTAGAAACCAAGATGAACTGATTGGTAGGGCCCGAATTTCCCAGGGAGCCGGGTGGTCCTTGCGGGAAACAGCTTGTTTGGGGAAGTCTTATGCCCAAATGTGGAGCCTAATGTACTTCCACAGACGTGACCTTAGGCTGGCGGCAAACGCTATTTGCTCGGCGGTCCCTTCACATTGGGTTCCAACAAGTCGAACAACCTGGTCCATACACGCCACACATGAGTGGATGACAACAGAAGACATGCTGACAGTCTGGAACAGGGTGTGGATTCAAGAAAACCCATGGATGGAAGACAAAACTCCAGTAGAATCATGGGAGGAAATCCCATATTTGGGGAAGAGAGAAGACCAGTGGTGCGGCTCATTGATTGGGCTAACAAGCAGGGCCACCTGGGCAAAGAACATCCAAACAGCAATAAATCAAGTTAGATCCCTAATAGGCAATGAGGAATACACAGACTACATGCCATCTATGAAAAGATTCAGAAGAGAAGAGGAAGAGGCAGGAGTCTTGTGG
>S039
ATGAATAACCAACGGAAAAAGGCGAGAAACACGCCTTTCAATATGCTGAAACGCGAGAGAAACCGCGTGTCAACTGTGCAGCAGCTGACAAAGAGATTCTCACTTGGAATGCTACAGGGACGAGGACCACTGAAACTGTTCATGGCCCTGGTGGCATTCCTTCGTTTCCTAACAATCCCGCCAACAGCAGGGATATTAAAAAGATGGGGAACAATCAAAAAATCAAAGGCTATCAATGTCTTGAGAGGGTTCAGGAAAGAGATTGGAAGGATGCTGAACATCTTGAACAGGAGACGCAGAACTGCAGGTATAGTTATTATGATGATCCCAACAGTGATGGCGTTCCATTTAACCACACGCAATGGAGAACCACACATGATCGTCAGTAGACAAGAGAAAGGGAAAAGTCTTCTGTTTAAAACAGAGAACGGTGTGAACATGTGCACCCTCATGGCCATGGATCTTGGTGAACTGTGTGAAGACACAATCACTTACAATTGTCCTCTTCTCAGGCAGAATGAACCAGAAGACATAGACTGTTGGTGCAACTCTACGTCTACATGGGTAACTTATGGGACATGCACCGCTACAGGAGAACACAGAAGGGAAAAAAGATCAGTGGCACTCGTTCCACATGTGGGAATGGGACTGGAGACACGAACTGAAACATGGATGTCATCAGAAGGGGCCTGGAAACATGCACAGAGAATTGAAACTTGGGTCTTGAGACATCCAGGCTTCACCATAATGGCAGCACTCCTGGCATACACCATAGGAACGACATATTTCCAAAGAGTCCTGATTTTCATCTTACTGACAGCTGTTGCTCCTTCAATGACAATGCGTTGTATAGGAATATCAAATAGAGACTTTGTGGAAGGGGTTTCAGGAGGAAGCTGGGTTGACATAGTCCTGGAACATGGAAGCTGTGTGACGACGATGGCAAAAAATAAACCAACATTGGATTTTGAACTGATAAAGACAGAAGCGAAACATCCCGCCACTCTAAGGAAGTATTGCATAGAGGCAAAGCTGACTAACACAACAACAGCATCTCGCTGCCCAACACAAGGAGAACCTAGCCTAAATGAAGAACAGGACAAAAGATTTGTCTGCAAACACTCCATGGTAGATAGAGGATGGGGAAATGGATGCGGATTATTTGGAAAGGGAGGTATCGTGACCTGTGCAATGTTCACATGCAAAAAGAACATGGAAGGGAAAATCGTGCAACCAGAAAACTTGGAGTACACCATTGTGATAACACCCCACTCAGGGGAAGAGAATGCAGTCGGAAATGACACAGGAAAACACGGCAAGGAAATTAAAGTAACACCACAGAGTTCCATCACAGAAGCAGAACTAACAGGCTATGGCACTGTCACGATGGAATGCTCTCCGAGAACGGGACTCGACTTCAATGAGATGGTGTTGCTGCAAATGGAAAACAAAGCTTGGCTGGTGCACAGGCAATGGTTCTTAGACCTGCCATTACCATGGCTGCCCGGAGCAGACACACAAGGATCAAATTGGATACAGAAGGAGACATTGGTCACTTTCAAAAATCCCCATGCAAAGAAACAGGATGTTGTTGTTCTAGGATCCCAAGAAGGGGCTATGCACACAGCACTTACAGGGGCCACGGAAATCCAGATGTCATCAGGAAACTTACTGTTCACAGGACATCTTAAATGTAGGCTGAGAATGGACAAACTACAGCTCAAAGGAATGTCATATTCCATGTGTACAGGAAAGTTCAAAGTTGTGAAGGAAATAGCAGAAACACAACATGGAACAATAGTTATCAGAGTACAATATGAAGGGGACGGTTCTCCGTGTAAGATCCCTTTTGAAATAATGGATTTGGAAAAAAGACATGTCTTAGGTCGCTTGATCACAGTCAACCCAATTGTCACAGAAAAAGACAGCCCAGTCAACATAGAAGCAGAACCTCCATTCGGAGACAGCTACATCATTATAGGAGTAGAACCGGGACAACTGAAGCTCAGTTGGTTTAAGAAAGGAAGCTCTATTGGCCAAATGTTTGAGACAACAATGAGAGGAGCGAAGAGAATGGCCATTTTAGGTGACACAGCTTGGGATTTTGGATCCCTGGGAGGAGTGTTCACATCTATAGGAAAGGCCCTCCACCAAGTCTTTGGAGCAATCTATGGGGCTGCCTTCAGTGGGGTTTCATGGACTATGAAAATCCTCATAGGAGTTGTCATCACATGGATAGGAATGAATTCACGTAGCACTTCACTGTCTGTGTCACTAGTATTAGTGGGAGTCGTGACATTGTACTTGGGAGTTATGGTGCAGGCCGATAGTGGTTGCGTTGTGAGCTGGAAAAACAAAGAACTGAAATGTGGCAGCGGGATTTTTATCACAGACAACGTGCATACATGGACAGAACAATATAAATTCCAACCAGAATCCCCTTCAAAGCTGGCTTCAGCTATCCAGAAGGCTCATGAAGAAGGCATTTGTGGAATCCGCTCAGTAACAAGACTGGAGAATCTGATGTGGAAACAAATAACACCAGAACTGAATCACATTCTAACAGAAAATGAGGTAAAGCTGACTATCATGACAGGAGACATTAAAGGAATCATGCAGGCAGGAAAACGATCCCTGCGGCCTCAACCCACTGAGCTGAAGTACTCTTGGAAAGCATGGGGCAAAGCGAAAATGCTCTCCACAGAGCTTCATAACCACACCTTTCTCATTGATGGCCCCGAAACAGCAGAATGTCCCAACACAAATAGAGCTTGGAACTCACTAGAGGTTGAAGACTATGGCTTTGGAGTATTCACCACTAACATATGGCTGAAATTGAAAGAAAGGCAGGATGTATCTTGTGACTCAAAACTCATGTCAGCAGCCATAAAAGACAACAGAGCCGTCCACGCCGACATGGGTTATTGGATAGAAAGCGCACTCAATGACACATGGAAGATTGAGAAAGCCTCCTTTATTGAAGTCAAAAGCTGCCACTGGCCAAAGTCACACACTCTCTGGAGTAATGGAGTGCTAGAAAGTGAGATGATAATTCCAAAGAATTTTGCAGGACCAGTGTCACAACACAATTACAGACCAGGCTATCATACACAAACGGCAGGACCCTGGCATCTAGGCAGGCTTGAGATGGACTTTGATTTCTGCGAAGGAACTACAGTGGTGGTGACTGAAGACTGTGGAAATAGAGGACCCTCCTTAAGAACAACTACTGCTTCTGGAAAACTCATAACAGAATGGTGCTGCCGATCTTGCACATTACCACCGCTAAGGTACAGAGGTGAGGATGGATGCTGGTATGGAATGGAAATCAGACCATTGAAAGAGAAAGAAGAGAACTTGGTCAACTCTTTGGTCACAGCCGGATATGGACAGATTGACAACTTCTCACTAGGAGTCTTGGGAATGGCATTGTTCCTGGAAGAGATGCTTAGAACCCGAGTAGGGACGAAACATGCAATATTACTAGTTGCAGTCTCTTTCGTGACATTGATCACAGGGAACATGTCCTTTCGAGATTTGGGGAGAGTGATGGTCATGGTGGGCGCTACTATGACGGATGACATAGGCATGGGCGTGACCTATCTTGCCCTATTAGCAGCCTTCAAGGTCAGACCAACTTTTGCAGCTGGACTACTCTTAAGAAAGCTGACCTCCAAGGAATTGATGATGACCACCATAGGAATCGTACTCCTCTCTCAGAGCACCATACCAGAGACCATACTTGAACTGACTGACGCGTTGGCTTTGGGGATGATGGTTCTCAAAATAGTAAGAAACATGGAAAAGTATCAACTAGCAGTGACTATCATGGCTATCTTGTGCGTCCCAAATGCAGTGATATTACAAAACGCATGGAAAGTGAGCTGCACAGCACTGGCAGTGGTGTCCGTTTTCCCACTGCTTTTAACATCTTCACAGCAGAAAACGGATTGGATACCACTGGCGTTGACGATCAAAGGCCTTAATCCAACAGCCATTTTCTTAACAACCCTCTCAAGAACTAGCAAGAAAAGGAGCTGGCCACTAAATGAGGCTATTATGGCAGTCGGGATGGTGAGCATTTTAGCCAGTTCTTTCTTAAAGAATGACATTCCCATGACAGGACCACTAGTGGCTGGAGGGCTTCTCACTGTGTGTTACGTGCTCACTGGAAGATCGGCTGATTTGGAACTGGAGAGAGCTGCTGACATAAGATGGGAAGAACAGGCAGAGATATCAGGAAGCAGTCCAATTTTGTCGATAACAATATCGGAAGATGGCAGCATGTCGATAAAAAATGAAGAAGAAGAACAAACACTGACCATACTGATTAGAACAGGACTGCTGGTGATATCAGGACTTTTTCCCGTGTCAATACCAATCACGGCAGCTGCATGGTACCTGTGGGAAGTGAAAAAACAACGAGCCGGAGTATTGTGGGATGTCCCTTCACCTCCACCTGTGGGAAGGGCCGAACTGGAAGATGGAGCCTATAGAATCAAGCAGAAAGGGATTTTGGGATACTCGCAGATAGGAGCCGGAGTCTACAAAGAAGGAACTTTCCACACAATGTGGCATGTCACACGTGGTGCTGTTCTAATGCATAAAGGGAAGAGAATTGAACCATCATGGGCGGACGTCAAGAAGGACCTAATATCGTATGGAGGAGGTTGGAAGCTAGAAGGAGAATGGAAGGAAGGAGAAGAAGTCCAGGTCCTGGCATTAGAGCCTGGAAAGAATCCAAGAGCCGTCCAAACAAAACCCGGTCTTTTTAAAACCAACACTGGGACCATAGGCGCCGTATCTCTGGACTTTTCTCCTGGAACGTCAGGATCTCCAATTGTCGACAAAAAAGGAAAAGTTGTGGGCCTTTATGGCAACGGTGTCGTCACAAGGAGTGGAACATACGTGAGTGCCATAGCCCAGACTGAAAAAAGCATTGAAGACAACCCAGAGATTGAAGATGACATCTTTCGAAAGAAAAGACTGACCATCATGGACCTCCACCCAGGAGCAGGAAAAACAAAGAGATACCTTCCAGCAATAGTCAGAGAAGCCATAAAACGAGGCTTGAGAACACTAATCCTGGCCCCCACTAGAGTTGTGGCGGCTGAAATGGAAGAGGCTCTCAGAGGACTTCCAATAAGATATCAAACCCCAGCTATCAGAGCTGAGCATACTGGACGGGAGATTGTGGATCTAATGTGTCATGCCACATTCACCATGAGGCTACTATCACCAATTAGAGTGCCAAATTACAACCTGATTATCATGGATGAAGCCCATTTCACAGACCCAGCAAGCATAGCGGCTAGAGGATACATCTCAACTCGAGTAGAGATGGGTGAAGCAGCTGGGATTTTCATGACAGCTACCCCCCCTGGAAGCAGAGACCCATTTCCTCAGAGCAACGCACCAATCATGGATGAAGAAAGGGAAATTCCTGAGCGTTCGTGGAACTCTGGACATGAGTGGGTTACGGATTTTAAGGGGAAGACTGTTTGGTTTGTTCCAAGTATAAAAGCAGGAAATGATATAGCAGCTTGCCTGAGAAAGAATGGGAAGAAAGTGATACAACTCAGCAGGAAGACCTTTGATTCTGAATATATCAAGACTAGGACCAATGATTGGGACTTTGTGGTCACGACAGACATTTCAGAAATGGGTGCTAACTTCAAGGCTGAAAGGGTTATAGACCCCAGACGCTGCATGAAACCAGTCATACTAACAGACGGTGAAGAGCGGGTTATCCTGGCAGGACCCATGCCAGTGACCCACTCTAGTGCAGCACAAAGAAGAGGGAGAGTAGGAAGAAATCCAAAAAGTGAAAATGACCAGTATATATACATGGGGGAACCTCTGGAAAATGATGAAGACTGCGCACACTGGAAAGAAGCTAAGATGCTTCTAGATAACATCAACACGCCTGAAGGAATCATTCCCAGCATGTTTGAACCAGAGCGTGAGAAGGTCGACGCCATTGATGGTGAATACCGCTTGAGAGGAGAAGCGAGGAAAACATTTGTGGACCTAATGAGAAGAGGAGACCTACCAGTTTGGCTAGCCTACAGAGTGGCAGCTGAAGGTATCAACTACGCAGACAGAAGATGGTGCTTTGATGGAGTCAAGAACAACCAAATCTTGGAAGAAAATGTGGAAGTGGAAATTTGGACAAAAGAAGGAGAAAGGAAGAAATTAAAACCCAGATGGTTGGATGCTAGGGTCTACTCTGACCCACTGGCACTTAAAGAATTCAAGGAATTCGCAGCTGGAAGAAAATCCCTGACCCTGAATCTAATCACCGAGATGGGTAGGCTCCCAACCTTCATGACCCAGAAAGCAAGGAATGCATTGGACAACTTAGCAGTCCTACATACGGCTGAAGCAGGCGGAAGGGCGTACAATCATGCTCTTAGTGAACTGCCGGAGACTCTGGAGACATTGCTTTTACTGACACTTTTGGCCACAGTCACAGGCGGAATCTTCCTGTTCTTGATGAGCGGAAAGGGTATAGGGAAGATGACCCTGGGAATGTGCTGCATAGTCACAGCTAGTATTCTTCTATGGTATGCACAAATACAGCCACATTGGATAGCAGCTTCAATAATACTGGAGTTTTTTCTCATAGTCTTGCTCATTCCAGAACCAGAAAAGCAGAGAACACCCCAAGATAACCAATTAACTTATGTTGTCATAGCCATCCTCACAGTGGTGGCCGCAACCATGGCAAACGAGATGGGTTTCCTGGAAAAAACAAAGAAAGATTTTGGATTGGGAAGCATCACAACCCAGCAACCTGAGAGCAATATCCTGGACATAGATCTACGTCCTGCATCAGCTTGGACTCTATATGCTGTGGCAACAACTTTCATCACACCAATGTTGAGACATAGCATTGAAAATTCCTCAGTGAATGTGTCTCTAACAGCCATTGCCAACCAAGCCACAGTGTTAATGGGTCTTGGGAAAGGATGGCCATTGTCGAAAATGGACATCGGAGTTCCCCTTCTCGCTATCGGATGCTATTCACAAGTCAACCCCATAACCCTCACAGCAGCCCTTCTCTTATTGGTAGCACATTATGCTATCATAGGGCCAGGACTCCAAGCGAAAGCAACCAGAGAGGCTCAGAAAAGAGCAGCAGCGGGCATCATGAAAAACCCAACTGTGGATGGAATAACAGTGATTGACCTAGATCCAATACCATATGATCCAAAGTTTGAAAAGCAGTTGGGACAAGTGATGCTCTTAGTTCTCTGCGTGACTCAAGTATTGATGATGAGGACTACATGGGCCTTATGTGAAGCTCTAACTTTAGCGACCGGGCCCATCTCTACACTGTGGGAAGGAAATCCAGGGAGATTTTGGAATACAACTATTGCAGTGTCAATGGCTAACATTTTTAGAGGGAGTTATCTGGCCGGAGCCGGACTTCTCTTTTCTATCATGAAGAACACGGCCAACACAAGAAGGGGAACTGGCAACACAGGAGAAACGCTTGGAGAGAAATGGAAAAACCGGTTGAATGCATTGGGGAAGAGTGAATTCCAGATCTATAAGAAAAGTGGAATCCAGGAAGTGGATAGAACGTTAGCAAAAGAAGGCATCAAGAGAGGAGAAACGGACCATCACGCTGTGTCGCGAGGCTCGGCGAAACTGAGATGGTTCGTCGAGAGAAACCTTGTCACACCAGAAGGGAAAGTAGTGGACCTTGGCTGCGGCAGGGGGGGCTGGTCATACTATTGTGGGGGACTAAAGAATGTAAAGGAAGTCAAAGGCCTAACAAAAGGAGGACCAGGACACGAAGAACCCATTCCCATGTCAACATATGGTTGGAATTTGGTGCGTCTGCAAAGTGGAGTCGATGTCTTTTTTACTCCGCCAGAAAAGTGTGACACATTGCTGTGTGACATAGGGGAGTCGTCACCAAACCCCACGGTTGAGGCAGGACGAACACTCAGAGTTCTAAACTTAGTGGAAAACTGGCTGAACAATAATACCCAATTTTGCATAAAGGTTCTTAATCCATATATGCCTTCAGTTATAGAAAAAATGGAAGCGCTACAAAGGAAATACGGAGGAGCTTTGGTGAGGAATCCACTCTCACGAAATTCCACACACGAGATGTACTGGGTATCCAATGCTTCCGGGAACATAGTGTCATCAGTGAACATGATTTCAAGAATGTTAATTAACAGATTCACAATGAGACACAAGAAGGCCACATACGAGCCGGATGTTGATCTCGGAAGTGGAACCCGCAACATCGGAATTGAAAGTGAAGTACCAAATCTAGACATAATTGGGAAAAGAATAGAAAAAATAAAACAAGAGCATGAAACATCATGGCACTATGATCAAGACCACCCATACAAAACGTGGGCCTACCATGGCAGCTACGAAACAAAACAGACTGGATCAGCATCATCCATGGTGAACGGAGTGGTTAGGCTGCTAACAAAACCTTGGGACGTCATTCCCATGGTGACACAGATGGCAATGACAGACACGACTCCATTTGGACAACAGCGCGTTTTCAAAGAGAAAGTGGACACAAGAACCCAAGAACCAAAAGAAGGAACGAAAAAACTAATGAAAATCACAGCAGAATGGCTCTGGAAAGAACTAGGAAAGAAAAAGACACCTAGGATGTGCACCAGAGAAGAATTCACAAGAAAGGTGAGAAGCAATGCAGCCTTAGGTGCCATATTCACTGATGAGAACAAGTGGAAGTCGGCACGTGAAGCTGTTGAAGACAGTGGATTTTGGGAATTGGTTGACAAGGAAAGGAATCTCCATCTTGAAGGAAAGTGTGAGACATGTGTGTATAACATGATGGGAAAGAGAGAGAAGAAGCTAGGGGAGTTCGGCAAAGCAAAAGGCAGCAGAGCCATATGGTACATGTGGCTTGGAGCACGCTTCTTAGAGTTTGAAGCCCTGGGATTCTTGAATGAAGATCACTGGTTTTCCAGAGAGAACTCCCTGAGTGGAGTAGAGGGAGAAGGGCTGCACAAACTAGGCTACATTCTAAGAGACGTGAGTAAGAAAGAAGGAGGAGCAATGTACGCCGATGACACCGCAGGATGGGATACAAGAATCACGCTAGAGGACTTGAAAAATGAAGAAATGGTGACAAACCACATGGAAGGAGAACACAAGAAACTTGCTGAAGCCATTTTCAGATTAACGTACCAAAACAAAGTGGTGCGTGTGCAAAGACCGACATCAAGAGGCACAGTAATGGACATTATATCGAGAAGAGACCAAAGAGGTAGTGGACAAGTTGTCACCTACGGCCTCAATACTTTCACCAACATGGAAGCCCAACTGATCAGACAGATGGAGGGAGAAGGAGTCTTCAAAAGCATCCAGCACCTGACAGCCACAGAAGAAATTGCAGTGAAAAACTGGTTAGTAAGAGTGGGGCGTGAGAGGTTATCAAGAATGGCCATCAGCGGAGATGATTGTGTTGTGAAACCCTTAGATGACAGGTTTGCAAACGCTCTAACAGCTTTAAATGACATGGGAAAGGTCAGGAAAGACATACAACAATGGGAACCTTCAAGAGGATGGAACGATTGGACACAAGTGCCCTTTTGTTCACACCACTTCCATGAGTTAATCATGAAGGACGGTCGTGTACTTGTGGTTCCATGTAGAAACCAAGATGAACTGATTGGTAGGGCCCGAATTTCCCAGGGAGCCGGGTGGTCCTTGCGGGAAACAGCTTGTTTGGGGAAGTCTTATGCCCAAATGTGGAGCCTAATGTACTTCCACAGACGTGACCTTAGGCTGGCGGCAAACGCTATTTGCTCGGCGGTCCCTTCACATTGGGTTCCAACAAGTCGAACAACCTGGTCCATACACGCCACACATGAGTGGATGACAACAGAAGACATGCTGACAGTTTGGAACAGGGTGTGGATTCAAGAAAACCCATGGATGGAAGACAAAACTCCAGTAGAATCATGGGAGGAAATCCCATATTTGGGGAAGAGAGAAGACCAGTGGTGCGGCTCATTGATTGGGCTAACAAGCAGGGCCACCTGGGCAAAGAACATCCAAACAGCAATAAATCAAGTTAGATCCCTAATAGGCAATGAGGAATACACAGACTACATGCCATCTATGAAAAGATTCAGAAGAGAAGAGGAAGAGGCAGGAGTCTTGTGG
>S041
ATGAATAACCAACGGAAAAAGGCGAGAAATACGCCTTTCAATATGCTGAAACGCGAGAGAAACCGCGTGTCAACTGTGCAGCAGCTGACAAAGAGATTCTCACTTGGAATGCTACAGGGACGAGGACCACTGAAATTGTTCATGGCCCTAGTGGCATTCCTTCGTTTCCTAACAATCCCGCCAACAGCAGGGATATTAAAAAGATGGGGAACAATCAAAAAATCAAAGGCTATCAATGTCTTGAGAGGGTTCAGGAAAGAGATTGGAAGGATGCTGAACATCTTGAACAGGAGACGCAGAACTGCAGGTATAATTATTATGATGATCCCAACAGTGATGGCGTTCCATTTAACCACACGCAATGGAGAACCACACATGATCGTCAGTAGACAAGAGAAAGGGAAAAGTCTTCTGTTTAAAACAGAGAACGGTGTGAACATGTGCACCCTCATGGCCATGGATCTTGGTGAACTGTGTGAAGACACAATCACTTACAATTGTCCTCTTCTCAGGCAGAATGAACCAGAAGACATAGACTGTTGGTGCAACTCCACGTCTACATGGGTAACTTATGGGACATGCACCGCTACAGGAGAACACAGAAGGGAAAAAAGATCAGTGGCACTCGTTCCACATGTGGGAATGGGACTGGAGACACGAACTGAAACATGGATGTCATCAGAAGGGGCCTGGAAACATGCACAGAGAATTGAAACTTGGGTCTTGAGACATCCAGGCTTCACCATAATAGCATCATTCCTGGCATACACCATAGGAACGACATATTTCCAAAGAGTCCTGATTTTCATCTTACTGACAGCTGTTGCTCCTTCAATGACAATGCGTTGTATAGGAATATCAAATAGAGACTTTGTGGAAGGGGTTTCAGGAGGAAGCTGGGTTGACATAGTCCTGGAACATGGAAGCTGTGTGACGACGATGGCAAAAAATAAACCAACATTGGATTTTGAACTGATAAAGACAGAAGCGAAACATCCCGCCACTCTAAGGAAGTATTGCATAGAGGCAAAGCTGACCAACACAACAACAGCATCTCGCTGCCCAACACAAGGAGAACCTAGCCTAAATGAAGAACAGGACAAAAGATTTGTCTGCAAACACTCCATGGTAGATAGAGGATGGGGAAATGGATGCGGATTATTTGGAAAGGGAGGTATCGTGACCTGTGCAATGTTCACATGTAAAAAGAACATGGAAGGGAAAATCGTACAACCAGAAAACTTGGAGTACACCATTGTGATAACACCTCACTCAGGGGAAGAGAATGCAGTCGGAAATGACACAGGAAAACACGGCAAGGAAATTAAAGTAACACCACAGAGTTCCATCACAGAAGCAGAACTAACAGGCTATGGCACTGTCACGATGGAATGCTCTCCGAGAACGGGACTCGACTTCAATGAGATGGTGTTGCTGCAAATGGAAAACAAGGCTTGGCTGGTGCACAGGCAATGGTTTTTAGACCTGCCATTACCATGGCTGCCCGGAGCAGACACACAAGGATCAAATTGGATACAGAAGGAGACATTGGTCACTTTCAAAAATCCCCATGCAAAGAAACAGGATGTTGTTGTTCTAGGATCCCAAGAAGGGGCTATGCACACAGCACTTACAGGGGCCACGGAAATCCAGATGTCATCAGGAAACTTACTGTTCACAGGACATCTTAAATGTAGGCTGAGAATGGACAAACTACAGCTCAAAGGAATGTCATATTCCATGTGTACAGGAAAGTTCAAAGTTGTGAAGGAAATAGCAGAAACACAACATGGAACAATAGTTATTAGAGTACAATATGAAGGGGACGGTTCTCCGTGCAAGATCCCTTTTGAAATAATGGATTTGGAAAAAAGACATGTCTTAGGTCGCTTGATCACAGTCAACCCAATTGTCACAGAAAAAGACAGCCCAGTCAACATAGAAGCAGAACCTCCATTCGGAGACAGCTACATCATTGTAGGAGTAGAACCGGGACAACTGAAGCTCAGCTGGTTTAAGAAAGGAAGCTCTATTGGCCAAATGTTTGAGACAACAATGAGAGGAGCGAAGAGAATGGCCATTTTAGGTGACACAGCTTGGGATTTTGGATCCTTGGGAGGAGTGTTCACATCTATAGGAAAGGCCCTCCACCAAGTCTTTGGAGCAATCTATGGGGCTGCCTTCAGTGGGGTTTCATGGACTATGAAAATCCTCATAGGAGTCGTCATCACATGGATAGGAATGAATTCACGTAGCACTTCACTGTCTGTGTCACTAGTATTAGTGGGAGTCGTGACATTGTACTTGGGAGTTATGGTGCAGGCCGATAGTGGTTGCGTTGTGAGCTGGAAAAACAAAGAACTGAAATGTGGCAGCGGGATTTTTATCACAGACAACGTGCATACATGGACAGAACAATATAAATTTCAACCAGAATCCCCTTCAAAGCTGGCTTCAGCTATCCAGAAGGCTCATGAAGAAGGCATTTGTGGAATCCGCTCAGTAACAAGACTGGAGAATCTGATGTGGAAACAAATAACACCAGAACTGAATCACATTCTAACAGAAAATGAGGTAAAGTTGACTATCATGACAGGAGACATTAAAGGAATCATGCAGGCAGGAAAACGATCCCTGCGGCCTCAACCCACTGAGCTGAAGTACTCTTGGAAAGCATGGGGCAAAGCGAAAATGCTCTCCACAGAGCTTCATAACCACACCTTTCTCATTGATGGCCCCGAAACAGCAGAATGTCCCAACACAAATAGAGCTTGGAACTCACTAGAGGTTGAAGACTATGGCTTTGGAGTATTCACCACTAACATATGGCTGAAATTGAAAGAAAGGCAGGATGTATCTTGTGACTCAAAACTCATGTCAGCAGCCATAAAAGACAACAGAGCCGTCCACGCCGACATGGGCTATTGGATAGAAAGCGCACTCAATGACACATGGAAGATTGAGAAAGCCTCCTTTATTGAAGTCAAAAGCTGCCACTGGCCAAAGTCACACACTCTCTGGAGTAATGGAGTGCTAGAAAGTGAGATGATAATTCCAAAGAATTTTGCAGGACCAGTGTCACAACACAATTACAGACCAGGCTATCATACACAAACGGCAGGACCCTGGCATCTAGGCAGGCTCGAGATGGACTTTGATTTCTGCGAAGGAACTACAGTGGTGGTGACTGAAGACTGTGGAAATAGAGGACCCTCCTTAAGAACAACTACTGCTTCTGGAAAACTCATAACAGAATGGTGCTGCCGATCTTGCACATTACCACCGCTAAGGTACAGAGGTGAGGATGGATGCTGGTATGGAATGGAAATCAGACCATTGAAAGAGAAAGAAGAGAACTTGGTCAACTCTTTGGTCACAGCCGGACATGGACAGATTGACAACTTCTCACTAGGAGTCTTGGGAATGGCATTGTTCCTGGAAGAGATGCTTAGAACCCGAGTAGGGACGAAACATGCAATATTACTAGTTGCAGTCTCTTTCGTGACATTGATCACAGGGAACATGTCCTTTCGAGATTTGGGGAGAGTGATGGTCATGGTGGGCGCTACTATGACGGATGACATAGGCATGGGCGTGACCTATCTTGCCCTATTAGCAGCCTTCAAGGTCAGACCAACTTTTGCAGCTGGACTACTCTTAAGAAAGCTGACCTCCAAGGAATTGATGATGACCACCATAGGAATCGTACTCCTCTCTCAGAGCACCATACCAGAGACCATACTTGAACTGACTGACGCGTTGGCCTTGGGGATGATGGTTCTCAAAATAGTAAGAAACATGGAAAAGTATCAACTAGCAGTGACTATCATGGCTATCTTGTGCGTCCCAAATGCAGTGATATTACAAAACGCATGGAAAGTGAGCTGCACAGCACTGGCAGTGGTGTCCGTTTCCCCACTGCTTTTAACATCTTCACAGCAGAAAACGGATTGGATACCACTGGCGTTGACGATCAAAGGCCTTAATCCAACAGCCATTTTCTTAACAACCCTCTCAAGAACTAGCAAGAAAAGGAGCTGGCCACTAAATGAGGCTATTATGGCAGTCGGGATGGTGAGCATTTTAGCCAGTTCTTTCTTAAAGAATGACATTCCCATGACAGGACCACTAGTGGCTGGAGGGCTTCTCACTGTGTGTTACGTGCTCACTGGAAGATCGGCTGATTTGGAACTGGAGAGAGCTGCTGACATAAGATGGGAAGAACAGGCAGAGATATCAGGAAGCAGTCCAATTTTGTCGATAACAATATCGGAAGATGGCAGCATGTCGATAAAAAATGAAGAAGAAGAACAAACACTGACCATACTGATTAGAACAGGACTGCTGGTGATATCAGGACTTTTTCCCGTGTCAATACCAATCACGGCAGCTGCATGGTACCTGTGGGAAGTGAAAAAACAACGAGCCGGAGTATTGTGGGATGTCCCTTCACCTCCACCTGTGGGAAGGGCCGAACTGGAAGATGGAGCCTATAGAATCAAGCAGAAAGGGATTTTGGGATACTCGCAGATAGGAGCCGGAGTCTACAAAGAAGGAACTTTCCACACAATGTGGCATGTCACACGTGGTGCTGTTCTAATGCATAAAGGGAAGAGAATTGAACCATCATGGGCGGACGTCAAGAAGGACCTAATATCGTATGGAGGAGGTTGGAAGCTAGAAGGAGAATGGAAGGAAGGAGAAGAAGTCCAGGTCCTGGCATTAGAGCCTGGAAAGAATCCAAGAGCCGTCCAAACAAAACCCGGTCTTTTCAAAACCAACACTGGGACCATAGGCGCCGTATCTCTGGACTTTTCTCCTGGAACGTCAGGATCTCCAATTGTCGACAAAAAAGGAAAAGTTGTAGGCCTTTATGGCAACGGTGTCGTCACAAGGAGTGGAACATACGTGAGTGCCATAGCCCAGACTGAAAAAAGCATTGAAGACAACCCAGAGATTGAAGATGACATCTTTCGAAAGAAAAGACTGACCATCATGGACCTCCACCCAGGAGCAGGAAAAACAAAGAGATACCTTCCAGCAATAGTCAGAGAAGCCATAAAACGAGGCTTGAGAACACTAATCCTGGCCCCCACTAGAGTTGTGGCGGCTGAAATGGAAGAGGCTCTCAGAGGACTTCCAATAAGATATCAAACCCCAGCTATCAGAGCTGAGCATACTGGACGGGAGATTGTGGATCTAATGTGTCACACCACATTCACCATGAGGCTACTATCACCAATTAGAGTGCCAAATTACAACCTGATTATCATGGATGAAGCCCATTTCACAGACCCAGCAAGCATAGCGGCTAGAGGATACATCTCAACTCGAGTAGAGATGGGTGAAGCAGCTGGGATTTTCATGACAGCTACCCCTCCTGGAAGCAGAGACCCATTTCCTCAGAGCAACGCACCAATCATGGATGAAGAAAGGGAAATTCCTGAGCGTTCGTGGAACTCTGGACATGAGTGGGTTACGGATTTTAAAGGGAAGACTGTTTGGTTTGTTCCAAGTATAAAAGCAGGAAATGATATAGCAGCTTGCCTGAGAAAGAATGGGAAGAAAGTGATACAACTCAGCAGGAAGACCTTTGATTCTGAATATATCAAGACTAGGACCAATGATTGGGACTTTGTGGTCACGACAGACATTTCAGAAATGGGTGCTAACTTCAAGGCTGAGAGGGTTATAGACCCCAGACGCTGCATGAAACCAGTCATACTAACAGACGGTGAAGAGCGGGTTATCCTGGCAGGACCCATGCCAGTGACCCACTCTAGTGCAGCACAAAGAAGAGGGAGAGTAGGAAGAAATCCAAAAAATGAAAATGACCAGTATATATACATGGGGGAACCTCTGGAAAATGATGAAGACTGCGCACACTGGAAAGAAGCTAAGATGCTTCTAGATAACATCAACACGCCTGAAGGAATCATTCCCAGCATGTTTGAACCAGAGCGTGAGAAGGTCGACGCCATTGATGGTGAATACCGCTTGAGAGGAGAAGCGAGGAAAACATTTGTGGACTTAATGAGAAGAGGAGACCTACCAGTTTGGCTAGCCTACAGAGTGGCAGCTGAAGGTATCAACTACGCAGACAGAAGATGGTGCTTTGATGGAGTCAAGAACAACCAAATCTTGGAAGAAAATGTGGAAGTGGAAATTTGGACAAAAGAAGGAGAAAGGAAGAAATTAAAACCCAGATGGTTAGATGCTAGGATCTACTCTGACCCACTGGCACTTAAAGAATTCAAGGAATTCGCAGCTGGAAGAAAATCCCTGACTCTGAATCTAATCACCGAGATGGGTAGGCTCCCAACCTTCATGACCCAGAAAGCAAGGAATGCATTGGACAACTTAGCAGTCCTACACACGGCCGAAGCAGGCGGAAGGGCGTACAATCATGCTCTTAGTGAACTGCCGGAGACTCTGGAGACATTGCTTTTACTGACACTTTTGGCCACAGTCACAGGCGGAATCTTCCTGTTCTTGATGAGCGGAAAAGGTATAGGGAAGATGACCCTGGGAATGTGCTGCATAGTCACAGCTAGTATTCTTCTATGGTATGCACAAATACAGCCACATTGGATAGCAGCTTCAATAATACTGGAGTTTTTTCTCATAGTCTTGCTCATTCCAGAACCAGAAAAGCAGAGAACACCCCAAGATAACCAATTAACTTATGTTGTCATAGCCATCCTTACAGTGGTGGCCGCAACCATGGCAAACGAGATGGGCTTCCTGGAAAAAACAAAGAAAGATTTTGGATTGGGAAGCATCACAACCCAGCAACCTGAGAGCAACATCCTGGACATAGATCTACGTCCTGCGTCAGCTTGGACTCTATATGCTGTGGCAACAACTTTCATCACACCAATGTTGAGACATAGCATTGAAAATTCCTCAGTGAATGTGTCTCTAACAGCCATTGCCAACCAAGCCACAGTGTTAATGGGTCTTGGGAAAGGATGGCCATTGTCGAAAATGGACATCGGAGTTCCCCTTCTCGCTATCGGATGCTATTCACAAGTCAACCCCATAACCCTCACAGCAGCCCTTCTCTTATTGGTAGCACATTATGCTATCATAGGGCCAGGACTCCAAGCGAAAGCAACCAGAGAGGCTCAGAAAAGAGCAGCAGCGGGCATCATGAAAAACCCAACTGTGGATGGAATAACAGTGATTGACCTAGATCCAATACCATATGATCCAAAATTTGAAAAGCAGTTGGGACAAGTAATGCTCTTAGTCCTCTGCGTGACTCAAGTGTTGATGATGAGGACTACATGGGCTTTATGTGAAGCTCTAACTTTAGCGACCGGGCCCATCTCTACACTGTGGGAAGGAAATCCAGGGAGATTTTGGAATACAACTATTGCAGTGTCAATGGCTAACATTTTTAGAGGGAGTTATCTGGCCGGAGCCGGACTTCTCTTTTCTATCATGAAGAACACGGCCAACACAAGAAGGGGAACTGGCAACACAGGAGAAACGCTTGGAGAGAAATGGAAAAACCGGTTGAATGCATTGGGGAAGAGTGAATTCCAGATCTATAAGAAAAGTGGAATCCAGGAAGTGGATAGAACGTTAGCAAAAGAAGGCATCAAGAGAGGAGAAACGGACCATCACGCTGTGTCGCGAGGCTCAGCGAAACTGAGATGGTTCGTCGAGAGAAACCTTGTCACACCAGAAGGGAAAGTAGTGGACCTTGGCTGCGGCAGGGGGGGCTGGTCATACTATTGTGGGGGACTAAAGAATGTGAAGGAAGTCAAAGGCCTAACAAAAGGAGGACCAGGACATGAAGAACCCATTCCCATGTCAACATATGGTTGGAATCTAGTGCGTCTGCAAAGTGGAGTCGATGTCTTTTTTACTCCGCCAGAAAAGTGTGACACATTGCTGTGTGACATAGGGGAGTCGTCACCAAACCCCACGGTTGAGGCAGGACGAACACTCAGAGTTCTAAACTTAGTGGAAAACTGGCTGAACAATAATACCCAATTTTGCATAAAGGTTCTTAATCCATATATGCCTTCAGTTATAGAAAAAATGGAAGCGCTACAAAGGAAATACGGAGGAGCTTTGGTGAGGAATCCACTCTCACGAAATTCCACACACGAGATGTACTGGGTATCCAATGCTTCCGGGAACATAGTGTCATCAGTGAACATGATTTCAAGAATGTTGATTAACAGATTCACAATGAGACACAAGAAGGCCACATACGAGCCGGATGTTGATCTCGGAAGTGGAACCCGCAACATCGGAATTGAAAGTGAAGTACCAAATCTAGACATAATTGGGAAAAGAATAGAAAAAATAAAACAAGAGCATGAAACATCATGGCACTATGATCAAGACCACCCATACAAAACGTGGGCCTACCATGGCAGCTACGAAACAAAACAGACTGGATCAGCATCATCCATGGTGAACGGAGTGGTTAGGCTGCTAACAAAACCTTGGGACGTCATTCCCATGGTGACACAGATGGCAATGACAGACACGACTCCATTTGGACAACAGCGCGTTTTCAAAGAGAAAGTGGACACGAGAACCCAAGAACCAAAAGAAGGCACGAAAAAATTAATGAAAATCACAGCAGAATGGCTCTGGAAAGAACTAGGAAAGAAAAAGACACCTAGGATGTGCACCAGAGAAGAATTCACAAGAAAGGTGAGAAGCAATGCAGCCTTAGGTGCCATATTCACTGATGAGAACAGGTGGAAGTCGGCACGTGAAGCTGTTGAAGACAGTGGATTTTGGAAATTGGTTGACAAGGAAAGGAATCTCCATCTTGAAGGAAAGTGTGAGACATGTGTGTATAACATGATGGGAAAGAGAGAGAAGAAGCTAGGGGAGTTCGGCAAAGCAAAAGGCAGCAGAGCCATATGGTACATGTGGCTTGGAGCACGCTTCTTAGAGTTTGAAGCCCTGGGATTCTTGAATGAAGACCACTGGTTTTCCAGAGAGAACTCCCTGAGTGGAGTAGAAGGAGAAGGGCTGCACAAACTAGGCTACATTCTAAGAGACGTGGGTAAGAAAGAAGGAGGAGCAATGTATGCTGATGACACCGCAGGATGGGACACAAGAATCACGCTAGAGGACTTGAAAAATGAAGAAATGGTGACAAACCACATGGAAGGAGAACATAAGAAACTTGCTGAAGCCATTTTCAGATTAACGTACCAAAACAAAGTGGTGCGTGTGCAAAGACCGACATCAAGAGGCACAGTAATGGACATTATATCGAGAAGAGACCAAAGAGGTAGTGGACAAGTTGTCACCTACGGCCTCAATACTTTCACCAACATGGAAGCCCAACTGATCAGACAGATGGAGGGAGAAGGAGTCTTCAAAAGCATCCAGCATCTGACAGCCACAGAAGAAATTGCAGTAAAAAACTGGTTAGTAAGAGTGGGGCGTGAGAGGTTATCAAGAATGGCCATCAGCGGAGATGATTGTGTTGTGAAACCCTTAGATGACAGGTTTGCAAACGCTCTAACAGCTTTAAATGACATGGGAAAGGTCAGGAAAGACATACAACAATGGGAACCTTCAAGAGGATGGAACGATTGGACACAAGTGCCCTTTTGTTCACACCATTTCCATGAGTTAATCATGAAGGACGGTCGTGTACTTGTGGTTCCATGTAGAAACCAAGATGAACTGATTGGTAGGGCCCGAATTTCCCAGGGAGCCGGGTGGTCCTTGCGGGAAACAGCTTGTTTGGGGAAGTCTTACGCCCAAATGTGGAGCCTAATGTACTTCCACAGACGTGACCTTAGGCTGGCGGCAAACGCTATTTGCTCGGCGGTCCCTTCACATTGGGTTCCAACAAGTCGAACAACCTGGTCCATACACGCCACACATGAGTGGATGACAACAGAAGACATGCTGACAGTCTGGAACAGGGTGTGGATTCAAGAAAACCCATGGATGGAAGACAAAACTCCAGTAGAATCATGGGAGGAAATCCCATATTTGGGGAAGAGAGAAGACCAGTGGTGCGGCTCATTGATTGGGCTAACAAGTAGGGCCACCTGGGCAAAGAACATCCAAACAGCAATAAATCAAGTTAGATCCCTAATAGGCAATGAGGAATACACAGACTACATGCCATCTATGAAAAGATTCAGAAGAGAAGAGGAAGAGGCAGGAGTCTTGTGG
>S042
[truncated: 121,840 more chars]
