# Supplementary material for: Single molecule, near full-length genome sequencing of dengue virus
Source: Sci Rep. 2020 Oct 23;10:18196. doi: 10.1038/s41598-020-75374-1 (PMC7584602; doi:10.1038/s41598-020-75374-1)
Supplement: Supplementary file 4 — Supplementary Information 4. [file 41598_2020_75374_MOESM4_ESM.fasta]

>S264
AAACGCGAGAGAAACCGCGTGTCAACTGTGCAGCAGCTGACAAAGAGATTCTCACTTGGAATGCTACAGGGACGAGGACCACTGAAACTGTTCATGGCCCTGGTGGCATTCCTTCGTTTCCTAACAATCCCGCCAACAGCAGGGATATTAAAAAGATGGGGAACAATCAAAAAATCAAAGGCTATCAATGTCTTGAGAGGGTTCAGGAAAGAGATTGGAAGGATGCTGAACATCTTGAACAGGAGACGCAGAACTGCAGGTATAGTTATTATGATGATCCCAACAGTGATGGCGTTCCATTTAACCACACGCAATGGAGAACCACACATGATCGTCAGTAGACAAGAGAAAGGGAAAAGTCTTCTGTTTAAAACAGAGAACGGTGTGAACATGTGCACCCTCATGGCCATGGATCTTGGTGAACTGTGTGAAGACACAATCACTTACAATTGTCCTCTTCTCAGGCAGAATGAACCAGAAGACATAGACTGTTGGTGCAACTCTACGTCTACATGGGTAACTTATGGGACATGCACCGCTACAGGAGAACACAGAAGGGAAAAAAGATCAGTGGCACTCGTTCCACATGTGGGAATGGGACTGGAGACACGAACTGAAACATGGATGTCATCAGAAGGGGCCTGGAAACATGCACAGAGAATTGAAACTTGGGTCTTGAGACATCCAGGCTTCACCATAATGGCAGCACTCCTGGCATACACCATAGGAACGACATATTTCCAAAGAGTCCTGATTTTCATCTTACTGACAGCTGTTGCTCCTTCAATGACAATGCGTTGTATAGGAATATCAAATAGAGACTTTGTGGAAGGGGTTTCAGGAGGAAGCTGGGTTGACATAGTCCTGGAACATGGAAGCTGTGTGACGACGATGGCAAAAAACAAACCAACACTGGATTTTGAACTGATAAAGACAGAAGCGAAACATCCCGCCACTCTAAGGAAGTATTGCATAGAGGCAAAGCTGACCAACACAACAACAGCATCTCGCTGCCCAACACAAGGAGAACCTAGCCTAAATGAAGAACAGGACAAAAGATTTGTCTGCAAACACTCCATGGTAGATAGAGGATGGGGAAATGGATGCGGATTATTTGGAAAGGGAGGTATCGTGACCTGTGCAATGTTCACATGCAAAAAGAACATGGAAGGGAAAATCGTGCAACCAGAAAACTTGGAGTACACCATTGTGATAACACCTCACTCAGGGGAAGAGAATGCAGTCGGAAATGACACAGGAAAACACGGCAAGGAAATTAAAGTAACACCACAGAGTTCCATCACAGAAGCAGAACTAACAGGCTATGGCACTGTCACGATGGAATGCTCTCCGAGAACGGGACTCGACTTCAATGAGATGGTGTTGCTGCAAATGGAAAACAAAGCTTGGCTGGTGCACAGGCAATGGTTCTTAGACCTGCCATTACCATGGCTGCCCGGAGCAGACACACAAGGATCAAATTGGATACAGAAGGAGACATTGGTCACTTTCAAAAATCCCCACGCAAAGAAACAGGATGTTGTTGTTCTAGGATCCCAAGAAGGGGCTATGCACACAGCACTTACAGGGGCCACGGAAATCCAGATGTCATCAGGAAACTTACTGTTCACAGGACATCTTAAATGTAGGCTGAGAATGGACAAACTACAGCTCAAAGGAATGTCATATTCCATGTGTACAGGAAAGTTCAAAGTTGTGAAGGAAATAGCAGAAACACAACATGGAACAATAGTTATCAGAGTACAATATGAAGGGGACGGTTCTCCGTGCAAGATCCCTTTTGAAATAATGGATTTGGAAAAAAGACATGTCTTAGGTCGCTTGATCACAGTCAACCCAATTGTCACAGAAAAAGACAGCCCAGTCAACATAGAAGCAGAACCTCCATTCGGAGACAGCTACATCATTATAGGAGTAGAACCGGGACAACTGAAGCTCAGCTGGTTTAAGAAAGGAAGCTCTATTGGCCAAATGTTTGAGACAACAATGAGAGGAGCGAAGAGAATGGCCATTTTAGGTGACACAGCTTGGGATTTTGGATCCCTGGGAGGAGTGTTCACATCTATAGGAAAGGCCCTCCACCAAGTCTTTGGAGCAATCTATGGGGCTGCCTTCAGTGGGGTTTCATGGACTATGAAAATCCTCATAGGAGTTGTCATCACATGGATAGGAATGAATTCACGTAGCACTTCACTGTCTGTGTCACTAGTATTAGTGGGAGTCGTGACATTGTACCTGGGAGTTATGGTGCAGGCCGATAGTGGTTGCGTTGTGAGCTGGAAAAACAAAGAACTGAAATGTGGCAGCGGGATTTTTATTACAGACAACGTGCATACATGGACAGAACAATATAAATTCCAACCAGAATCCCCTTCAAAGCTGGCTTCAGCTATCCAGAAGGCTCATGAAGAAGGCATTTGTGGAATCCGCTCAGTAACAAGACTGGAGAATCTGATGTGGAAACAAATAACACCAGAACTGAATCACATTCTAACAGAAAATGAGGTAAAGCTGACTATCATGACAGGAGACATTAAAGGAATCATGCAGGCAGGAAAACGATCCCTGCGGCCTCAACCCACTGAGCTGAAGTACTCTTGGAAAGCATGGGGCAAAGCGAAAATGCTCTCCACAGAGCTACATAACCACACCTTTCTCATTGATGGCCCCGAAACAGCAGAATGTCCCAACACAAATAGAGCTTGGAACTCACTAGAGGTTGAAGACTATGGCTTTGGAGTATTCACCACTAACATATGGCTGAAATTGAAAGAAAGGCAGGATGTATCTTGTGACTCAAAACTCATGTCGGCAGCCATAAAAGACAACAGAGCCGTCCACGCCGACATGGGTTATTGGATAGAAAGCGCACTCAATGACACATGGAAGATTGAGAAAGCCTCCTTTATTGAAGTCAAAAGCTGCCACTGGCCAAAGTCACACACTCTCTGGAGTAATGGAGTGCTAGAAAGTGAGATGATAATTCCAAAGAATTTTGCAGGACCAGTGTCACAACACAATTACAGACCAGGCTATCATACACAAACGGCAGGACCCTGGCATCTAGGCAGGCTTGAGATGGACTTTGATTTCTGCGAAGGAACTACAGTGGTGGTGACTGAAGACTGTGGAAATAGAGGACCCTCCTTAAGAACAACTACTGCTTCTGGAAAACTCATAACAGAATGGTGCTGCCGATCTTGCACATTACCACCGCTAAGGTACAGAGGTGAGGATGGATGCTGGTATGGAATGGAAATCAGACCATTGAAAGAGAAAGAAGAGAACTTGGTCAACTCTTTGGTCACAGCCGGATATGGACAGATTGACAACTTCTCACTAGGAGTCTTGGGAATGGCATTGTTCCTGGAAGAGATGCTTAGAACCCGAGTAGGGACGAAGCACGCAATATTACTAGTTGCAGTCTCTTTCGTGACATTGATCACAGGGAACATGTCCTTTCGAGATTTGGGGAGAGTGATGGTCATGGTGGGCGCTACTATGACGGATGACATAGGCATGGGCGTGACCTATCTTGCCCTATTAGCAGCCTTCAAGGTCAGACCAACTTTTGCAGCTGGACTACTCTTAAGAAAGCTGACCTCCAAGGAATTGATGATGACCACCATAGGAATCGTACTCCTCTCTCAGAGCACCATACCAGAGACCATACTTGAACTGACTGACGCGTTGGCTTTGGGGATGATGGTTCTCAAAATAGTAAGAAACATGGAAAAGTATCAACTAGCAGTGACTATCATGGCTATCTTGTGCGTCCCAAATGCAGTGATATTACAAAACGCATGGAAAGTGAGCTGCACAGCACTGGCAGTGGTGTCCGTTTCCCCACTGCTTTTAACATCTTCACAGCAGAAAACGGATTGGATACCACTGGCGTTGACGATCAAAGGCCTTAATCCAACAGCCATTTTCTTAACAACCCTCTCAAGAACTAGCAAGAAAAGGAGCTGGCCACTAAATGAGGCTATTATGGCAGTCGGGATGGTGAGCATTTTAGCCAGTTCTTTCTTAAAGAATGACATTCCCATGACAGGACCACTAGTGGCTGGAGGGCTTCTCACTGTGTGTTACGTGCTCACTGGAAGATCGGCTGATTTGGAACTGGAGAGAGCTGCTGACATAAGATGGGAAGAACAGGCAGAGATATCAGGAAGCAGTCCAATTTTGTCGATAACAATATCGGAAGATGGCAGCATGTCGATAAAAAATGAAGAAGAAGAACAAACACTGACCATACTGATTAGAACAGGACTGCTGGTGATATCAGGACTTTTYCCCGTGTCAATACCAATCACGGCAGCTGCATGGTACCTGTGGGAAGTGAAGAAACAACGAGCCGGAGTATTGTGGGATGTCCCTTCACCTCCACCTGTGGGAAGGGCCGAACTGGAAGATGGAGCCTATAGAATCAAGCAGAAAGGGATTTTGGGATACTCGCAGATAGGAGCCGGAGTCTACAAAGAAGGAACTTTCCACACAATGTGGCATGTCACACGTGGTGCTGTTCTAATGCATAAAGGGAAGAGAATTGAACCATCATGGGCGGACGTCAAGAAGGACCTAATATCGTATGGAGGAGGTTGGAAGCTAGAAGGAGAATGGAAGGAAGGAGAAGAAGTCCAGGTCCTGGCATTAGAGCCTGGAAAGAATCCAAGAGCCGTCCAAACAAAACCCGGTCTTTTCAAAACCAACACTGGGACCATAGGCGCCGTATCTCTGGACTTTTCTCCTGGAACGTCAGGATCTCCAATTGTCGACAGAAAAGGAAAAGTTGTGGGCCTTTATGGCAACGGTGTCGTCACAAGGAGTGGAACATACGTGAGTGCCATAGCCCAGACTGAAAAAAGCATTGAAGACAACCCAGAGATTGAAGATGACATCTTTCGAAAGAAAAGACTGACCATCATGGACCTCCACCCAGGAGCAGGAAAAACAAAGAGATACCTTCCAGCAATAGTCAGAGAAGCCATAAAACGAGGCTTGAGAACACTAATCCTGGCCCCCACTAGAGTTGTGGCGGCTGAAATGGAAGAGGCTCTCAGAGGACTTCCAATAAGATATCAAACCCCAGCTATCAGAGCTGAGCATACTGGACGGGAGATTGTGGATCTAATGTGTCATGCCACATTCACCATGAGGCTACTATCACCAATTAGAGTGCCAAATTACAACCTGATTATCATGGATGAAGCCCATTTCACAGACCCAGCAAGCATAGCGGCTAGAGGATACATCTCAACTCGAGTAGAGATGGGTGAAGCAGCTGGGATTTTCATGACAGCTACCCCTCCTGGAAGCAGAGACCCATTTCCTCAAAGCAACGCACCAATCATGGATGAAGAAAGGGAAATTCCTGAGCGTTCGTGGAACTCTGGACATGAGTGGGTTACGGATTTTAAGGGGAAGACTGTTTGGTTTGTTCCAAGTATAAAAGCAGGAAATGATATAGCAGCTTGCCTGAGAAAGAATGGGAAGAAAGTGATACAACTCAGCAGGAAGACCTTTGATTCTGAATATATCAAGACTAGGACCAATGATTGGGACTTTGTGGTCACGACAGACATTTCAGAAATGGGTGCTAACTTCAAGGCTGAAAGGGTTATAGACCCCAGACGCTGCATGAAACCAGTCATACTAACAGACGGTGAAGAGCGGGTTATCCTGGCAGGACCCATGCCAGTGACCCACTCTAGTGCAGCACAAAGAAGAGGGAGAGTAGGAAGAAATCCAAAAAATGAAAATGACCAGTATATATACATGGGGGAACCTCTGGAAAATGATGAAGACTGCGCACACTGGAAAGAAGCCAAGATGCTTCTAGATAACATCAACACGCCTGAAGGAATCATTCCCAGCATGTTTGAACCAGAGCGTGAGAAGGTCGACGCCATTGATGGTGAATACCGCTTGAGAGGAGAAGCGAGGAAAACATTTGTGGACCTAATGAGAAGAGGAGACCTACCAGTTTGGCTAGCCTACAGAGTGGCAGCTGAAGGTATCAACTACGCAGACAGAAGATGGTGCTTTGATGGAGTCAAGAACAACCAAATCTTGGAAGAAAATGTGGAAGTGGAAATTTGGACAAAAGAAGGAGAAAGGAAGAAATTAAAACCCAGATGGTTAGATGCTAGGGTCTACTCTGACCCACTGGCACTTAAAGAATTCAAGGAATTCGCAGCTGGAAGAAAATCCCTGACCCTGAATCTAATCACCGAGATGGGTAGGCTCCCAACCTTCATGACCCAGAAAGCAAGGAATGCATTGGACAATTTAGCAGTCCTACATACGGCTGAAGCAGGCGGAAGGGCGTACAATCATGCTCTTAGTGAACTGCCGGAGACTCTGGAGACATTGCTTTTACTGACACTTTTGGCCACAGTCACAGGCGGAATCTTCCTGTTCTTGATGAGCGGAAAGGGTATAGGGAAGATGACCCTGGGAATGTGTTGCATAGTCACAGCTAGTATTCTTCTATGGTATGCACAAATACAGCCACATTGGATAGCAGCTTCAATAATACTGGAGTTTTTTCTCATAGTCTTGCTCATTCCAGAACCAGAAAAGCAGAGAACACCCCAAGATAACCAATTAACTTATGTTGTCATAGCCATCCTCACAGTGGTGGCCGCAACCATGGCAAACGAGATGGGTTTCCTGGAAAAAACAAAGAAAGATTTTGGATTGGGAAGCATTACAACCCAGCAACCTGAGAGCAATATCCTGGACATAGATCTACGTCCTGCATCAGCTTGGACTCTATATGCTGTGGCAACAACTTTCATCACACCAATGTTGAGACATAGCATTGAAAATTCCTCAGTGAATGTGTCTCTAACAGCCATTGCCAACCAAGCCACAGTGTTAATGGGTCTTGGGAAAGGATGGCCATTGTCGAAAATGGACATCGGAGTTCCCCTTCTCGCTATCGGATGCTATTCACAAGTCAACCCCATAACCCTCACAGCAGCCCTTCTCTTATTGGTAGCACATTATGCTATCATAGGGCCAGGACTCCAAGCGAAAGCAACCAGAGAGGCTCAGAAAAGAGCAGCAGCGGGCATCATGAAAAACCCAACTGTGGATGGAATAACAGTGATTGACCTAGATCCAATACCATATGATCCAAAGTTTGAAAAGCAGTTGGGACAAGTAATGCTCTTAGTTCTCTGCGTGACTCAAGTATTGATGATGAGGACTACATGGGCCTTATGTGAAGCTCTAACTTTAGCGACCGGGCCCATCTCTACACTGTGGGAAGGAAATCCAGGGAGATTTTGGAATACAACTATTGCAGTGTCAATGGCTAACATTTTTAGAGGGAGTTATCTGGCCGGAGCCGGACTTCTCTTTTCTATCATGAAGAACACGGCCAACACAAGAAGGGGAACTGGCAACACAGGAGAAACGCTTGGAGAGAAATGGAAAAACCGGTTGAATGCATTGGGGAAGAGTGAATTCCAGATCTATAAGAAAAGTGGAATCCAGGAAGTGGATAGAACGTTAGCAAAAGAAGGCATCAAGAGAGGAGAAACGGACCATCACGCTGTGTCGCGAGGCTCAGCGAAACTGAGATGGTTCGTCGAGAGAAACCTTGTCACACCAGAAGGGAAAGTAGTGGACCTTGGCTGCGGCAGAGGGGGCTGGTCATACTATTGTGGGGGACTAAAGAATGTAAAGGAAGTCAAAGGCCTAACAAAAGGAGGACCAGGACACGAAGAACCCATTCCCATGTCAACATATGGTTGGAATCTGGTGCGTCTGCAAAGTGGAGTCGATGTCTTCTTTACTCCGCCAGAAAAGTGTGACACATTGCTGTGTGACATAGGGGAATCGTCACCAAACCCCACGGTTGAGGCAGGACGAACACTCAGAGTTCTAAACTTAGTGGAAAACTGGCTGAACAATAATACCCAATTTTGCATAAAGGTTCTTAATCCATATATGCCTTCAGTTATAGAAAAAATGGAAGCGCTACAAAGGAAATACGGAGGAGCTTTGGTGAGGAATCCACTCTCACGAAATTCCACACACGAGATGTACTGGGTATCCAATGCTTCCGGGAACATAGTGTCATCAGTGAACATGATTTCAAGAATGTTAATTAACAGATTCACAATGAGACACAAGAAGGCCACATACGAGCCGGATGTTGATCTCGGAAGTGGAACCCGCAACATCGGAATTGAAAGTGAAGTACCAAATCTAGACATAATTGGGAAAAGAATAGAAAAAATAAAACAAGAGCATGAAACATCATGGCACTATGATCAAGACCACCCATACAAAACGTGGGCCTACCATGGCAGCTACGAAACAAAACAGACTGGATCAGCATCATCCATGGTGAACGGAGTGGTTAGGCTGCTAACAAAACCTTGGGACGTCATTCCCATGGTGACACAGATGGCAATGACAGACACGACTCCATTTGGACAACAGCGCGTTTTCAAAGAGAAAGTGGACACGAGAACCCAAGAACCAAAAGAAGGAACGAAAAAACTAATGAAAATCACAGCAGAATGGCTCTGGAAAGAACTAGGAAAGAAAAAGACACCTAGGATGTGCACCAGAGAAGAATTCACAAGAAAGGTGAGAAGCAATGCAGCCTTAGGTGCCATATTCACTGATGAAAACAAGTGGAAGTCGGCACGTGAAGCTGTTGAAGACAGTGGATTTTGGGAATTGGTTGACAAGGAAAGGAATCTCCATCTTGAAGGAAAGTGTGAGACATGTGTGTATAACATGATGGGAAAGAGAGAGAAGAAGCTAGGGGAGTTCGGCAAAGCAAAAGGCAGCAGAGCCATATGGTACATGTGGCTTGGAGCACGCTTCTTAGAGTTTGAAGCCCTGGGATTCTTGAATGAAGATCACTGGTTTTCCAGAGAGAACTCCCTGAGTGGAGTAGAGGGAGAAGGGCTGCACAAACTAGGCTACATTCTAAGAGACGTGAGTAAGAAAGAAGGAGGAGCAATGTACGCCGATGACACCGCAGGATGGGATACAAGAATCACGCTAGAGGACTTGAAAAATGAAGAAATGGTGACAAACCACATGGAAGGAGAACACAAGAAACTTGCTGAAGCCATTTTCAGATTAACGTACCAAAACAAAGTGGTGCGTGTGCAAAGACCGACATCAAGAGGCACAGTAATGGACATTATATCGAGAAGAGACCAAAGAGGTAGTGGACAAGTTGTCACCTACGGCCTCAATACTTTCACCAACATGGAAGCCCAACTGATCAGACAGATGGAGGGAGAAGGAGTCTTCAAATGCATCCAGCACCTGACAGCCACAGAAGAAATTGCAGTGAGAAACTGGTTATTAAGAGTGGGGCGTGAGAGGTTATCAAGAATGGCCATCAGCGGAGATGATTGTGTTGTGAAACCCTTAGATGACAGGTTTGCAAATGCTCTAACAGCTTTAAATGACATGGGAAAGGTCAGGAAAGACATACAACAATGGGAACCTTCAAGAGGATGGAACGATTGGACACAAGTGCCCTTTTGTTCACACCATTTCCATGAGTTAATCATGAAGGACGGTCGTGTACTTGTGGTTCCATGTAGAAACCAAGATGAACTGATTGGTAGGGCCCGAATTTCCCAGGGAGCCGGGTGGTCCTTGCGGGAAACAGCTTGTTTGGGGAAGTCTTATGCCCAAATGTGGAGCCTAATGTACTTCCACAGACGTGACCTTAGGCTGGCGGCAAACGCTATTTGCTCGGCGGTCCCTTCACATTGGGTTCCAACAAGTCGAACAACCTGGTCCATACACGCCACACATGAGTGGATGACAACAGAAGACATGCTGACAGTCTGGAACAGGGTGTGGATCCAAGAAAACCCATGGATGGAAGACAAAACTCCAGTAGAATCATGGGAGGAAATCCCATATTTGGGGAAGAGAGAAGACCAGTGGTGCGGCTCATTGATTGGGCTAACAAGCAGGGCCACCTGGGCAAAGAACATCCAAACAGCAATAAATCAAGTTAGATCCCTAATAGGCAATGAGGAATACACAGACTACATGCCATCTATGAAAAGATTCAGAAGAGAAGAGGAAGAGGCAGGAGTCTTGTGG
>S86
AAACGCGAGAGAAACCGCGTGTCAACTGTGCAGCAGCTGACAAAGAGATTCTCACTTGGAATGCTACAGGGACGAGGACCACTGAAACTGTTCATGGCCCTGGTGGCATTCCTTCGTTTCCTAACAATCCCGCCAACAGCAGGGATATTAAAAAGATGGGGAACAATCAAAAAATCAAAGGCTATCAATGTCTTGAGAGGGTTCAGGAAAGAGATTGGAAGGATGCTGAACATCTTGAACAGGAGACGCAGAACTGCAGGTATAGTTATTATGATGATCCCAACAGTGATGGCGTTCCATTTAACCACACGCAATGGAGAACCACACATGATCGTCAGTAGACAAGAGAAAGGGAAAAGTCTTCTGTTTAAAACAGAGAACGGTGTGAACATGTGCACCCTCATGGCCATGGATCTTGGTGAACTGTGTGAAGACACAATCACTTACAATTGTCCTCTTCTCAGGCAGAATGAACCAGAAGACATAGACTGTTGGTGCAACTCTACGTCTACATGGGTAACTTATGGGACATGCACCGCTACAGGAGAACACAGAAGGGAAAAAAGATCAGTGGCACTCGTTCCACATGTGGGAATGGGACTGGAGACACGAACTGAAACATGGATGTCATCAGAAGGGGCCTGGAAACATGCACAGAGAATTGAAACTTGGGTCTTGAGACATCCAGGCTTCACCATAATGGCAGCACTCCTGGCATACACCATAGGAACGACATATTTCCAAAGAGTCCTGATTTTCATCTTACTGACAGCTGTTGCCCCTTCAATGACAATGCGTTGTATAGGAATATCAAATAGAGACTTTGTGGAAGGGGTTTCAGGAGGAAGCTGGGTTGACATAGTCCTGGAACATGGAAGCTGTGTGACGACGATGGCAAAAAACAAACCAACATTGGATTTTGAACTGATAAAGACAGAAGCGAAACATCCCGCCACTCTAAGGAAGTATTGCATAGAGGCAAAGCTGACCAACACAACAACAGCATCTCGCTGCCCAACACAAGGAGAACCTAGCCTAAATGAAGAACAGGACAAAAGATTTGTCTGCAAACACTCCATGGTAGATAGAGGATGGGGAAATGGATGCGGATTATTTGGAAAGGGAGGTATCGTGACCTGTGCAATGTTCACATGCAAAAAGAACATGGAAGGGAAAATCGTGCAACCAGAAAACTTGGAGTACACCATTGTGATAACACCTCACTCAGGGGAAGAGAATGCAGTCGGAAATGACACAGGAAAACACGGCAAGGAAATTAAAGTAACACCACAGAGTTCCATCACAGAAGCAGAACTAACAGGCTATGGCACTGTCACGATGGAATGCTCTCCGAGAACGGGACTTGACTTCAATGAGATGGTGTTGCTGCAAATGGAAAACAAAGCTTGGCTGGTGCACAGGCAATGGTTCTTAGACTTGCCATTACCATGGCTGCCCGGAGCAGACACACAAGGATCAAATTGGATACAGAAGGAGACATTGGTCACTTTCAAAAATCCCCATGCAAAGAAACAGGATGTTGTTGTTCTAGGATCCCAAGAAGGGGCTATGCACACAGCACTTACAGGGGCCACGGAAATCCAGATGTCATCAGGAAACTTACTGTTCACAGGACATCTTAAATGTAGGCTGAGAATGGACAAACTACAGCTCAAAGGAATGTCATATTCCATGTGTACAGGAAAGTTCAAAGTTGTGAAGGAAATAGCAGAAACACAACATGGAACAATAGTTATCAGAGTACAATATGAAGGGGACGGTTCTCCGTGCAAGATCCCTTTTGAAATAATGGATTTGGAAAAAAGACATGTCTTAGGTCGCTTGATCACAGTCAACCCAATTGTCACAGAAAAAGACAGCCCAGTCAACATAGAAGCAGAACCTCCATTCGGAGACAGCTACATCATCATAGGAGTAGAACCGGGACAACTGAAGCTCAGCTGGTTTAAGAAAGGAAGCTCTATTGGCCAAATGTTTGAGACAACAATGAGAGGAGCGAAGAGAATGGCCATTTTAGGTGACACAGCTTGGGATTTTGGATCCCTGGGAGGAGTGTTCACATCTATAGGAAAGGCCCTCCACCAAGTCTTTGGAGCAATCTATGGGGCTGCCTTCAGTGGGGTTTCATGGACTATGAAAATCCTCATAGGAGTTGTCATCACATGGATAGGAATGAATTCACGTAGCACCTCACTGTCTGTGTCACTAGTGTTAGTGGGAGTCGTGACATTGTACTTGGGAGTTATGGTGCAGGCCGATAGTGGTTGCGTTGTGAGCTGGAAAAACAAAGAACTGAAATGTGGCAGCGGGATTTTTATCACAGACAACGTGCACACATGGACAGAACAATACAAATTCCAACCAGAATCCCCTTCAAAGCTGGCTTCAGCTATCCAGAAGGCTCATGAAGAAGGCATTTGTGGAATCCGCTCAGTAACAAGACTGGAGAATCTGATGTGGAAACAAATAACACCAGAACTGAATCACATTCTAACAGAAAATGAGGTAAAGCTGACTATCATGACAGGAGACATTAAAGGAATCATGCAGGCAGGAAAACGATCCCTGCGGCCTCAACCCACTGAGCTGAAGTACTCTTGGAAAGCATGGGGCAAAGCGAAAATGCTCTCCACAGAGCTTCATAACCACACCTTTCTCATTGATGGCCCCGAAACAGCAGAATGTCCCAACACAAATAGAGCTTGGAACTCACTAGAGGTTGAAGACTATGGCTTTGGAGTATTCACCACTAACATATGGCTGAAATTGAAAGAAAGGCAGGATGTATCTTGTGACTCAAAACTCATGTCAGCAGCCATAAANGACAACAGAGCCGTCCACGCCGACATGGGTTATTGGATAGAAAGCGCACTCAATGACACATGGAAGATTGAGAAAGCCTCCTTTATTGAAGTCAAAAGCTGCCACTGGCCAAAGTCACACACTCTCTGGAGTAATGGAGTGCTAGAGAGTGAGATGATAATTCCAAAGAATTTTGCAGGACCAGTGTCACAACACAATTACAGACCAGGCTATCATACACAAACGGCAGGACCCTGGCATCTAGGCAGGCTTGAGATGGATTTTGATTTCTGCGAAGGAACTACAGTGGTGGTGACTGAAGACTGTGGAAATAGAGGACCCTCCTTAAGAACAACTACTGCTTCTGGAAAACTCATAACAGAATGGTGCTGCCGATCTTGCACATTACCACCGCTAAGGTACAGAGGTGAGGATGGATGCTGGTATGGAATGGAAATCAGACCATTGAAAGAGAAAGAAGAGAACTTGGTCAACTCTTTGGTCACAGCCGGATATGGACAGATTGACAACTTCTCACTAGGAGTCTTGGGAATGGCATTGTTCCTGGAAGAGATGCTTAGAACCCGAGTAGGGACGAAACATGCAATATTACTAGTTGCAGTCTCTTTCGTGACATTGATCACAGGGAACATGTCCTTTCGAGATTTGGGGAGAGTGATGGTCATGGTGGGCGCTACTATGACGGATGACATAGGCATGGGCGTGACCTATCTTGCCCTATTAGCAGCCTTCAAGGTCAGACCAACTTTTGCAGCTGGACTACTCTTAAGAAAGCTGACCTCCAAGGAATTGATGATGACCACCATAGGAATCGTACTCCTCTCTCAGAGCACCATACCAGAGACCATACTTGAACTGACTGACGCGTTGGCTTTGGGGATGATGGTTCTCAAAATAGTAAGAAACATGGAAAAGTATCAACTAGCAGTGACTATCATGGCTATCTTGTGCGTCCCAAATGCAGTGATATTACAAAACGCATGGAAAGTGAGCTGCACAGCACTGGCAGTGGTGTCCGTTTCCCCACTGCTTTTAACATCTTCACAGCAGAAAACGGATTGGATACCACTGGCGTTGACGATCAAAGGCCTTAATCCAACAGCCATTTTCTTAACAACCCTCTCAAGAACTAGCAAGAAAAGGAGCTGGCCACTAAATGAGGCTATTATGGCAGTCGGGATGGTGAGCATTTTAGCCAGTTCTTTCTTAAAGAATGACATTCCCATGACAGGACCACTAGTGGCTGGAGGGCTTCTCACTGTGTGTTACGTGCTCACTGGAAGATCGGCTGATTTGGAACTGGAGAGAGCTGCTGACATAAGATGGGAAGAACAGGCAGAGATATCAGGAAGCAGTCCAATTTTGTCGATAACAATATCGGAAGATGGCAGCATGTCGATAAAAAATGAAGAAGAAGAACAAACACTGACCATACTGATTAGAACAGGACTGCTGGTGATATCAGGACTTTTYCCCGTGTCAATACCAATCACGGCAGCTGCATGGTACCTGTGGGAAGTGAAGAAACAACGAGCCGGAGTATTGTGGGATGTCCCTTCACCCCCACCTGTGGGAAGGGCCGAACTGGAAGATGGAGCCTATAGAATCAAGCAGAAAGGGATTTTGGGATACTCGCAGATAGGAGCCGGAGTCTACAAAGAAGGAACTTTCCACACAATGTGGCATGTCACACGTGGTGCTGTTCTAATGCATAAAGGGAAGAGAATTGAACCATCATGGGCGGACGTCAAGAAGGACCTAATATCGTATGGAGGAGGTTGGAAGCTAGAAGGAGAATGGAAGGAAGGAGAAGAAGTCCAGGTCCTGGCATTAGAGCCTGGAAAGAATCCAAGAGCCGTCCAAACAAAACCCGGTCTTTTCAAAACCAACACTGGGACCATAGGCGCCGTATCTCTAGACTTTTCTCCTGGAACGTCAGGATCTCCAATTGTCGACAGAAAAGGAAAAGTTGTGGGCCTTTATGGCAACGGTGTCGTCACAAGGAGTGGAACATACGTGAGTGCCATAGCCCAGACTGAAAAAAGCATTGAAGACAACCCAGAGATTGAAGATGACATCTTTCGAAAGAAAAGACTGACCATCATGGACCTCCACCCAGGAGCAGGAAAAACAAAGAGATACCTTCCAGCAATAGTCAGAGAAGCCATAAAACGAGGCTTGAGAACACTAATCCTGGCCCCCACTAGAGTTGTGGCGGCTGAAATGGAAGAGGCTCTCAGAGGACTTCCAATAAGATATCAAACCCCAGCTATCAGAGCTGAGCATACTGGACGGGAGATTGTGGATCTAATGTGTCATGCCACATTCACCATGAGGCTACTATCACCAATTAGAGTGCCAAATTACAACCTGATTATCATGGATGAAGCCCATTTCACAGACCCAGCAAGCATAGCGGCTAGAGGATACATCTCAACTCGAGTAGAGATGGGTGAAGCAGCTGGGATTTTCATGACAGCTACCCCTCCTGGAAGCAGAGACCCATTTCCTCAGAGCAACGCACCAATCATGGATGAAGAAAGGGAAATTCCTGAGCGTTCGTGGAACTCTGGACATGAGTGGGTTACGGATTTTAAAGGGAAGACTGTTTGGTTTGTTCCAAGTATAAAAGCAGGAAATGATATAGCAGCTTGCCTGAGAAAGAATGGGAAGAAAGTGATACAACTCAGCAGGAAGACCTTTGATTCTGAATATATCAAGACTAGGACCAATGATTGGGACTTTGTGGTCACGACAGACATTTCAGAAATGGGTGCTAACTTCAAGGCTGAAAGAGTTATAGACCCCAGACGCTGCATGAAACCAGTCATACTAACAGACGGTGAAGAGCGGGTTATCCTGGCAGGACCCATGCCAGTGACCCACTCTAGTGCAGCACAAAGAAGAGGGAGAGTAGGAAGAAATCCAAAAAATGAAAATGACCAGTATATATACATGGGGGAACCTCTGGAAAATGATGAAGACTGCGCACACTGGAAAGAAGCTAAGATGCTTCTAGATAACATCAACACGCCTGAAGGAATCATTCCCAGCATGTTTGAACCAGAGCGTGAGAAGGTCGACGCCATTGATGGTGAATACCGCTTGAGAGGAGAAGCGAGGAAAACATTTGTGGACCTAATGAGAAGAGGAGACCTACCAGTTTGGCTAGCCTACAGAGTGGCAGCTGAAGGTATCAACTACGCAGACAGAAGATGGTGCTTTGATGGAGTCAAGAACAACCAAATCTTGGAAGAAAATGTGGAAGTGGAAATTTGGACAAAAGAAGGAGAAAGGAAGAAATTAAAACCCAGATGGTTAGATGCTAGGGTCTACTCTGACCCACTGGCACTTAAAGAATTCAAGGAATTCGCAGCTGGAAGAAAATCCCTGACCCTGAATCTAATCACCGAGATGGGTAGGCTCCCAACCTTCATGACCCAGAAAGCAAGGAATGCATTGGACAACTTAGCAGTCCTACATACGGCTGAAGCAGGCGGAAGGGCGTACAATCATGCTCTTAGTGAACTGCCGGAGACTCTGGAGACATTGCTTTTACTGACACTTTTGGCCACAGTCACAGGCGGAATCTTCCTGTTCTTGATGAGCGGAAAGGGTATAGGGAAGATGACCCTGGGAATGTGCTGCATAGTCACAGCTAGTATTCTTCTATGGTATGCACAAATACAGCCACATTGGATAGCAGCTTCAATAATACTGGAGTTTTTTCTCATAGTCTTGCTCATTCCAGAACCAGAAAAGCAGAGAACACCCCAAGATAACCAATTAACTTATGTTGTCATAGCCATCCTCACAGTGGTGGCCGCAACCATGGCAAACGAGATGGGTTTCCTGGAAAAAACAAAGAAAGATTTTGGATTGGGAAGCATCACAACCCAGCAACCTGAGAGCAATATCCTGGACATAGATCTACGTCCTGCATCAGCTTGGACTCTATATGCTGTGGCAACAACTTTCATCACACCAATGTTGAGACATAGCATTGAAAATTCCTCAGTGAATGTGTCTCTAACAGCCATTGCCAACCAAGCCACAGTGTTAATGGGTCTTGGGAAAGGATGGCCATTGTCGAAAATGGACATCGGAGTTCCCCTTCTCGCTATCGGATGCTATTCACAAGTCAACCCCATAACCCTCACAGCAGCCCTTCTCTTATTGGTAGCACATTATGCTATCATAGGGCCAGGACTCCAAGCGAAAGCAACCAGAGAGGCTCAGAAAAGAGCAGCAGCGGGCATCATGAAAAACCCAACTGTGGATGGAATAACAGTGATTGACCTAGATCCAATACCATATGATCCAAAGTTTGAAAAGCAGTTGGGACAAGTAATGCTCTTAGTTCTCTGCGTGACTCAAGTATTGATGATGAGAACTACATGGGCCTTATGTGAAGCTCTAACTTTAGCGACCGGGCCCATCTCTACACTGTGGGAAGGAAATCCAGGGAGATTTTGGAATACAACTATTGCAGTGTCAATGGCTAACATTTTTAGAGGGAGTTATCTGGCCGGAGCCGGACTTCTCTTTTCTATCATGAAGAACACGGCCAACACAAGAAGGGGAACTGGCAACACAGGAGAAACGCTTGGAGAGAAATGGAAAAACCGGTTGAATGCATTGGGGAAGAGTGAATTCCAGATCTATAAGAAAAGTGGAATCCAGGAAGTGGATAGAACGTTAGCAAAAGAAGGCATCAAGAGAGGAGAAACGGACCATCACGCTGTGTCGCGAGGCTCAGCGAAACTGAGATGGTTCGTCGAGAGAAACCTTGTCACACCAGAAGGGAAAGTAGTGGACCTTGGCTGCGGCAGAGGGGGCTGGTCATACTATTGTGGGGGACTAAAGAATGTAAAGGAAGTCAAAGGCCTAACAAAAGGAGGACCAGGACACGAAGAACCCATTCCCATGTCAACATATGGTTGGAATCTGGTGCGTCTGCAAAGTGGAGTCGATGTCTTCTTTACTCCGCCAGAAAAGTGTGACACATTGCTGTGTGACATAGGGGAGTCGTCACCAAACCCCACGGTTGAGGCAGGACGAACACTCAGAGTTCTAAACTTAGTGGAAAACTGGCTGAACAATAATACCCAATTTTGCATAAAGGTTCTTAATCCATATATGCCTTCAGTTATAGAAAAAATGGAAGCGCTACAAAGGAAATACGGAGGAGCTTTGGTGAGGAATCCACTCTCACGAAATTCCACACACGAGATGTACTGGGTATCCAATGCTTCCGGGAACATAGTGTCATCAGTGAACATGATTTCAAGAATGTTAATTAACAGATTCACAATGAGACACAAGAAGGCCACATACGAACCGGATGTTGATCTCGGAAGTGGAACCCGCAACATCGGAATTGAAAGTGAAGTACCAAATCTAGACATAATTGGGAAAAGAATAGAAAAAATAAAACAAGAGCATGAAACATCATGGCACTATGATCAAGACCACCCATACAAAACGTGGGCCTACCATGGCAGCTACGAAACAAAACAGACTGGATCAGCATCATCCATGGTGAACGGAGTGGTTAGGCTGCTAACAAAACCTTGGGACGTCATTCCCATGGTGACACAGATGGCAATGACAGACACGACTCCATTTGGACAACAGCGCGTTTTCAAAGAGAAAGTGGACACGAGAACCCAAGAACCAAAAGAAGGAACGAAAAAACTAATGAAAATCACAGCAGAATGGCTCTGGAAAGAACTAGGAAAGAAAAAGACACCTAGGATGTGCACCAGAGAAGAATTCACAAGAAAGGTGAGAAGCAATGCAGCCTTAGGTGCCATATTCACTGATGAGAACAAGTGGAAGTCGGCACGTGAAGCTGTTGAAGACAGTGGATTTTGGGAATTGGTTGACAAGGAAAGGAATCTCCATCTTGAAGGAAAGTGTGAGACATGTGTGTATAACATGATGGGAAAGAGAGAGAAGAAGCTAGGGGAGTTCGGCAAAGCAAAAGGCAGCAGAGCCATATGGTACATGTGGCTTGGAGCACGCTTCTTAGAGTTTGAAGCCCTGGGATTCTTGAATGAAGATCACTGGTTTTCCAGAGAGAACTCCCTGAGTGGAGTAGAGGGAGAAGGGCTGCACAAACTAGGCTACATTCTAAGAGACGTGAGTAAGAAAGAAGGAGGAGCAATGTACGCCGATGACACCGCAGGATGGGACACAAGAATCACGCTAGAGGACTTGAAAAATGAAGAAATGGTGACAAACCACATGGAAGGAGAACACAAGAAACTTGCTGAAGCCATTTTCAGATTAACGTACCAAAACAAAGTGGTGCGTGTGCAAAGACCGACATCAAGAGGCACAGTAATGGACATTATATCGAGAAGAGACCAAAGAGGTAGTGGACAAGTTGTCACCTACGGCCTCAATACTTTCACCAACATGGAAGCCCAACTGATCAGACAGATGGAGGGAGAAGGAGTCTTCAAAAGCATCCAGCACCTGACAGCCACAGAAGAAATTGCAGTGAAAAACTGGTTAGCAAGAGTGGGGCGTGAGAGGTTATCAAGAATGGCCATCAGCGGAGATGATTGTGTTGTGAAACCCTTAGACGACAGGTTTGCAAACGCTCTAACAGCTTTAAATGACATGGGAAAGGTCAGGAAAGACATACAACAATGGGAACCTTCAAGAGGATGGAACGATTGGACACAAGTGCCCTTTTGTTCACACCATTTCCATGAGTTAATCATGAAGGACGGTCGTGTACTTGTGGTCCCATGTAGAAACCAAGATGAACTGATTGGTAGGGCCCGAATTTCCCAGGGAGCCGGGTGGTCCTTGCGGGAAACAGCTTGTTTGGGGAAGTCTTATGCCCAAATGTGGAGCCTGATGTACTTCCACAGACGTGACCTTAGGCTGGCGGCAAACGCTATTTGCTCGGCGGTCCCTTCACATTGGGTTCCAACAAGTCGAACAACCTGGTCCATACACGCCACACATGAGTGGATGACAACAGAAGACATGCTGACAGTCTGGAACAGGGTGTGGATTCAAGAAAACCCATGGATGGAAGACAAAACTCCAGTAGAATCATGGGAGGAAATCCCATATTTGGGGAAGAGAGAAGACCAGTGGTGCGGCTCATTGATTGGGCTAACAAGCAGGGCCACCTGGGCAAAGAACATCCAAACAGCAATAAATCAAGTTAGATCCCTAATAGGCAATGAGGAATACACAGACTACATGCCATCTATGAAAAGATTCAGAAGAGAAGAGGAAGAGGCAGGAGTCTTGTGG
>S17
AAACGCGAGAGAAACCGCGTGTCAACTGTGCAGCAGCTGACAAAGAGATTCTCACTTGGAATGCTACAGGGACGAGGACCACTGAAACTGTTCATGGCCCTGGTGGCATTCCTTCGTTTCCTAACAATCCCGCCAACAGCAGGGATATTAAAAAGATGGGGAACAATCAAAAAATCAAAGGCTATCAATGTCTTGAGAGGGTTCAGGAAAGAGATTGGAAGGATGCTGAACATCTTGAACAGGAGACGCAGAACTGCAGGTATAGTTATTATGATGATCCCAACAGTGATGGCGTTCCATTTAACCACACGCAATGGAGAACCACACATGATCGTCAGTAGACAAGAGAAAGGGAAAAGTCTTCTGTTTAAAACAGAGAACGGTGTGAACATGTGCACCCTCATGGCCATGGATCTTGGTGAACTGTGTGAAGACACAATCACTTACAATTGTCCTCTTCTCAGGCAGAATGAACCAGAAGACATAGACTGTTGGTGCAACTCTACGTCTACATGGGTAACTTATGGGACATGCACCGCTACAGGAGAACACAGAAGGGAAAAAAGATCAGTGGCACTCGTTCCACATGTAGGAATGGGACTGGAGACACGAACTGAAACATGGATGTCATCAGAAGGGGCCTGGAAACATGCACAGAGAATTGAAACTTGGGTCTTGAGACATCCAGGCTTCACCATAATGGCAGCACTCCTGGCATACACCATAGGAACGACATATTTCCAAAGAGTCCTGATTTTCATCTTACTGACAGCCGTTGCTCCTTCAATGACAATGCGTTGTATAGGAATATCAAATAGAGACTTTGTGGAAGGGGTTTCAGGAGGAAGCTGGGTTGACATAGTCCTGGAACATGGAAGCTGTGTGACGACGATGGCAAAAAATAAACCAACATTGGATTTTGAACTGATAAAGACAGAAGCGAAACATCCCGCCACTCTAAGGAAGTATTGCATAGAGGCAAAGCTGACCAACACAACAACAGCATCTCGCTGCCCAACACAAGGAGAACCTAGCCTAAATGAAGAACAGGACAAAAGATTTGTCTGCAAACACTCCATGGTAGATAGAGGATGGGGAAATGGATGCGGATTATTTGGAAAGGGAGGTATCGTGACCTGTGCAATGTTCACATGCAAAAAGAACATGGAAGGGAAAATCGTGCAACCAGAAAACTTGGAGTACACCATTGTGATAACACCTCACTCAGGGGAAGAGAATGCAGTCGGAAATGACACAGGAAAACACGGCAAGGAAATTAAAGTAACACCACAGAGTTCCATCACAGAAGCAGAACTAACAGGCTATGGCACTGTCACGATGGAATGCTCTCCGAGAACGGGACTCGACTTCAATGAGATGGTGTTGCTGCAAATGGAAAACAAAGCTTGGCTGGTGCACAGGCAATGGTTCTTAGACCTGCCATTACCATGGCTGCCCGGAGCAGACACACAAGGATCAAATTGGATACAGAAGGAGACATTGGTCACTTTCAAAAATCCCCATGCAAAGAAACAGGATGTTGTTGTTCTAGGATCCCAAGAAGGGGCTATGCACACAGCACTTACAGGGGCCACGGAAATCCAGATGTCATCAGGAAACTTACTGTTCACAGGACATCTTAAATGTAGGCTGAGAATGGACAAACTACAGCTCAAAGGAATGTCATATTCCATGTGTACAGGAAAGTTCAAAGTTGTGAAGGAAATAGCAGAAACACAACATGGAACAATAGTTATCAGAGTACAATATGAAGGGGACGGTTCTCCGTGTAAGATCCCTTTTGAAATAATGGATTTGGAAAAAAGACATGTCTTAGGTCGCTTGATCACAGTCAACCCAATTGTCACAGAAAAAGACAGCCCAGTCAACATAGAAGCAGAACCTCCATTCGGAGACAGCTACATCATTATAGGAGTAGAACCGGGACAACTGAAGCTCAGTTGGTTTAAGAAAGGAAGCTCTATTGGCCAAATGTTTGAGACAACAATGAGAGGAGCGAAGAGAATGGCCATTTTAGGTGACACAGCTTGGGATTTTGGATCCCTGGGAGGAGTGTTCACATCTATAGGAAAGGCCCTCCACCAAGTCTTTGGAGCAATCTATGGGGCTGCCTTCAGTGGGGTTTCATGGACTATGAAAATCCTCATAGGAGTTGTCATCACATGGATAGGAATGAATTCACGTAGCACTTCACTGTCTGTGTCACTAGTATTAGTGGGAGTCGTGACATTGTACTTGGGAGTTATGGTGCAGGCCGATAGTGGTTGCGTTGTGAGCTGGAAAAACAAAGAACTGAAATGTGGCAGCGGGATTTTTATCACAGACAACGTGCATACATGGACAGAACAATATAAATTCCAACCAGAATCCCCTTCAAAGCTGGCTTCAGCTATCCAGAAGGCTCATGAAGAAGGCATTTGTGGAATCCGCTCAGTAACAAGACTGGAGAATCTGATGTGGAAACAAATAACACCAGAACTGAATCACATTCTAACAGAAAATGAGGTAAAGCTGACTATCATGACAGGAGACATTAAAGGAATCATGCAGGCAGGAAAACGAACCCTGCGGCCTCAACCCACTGAGCTGAAGTACTCTTGGAAAGCATGGGGCAAAGCGAAAATGCTCTCCACAGAGCTTCATAACCACACCTTTCTCATTGATGGCCCCGAAACAGCAGAATGTCCCAACACAAATAGAGCTTGGAACTCACTAGAGGTTGAAGACTATGGCTTTGGAGTATTCACCACTAACATATGGCTGAAATTGAAAGAAAGGCAGGATGTATCTTGTGACTCAAAACTCATGTCGGCAGCCATAAAAGACAACAGAGCCGTCCACGCCGACATGGGTTATTGGATAGAAAGCGCACTCAATGACACATGGAAGATTGAGAAAGCCTCCTTTATTGAAGTCAAAAGCTGCCACTGGCCAAAGTCACACACTCTCTGGAGTAATGGAGTGCTAGAAAGTGAGATGATAATTCCAAAGAATTTTGCAGGACCAGTGTCACAACACAATTACAGACCAGGCTATCATACACAAACGGCAGGACCCTGGCATCTAGGCAGGCTTGAGATGGACTTTGATTTCTGCGAAGGAACTACAGTGGTGGTGACTGAAGACTGTGGAAATAGAGGACCTTCCTTAAGAACAACTACTGCTTCTGGAAAACTCATAACAGAATGGTGCTGCCGATCTTGCACATTACCACCGCTAAGGTACAGAGGTGAGGATGGATGCTGGTATGGAATGGAAATCAGACCATTGAAAGAGAGAGAAGAGAACTTGGTCAACTCTTTGGTCACAGCCGGATATGGACAGATTGACAACTTCTCACTAGGAGTCTTGGGAATGGCATTGTTCCTGGAAGAGATGCTTAGAACCCGAGTAGGGACGAAACATGCAATATTACTAGTTGCAGTCTCTTTCGTGACATTGATCACAGGGAACATGTCCTTTCGAGATTTGGGGAGAGTGATGGTCATGGTGGGCGCTACTATGACGGATGACATAGGCATGGGCGTGACCTATCTTGCCCTATTAGCAGCCTTCAAGGTCAGACCAACTTTTGCAGCTGGACTACTCTTAAGAAAGCTGACCTCCAAGGAATTGATGATGACCACCATAGGAATCGTACTCCTCTCTCAGAGCACCATACCAGAGACCATACTTGAACTGACTGACGCGTTGGCTTTGGGGATGATGGTTCTCAAAATAGTAAGAAACATGGAAAAGTATCAACTAGCAGTGACTATCATGGCTATCTTGTGCGTCCCAAATGCAGTGATATTACAAAACGCATGGAAAGTGAGCTGCACAGCACTGGCAGTGGTGTCCGTTTCCCCACTGCTTTTAACATCTTCACAGCAGAAAACGGATTGGATACCACTGGCGTTGACGATCAAAGGCCTTAATCCAACAGCCATTTTCTTAACAACCCTCTCAAGAACTAGCAAGAAAAGGAGCTGGCCACTAAATGAGGCTATTATGGCAGTCGGGATGGTGAGCATTTTAGCCAGTTCTTTCTTAAAGAATGACATTCCCATGACAGGACCACTAGTGGCTGGAGGGCTTCTCACTGTGTGTTACGTGCTCACTGGAAGATCGGCTGATTTGGAACTGGAGAGAGCTGCTGACATAAGATGGGAAGAACAGGCAGAGATATCAGGAAGCAGTCCAATTTTGTCGATAACAATATCGGAAGATGGCAGCATGTCGATAAAAAATGAAGAAGAAGAACAAACACTGACCATACTGATTAGAACAGGACTGCTGGTGATATCAGGACTTTTTCCCGTGTCAATACCAATCACGGCAGCTGCATGGTACCTGTGGGAAGTGAAGAAACAACGAGCCGGAGTATTGTGGGATGTCCCTTCACCTCCACCTGTGGGAAGGGCCGAACTGGAAGATGGAGCCTATAGAATCAAGCAGAAAGGGATTTTGGGATACTCGCAGATAGGAGCCGGAGTCTACAAAGAAGGAACTTTCCACACAATGTGGCATGTCACACGTGGTGCTGTTCTAATGCATAAAGGGAAGAGAATTGAACCATCATGGGCGGACGTCAAGAAGGACCTAATATCGTATGGAGGAGGTTGGAAGCTAGAAGGAGAATGGAAGGAAGGAGAAGAAGTCCAGGTCCTGGCATTAGAGCCTGGAAAGAATCCAAGAGCCGTCCAAACAAAACCCGGTCTTTTCAAAACCAACACTGGGACCATAGGCGCCGTATCTCTGGACTTTTCTCCTGGAACGTCAGGATCTCCAATTGTCGACAAAAAAGGAAAAGTTGTGGGCCTTTATGGCAACGGTGTCGTCACAAGGAGTGGAACATACGTGAGTGCCATAGCCCAGACTGAAAAAAGCATTGAAGACAACCCAGAGATTGAAGATGACATCTTTCGAAAGAAAAGACTGACCATCATGGACCTCCACCCAGGAGCAGGAAAAACAAAGAGATACCTTCCAGCAATAGTCAGAGAAGCCATAAAACGAGGCTTGAGAACACTAATCCTGGCCCCCACTAGAGTTGTGGCGGCTGAAATGGAAGAGGCTCTCAGAGGACTTCCAATAAGATATCAAACCCCAGCTATCAGAGCTGAGCATACTGGACGGGAGATTGTGGATCTAATGTGTCATGCCACATTCACCATGAGGCTACTATCACCAATTAGAGTGCCAAATTACAACCTGATTATCATGGATGAAGCCCATTTCACAGACCCAGCAAGCATAGCGGCTAGAGGATACATCTCAACTCGAGTAGAGATGGGTGAAGCAGCTGGGATTTTCATGACAGCTACCCCTCCTGGAAGCAGAGACCCATTTCCTCAGAGCAACGCACCAATCATGGATGAAGAAAGGGAAATTCCTGAGCGTTCGTGGAACTCTGGACATGAGTGGGTTACGGATTTTAAGGGGAAGACTGTTTGGTTTGTTCCAAGTATAAAAGCAGGAAATGATATAGCAGCTTGCCTGAGAAAGAATGGGAAGAAAGTGATACAACTCAGCAGGAAGACCTTTGATTCTGAATATATCAAGACTAGGACCAATGATTGGGACTTTGTGGTCACGACAGACATTTCAGAAATGGGTGCTAACTTCAAGGCTGAAAGGGTTATAGACCCCAGACGCTGCATGAAACCAGTCATACTAACAGACGGTGAAGAGCGGGTTATCCTGGCAGGACCCATGCCAGTGACCCACTCTAGTGCAGCACAAAGAAGAGGGAGAGTAGGAAGAAATCCAAAAAATGAAAATGACCAGTATATATACATGGGGGAACCTCTGGAAAATGATGAAGACTGCGCACACTGGAAAGAAGCTAAGATGCTTCTAGATAACATCAACACGCCTGAAGGAATCATTCCCAGCATGTTTGAACCAGAGCGTGAGAAGGTCGACGCCATTGATGGTGAATACCGCTTGAGAGGAGAAGCGAGGAAAACATTTGTGGACCTAATGAGAAGAGGAGACCTACCAGTTTGGCTAGCCTACAGAGTGGCAGCTGAAGGTATCAACTACGCAGACAGAAGATGGTGCTTTGATGGAGTCAAGAACAACCAAATCTTGGAAGAAAATGTGGAAGTGGAAATTTGGACAAAAGAAGGAGAAAGGAAGAAATTAAAACCCAGATGGTTAGATGCTAGGGTCTACTCTGACCCACTGGCACTTAAAGAATTCAAGGAATTCGCAGCTGGAAGAAAATCCCTGACCCTGAATCTAATCACCGAGATGGGTAGGCTCCCAACCTTCATGACCCACAAAGCAAGGAATGCATTGGACAACTTAGCAGTCCTACATACGGCTGAAGCAGGCGGAAGGGCGTACAATCATGCTCTTAGTGAACTGCCGGAGACTCTGGAGACATTGCTTTTACTGACACTTTTGGCCACAGTCACAGGCGGAATCTTCCTGTTCTTGATGAGCGGAAAGGGTATAGGGAAGATGACCCTGGGAATGTGCTGCATAGTCACAGCTAGTATTCTTCTATGGTATGCACAAATACAGCCACATTGGATAGCAGCTTCAATAATACTGGAGTTTTTTCTCATAGTCTTGCTCATTCCAGAACCAGAAAAGCAGAGAACACCCCAAGATAACCAATTAACTTATGTTGTCATAGCCATCCTCACAGTGGTGGCCGCAACCATGGCAAACGAGATGGGTTTCCTGGAAAAAACAAAGAAAGATTTTGGATTGGGAAGCATCACAACCCAGCAACCTGAGAGCAATATCCTGGACATAGATCTACGTCCTGCATCAGCTTGGACTCTATATGCTGTGGCAACAACTTTCATCACACCAATGTTGAGACATAGCATTGAAAATTCCTCAGTGAATGTGTCTCTAACAGCCATTGCCAACCAAGCCACAGTGTTAATGGGTCTTGGGAAAGGATGGCCATTGTCGAAAATGGACATCGGAGTTCCCCTTCTCGCTATCGGATGCTATTCACAAGTCAACCCCATAACCCTCACAGCAGCCCTTCTCTTATTGGTAGCACATTATGCTATCATAGGGCCAGGACTCCAAGCGAAAGCAACCAGAGAGGCTCAGAAAAGAGCAGCAGCGGGCATCATGAAAAACCCAACTGTGGATGGAATAACAGTGATTGACCTAGATCCAATACCATATGATCCAAAGTTTGAAAAGCAGTTGGGACAAGTGATGCTCTTAGTTCTCTGCGTGACTCAAGTATTGATGATGAGGACTACATGGGCCTTATGTGAAGCTCTAACTTTAGCGACCGGGCCCATCTCTACACTGTGGGAAGGAAATCCAGGGAGATTTTGGAATACAACTATTGCAGTGTCAATGGCTAACATTTTTAGAGGGAGTTATCTGGCCGGAGCCGGACTTCTCTTTTCTATCATGAAGAACACGGCCAACACAAGAAGGGGAACTGGCAACACAGGAGAAACGCTTGGAGAGAAATGGAAAAACCGGTTGAATGCATTGGGGAAGAGTGAATTCCAGATCTATAAGAAAAGTGGAATCCAGGAAGTGGATAGAACGTTAGCAAAAGAAGGCATCAAGAGAGGAGAAACGGACCATCACGCTGTGTCGCGAGGCTCGGCGAAACTGAGATGGTTCGTCGAGAGAAACCTTGTCACACCAGAAGGGAAAGTAGTGGACCTTGGCTGCGGCAGAGGGGGCTGGTCATACTATTGTGGGGGACTAAAGAATGTAAAGGAAGTCAAAGGCCTAACAAAAGGAGGACCAGGACACGAAGAACCCATTCCCATGTCAACATATGGTTGGAATTTGGTGCGTCTGCAAAGTGGAGTCGATGTCTTCTTTACTCCGCCAGAAAAGTGTGACACATTGCTGTGTGACATAGGGGAGTCGTCACCAAACCCCACGGTTGAGGCAGGACGAACACTCAGAGTTCTAAACTTAGTGGAAAACTGGCTGAACAATAATACCCAATTTTGCATAAAGGTTCTTAATCCATATATGCCTTCAGTTATAGAAAAAATGGAAGCGCTACAAAGGAAATACGGAGGAGCTTTGGTGAGGAATCCACTCTCACGAAATTCCACACACGAGATGTACTGGGTATCCAATGCTTCCGGGAACATAGTGTCATCAGTGAACATGATTTCAAGAATGTTAATTAACAGATTCACAATGAGACACAAGAAGGCCACATACGAGCCGGATGTTGATCTCGGAAGTGGAACCCGCAACATCGGAATTGAAAGTGAAGTACCAAATCTAGACATAATTGGGAAAAGAATAGAAAAAATAAAACAAGAGCATGAAACATCATGGCACTATGATCAAGACCACCCATACAAAACGTGGGCCTACCATGGCAGCTACGAAACAAAACAGACTGGATCAGCATCATCCATGGTGAACGGAGTGGTTAGGCTGCTAACAAAACCTTGGGACGTCATTCCCATGGTGACACAGATGGCAATGACAGACACGACTCCATTTGGACAACAGCGCGTTTTCAAAGAGAAAGTGGACACAAGAACCCAAGAGCCAAAAGAAGGAACGAAAAAACTAATGAAAATCACAGCAGAATGGCTCTGGAAAGAACTAGGAAAGAAAAAGACACCTAGGATGTGCACCAGAGAAGAATTCACAAGAAAGGTGAGAAGCAATGCAGCCTTAGGTGCCATATTCACTGATGAGAACAAGTGGAAGTCGGCACGTGAAGCTGTTGAAGACAGTGGATTTTGGGAATTGGTTGACAAGGAAAGGAATCTCCATCTTGAAGGAAAGTGTGAGACATGTGTGTATAACATGATGGGAAAGAGAGAGAAGAAGCTAGGGGAGTTCGGCAAAGCAAAAGGCAGCAGAGCCATATGGTACATGTGGCTTGGAGCACGCTTCTTAGAGTTTGAAGCCCTGGGATTCTTGAATGAAGATCACTGGTTTTCCAGAGAGAACTCCCTGAGTGGAGTAGAGGGAGAAGGGCTGCACAAACTAGGCTACATTCTAAGAGACGTGAGTAAGAAAGAAGGAGGAGCAATGTACGCCGATGACACCGCAGGATGGGATACAAGAATCACGCTAGAGGACTTGAAAAATGAAGAAATGGTGACAAACCACATGGAAGGAGAACACAAGAAACTTGCTGAAGCCATTTTCAGATTAACGTACCAAAACAAAGTGGTGCGTGTGCAAAGACCGACATCAAGAGGCACAGTAATGGACATTATATCGAGAAGAGACCAAAGAGGTAGTGGACAAGTTGTCACCTACGGCCTCAATACTTTCACCAACATGGAAGCCCAACTGATCAGACAGATGGAGGGAGAAGGAGTCTTCAAAAGCATCCAGCACCTGACAGCCACAGAAGAAATTGCAGTGAAAAACTGGTTAGTAAGAGTGGGGCGTGAGAGGTTATCAAGAATGGCCATCAGCGGAGATGATTGTGTTGTGAAACCCTTAGATGACAGGTTTGCAAACGCTCTAACAGCTTTAAATGACATGGGAAAGGTCAGGAAAGACATACAACAATGGGAACCTTCAAGAGGATGGAACGATTGGACACAAGTGCCCTTTTGTTCACACCACTTCCATGAGTTAATCATGAAGGACGGTCGTGTACTTGTGGTTCCATGTAGAAACCAAGATGAACTGATTGGTAGGGCCCGAATTTCCCAGGGAGCCGGGTGGTCCTTGCGGGAAACAGCTTGTTTGGGGAAGTCTTATGCCCAAATGTGGAGCCTAATGTACTTCCACAGACGTGACCTTAGGCTGGCGGCAAACGCTATTTGCTCGGCGGTCCCTTCACATTGGGTTCCAACAAGTCGAACAACCTGGTCCATACACGCCACACATGAGTGGATGACAACAGAAGACATGCTGACAGTCTGGAACAGGGTGTGGATTCAAGAAAACCCATGGATGGAAGACAAAACTCCAGTAGAATCATGGGAGGAAATCCCATATTTGGGGAAGAGAGAAGACCAGTGGTGCGGCTCATTGATTGGGCTAACAAGCAGGGCCACCTGGGCAAAGAACATCCAAACAGCAATAAATCAAGTTAGATCCCTAATAGGCAATGAGGAATACACAGACTACATGCCATCTATGAAAAGATTCAGAAGAGAAGAGGAAGAGGCAGGAGTCTTGTGG
>S69
AAACGCGAGAGAAACCGCGTGTCAACTGTGCAGCAGCTGACAAAGAGATTCTCACTTGGAATGCTACAGGGACGAGGACCACTGAAACTGTTCATGGCCCTGGTGGCATTCCTTCGTTTCCTAACAATCCCGCCAACAGCAGGGATATTAAAAAGATGGGGAACAATCAAAAAATCAAAGGCTATCAATGTTTTGAGAGGGTTCAGGAAAGAGATTGGAAGGATGCTGAACATCTTGAACAGGAGACGCAGAACTGCAGGTATAGTTATTATGATGATCCCAACAGTGATGGCGTTCCATTTAACCACACGCAATGGAGAACCACACATGATCGTCAGTAGACAAGAGAAAGGGAAAAGTCTTCTGTTTAAAACAGAGAACGGTGTGAACATGTGCACCCTCATGGCCATGGATCTTGGTGAACTGTGTGAAGACACAATCACTTACAATTGTCCTCTTCTCAGGCAGAATGAACCAGAAGACATAGACTGTTGGTGCAACTCTACGTCTACATGGGTAACTTATGGGACATGCACCGCTACAGGAGAACACAGAAGGGAAAAAAGATCAGTGGCACTCGTTCCACATGTGGGAATGGGACTGGAGACACGAACTGAAACATGGATGTCATCAGAAGGGGCCTGGAAACATGCACAGAGAATTGAAACTTGGGTCTTGAGACATCCAGGCTTCACCATAATGGCAGCACTCCTGGCATACACCATAGGAACGACATATTTCCAAAGAGTCCTGATTTTCATCTTACTGACAGCTGTTGCTCCTTCAATGACAATGCGTTGTATAGGAATATCAAATAGAGACTTTGTGGAAGGGGTTTCAGGAGGAAGCTGGGTTGACATAGTCCTGGAACATGGAAGCTGTGTGACGACGATGGCAAAAAACAAACCAACATTGGATTTTGAACTGATAAAGACAGAAGCGAAACATCCCGCCACTCTAAGGAAGTATTGCATAGAGGCAAAGCTGACCAACACAACAACAGCATCTCGCTGCCCAACACAAGGAGAACCTAGCCTAAATGAAGAACAGGACAAAAGATTTGTCTGCAAACACTCCATGGTAGATAGAGGATGGGGAAATGGATGCGGATTATTTGGAAAGGGAGGTATCGTGACCTGTGCAATGTTCACATGCAAAAAGAACATGGAAGGGAAAATCGTGCAACCAGAAAACTTGGAGTACACCATTGTGATAACACCTCACTCAGGGGAAGAGAATGCAGTCGGAAATGACACAGGAAAACACGGTAAGGAAATTAAAGTAACACCACAGAGTTCCATCACAGAAGCAGAACTAACAGGCTATGGCACTGTCACGATGGAATGCTCTCCGAGAACGGGACTCGACTTCAATGAGATGGTGTTGCTGCAGATGGAAAACAAAGCTTGGCTGGTGCACAGGCAATGGTTCTTAGACCTGCCATTACCATGGCTGCCCGGAGCAGACACACAAGGATCAAATTGGATACAGAAGGAGACATTGGTCACTTTCAAAAATCCCCATGCAAAGAAACAGGATGTTGTTGTTCTAGGATCCCAAGAAGGGGCTATGCACACAGCACTTACAGGGGCCACGGAAATCCAGATGTCATCAGGAAACTTACTGTTCACAGGACATCTTAAATGTAGGCTGAGAATGGACAAACTACAGCTCAAAGGAATGTCATATTCCATGTGTACAGGAAAGTTCAAAGTTGTGAAGGAAATAGCAGAAACACAACATGGAACAATAGTTATCAGAGTACAATATGAAGGGGACGGTTCTCCGTGCAAGATCCCTTTTGAAATAATGGATTTGGAAAAAAGACATGTCTTAGGTCGCTTGATCACAGTCAACCCAATTGTCACAGAAAAAGACAGCCCAGTCAACATAGAAGCAGAACCTCCATTCGGAGACAGCTACATCATTATAGGAGTAGAACCGGGACAACTGAAGCTCAGCTGGTTTAAGAAAGGAAGCTCTATTGGCCAAATGTTTGAGACAACAATGAGAGGAGCGAAGAGAATGGCCATTTTAGGTGACACAGCTTGGGATTTTGGATCCCTGGGAGGAGTGTTCACATCTATAGGAAAGGCCCTCCACCAAGTCTTTGGAGCAATCTATGGGGCTGCCTTCAGTGGGGTTTCATGGACTATGAAAATCCTCATAGGAGTTGTCATCACATGGATAGGAATGAATTCACGTAGCACTTCACTGTCTGTGTCACTAGTATTAGTGGGAGTCGTGACATTGTACTTGGGAGTTATGGTGCAGGCCGATAGTGGTTGCGTTGTGAGCTGGAAAAACAAAGAACTGAAATGTGGCAGCGGGATTTTTATCACAGACAACGTGCATACATGGACAGAACAATATAAATTCCAACCAGAATCCCCTTCAAAGCTGGCTTCAGCTATCCAGAAGGCTCATGAAGAAGGCATTTGTGGAATCCGCTCAGTAACAAGACTGGAGAATCTGATGTGGAAACAAATAACACCAGAACTGAATCACATTCTAACAGAAAATGAGGTAAAACTGACTATCATGACAGGAGACATTAAAGGAATCATGCAGGCAGGAAAACGATCCCTGCGGCCTCAACCCACTGAGCTGAAGTACTCTTGGAGAGCATGGGGCAAAGCGAAAATGCTCTCCACAGAGCTTCATAACCACACCTTTCTCATTGATGGCCCCGAAACAGCAGAATGTCCCAACACAAATAGAGCTTGGAACTCACTAGAGGTTGAAGACTATGGCTTTGGAGTATTCACCACTAACATATGGCTGAAATTGAAAGAAAGGCAGGATGTATCTTGTGACTCAAAACTCATGTCAGCAGCCATAAAAGACAACAGAGCCGTCCACGCCGACATGGGTTATTGGATAGAAAGCGCACTCAATGACACATGGAAGATTGAGAAAGCCTCCTTTATTGAAGTCAAAAGCTGCCACTGGCCAAAGTCACACACTCTCTGGAGTAATGGAGTGCTAGAAAGTGAGATGATAATTCCAAAGAATTTTGCAGGACCAGTGTCACAACACAATTACAGACCAGGCTATCATACACAAACGGCAGGACCCTGGCATCTAGGCAGGCTTGAGATGGACTTTGATTTCTGCGAAGGAACTACAGTGGTGGTGACTGAAGACTGTGGAAATAGAGGACCCTCCTTAAGAACAACTACTGCCTCTGGAAAACTCATAACAGAATGGTGCTGCCGATCTTGCACATTACCACCGCTAAGGTACAGAGGTGAGGATGGATGCTGGTATGGAATGGAAATCAGACCATTGAAAGAGAAAGAAGAGAACTTGGTCAACTCTTTGGTCACAGCCGGATATGGACAGATTGACAACTTCTCACTAGGAGTCTTGGGAATGGCATTGTTCCTGGAAGAGATGCTTAGAACCCGAGTAGGGACGAAACATGCAATATTACTAGTTGCAGTCTCTTTCGTGACATTGATCACAGGGAACATGTCCTTTCGAGATTTGGGGAGAGTGATGGTCATGGTGGGCGCTACTATGACGGATGACATAGGCATGGGCGTGACCTATCTTGCCCTATTAGCAGCCTTCAAGGTCAGACCAACTTTTGCAGCTGGACTACTCTTAAGAAAGCTGACCTCCAAGGAATTGATGATGACCACCATAGGAATCGTACTCCTCTCTCAGAGCACCATACCAGAGACCATACTTGAACTGACTGACGCGTTGGCTTTGGGGATGATGGTTCTCAAAATAGTAAGAAACATGGAAAAGTATCAACTAGCAGTGACTATCATGGCTATCTTGTGCGTCCCAAATGCAGTGATATTACAAAACGCATGGAAAGTGAGCTGCACAGCACTGGCAGTGGTGTCCGTTTCCCCACTGCTTTTAACATCTTCACAGCAGAAAACGGATTGGATACCACTGGCGTTGACGATCAAAGGCCTTAATCCAACAGCCATTTTCTTAACAACCCTCTCAAGAACTAGCAAGAAAAGGAGCTGGCCACTAAATGAGGCTATTATGGCAGTCGGGATGGTGAGCATTTTAGCCAGTTCTTTCTTAAAGAATGACATTCCCATGACAGGACCACTAGTGGCTGGAGGGCTTCTCACTGTGTGTTACGTGCTCACTGGAAGATCGGCTGATTTGGAACTGGAGAGAGCTGCTGACATAAGATGGGAAGAACAGGCAGAGATATCAGGAAGCAGTCCAATTTTGTCGATAACAGTATCGGAAGATGGCAGCATGTCGATAAAAAATGAAGAAGAAGAACAAACACTGACCATACTGATTAGAACAGGACTGCTGGTGATATCAGGACTTTTTCCCGTGTCAATACCAATCACGGCAGCTGCATGGTACCTGTGGGAAGTGAAGAAACAACGAGCCGGAGTATTGTGGGATGTCCCTTCACCTCCACCTGTGGGAAGGGCCGAACTGGAAGATGGAGCCTATAGAATCAAGCAGAAAGGGATTTTGGGATACTCGCAGATAGGAGCCGGAGTCTACAAAGAAGGAACTTTCCACACAATGTGGCATGTCACACGTGGTGCTGTTCTAATGCATAAAGGGAAGAGAATTGAACCATCATGGGCGGACGTCAAGAAGGACCTAATATCGTATGGAGGAGGTTGGAAGCTAGAAGGAGAATGGAAGGAAGGAGAAGAAGTCCAGGTCCTGGCATTAGAGCCTGGAAAGAATCCAAGAGCCGTCCAAACAAAACCCGGTCTTTTCAAAACCAACACTGGGACCATAGGCGCCGTATCTCTGGACTTTTCTCCTGGAACGTCAGGATCTCCAATTGTCGACAGAAAAGGAAAAGTTGTGGGCCTTTATGGCAACGGTGTCGTCACAAGGAGTGGAACATACGTGAGTGCCATAGCTCAGACTGAAAAAAGCATTGAAGACAACCCAGAGATTGAAGATGACATCTTTCGAAAGAAAAGACTGACCATCATGGACCTCCACCCAGGAGCAGGAAAAACAAAGAGATACCTTCCAGCAATAGTCAGAGAAGCCATAAAACGAGGCTTGAGAACACTAATCCTGGCCCCCACTAGAGTTGTGGCGGCTGAAATGGAAGAGGCTCTCAGAGGACTTCCAATAAGATATCAAACCCCAGCTATCAGAGCTGAGCATACTGGACGGGAGATTGTGGATCTAATGTGTCATGCCACATTCACCATGAGGCTACTATCACCAATTAGAGTGCCAAATTACAACCTGATTATCATGGATGAAGCCCATTTCACAGACCCAGCAAGCATAGCGGCTAGAGGATACATCTCAACTCGAGTAGAGATGGGTGAAGCAGCTGGGATTTTCATGACAGCTACCCCTCCTGGAAGCAGAGACCCATTTCCTCAGAGCAACGCACCAATCATGGATGAAGAAAGGGAAATTCCTGAGCGTTCGTGGAACTCTGGACATGAGTGGGTTACGGATTTTAAGGGGAAGACTGTTTGGTTTGTTCCAAGTATAAAAGCAGGAAATGATATAGCAGCTTGCCTGAGAAAGAATGGGAAGAAAGTGATACAACTCAGCAGGAAGACCTTTGATTCTGAATATATCAAGACTAGGACCAATGATTGGGACTTTGTGGTCACGACAGACATTTCAGAAATGGGTGCTAACTTCAAGGCTGAAAGGGTTATAGACCCCAGACGCTGCATGAAACCAGTCATACTAACAGACGGTGAAGAGCGGGTTATCCTGGCAGGACCCATGCCAGTGACCCACTCCAGTGCAGCACAAAGAAGAGGGAGAGTAGGAAGAAATCCAAAAAATGAAAATGACCAGTATATATACATGGGGGAACCTCTGGAAAATGATGAAGACTGCGCACACTGGAAAGAAGCTAAGATGCTTCTAGATAACATCAACACGCCTGAAGGAATCATTCCCAGCATGTTTGAACCAGAGCGTGAGAAGGTCGACGCCATTGATGGTGAATACCGCTTGAGAGGAGAAGCGAGGAAAACATTTGTGGACCTAATGAGAAGAGGAGACCTACCAGTTTGGCTAGCCTACAGAGTGGCAGCTGAAGGTATCAACTACGCAGACAGAAGATGGTGCTTTGATGGAGTCAAGAACAACCAAATCTTGGAAGAAAATGTGGAAGTGGAAATTTGGACAAAAGAAGGAGAAAGGAAGAAATTAAAACCCAGATGGTTAGATGCTAGGGTCTACTCTGACCCACTGGCACTTAAAGAATTCAAGGAATTCGCAGCTGGAAGAAAATCCCTGACCCTGAATCTAATCACCGAGATGGGTAGGCTCCCAACCTTCATGACCCAGAAAGCAAGGAATGCATTGGACAACTTAGCAGTCCTACATACGGCTGAAGCAGGCGGAAGGGCGTACAATCATGCTCTTAGTGAACTGCCGGAGACTCTGGAGACATTGCTTTTACTGACACTTTTGGCCACAGTCACAGGCGGAATCTTCCTGTTCTTGATGAGCGGAAAGGGTATAGGGAAGATGACCCTGGGAATGTGCTGCATAGTCACAGCTAGTATTCTTCTATGGTATGCACAAATACAGCCACATTGGATAGCAGCTTCAATAATACTGGAGTTTTTTCTCATAGTCTTGCTCATTCCAGAACCAGAAAAGCAGAGAACACCCCAAGATAACCAATTAACTTATGTTGTCATAGCCATCCTCACAGTGGTGGCCGCAACCATGGCAAACGAGATGGGTTTCCTGGAAAAAACAAAGAAAGATTTTGGATTGGGAAGCATCACAACCCAGCAACCTGAGAGCAATATCCTGGACATAGATCTACGTCCTGCATCAGCTTGGACTCTATATGCTGTGGCAACAACTTTCATCACACCAATGTTGAGACATAGCATTGAAAATTCCTCAGTGAATGTGTCTCTAACAGCCATTGCCAACCAAGCCACAGTGTTAATGGGTCTTGGGAAAGGATGGCCATTGTCGAAAATGGACATCGGAGTTCCCCTTCTCGCTATCGGATGCTATTCACAAGTCAACCCCATAACCCTCACAGCAGCCCTTCTCTTATTGGTAGCACATTATGCTATCATAGGGCCAGGACTCCAAGCGAAAGCAACCAGAGAGGCTCAGAAAAGAGCAGCAGCGGGCATCATGAAAAACCCAACTGTGGATGGAATAACAGTGATTGACCTAGATCCAATACCATATGATCCAAAGTTTGAAAAGCAGTTGGGACAAGTAATGCTCTTAGTTCTCTGCGTGACTCAAGTATTGATGATGAGGACTACATGGGCCTTATGTGAAGCTCTAACTTTAGCGACCGGGCCCATCTCTACACTGTGGGAAGGAAATCCAGGGAGATTTTGGAATACGACTATTGCAGTGTCAATGGCTAACATTTTTAGAGGGAGTTATCTAGCCGGAGCCGGACTTCTCTTTTCTATCATGAAGAACACGGCCAACACAAGAAGGGGAACTGGCAACACAGGAGAAACGCTTGGAGAGAAATGGAAAAACCGGTTGAATGCATTGGGGAAGAGTGAATTCCAGATCTATAAGAAAAGTGGAATCCAGGAAGTGGATAGAACGTTAGCAAAAGAAGGCATCAAGAGAGGAGAAACGGACCATCACGCTGTGTCGCGAGGCTCAGCGAAACTGAGATGGTTCGTCGAGAGAAACCTTGTCACACCAGAAGGGAAAGTAGTGGACCTTGGCTGCGGCAGAGGGGGCTGGTCATACTATTGTGGGGGACTAAAGAATGTAAAGGAAGTCAAAGGCCTAACAAAAGGAGGACCAGGACACGAAGAACCCATTCCCATGTCAACATATGGTTGGAATCTGGTGCGTCTGCAAAGTGGAGTCGATGTCTTCTTTACTCCGCCAGAAAAGTGTGACACATTGCTGTGTGACATAGGGGAGTCGTCACCAAACCCCACGGTTGAGGCAGGACGAACACTCAGAGTTCTAAACTTAGTGGAAAACTGGCTGAACAATAATGCCCAATTTTGCATAAAGGTTCTTAATCCATATATGCCTTCAGTTATAGAAAAAATGGAAGCGCTACAAAGGAAATACGGAGGAGCTTTGGTGAGGAATCCACTCTCACGAAATTCCACACACGAGATGTACTGGGTATCCAATGCTTCCGGGAACATAGTGTCATCAGTGAACATGATTTCAAGAATGTTAATTAACAGATTCACAATGAGACACAAGAAGGCCACATACGAGCCGGATGTTGATCTCGGAAGTGGAACCCGCAACATCGGAATTGAAAGTGAAGTACCAAATCTAGACATAATTGGGAAAAGAATAGAAAAAATAAAACAAGAGCATGAAACATCATGGCACTATGATCAAGACCACCCATACAAAACGTGGGCCTACCATGGCAGCTACGAAACAAAACAGACTGGATCAGCATCATCCATGGTGAACGGAGTGGTTAGGCTGCTAACAAAACCTTGGGACGTCATTCCCATGGTGACACAGATGGCAATGACAGACACGACTCCATTTGGACAACAGCGCGTTTTCAAAGAGAAAGTGGACACGAGAACCCAAGAACCAAAAGAAGGAACGAAAAAACTAATGAAAATCACAGCAGAATGGCTCTGGAAAGAACTAGGAAAGAAAAAGACACCTAGGATGTGCACCAGAGAAGAATTCACAAGAAAGGTGAGAAGCAATGCAGCCTTAGGTGCCATATTCACTGATGAGAACAAGTGGAAGTCGGCACGTGAAGCTGTTGAAGACAGTGGATTTTGGGAATTGGTTGACAAGGAAAGGAATCTCCATCTTGAAGGAAAGTGTGAGACATGTGTGTATAACATGATGGGAAAGAGAGAGAAGAAGCTAGGGGAGTTCGGCAAAGCAAAAGGCAGCAGAGCCATATGGTACATGTGGCTTGGAGCACGCTTCTTAGAGTTTGAAGCCCTGGGATTCTTGAATGAAGATCACTGGTTTTCCAGAGAGAACTCCCTGAGTGGAGTAGAGGGAGAAGGGCTGCACAAACTAGGCTACATTCTAAGAGACGTGAGTAAGAAAGAAGGAGGAGCAATGTACGCCGATGACACCGCAGGATGGGACACAAGAATCACGCTAGAGGACTTGAAAAATGAAGAAATGGTGACAAACCACATGGAAGGAGAACACAAGAAACTTGCTGAAGCCATTTTCAGATTAACGTACCAAAACAAAGTGGTGCGTGTGCAAAGACCGACATCAAGAGGCACAGTAATGGACATTATATCGAGAAGAGACCAAAGAGGTAGTGGACAAGTTGTCACCTACGGCCTCAATACTTTCACCAACATGGAAGCCCAACTGATCAGACAGATGGAGGGAGAAGGAGTCTTCAAAAGCATCCAGCACCTGACAGCCACAGAAGAAATTGCAGTGAAAAACTGGTTAGTAAGAGTGGGGCGTGAGAGGTTATCAAGAATGGCCATCAGCGGAGATGATTGTGTTGTGAAACCCTTAGATGACAGGTTTGCAAACGCTCTAACAGCTTTAAATGACATGGGAAAGGTCAGGAAAGACATACAACAATGGGAACCTTCAAGAGGATGGAACGATTGGACACAAGTGCCCTTTTGTTCACACCATTTCCATGAGTTAATCATGAAGGACGGTCGTGTACTTGTGGTTCCATGTAGAAACCAAGATGAACTGATTGGTAGGGCCCGAATTTCCCAGGGAGCCGGGTGGTCCTTGCGGGAAACAGCTTGTTTGGGGAAGTCTTATGCCCAAATGTGGAGCCTAATGTACTTCCACAGACGTGACCTTAGGCTGGCGGCAAACGCTATTTGCTCGGCGGTCCCTTCACATTGGGTTCCAACAAGTCGAACAACCTGGTCCATACACGCCACACATGAGTGGATGACAACAGAAGACATGCTGACAGTCTGGAACAGGGTGTGGATTCAAGAAAACCCATGGATGGAAGACAAAACTCCAGTAGAATCATGGGAGGAAATCCCATATTTGGGGAAGAGAGAAGACCAGTGGTGCGGCTCATTGATTGGGCTAACAAGCAGGGCCACCTGGGCAAAGAACATCCAAACAGCAATAAATCAAGTTAGATCCCTAATAGGCAATGAGGAATACACAGACTACATGCCATCTATGAAAAGATTCAGAAGAGAAGAGGAAGAGGCAGGAGTCTTGTGG
>S13
AAACGCGAGAGAAACCGCGTGTCAACTGTGCAGCAGCTGACAAAGAGATTCTCACTTGGAATGCTACAGGGACGAGGACCACTGAAACTGTTCATGGCCCTGGTGGCATTCCTTCGTTTCCTAACAATCCCGCCAACAGCAGGGATATTAAAAAGATGGGGAACAATCAAAAAATCAAAGGCTATCAATGTCTTGAGAGGGTTCAGGAAAGAGATTGGAAGGATGCTGAACATCTTGAACAGGAGACGCAGAACTGCAGGTATAGTTATTATGATGATCCCAACAGTGATGGCGTTCCATTTAACCACACGCAATGGAGAACCACACATGATCGTCAGTAGACAAGAGAAAGGGAAAAGTCTTCTGTTTAAAACAGAGAACGGTGTGAACATGTGCACCCTCATGGCCATGGATCTTGGTGAGCTGTGTGAAGACACAATCACTTACAATTGTCCTCTTCTCAGGCAGAATGAACCAGAAGACATAGACTGTTGGTGCAACTCTACGTCTACATGGGTAACTTATGGGACATGCACCGCTACAGGAGAACACAGAAGGGAAAAAAGATCAGTGGCACTCGTTCCACATGTGGGAATGGGACTGGAGACACGAACTGAAACATGGATGTCATCAGAAGGGGCCTGGAAACATGCACAGAGAATTGAAACTTGGATCTTGAGGCATCCAGGCTTCACCATAATGGCAGCACTCCTGGCATACACCATAGGAACGACATATTTCCAAAGAGTCCTGATTTTCATCTTACTGACAGCTGTTGCTCCTTCAATGACAATGCGTTGTATAGGAATATCAAATAGAGACTTTGTGGAAGGGGTTTCAGGAGGAAGCTGGGTTGACATAGTCCTGGAACATGGAAGCTGTGTGACGACGATGGCAAAAAATAAACCAACATTGGATTTTGAACTGATAAAGACAGAAGCGAAACATCCCGCCACTCTAAGGAAGTATTGCATAGAGGCAAAGCTGACCAACACAACAACAGCATCTCGCTGCCCAACACAAGGAGAACCTAGCCTAAATGAAGAACAGGACAAAAGATTTGTCTGCAAACACTCCATGGTAGATAGAGGATGGGGAAATGGATGCGGATTATTTGGAAAGGGAGGTATCGTGACCTGTGCAATGTTCACATGCAAAAAGAACATGGAAGGGAAAATCGTGCAACCAGAAAACTTGGAGTACACCATTGTGATAACACCTCACTCAGGGGAAGAGAATGCAGTCGGAAATGACACAGGAAAACACGGCAAGGAAATCAAAGTAACACCACAGAGTTCCATCACAGAAGCAGAACTAACAGGCTATGGCACTGTCACGATGGAATGCTCTCCGAGAACGGGACTCGACTTCAATGAGATGGTGTTGCTGCAAATGGAAAACAAAGCTTGGCTGGTGCACAGGCAATGGTTCTTAGACCTGCCATTACCATGGCTGCCCGGAGCAGACACACAAGGATCAAATTGGATACAGAAGGAGACATTGGTCACTTTCAAAAATCCCCATGCAAAGAAACAGGATGTTGTTGTTCTAGGATCCCAAGAAGGGGCTATGCACACAGCACTTACAGGGGCCACGGAAATCCAGATGTCATCAGGAAACTTACTGTTCACAGGACATCTTAAATGTAGGCTGAGAATGGACAAACTACAGCTCAAAGGAATGTCATATTCCATGTGTACAGGAAAGTTCAAAGTTGTGAAGGAAATAGCAGAAACACAACATGGAACAATAGTTATCAGAGTACAATATGAAGGGGACGGTTCTCCGTGCAAGATCCCTTTTGAAATAATGGATTTGGAAAAAAGACATGTCTTAGGTCGCTTGATCACAGTCAACCCAATTGTCACAGAAAAAGACAGCCCAGTCAACATAGAAGCAGAACCTCCATTCGGAGACAGCTACATCATTATAGGAGTAGAACCGGGACAACTGAAGCTCAGCTGGTTTAAGAAAGGAAGCTCTATTGGCCAAATGTTTGAGACAACAATGAGAGGAGCGAAGAGAATGGCCATTTTAGGTGACACAGCTTGGGATTTTGGATCCCTGGGAGGAGTGTTCACATCTATAGGAAAGGCCCTCCACCAAGTCTTTGGAGCAATCTATGGGGCTGCCTTCAGTGGGGTTTCATGGACTATGAAAATCCTCATAGGAGTTGTCATCACATGGATAGGAATGAATTCACGTAGCACTTCACTGTCTGTGTCACTAGTATTAGTGGGAGTCGTGACATTGTACTTGGGAGTTATGGTGCAGGCCGATAGTGGTTGCGTTGTGAGCTGGAAAAACAAAGAACTGAAATGTGGCAGCGGGATTTTTATCACAGACAACGTGCATACATGGACAGAACAATATAAATTCCAACCAGAATCCCCTTCAAAGCTGGCTTCAGCTATCCAGAAGGCTCATGAAGAAGGCATTTGTGGAATCCGCTCAGTAACAAGACTGGAGAATCTGATGTGGAAACAAATAACACCAGAACTGAATCACATTCTAACAGAAAATGAGGTAAAGCTGACTATCATGACAGGAGACATTAAAGGAATCATGCAGGCAGGAAAACGATCCCTGCGGCCTCAACCCACTGAGCTGAAGTACTCTTGGAAAGCATGGGGCAAAGCGAAAATGCTCTCCACAGAGCTTCATAACCACACCTTTCTCATTGATGGCCCCGAAACAGCAGAATGTCCCAACACAAATAGAGCTTGGAACTCACTAGAGGTTGAAGACTATGGCTTTGGAGTATTCACCACTAACATATGGCTGAAATTGAAAGAAAGGCAGGATGTATCTTGTGACTCAAAACTCATGTCAGCAGCCATAAAAGACAACAGAGCCGTCCACGCCGACATGGGTTATTGGATAGAAAGTGCACTCAATGACACATGGAAGATTGAGAAAGCCTCCTTTATTGAAGTCAAAAGCTGCCACTGGCCAAAGTCACACACTCTCTGGAGTAATGGAGTGCTAGAAAGTGAGATGATAATTCCAAAGAATTTTGCAGGACCAGTGTCACAACACAATTACAGACCAGGCTATCATACACAAACGGCAGGACCTTGGCATCTAGGCAGGCTTGAGATGGACTTTGATTTCTGCGAAGGAACTACAGTGGTGGTGACTGAAGACTGTGGAAATAGAGGACCCTCCTTAAGAACAACTACTGCTTCTGGAAAACTCATAACAGAATGGTGCTGCCGATCTTGCACATTACCACCGCTAAGGTACAGAGGTGAGGATGGATGCTGGTATGGAATGGAAATCAGACCATTGAAAGAGAAAGAAGAGAACTTGGTCAACTCTTTGGTCACAGCCGGATATGGACAGATTGACAACTTCTCACTAGGAGTCTTGGGAATGGCATTGTTCCTGGAAGAGATGCTTAGAACCCGAGTAGGGACGAAACATGCAATATTACTAGTTGCAGTCTCTTTCGTGACATTGATCACAGGGAACATGTCCTTTCGAGATTTGGGGAGAGTGATGGTCATGGTGGGCGCTACTATGACGGATGACATAGGCATGGGCGTGACCTATCTTGCCCTATTAGCAGCCTTCAAGGTCAGACCAACTTTTGCAGCTGGACTACTCTTAAGAAAGCTGACCTCCAAGGAATTGATGATGACCACCATAGGAATCGTACTCCTCTCTCAGAGCACCATACCAGAGACCATACTTGAACTGACTGACGCGTTGGCTTTGGGGATGATGGTTCTCAAAATAGTAAGAAACATGGAAAAGTATCAACTAGCAGTGACTATCATGGCTATCTTGTGCGTCCCAAATGCAGTGATATTACAAAACGCATGGAAAGTGAGCTGCACAGCACTGGCAGTGGTGTCCGTTTCCCCACTGCTTTTAACATCTTCACAGCAGAAAACGGATTGGATACCACTGGCGTTGACGATCAAAGGCCTTAATCCAACAGCCATTTTCTTAACAACCCTCTCAAGAACTAGCAAGAAAAGGAGCTGGCCACTAAATGAGGCTATTATGGCAGTCGGGATGGTGAGCATTTTAGCCAGTTCTTTCTTAAAGAATGACATTCCCATGACAGGACCACTAGTGGCTGGAGGGCTTCTCACTGTGTGTTACGTGCTCACTGGAAGATCGGCTGATTTGGAACTGGAGAGAGCTGCTGACATAAGATGGGAAGAACAGGCAGAGATATCAGGAAGCAGTCCAATTTTGTCGATAACAATATCGGAAGATGGCAGCATGTCGATAAAAAATGAAGAAGAAGAACAAACACTGACCATACTGATTAGAACAGGACTGCTGGTGATATCAGGACTTTTTCCCGTGTCAATACCAATCACGGCAGCTGCATGGTACCTGTGGGAAGTGAAGAAACAACGAGCCGGAGTATTGTGGGATGTCCCTTCACCTCCACCTGTGGGAAGGGCCGAACTGGAAGATGGAGCCTATAGAATCAAGCAGAAAGGGATTTTGGGATACTCGCAGATAGGAGCCGGAGTCTACAAAGAAGGAACTTTCCACACAATGTGGCATGTCACACGTGGTGCTGTTCTAATGCATAAAGGGAAGAGAATTGAACCATCATGGGCGGACGTCAAGAAGGACCTAATATCGTATGGAGGAGGTTGGAAGCTAGAAGGAGAATGGAAGGAAGGAGAAGAAGTCCAGGTCCTGGCATTAGAGCCTGGAAAGAATCCAAGAGCCGTCCAAACAAAACCCGGTCTTTTCAAAACCAACACTGGGACCATAGGCGCCGTATCTCTGGACTTTTCTCCTGGAACGTCAGGATCTCCAATTGTCGACAGAAAAGGAAAAGTTGTGGGCCTTTATGGCAACGGTGTCGTCACAAGGAGTGGAACATACGTGAGTGCCATAGCCCAGACTGAAAAAAGCATTGAAGACAACCCAGAGATTGAAGATGACATCTTTCGAAAGAAAAGACTGACCATCATGGACCTCCACCCAGGAGCAGGAAAAACAAAGAGATACCTTCCAGCAATAGTCAGAGAAGCCATAAAACGAGGCTTGAGAACACTAATCCTGGCCCCCACTAGAGTTGTGGCGGCTGAAATGGAAGAGGCTCTCAGAGGACTTCCAATAAGATATCAAACCCCAGCTATCAGAGCTGAGCATACTGGACGGGAGATTGTGGATCTAATGTGTCATGCCACATTCACCATGAGGCTACTATCACCAATTAGAGTGCCAAATTACAACCTGATTATCATGGATGAAGCCCATTTCACAGACCCAGCAAGCATAGCGGCTAGAGGATACATCTCAACTCGAGTAGAGATGGGTGAAGCAGCTGGGATTTTCATGACAGCTACCCCTCCTGGAAGCAGAGACCCATTTCCTCAGAGCAACGCACCAATCATGGATGAAGAAAGGGAAATTCCTGAGCGTTCGTGGAACTCTGGACATGAGTGGGTTACGGATTTTAAAGGGAAGACTGTTTGGTTTGTTCCAAGTATAAAAGCAGGAAATGATATAGCAGCTTGCCTGAGAAAGAATGGGAAGAAAGTGATACAACTCAGCAGGAAGACCTTTGATTCTGAATATATCAAGACTAGGACCAATGATTGGGACTTTGTGGTCACGACAGACATTTCAGAAATGGGTGCTAACTTCAAGGCTGAAAGGGTTATAGACCCCAGACGCTGCATGAAACCAGTCATACTAACAGACGGTGAAGAGCGGGTTATCCTGGCAGGACCCATGCCAGTGACCCACTCTAGTGCAGCACAAAGAAGAGGGAGAGTAGGAAGAAATCCAAAAAATGAAAATGACCAGTATATATACATGGGGGAACCTCTGGAAAATGATGAAGACTGCGCACACTGGAAAGAAGCTAAGATGCTTCTAGATAACATCAACACGCCTGAAGGAATCATTCCCAGCATGTTTGAACCAGAGCGTGAGAAGGTCGACGCCATTGATGGTGAATACCGCTTGAGAGGAGAAGCGAGGAAAACATTTGTGGACCTAATGAGAAGAGGAGACCTACCAGTTTGGCTAGCCTACAGAGTGGCAGCTGAAGGTATCAACTACGCAGACAGAAGATGGTGCTTTGATGGAGTCAAGAACAACCAAATCTTGGAAGAAAATGTGGAAGTGGAAATTTGGACAAAAGAAGGAGAAAGGAAGAAATTAAAACCCAGATGGTTAGATGCTAGGGTCTACTCTGACCCACTGGCACTTAAAGAATTCAAGGAATTCGCAGCTGGAAGAAAATCCCTGACCCTGAATCTAATCACCGAGATGGGTAGGCTCCCAACCTTCATGACCCAGAAAGCAAGGAATGCATTGGACAACTTAGCAGTCCTACATACGGCTGAAGCAGGCGGAAGGGCGTACAATCATGCTCTTAGTGAACTGCCGGAGACTCTGGAGACATTGCTTTTACTGACACTTTTGGCCACAGTCACAGGCGGAATCTTCCTGTTCTTGATGAGCGGAAAGGGTATAGGGAAGATGACCCTGGGAATGTGCTGCATAGTCACAGCTAGTATTCTTCTATGGTATGCACAAATACAGCCACATTGGATAGCAGCTTCAATAATACTGGAGTTTTTTCTCATAGTCTTGCTCATTCCAGAACCAGAAAAGCAGAGAACACCCCAAGACAACCAATTAACTTATGTTGTCATAGCCATCCTCACAGTGGTGGCCGCAACCATGGCAAACGAGATGGGTTTCCTGGAAAAAACAAAGAAAGATTTCGGATTGGGAAGCATCACAACCCAGCAACCTGAGAGCAATATCCTGGACATAGATCTACGTCCTGCATCAGCTTGGACTCTATATGCTGTGGCAACAACTTTCATCACACCAATGTTGAGACATAGCATTGAAAATTCCTCAGTGAATGTGTCTCTAACAGCCATTGCCAACCAAGCCACAGTGTTAATGGGTCTTGGGAAAGGATGGCCATTGTCGAAAATGGACATCGGAGTTCCCCTTCTCGCTATCGGATGCTATTCACAAGTCAACCCCATAACCCTCACAGCAGCCCTTCTCTTATTGGTAGCACATTATGCTATCATAGGGCCAGGACTCCAAGCGAAAGCAACCAGAGAGGCTCAGAAAAGAGCAGCAGCGGGCATCATGAAAAACCCAACTGTGGATGGAATAACAGTGATTGACCTAGATCCAATACCATATGATCCAAAGTTTGAAAAGCAGTTGGGACAAGTAATGCTCTTAGTTCTCTGCGTGACTCAAGTATTGATGATGAGGACTACATGGGCCTTATGTGAAGCTCTAACTTTAGCGACCGGGCCCATCTCTACACTGTGGGAAGGAAATCCAGGGAGATTTTGGAATACAACTATTGCAGTGTCAATGGCTAACATTTTTAGAGGGAGTTATCTGGCCGGAGCCGGACTTCTCTTTTCTATCATGAAGAACACGGCCAACACAAGAAGGGGAACTGGCAACACAGGAGAAACGCTTGGAGAGAAATGGAAAAACCGGTTGAATGCATTGGGGAAGAGTGAATTCCAGATCTATAAGAAAAGTGGAATCCAGGAAGTGGATAGAACGTTAGCAAAAGAAGGCATCAAGAGAGGAGAAACGGACCATCACGCTGTGTCGCGAGGCTCAGCGAAACTGAGATGGTTCGTCGAGAGAAACCTTGTCACACCAGAAGGGAAAGTAGTGGACCTTGGCTGCGGCAGAGGGGGCTGGTCATATTATTGTGGGGGACTAAAGAATGTAAAGGAAGTCAAAGGCCTAACAAAAGGAGGACCAGGACACGAAGAACCCATTCCCATGTCAACATATGGTTGGAATCTGGTGCGTCTGCAAAGTGGAGTCGATGTCTTCTTTACTCCGCCAGAAAAGTGTGACACATTGCTGTGTGACATAGGGGAGTCGTCACCAAACCCCACGGTTGAGGCAGGACGAACACTCAGAGTTCTAAACTTAGTGGAAAACTGGCTGAACAATAATACCCAATTTTGCATAAAGGTTCTTAATCCATATATGCCTTCAGTTATAGAAAAAATGGAAGCGCTACAAAGGAAATACGGAGGAGCTTTGGTGAGGAATCCACTCTCACGAAATTCCACACACGAGATGTACTGGGTATCCAATGCTTCCGGGAACATAGTGTCATCAGTGAACATGATTTCAAGAATGTTAATTAACAGATTCACAATGAGACACAAGAAGGCCACATACGAGCCGGATGTTGATCTCGGAAGTGGAACCCGCAACATCGGAATTGAAAGTGAAGTACCAAATCTAGACATAATTGGGAAAAGAATAGAAAAAATAAAACAAGAGCATGAAACATCATGGCACTATGATCAAGACCACCCATACAAAACGTGGGCCTACCATGGCAGCTACGAAACAAAACAGACTGGATCAGCATCATCCATGGTGAACGGAGTGGTTAGGCTGCTAACAAAACCTTGGGACGTCATTCCCATGGTGACACAGATGGCAATGACAGACACGACTCCATTTGGACAACAGCGCGTTTTCAAAGAGAAAGTGGACACGAGAACCCAAGAACCAAAAGAAGGAACGAAAAAACTAATGAAAATCACAGCAGAATGGCTCTGGAAAGAACTAGGAAAGAAAAAGACACCTAGGATGTGCACCAGAGAAGAATTCACAAGAAAGGTGAGAAGCAATGCAGCCTTAGGTGCCATATTCACTGATGAGAACAAGTGGAAGTCGGCACGTGAAGCTGTTGAAGACAGTGGATTTTGGGAATTGGTTGACAAGGAAAGGAATCTCCATCTTGAAGGAAAGTGTGAGACATGTGTGTATAACATGATGGGAAAGAGAGAGAAGAAGCTAGGGGAGTTCGGCAAAGCAAAAGGCAGCAGAGCCATATGGTACATGTGGCTTGGAGCACGCTTCTTAGAGTTTGAAGCCCTGGGATTCTTGAATGAAGATCACTGGTTTTCCAGAGAGAACTCCCTGAGTGGAGTAGAGGGAGAAGGGCTGCACAAACTAGGGTACATTCTAAGAGACGTGAGTAAGAAAGAAGGAGGAGCAATGTACGCCGATGACACCGCAGGATGGGACACAAGAATCACGCTAGAGGACTTGAAAAATGAAGAAATGGTGACAAACCACATGGAAGGAGAACACAAGAAACTTGCTGAAGCCATTTTCAGATTAACGTACCAAAACAAAGTGGTGCGTGTGCAAAGACCGACATCAAGAGGCACAGTAATGGACATTATATCGAGAAGAGACCAAAGAGGTAGTGGACAAGTTGTCACCTACGGCCTCAATACTTTCACCAACATGGAAGCCCAACTGATCAGACAGATGGAGGGAGAAGGAGTCTTCAAAAGCATCCAGCACCTGACAGCCACAGAAGAAATTGCAGTGAAAAACTGGTTAGTAAGAGTGGGGCGTGAGAGGTTATCAAGAATGGCCATCAGCGGAGATGATTGTGTTGTGAAACCCTTAGATGACAGGTTTGCAAACGCTCTAACAGCTTTAAATGACATGGGAAAGGTCAGGAAAGACATACAACAATGGGAACCTTCAAGAGGATGGAACGATTGGACACAAGTGCCCTTTTGTTCACACCATTTCCATGAGTTAATCATGAAGGACGGTCGTGTACTTGTGGTTCCATGTAGAAACCAAGATGAACTGATTGGTAGGGCCCGAATTTCCCAGGGAGCCGGGTGGTCCTTGCGGGAAACAGCTTGTTTGGGGAAGTCTTATGCCCAAATGTGGAGCCTAATGTACTTCCACAGACGTGACCTCAGGCTGGCGGCAAACGCTATTTGCTCGGCGGTCCCTTCACATTGGGTTCCAACAAGTCGAACAACCTGGTCCATACACGCCACACATGAGTGGATGACAACAGAAGACATGCTGACAGTCTGGAACAGGGTGTGGATTCAAGAAAACCCATGGATGGAAGACAAAACTCCAGTAGAATCATGGGAGGAAATCCCATATTTGGGGAAGAGAGAAGACCAGTGGTGCGGCTCATTGATTGGGCTAACAAGCAGGGCCACCTGGGCAAAGAACATCCAAACAGCAATAAATCAAGTTAGATCCCTAATAGGCAATGAGGAATACACAGACTACATGCCATCTATGAAAAGATTCAGAAGAGAAGAGGAAGAGGCAGGAGTCTTGTGG
>S15
AAACGCGAGAGAAACCGCGTGTCAACTGTGCAGCAGCTGACAAAGAGATTCTCACTTGGAATGCTACAGGGACGAGGACCACTGAAACTGTTCATGGCCCTGGTGGCATTCCTTCGTTTCCTAACAATCCCGCCAACAGCAGGGATATTAAAAAGATGGGGAACAATCAAAAAATCAAAGGCTATCAATGTCTTGAGAGGGTTCAGGAAAGAGATTGGAAGGATGCTGAACATCTTGAACAGGAGACGCAGAACTGCAGGTATAGTTATTATGATGATCCCAACAGTGATGGCGTTCCATTTAACCACACGCAATGGAGAACCACACATGATCGTCAGTAGACAAGAGAAAGGGAAAAGTCTTCTGTTTAAAACAGAGAACGGTGTGAACATGTGCACCCTCATGGCCATGGATCTTGGTGAACTGTGTGAAGACACAATCACTTACAATTGTCCTCTTCTCAGGCAGAATGAACCAGAAGACATAGACTGTTGGTGCAACTCTACGTCTACATGGGTAACTTATGGGACATGCACCGCTACAGGAGAACACAGAAGGGAAAAAAGATCAGTGGCACTCGTTCCACATGTGGGAATGGGACTGGAGACACGAACTGAAACATGGATGTCATCAGAAGGGGCCTGGAAACATGCACAGAGAATTGAAACTTGGGTCTTGAGACATCCAGGCTTCACCATAATGGCAGCACTCCTGGCATACACCATAGGAACGACATATTTCCAAAGAGTCCTGATTTTCATCTTACTGACAGCTGTTGCTCCTTCAATGACAATGCGTTGTATAGGAATATCAAATAGAGACTTTGTGGAAGGGGTTTCAGGAGGAAGCTGGGTTGACATAGTCCTGGAACATGGAAGCTGTGTGACGACGATGGCAAAAAACAAACCAACATTGGATTTTGAACTGATAAAGACAGAAGCGAAACATCCCGCCACTCTAAGGAAGTATTGCATAGAGGCAAAGCTGACCAACACAACAACAGCATCTCGCTGCCCAACACAAGGAGAACCTAGCCTAAATGAAGAACAGGACAAAAGATTTGTCTGCAAACACTCCATGGTAGATAGAGGATGGGGAAATGGATGCGGATTATTTGGAAAGGGAGGTATCGTGACCTGTGCAATGTTCACATGCAAAAAGAACATGGAAGGGAAAATCGTGCAACCAGAAAACTTGGAGTACACCATTGTGATAACACCTCACTCAGGGGAAGAGAATGCAGTCGGAAATGACACAGGAAAACATGGCAAGGAAATTAAAGTAACACCACAGAGTTCCATCACAGAAGCAGAACTAACAGGCTATGGCACTGTCACGATGGAATGCTCTCCGAGAACGGGACTCGACTTCAATGAGATGGTGTTGCTGCAAATGGAAAACAAAGCTTGGCTGGTGCACAGGCAATGGTTCTTAGACCTGCCATTACCATGGCTGCCCGGAGCAGACACACAAGGATCAAATTGGATACAGAAGGAGACATTGGTCACTTTCAAAAATCCCCATGCAAAGAAACAGGATGTTGTTGTTCTAGGATCCCAAGAAGGGGCTATGCACACAGCACTTACAGGGGCCACGGAAATCCAGATGTCATCAGGAAACTTACTGTTCACAGGACATCTTAAATGTAGGCTGAGAATGGACAAACTACAGCTCAAAGGAATGTCATATTCCATGTGTACAGGAAAGTTCAAAGTTGTGAAGGAAATAGCAGAAACACAACATGGAACAATAGTTATCAGAGTACAATATGAAGGGGACGGTTCTCCGTGCAAGATCCCTTTTGAAATAATGGATTTGGAAAAAAGACATGTCTTAGGTCGCTTGATCACAGTCAACCCAATTGTCACAGAAAAAGACAGCCCAGTCAACATAGAAGCAGAACCTCCATTCGGAGACAGCTACATCATTATAGGAGTAGAACCGGGACAACTGAAGCTCAGCTGGTTTAAGAAAGGAAGCTCTATTGGCCAAATGTTTGAGACAACAATGAGAGGAGCGAAGAGAATGGCCATTTTAGGTGACACAGCTTGGGATTTTGGATCCCTGGGAGGAGTGTTCACATCTATAGGAAAGGCCCTCCACCAAGTCTTTGGAGCAATCTATGGGGCTGCCTTCAGTGGGGTTTCATGGACTATGAAAATCCTCATAGGAGTTGTCATCACATGGATAGGAATGAATTCACGTAGCACTTCACTGTCTGTGTCACTAGTATTAGTGGGAGTCGTGACATTGTACTTGGGAGTTATGGTGCAGGCCGATAGTGGTTGCGTTGTGAGCTGGAAAAACAAAGAACTGAAATGTGGCAGCGGGATTTTTATCACAGACAACGTGCATACATGGACAGAACAATATAAATTCCAACCAGAATCCCCTTCAAAGCTGGCTTCAGCTATCCAGAAGGCTCATGAAGAAGGCATTTGTGGAATCCGCTCAGTAACAAGACTGGAGAATCTGATGTGGAAACAAATAACACCAGAACTGAATCACATTCTAACAGAAAATGAGGTAAAGCTGACTATCATGACAGGAGACATTAAAGGAATCATGCAGGCAGGAAAACGATCCCTGCGGCCTCAACCCACTGAGCTGAAGTACTCTTGGAAAGCATGGGGCAAAGCGAAAATGCTCTCCACAGAGCTTCATAACCACACCTTTCTCATTGATGGCCCCGAAACAGCAGAATGCCCCAACACAAATAGAGCTTGGAACTCACTAGAGGTTGAAGACTATGGCTTTGGAGTATTCACCACTAACATATGGCTGAAATTGAAAGAAAGGCAGGATGTATCTTGTGACTCAAAACTCATGTCAGCAGCCATAAAAGACAACAGAGCCGTCCACGCCGACATGGGTTATTGGATAGAAAGCGCACTCAATGACACATGGAAGATTGAGAAAGCCTCCTTTATTGAAGTCAAAAGCTGCCACTGGCCAAAGTCACACACTCTCTGGAGTAATGGAGTGCTAGAAAGTGAGATGATAATTCCAAAGAATTTTGCAGGACCAGTGTCACAACACAATTACAGACCAGGCTATCATACACAAACGGCAGGACCCTGGCATCTAGGCAGGCTTGAGATGGACTTTGATTTCTGCGAAGGAACTACAGTGGTGGTGACTGAAGACTGTGGAAATAGAGGACCCTCCTTAAGAACAACTACTGCTTCTGGAAAACTCATAACAGAATGGTGCTGCCGATCTTGCACATTACCACCGCTAAGGTACAGAGGTGAGGATGGATGCTGGTATGGAATGGAAATCAGACCATTGAAAGAGAAAGAAGAGAACTTGGTCAACTCTTTGGTCACAGCCGGATATGGACAGATTGACAACTTCTCACTAGGAGTCTTGGGAATGGCATTGTTCCTGGAAGAGATGCTTAGAACCCGAGTAGGGACGAAACATGCAATATTACTAGTTGCAGTCTCTTTCGTAACATTGATCACAGGGAACATGTCCTTTCGAGATTTGGGGAGAGTGATGGTCATGGTGGGCGCTACTATGACGGATGACATAGGCATGGGCGTGACCTATCTTGCCCTATTAGCAGCCTTCAAGGTCAGACCAACTTTTGCAGCTGGACTACTCTTAAGAAAGCTGACCTCCAAGGAATTGATGATGACCACCATAGGAATCGTACTCCTCTCTCAGAGCACCATACCAGAGACCATACTTGAACTGACTGACGCGTTGGCTTTGGGGATGATGGTTCTCAAAATAGTAAGAAACATGGAAAAGTATCAACTAGCAGTGACTATCATGGCTATCTTGTGCGTCCCAAATGCAGTGATATTACAAAACGCATGGAAAGTGAGCTGCACAGCACTGGCAGTGGTGTCCGTTTCCCCACTGCTTTTAACATCTTCACAGCAGAAAACGGATTGGATACCACTGGCGTTGACGATCAAAGGCCTTAATCCAACAGCCATTTTCTTAACAACCCTCTCAAGAACTAGCAAGAAAAGGAGCTGGCCACTAAATGAGGCTATTATGGCAGTCGGGATGGTGAGCATTTTAGCCAGTTCTTTCTTAAAGAATGACATTCCCATGACAGGACCACTAGTGGCTGGAGGGCTTCTCACTGTGTGTTACGTGCTCACCGGAAGATCGGCTGATTTGGAACTGGAGAGAGCTGCTGACATAAGATGGGAAGAACAGGCAGAGATATCAGGAAGCAGTCCAATTTTGTCGATAACAATATCGGAAGATGGCAGCATGTCGATAAAAAATGAAGAAGAAGAACAAACACTGACCATACTGATTAGAACAGGACTGCTGGTGATATCAGGACTTTTTCCCGTGTCAATACCAATCACGGCAGCTGCATGGTACCTGTGGGAAGTGAAGAAACAACGAGCCGGAGTATTGTGGGATGTCCCTTCACCTCCACCTGTGGGAAGGGCCGAACTGGAAGATGGAGCCTATAGAATCAAGCAGAAAGGGATTTTGGGATACTCGCAGATAGGAGCCGGAGTCTACAAAGAAGGAACTTTCCACACAATGTGGCATGTCACACGTGGTGCTGTTCTAATGCATAAAGGGAAGAGAATTGAACCATCATGGGCGGACGTCAAGAAGGACCTAATATCGTATGGAGGAGGTTGGAAGCTAGAAGGAGAATGGAAGGAAGGAGAAGAAGTCCAGGTCCTGGCATTAGAGCCTGGAAAGAATCCAAGAGCCGTCCAAACAAAACCCGGTCTTTTCAAAACCAACACTGGGACCATAGGCGCCGTATCTCTGGACTTTTCTCCTGGAACGTCAGGATCTCCAATTGTCGACAGAAAAGGAAAAGTTGTGGGCCTTTATGGCAACGGTGTCGTCACAAGGAGTGGAACATACGTGAGTGCCATAGCCCAGACTGAAAAAAGCATTGAAGACAACCCAGAGATTGAAGATGACATCTTTCGAAAGAAAAGACTGACCATCATGGACCTCCACCCAGGAGCAGGAAAAACAAAGAGATACCTTCCAGCAATAGTCAGAGAAGCCATAAAACGAGGCTTGAGAACACTAATCCTGGCCCCCACTAGAGTTGTGGCGGCTGAAATGGAAGAGGCTCTCAGAGGACTTCCAATAAGATATCAAACCCCAGCTATCAGAGCTGAGCACACTGGACGGGAGATTGTGGATCTAATGTGTCATGCCACATTCACCATGAGGCTACTATCACCAATTAGAGTGCCAAATTACAACCTGATTATCATGGATGAAGCCCATTTCACAGACCCAGCAAGCATAGCGGCTAGAGGATACATCTCAACTCGAGTAGAGATGGGTGAAGCAGCTGGGATTTTCATGACAGCTACCCCTCCTGGAAGCAGAGACCCATTTCCTCAGAGCAACGCACCAATCATGGATGAAGAAAGGGAAATTCCTGAGCGTTCGTGGAACTCTGGACATGAGTGGGTTACGGATTTTAAAGGGAAGACTGTTTGGTTTGTTCCAAGTATAAAAGCAGGAAATGATATAGCAGCTTGCCTGAGAAAGAATGGGAAGAAAGTGATACAACTCAGCAGGAAGACCTTTGATTCTGAATATATCAAGACTAGGACCAATGATTGGGACTTTGTGGTCACGACAGACATTTCAGAAATGGGTGCTAACTTCAAGGCTGAGAGGGTTATAGACCCCAGACGCTGCATGAAACCAGTCATACTAACAGACGGTGAAGAGCGGGTTATCCTGGCAGGACCCATGCCAGTGACCCACTCTAGTGCAGCACAAAGAAGAGGGAGAGTAGGAAGAAATCCAAAAAATGAAAATGACCAGTATATATACATGGGGGAACCTCTGGAAAATGATGAAGACTGCGCACACTGGAAAGAAGCTAAGATGCTTCTAGATAACATCAACACGCCTGAAGGAATCATTCCCAGCATGTTTGAACCAGAGCGTGAGAAGGTCGACGCCATTGATGGTGAATACCGCTTGAGAGGAGAAGCGAGGAAAACATTTGTGGACCTAATGAGAAGAGGAGACCTACCAGTTTGGCTAGCCTACAGAGTGGCAGCTGAAGGTATCAACTACGCAGACAGAAGATGGTGCTTTGATGGAGTCAAGAACAACCAAATCTTGGAAGAAAATGTGGAAGTGGAAATTTGGACAAAAGAAGGAGAAAGGAAGAAATTAAAACCCAGATGGTTAGATGCTAGGGTCTACTCTGACCCACTGGCACTTAAAGAATTCAAGGAATTCGCAGCTGGAAGAAAATCCCTGACCCTGAATCTAATCACCGAGATGGGTAGGCTCCCAACCTTCATGACCCAGAAAGCAAGGAATGCACTGGACAACTTAGCAGTCCTACATACGGCTGAAGCAGGCGGAAGGGCGTACAATCATGCTCTTAGTGAACTGCCGGAGACTCTGGAGACATTGCTCTTACTGACACTTTTGGCCACAGTCACAGGCGGAATCTTCCTGTTCTTGATGAGCGGAAAGGGTATAGGGAAGATGACCCTGGGAATGTGCTGCATAGTCACAGCTAGTATTCTTCTATGGTATGCACAAATACAGCCACATTGGATAGCAGCTTCAATAATACTGGAGTTTTTTCTCATAGTCTTGCTCATTCCAGAACCAGAAAAGCAGAGAACACCCCAAGATAACCAATTAACTTATGTTGTCATAGCCATCCTCACAGTGGTGGCCGCAACCATGGCAAACGAGATGGGTTTCCTGGAAAAAACAAAGAAAGATTTTGGATTGGGAAGCATCACAACCCAGCAACCTGAGAGCAATATCCTGGACATAGATCTACGTCCTGCATCAGCTTGGACTCTATATGCTGTGGCAACAACTTTCATCACACCAATGTTGAGACATAGCATTGAAAATTCCTCAGTGAATGTGTCTCTAACAGCCATTGCCAACCAAGCCACAGTGTTAATGGGTCTTGGGAAAGGATGGCCATTGTCGAAAATGGACATCGGAGTTCCCCTTCTCGCTATCGGATGCTATTCACAAGTCAACCCCATAACCCTCACAGCAGCCCTTCTCTTATTGGTAGCACATTATGCTATCATAGGGCCAGGACTCCAAGCGAAAGCAACCAGAGAGGCTCAGAAAAGAGCAGCAGCGGGCATCATGAAAAACCCAACTGTGGATGGAATAACAGTGATTGACCTAGATCCAATACCATATGATCCAAAGTTTGAAAAGCAGTTGGGACAAGTAATGCTCTTAGTTCTCTGCGTGACTCAAGTATTGATGATGAGGACTACATGGGCCTTATGTGAAGCTCTAACTTTAGCGACCGGGCCCATCTCTACACTGTGGGAAGGAAATCCAGGGAGATTTTGGAATACAACTATTGCAGTGTCAATGGCTAACATTTTTAGAGGGAGTTATCTGGCCGGAGCCGGACTTCTCTTTTCTATCATGAAGAACACGGCCAACACAAGAAGGGGAACTGGCAACACAGGAGAAACGCTTGGAGAGAAATGGAAAAACCGGTTGAATGCATTGGGGAAGAGTGAATTCCAGATCTATAAGAAAAGTGGAATCCAGGAAGTGGATAGAACGTTAGCAAAAGAAGGCATCAAGAGAGGAGAAACGGACCATCACGCTGTGTCGCGAGGCTCAGCGAAACTGAGATGGTTCGTCGAGAGAAACCTTGTCACACCAGAAGGGAAAGTAGTGGACCTTGGCTGCGGCAGAGGGGGCTGGTCATACTATTGTGGGGGACTAAAGAATGTAAAGGAAGTCAAAGGCCTAACAAAAGGAGGACCAGGACACGAAGAACCCATTCCCATGTCAACATATGGTTGGAATCTGGTGCGTCTGCAAAGTGGAGTCGATGTCTTTTTCACTCCGCCAGAAAAGTGTGACACATTGCTGTGTGACATAGGGGAGTCGTCACCAAACCCCACGGTTGAGGCAGGACGAACACTCAGAGTTCTAAACTTAGTGGAAAACTGGCTGAACAATAATACCCAATTTTGCATAAAGGTTCTTAATCCATATATGCCTTCAGTTATAGAAAAAATGGAAGCGCTACAAAGGAAATACGGAGGAGCTTTGGTGAGGAATCCACTCTCACGAAATTCCACACACGAGATGTACTGGGTATCCAATGCTTCCGGGAACATAGTGTCATCAGTGAACATGATTTCAAGAATGTTAATTAACAGATTCACAATGAGACACAAGAAGGCCACATACGAGCCGGATGTTGATCTCGGAAGTGGAACCCGCAACATCGGAATTGAAAGTGAAGTACCAAATCTAGACATAATTGGGAAAAGAATAGAAAAAATAAAACAAGAGCATGAAACATCATGGCACTATGATCAAGACCACCCATACAAAACGTGGGCCTACCATGGCAGCTACGAAACAAAACAGACTGGATCAGCATCATCCATGGTGAACGGAGTGGTTAGGCTGCTAACAAAACCTTGGGACGTCATTCCCATGGTGACACAGATGGCAATGACAGACACGACTCCATTTGGACAACAGCGCGTTTTCAAAGAGAAAGTGGACACGAGAACCCAAGAACCAAAAGAAGGAACGAAAAAACTAATGAAAATCACAGCAGAATGGCTCTGGAAAGAACTAGGAAAGAAAAAGACACCTAGGATGTGCACCAGAGAAGAATTCACAAGAAAGGTGAGAAGCAATGCAGCCTTAGGTGCCATATTCACTGATGAGAACAAGTGGAAGTCGGCACGTGAAGCTGTTGAAGACAGTGGATTTTGGGAATTGGTTGACAAGGAAAGGAATCTCCATCTTGAAGGAAAGTGTGAGACATGTGTGTATAACATGATGGGAAAGAGAGAGAAGAAGCTAGGGGAGTTCGGCAAAGCAAAAGGCAGCAGAGCCATATGGTACATGTGGCTTGGAGCACGCTTCTTAGAGTTTGAAGCCCTGGGATTCTTGAATGAAGATCACTGGTTTTCCAGAGAGAACTCCCTGAGTGGAGTAGAGGGAGAAGGGCTGCACAAACTAGGCTACATTCTAAGAGACGTGAGTAAGAAAGAAGGAGGAGCAATGTACGCCGATGACACCGCAGGATGGGACACAAGAATCACGCTAGAGGACTTGAAAAATGAAGAAATGGTGACAAACCACATGGAAGGAGAACACAAGAAACTTGCTGAAGCCATTTTCAGATTAACGTACCAAAACAAAGTGGTGCGTGTGCAAAGACCGACATCAAGAGGCACAGTAATGGACATTATATCGAGAAGAGACCAAAGAGGTAGTGGACAAGTTGTCACCTACGGCCTCAATACTTTCACCAACATGGAAGCCCAACTGATCAGACAGATGGAGGGAGAAGGAGTCTTCAAAAGCATCCAGCACCTGACAGCCACAGAAGAAATTGCAGTGAAAAACTGGTTAGTAAGAGTGGGGCGTGAGAGGTTATCAAGAATGGCCATCAGCGGAGATGATTGTGTTGTGAAACCCTTAGATGACAGGTTTGCAAACGCTCTAACAGCTTTAAATGACATGGGAAAGGTCAGGAAAGACATACAACAATGGGAACCTTCAAGAGGATGGAACGATTGGACACAAGTGCCCTTTTGTTCACACCATTTCCATGAGTTAATCATGAAGGACGGTCGTGTACTTGTGGTTCCATGTAGAAACCAAGATGAACTGATTGGTAGGGCCCGAATTTCCCAGGGAGCCGGGTGGTCCTTGCGGGAAACAGCTTGTTTGGGGAAGTCTTATGCCCAAATGTGGAGCCTAATGTACTTCCACAGACGTGACCTTAGGCTGGCGGCAAACGCTATTTGCTCGGCGGTCCCTTCACATTGGGTTCCAACAAGTCGAACAACCTGGTCCATACACGCCACACATGAGTGGATGACAACAGAAGATATGCTGACAGTCTGGAACAGGGTGTGGATTCAAGAAAACCCATGGATGGAAGACAAAACTCCAGTAGAATCATGGGAGGAAATCCCATATTTGGGGAAGAGAGAAGACCAGTGGTGCGGCTCATTGATTGGGCTAACAAGCAGGGCCACCTGGGCAAAGAACATCCAAACAGCAATAAATCAAGTTAGATCCCTAATAGGCAATGAGGAATACACAGACTACATGCCATCTATGAAAAGATTCAGAAGAGAAGAGGAAGAGGCAGGAGTCTTGTGG
>S56
AAACGCGAGAGAAACCGCGTGTCAACTGTGCAGCAGCTGACAAAGAGATTCTCACTTGGAATGCTACAGGGACGAGGACCACTGAAACTGTTCATGGCCCTGGTGGCATTCCTTCGTTTCCTAACAATCCCGCCAACAGCAGGGATATTAAAAAGATGGGGAACAATCAAAAAATCAAAGGCTATCAATGTCTTGAGAGGGTTCAGGAAAGAGATTGGAAGGATGCTGAACATCTTGAACAGGAGACGCAGAACTGCAGGTATAGTTATTATGATGATCCCAACAGTGATGGCGTTCCATTTAACCACACGCAATGGAGAACCACACATGATCGTCAGTAGACAAGAGAAAGGGAAAAGTCTTCTGTTTAAAACAGAGAACGGTGTGAACATGTGCACCCTCATGGCCATGGATCTTGGTGAACTGTGTGAAGACACAATCACTTACAATTGTCCTCTTCTCAGGCAGAATGAACCAGAAGACATAGACTGTTGGTGCAACTCTACGTCTACATGGGTAACTTATGGGACATGCACCGCTACAGGAGAACACAGAAGGGAAAAAAGATCAGTGGCACTCGTTCCACATGTGGGAATGGGACTGGAGACACGAACTGAAACATGGATGTCATCAGAAGGGGCCTGGAAACATGCACAGAGAATTGAAACTTGGGTCTTGAGACATCCAGGCTTCACCATAATGGCAGCACTCCTGGCATACACCATAGGAACGACATATTTCCAAAGAGTCCTGATTTTCATCTTACTGACAGCTGTTGCTCCTTCAATGACAATGCGTTGTATAGGAATATCAAATAGAGACTTTGTGGAAGGGGTTTCAGGAGGAAGCTGGGTTGACATAGTCCTGGAACATGGAAGCTGTGTGACGACGATGGCAAAAAACAAACCAACATTGGATTTTGAACTGATAAAGACAGAAGCGAAACATCCCGCCACTCTAAGGAAGTATTGCATAGAGGCAAAGCTGACCAACACAACAACAGCATCTCGCTGCCCAACACAAGGAGAACCTAGCCTAAATGAAGAACAGGACAAAAGATTTGTCTGCAAACACTCCATGGTAGATAGAGGATGGGGAAATGGATGCGGATTATTTGGAAAGGGAGGTATCGTGACCTGTGCAATGTTCACATGCAAAAAGAACATGGAAGGGAAAATCGTGCAACCAGAAAACTTGGAGTACACCATTGTGATAACACCTCACTCAGGGGAAGAGAATGCAGTCGGAAATGACACAGGAAAACATGGCAAGGAAATTAAAGTAACACCACAGAGTTCCATCACAGAAGCAGAACTAACAGGCTATGGCACTGTCACGATGGAATGCTCTCCGAGAACGGGACTCGACTTCAATGAGATGGTGTTGCTGCAAATGGAAAACAAAGCTTGGCTGGTGCACAGGCAATGGTTCTTAGACCTGCCATTACCATGGCTGCCCGGAGCAGACACACAAGGATCAAATTGGATACAGAAGGAGACATTGGTCACTTTCAAAAATCCCCATGCAAAGAAACAGGATGTTGTTGTTCTAGGATCCCAAGAAGGGGCTATGCACACAGCACTTACAGGGGCCACGGAAATCCAGATGTCATCAGGAAACTTACTGTTCACAGGACATCTTAAATGTAGGCTGAGAATGGACAAACTACAGCTCAAAGGAATGTCATATTCCATGTGTACAGGAAAGTTCAAAGTTGTGAAGGAAATAGCAGAAACACAACATGGAACAATAGTTATCAGAGTACAATATGAAGGGGACGGTTCTCCGTGCAAGATCCCTTTTGAAATAATGGATTTGGAAAAAAGACATGTCTTAGGTCGCTTGATCACAGTCAACCCAATTGTCACAGAAAAAGACAGCCCAGTCAACATAGAAGCAGAACCTCCATTCGGAGACAGCTACATCATTATAGGAGTAGAACCGGGACAACTGAAGCTCAGCTGGTTTAAGAAAGGAAGCTCTATTGGCCAAATGTTTGAGACAACAATGAGAGGAGCGAAGAGAATGGCCATTTTAGGTGACACAGCTTGGGATTTTGGATCCCTGGGAGGAGTGTTCACATCTATAGGAAAGGCCCTCCACCAAGTCTTTGGAGCAATTTATGGGGCTGCCTTCAGTGGGGTTTCATGGACTATGAAAATCCTCATAGGAGTTGTCATCACATGGATAGGAATGAATTCACGTAGCACTTCACTGTCTGTGTCACTAGTATTAGTGGGAGTCGTGACATTGTACTTGGGAGTTATGGTGCAGGCCGATAGTGGTTGCGTTGTGAGCTGGAAAAACAAAGAACTGAAATGTGGCAGCGGGATTTTTATCACAGACAACGTGCATACATGGACAGAACAATATAAATTCCAACCAGAATCCCCTTCAAAGCTGGCTTCAGCTATCCAGAAGGCTCATGAAGAAGGCATTTGTGGAATCCGCTCAGTAACAAGACTGGAGAATCTGATGTGGAAACAAATAACACCAGAACTGAATCACATTCTAACAGAAAATGAGGTAAAGCTGACTATCATGACAGGAGACATTAAAGGAATCATGCAGGCAGGAAAACGATCCCTGCGGCCTCAACCCACTGAGCTGAAGTACTCTTGGAAAGCATGGGGCAAAGCGAAAATGCTCTCCACAGAGCTTCATAACCACACCTTTCTCATTGATGGCCCCGAAACAGCAGAATGCCCCAACACAAATAGAGCTTGGAACTCACTAGAGGTTGAAGACTATGGCTTTGGAGTATTCACCACTAACATATGGCTGAAATTGAAAGAAAGGCAGGATGTATCTTGTGACTCAAAACTCATGTCAGCAGCCATAAAAGACAACAGAGCCGTCCACGCCGACATGGGTTATTGGATAGAAAGCGCACTCAATGACACATGGAAGATTGAGAAAGCCTCCTTTATTGAAGTCAAAAGCTGCCACTGGCCAAAGTCACACACTCTCTGGAGTAATGGAGTGCTAGAAAGTGAGATGATAATTCCAAAGAATTTTGCAGGACCAGTGTCACAACACAATTACAGACCAGGCTATCATACACAAACGGCAGGACCCTGGCATCTAGGCAGGCTTGAGATGGACTTTGATTTCTGCGAAGGAACTACAGTGGTGGTGACTGAAGACTGTGGAAATAGAGGACCCTCCTTAAGAACAACTACTGCTTCTGGAAAACTCATAACAGAATGGTGCTGCCGATCTTGCACATTACCACCGCTAAGGTACAGAGGTGAGGATGGATGCTGGTATGGAATGGAAATCAGACCATTGAAAGAGAAAGAAGAGAACTTGGTCAACTCTTTGGTCACAGCCGGATATGGACAGATTGACAACTTCTCACTAGGAGTCTTGGGAATGGCATTGTTCCTGGAAGAGATGCTTAGAACCCGAGTAGGGACGAAACATGCAATATTACTAGTTGCAGTCTCTTTCGTAACATTGATCACAGGGAACATGTCCTTTCGAGATTTGGGGAGAGTGATGGTCATGGTGGGCGCTACTATGACGGATGACATAGGCATGGGCGTGACCTATCTTGCCCTATTAGCAGCCTTCAAGGTCAGACCAACTTTTGCAGCTGGACTACTCTTAAGAAAGCTGACCTCCAAGGAATTGATGATGACCACCATAGGAATCGTACTCCTCTCTCAGAGCACCATACCAGAGACCATACTTGAACTGACTGACGCGTTGGCTTTGGGGATGATGGTTCTCAAAATAGTAAGAAACATGGAAAAGTATCAACTAGCAGTGACTATCATGGCTATCTTGTGCGTCCCAAATGCAGTGATATTACAAAACGCATGGAAAGTGAGCTGCACAGCACTGGCAGTGGTGTCCGTTTCCCCACTGCTTTTAACATCTTCACAGCAGAAAACGGATTGGATACCACTGGCGTTGACGATCAAAGGCCTTAATCCAACAGCCATTTTCTTAACAACCCTCTCAAGAACTAGCAAGAAAAGGAGCTGGCCACTAAATGAGGCTATTATGGCAGTCGGGATGGTGAGCATTTTAGCCAGTTCTTTCTTAAAGAATGACATTCCCATGACAGGACCACTAGTGGCTGGAGGGCTTCTCACTGTGTGTTACGTGCTCACCGGAAGATCGGCTGATTTGGAACTGGAGAGAGCTGCTGACATAAGATGGGAAGAACAGGCAGAGATATCAGGAAGCAGTCCAATTTTGTCGATAACAATATCGGAAGATGGCAGCATGTCGATAAAAAATGAAGAAGAAGAACAAACACTGACCATACTGATTAGAACAGGACTGCTGGTGATATCAGGACTTTTTCCCGTGTCAATACCAATCACGGCAGCTGCATGGTACCTGTGGGAAGTGAAGAAACAACGAGCCGGAGTATTGTGGGATGTCCCTTCACCTCCACCTGTGGGAAGGGCCGAACTGGAAGATGGAGCCTATAGAATCAAGCAGAAAGGGATTTTGGGATACTCGCAGATAGGAGCCGGAGTCTACAAAGAAGGAACTTTCCACACAATGTGGCATGTCACACGTGGTGCTGTTCTAATGCATAAAGGGAAGAGAATTGAACCATCATGGGCGGACGTCAAGAAGGACCTAATATCGTATGGAGGAGGTTGGAAGCTAGAAGGAGAATGGAAGGAAGGAGAAGAAGTCCAGGTCCTGGCATTAGAGCCTGGAAAGAATCCAAGAGCCGTCCAAACAAAACCCGGTCTTTTTAAAACCAACACTGGGACCATAGGCGCCGTATCTCTGGACTTTTCTCCTGGAACGTCAGGATCTCCAATTGTCGACAGAAAAGGGAAAGTTGTGGGCCTTTATGGCAACGGTGTCGTCACAAGGAGTGGAACATACGTGAGTGCCATAGCCCAGACTGAAAAAAGCATTGAAGACAACCCAGAGATTGAAGATGACATCTTTCGAAAGAAAAGACTGACCATCATGGACCTCCACCCAGGAGCAGGAAAAACAAAGAGATACCTTCCAGCAATAGTCAGAGAAGCCATAAAACGAGGCTTGAGAACACTAATCCTGGCCCCCACTAGAGTTGTGGCGGCTGAAATGGAAGAGGCTCTCAGAGGACTTCCAATAAGATATCAAACCCCAGCTATCAGAGCTGAGCACACTGGACGGGAGATTGTGGATCTAATGTGTCATGCCACATTCACCATGAGGCTACTATCACCAATTAGAGTGCCAAATTACAACCTGATTATCATGGATGAAGCCCATTTCACAGACCCAGCAAGCATAGCGGCTAGAGGATACATCTCAACTCGAGTAGAGATGGGTGAAGCAGCTGGGATTTTCATGACAGCTACCCCTCCTGGAAGCAGAGACCCATTTCCTCAGAGCAACGCACCAATCATGGATGAAGAAAGGGAAATTCCTGAGCGTTCGTGGAACTCTGGACATGAGTGGGTTACGGATTTTAAAGGGAAGACTGTTTGGTTTGTTCCAAGTATAAAAGCAGGAAATGATATAGCAGCTTGCCTGAGAAAGAATGGGAAGAAAGTGATACAACTCAGCAGGAAGACCTTTGATTCTGAATATATCAAGACTAGGACCAATGATTGGGACTTTGTGGTCACGACAGACATTTCAGAAATGGGTGCTAACTTCAAGGCTGAGAGGGTTATAGACCCCAGACGCTGCATGAAACCAGTCATACTAACAGACGGTGAAGAGCGGGTTATCCTGGCAGGACCCATGCCAGTGACCCACTCTAGTGCAGCACAAAGAAGAGGGAGAGTAGGAAGAAATCCAAAAAATGAAAATGACCAGTATATATACATGGGGGAACCTCTGGAAAATGATGAAGACTGCGCACACTGGAAAGAAGCTAAGATGCTTCTAGATAACATCAACACGCCTGAAGGAATCATTCCCAGCATGTTTGAACCAGAGCGTGAGAAGGTCGACGCCATTGATGGTGAATACCGCTTGAGAGGAGAAGCAAGGAAAACATTTGTGGACCTAATGAGAAGAGGAGACCTACCAGTTTGGCTAGCCTACAGAGTGGCAGCTGAAGGTATCAACTACGCAGACAGAAGATGGTGCTTTGATGGAGTCAAGAACAACCAAATCTTGGAAGAAAATGTGGAAGTGGAAATTTGGACAAAAGAAGGAGAAAGGAAGAAATTAAAACCCAGATGGTTAGATGCTAGGGTCTACTCTGACCCACTGGCACTTAAAGAATTCAAGGAATTCGCAGCTGGAAGAAAATCCCTGACCCTGAATCTAATCACCGAGATGGGTAGGCTCCCAACCTTCATGACCCAGAAAGCAAGGAATGCACTGGACAACTTAGCAGTCCTACATACGGCTGAAGCAGGCGGAAGGGCGTACAATCATGCTCTTAGTGAACTGCCGGAGACTCTGGAGACATTGCTCTTACTGACACTTTTGGCCACAGTCACAGGCGGAATCTTCCTGTTCTTGATGAGCGGAAAGGGTATAGGGAAGATGACCCTGGGAATGTGCTGCATAGTCACAGCTAGTATTCTTCTATGGTATGCACAAATACAGCCACATTGGATAGCAGCTTCAATAATACTGGAGTTTTTTCTCATAGTCTTGCTCATTCCAGAACCAGAAAAGCAGAGAACACCCCAAGATAACCAATTAACTTATGTTGTCATAGCCATCCTCACAGTGGTGGCCGCAACCATGGCAAACGAGATGGGTTTCCTGGAAAAAACAAAGAAAGATTTTGGATTGGGAAGCATCACAACCCAGCAACCTGAGAGCAATATCCTGGACATAGATCTACGTCCTGCATCAGCTTGGACTCTATATGCTGTGGCAACAACTTTCATCACACCAATGTTGAGACATAGCATTGAAAATTCCTCAGTGAATGTGTCTCTAACAGCCATTGCCAACCAAGCCACAGTGTTAATGGGTCTTGGGAAAGGATGGCCATTGTCGAAAATGGACATCGGAGTTCCCCTTCTCGCTATCGGATGCTATTCACAAGTCAACCCCATAACCCTCACAGCAGCCCTTCTCTTATTGGTAGCACATTATGCTATCATAGGGCCAGGACTCCAAGCGAAAGCAACCAGAGAGGCTCAGAAAAGAGCAGCAGCGGGCATCATGAAAAACCCAACTGTGGATGGAATAACAGTGATTGACCTAGATCCAATACCATATGATCCAAAGTTTGAAAAGCAGTTGGGACAAGTAATGCTCTTAGTTCTCTGCGTGACTCAAGTATTGATGATGAGGACTACATGGGCCTTATGTGAAGCTCTAACTTTAGCGACCGGGCCCATCTCTACACTGTGGGAAGGAAATCCAGGGAGATTTTGGAATACAACTATTGCAGTGTCAATGGCTAACATTTTTAGAGGGAGTTATCTGGCCGGAGCCGGACTTCTCTTTTCTATCATGAAGAACACGGCCAACACAAGAAGGGGAACTGGCAACACAGGAGAAACGCTTGGAGAGAAATGGAAAAACCGGTTGAATGCATTGGGGAAGAGTGAATTCCAGATCTATAAGAAAAGTGGAATCCAGGAAGTGGATAGAACGTTAGCAAAAGAAGGCATCAAGAGAGGAGAAACGGACCATCACGCTGTGTCGCGAGGCTCAGCGAAACTGAGATGGTTCGTCGAGAGAAACCTTGTCACACCAGAAGGGAAAGTAGTGGACCTTGGCTGCGGCAGAGGGGGCTGGTCATACTATTGTGGGGGACTAAAGAATGTAAAGGAAGTCAAAGGCCTAACAAAAGGAGGACCAGGACACGAAGAACCCATTCCCATGTCAACATATGGTTGGAATCTGGTGCGTCTGCAAAGTGGAGTCGATGTCTTCTTTACTCCGCCAGAAAAGTGTGACACATTGCTGTGTGACATAGGGGAGTCGTCACCAAACCCCACGGTTGAGGCAGGACGAACACTCAGAGTTCTAAACTTAGTGGAAAACTGGCTGAACAATAATACCCAATTTTGCATAAAGGTTCTTAATCCATATATGCCTTCAGTTATAGAAAAAATGGAAGCGCTACAAAGGAAATACGGAGGAGCTTTGGTGAGGAATCCACTCTCACGAAATTCCACACACGAGATGTACTGGGTATCCAATGCTTCCGGGAACATAGTGTCATCAGTGAACATGATTTCAAGAATGTTAATTAACAGATTCACAATGAGACACAAGAAGGCCACATACGAGCCGGATGTTGATCTCGGAAGTGGAACCCGCAACATCGGAATTGAAAGTGAAGTACCAAATCTAGACATAATTGGGAAAAGAATAGAAAAAATAAAACAAGAGCATGAAACATCATGGCACTATGATCAAGACCACCCATACAAAACGTGGGCCTACCATGGCAGCTACGAAACAAAACAGACTGGATCAGCATCATCCATGGTGAACGGAGTGGTTAGGCTGCTAACAAAACCTTGGGACGTCATTCCCATGGTGACACAGATGGCAATGACAGACACGACTCCATTTGGACAACAGCGCGTTTTCAAAGAGAAAGTGGACACGAGAACCCAAGAACCAAAAGGAGGAACGAAAAAACTAATGAAAATCACAGCAGAATGGCTCTGGAAAGAACTAGGAAAGAAAAAGACACCTAGGATGTGCACCAGAGAAGAGTTCACAAGAAAGGTGAGAAGCAATGCAGCCTTAGGTGCCATATTCACTGATGAGAACAAGTGGAAGTCGGCACGTGAAGCTGTTGAAGACAGTGGATTTTGGGAATTGGTTGACAAGGAAAGGAATCTCCATCTTGAAGGAAAGTGTGAGACATGTGTGTATAACATGATGGGAAAGAGAGAGAAGAAGCTAGGGGAGTTCGGCAAAGCAAAAGGCAGCAGAGCCATATGGTACATGTGGCTTGGAGCACGCTTCTTAGAGTTTGAAGCCCTGGGATTCTTGAATGAAGATCACTGGTTTTCCAGAGAGAACTCCCTGAGTGGAGTAGAGGGAGAAGGGCTGCACAAACTAGGCTACATTCTAAGAGACGTGAGTAAGAAAGAAGGAGGAGCAATGTACGCCGATGACACCGCAGGATGGGACACAAGAATCACGCTAGAGGACTTGAAAAATGAAGAAATGGTGACAAACCACATGGAAGGAGAACACAAGAAACTTGCTGAAGCCATTTTCAGATTAACGTACCAAAACAAAGTGGTGCGTGTGCAAAGACCGACATCAAGAGGCACAGTAATGGACATTATATCGAGAAGAGACCAAAGAGGTAGTGGACAAGTTGTCACCTACGGCCTCAATACTTTCACCAACATGGAAGCCCAACTGATCAGACAGATGGAGGGAGAAGGAGTCTTCAAAAGCATCCAGCACCTGACAGCCACAGAAGAAATTGCAGTGAAAAACTGGTTAGTAAGAGTGGGGCGTGAGAGGTTATCAAGAATGGCCATCAGCGGAGATGATTGTGTTGTGAAACCCTTAGATGACAGGTTTGCCAACGCTCTAACAGCTTTAAATGACATGGGAAAGGTCAGGAAAGACATACAACAATGGGAACCTTCAAGAGGATGGAACGATTGGACACAAGTGCCCTTTTGTTCACACCATTTCCATGAGTTAATCATGAAGGACGGTCGTGTACTTGTGGTTCCATGTAGAAACCAAGATGAACTGATTGGTAGGGCCCGAATTTCCCAGGGAGCCGGGTGGTCCTTGCGGGAAACAGCTTGTTTGGGGAAGTCTTATGCCCAAATGTGGAGCCTAATGTACTTCCACAGACGTGACCTTAGGCTGGCGGCAAACGCTATTTGCTCGGCGGTCCCTTCACATTGGGTTCCAACAAGTCGAACAACCTGGTCCATACACGCCACACATGAGTGGATGACAACAGAAGATATGCTGACAGTCTGGAACAGGGTGTGGATTCAAGAAAACCCATGGATGGAAGACAAAACTCCAGTAGAATCATGGGAGGAAATCCCATATTTGGGGAAGAGAGAAGACCAGTGGTGCGGCTCATTGATTGGGCTAACAAGCAGGGCCACCTGGGCAAAGAACATCCAAACAGCAATAAATCAAGTTAGATCCCTAATAGGCAATGAGGAATACACAGACTACATGCCATCTATGAAAAGATTCAGAAGAGAAGAGGAAGAGGCAGGAGTCTTGTGG
>S45
AAACGCGAGAGAAACCGCGTGTCAACTGTGCAGCAGCTGACAAAGAGATTCTCACTTGGAATGCTACAGGGACGAGGACCACTGAAACTGTTCATGGCCCTGGTGGCATTCCTTCGTTTCCTAACAATCCCGCCAACAGCAGGGATATTAAAAAGATGGGGAACAATCAAAAAATCAAAGGCTATCAATGTCTTGAGAGGGTTCAGGAAAGAGATTGGAAGGATGCTGAACATCTTGAACAGGAGACGCAGAACTGCAGGTATAGTTATTATGATGATCCCAACAGTGATGGCGTTCCATTTAACCACACGCAATGGAGAACCACACATGATCGTCAGTAGACAAGAGAAAGGGAAAAGTCTTCTGTTTAAAACAGAGAACGGTGTGAACATGTGCACCCTCATGGCCATGGATCTTGGTGAACTGTGTGAAGACACAATCACTTACAATTGTCCTCTTCTCAGGCAGAATGAACCAGAAGACATAGACTGTTGGTGCAACTCTACGTCTACATGGGTAACTTATGGGACATGCACCGCTACAGGAGAACACAGAAGGGAAAAAAGATCAGTGGCACTCGTTCCACATGTGGGAATGGGACTGGAGACACGAACTGAAACATGGATGTCATCAGAAGGGGCCTGGAAACATGCACAGAGAATTGAAACTTGGGTCTTGAGACATCCAGGCTTCACCATAATGGCAGCACTCCTGGCACACACCATAGGAACGACATATTTCCAAAGAGTCCTGATTTTCATCTTACTGACAGCTGTTGCTCCTTCAATGACAATGCGTTGTATAGGAATATCAAATAGAGACTTTGTGGAAGGGGTTTCAGGAGGAAGCTGGGTTGACATAGTCCTGGAACATGGAAGCTGTGTGACGACGATGGCAAAAAATAAACCAACATTGGATTTTGAACTGATAAAGACAGAAGCGAAACATCCCGCCACTCTAAGGAAGTATTGCATAGAGGCAAAGCTGACCAACACAACAACAGCATCTCGCTGCCCAACACAAGGAGAACCTAGCCTAAATGAAGAACAGGACAAAAGATTTGTCTGCAAACACTCCATGGTAGATAGAGGATGGGGAAATGGATGCGGATTATTTGGAAAGGGAGGTATCGTGACCTGTGCAATGTTCACATGCAAAAAGAACATGGAAGGGAAAATCGTGCAACCAGAAAACTTGGAGTACACCATTGTGATAACACCTCACTCAGGGGAAGAGAATGCAGTCGGAAATGACACAGGAAAACACGGCAAGGAAATTAAAGTAACACCACAGAGTTCCATCACAGAAGCAGAACTAACAGGCTATGGCACTGTCACGATGGAATGCTCTCCGAGAACGGGACTCGACTTCAATGAGATGGTGTTGCTGCAAATGGAAAACAAAGCTTGGCTGGTGCACAGGCAATGGTTCTTAGACCTGCCATTACCATGGCTGCCCGGAGCAGACACACAAGGATCAAATTGGATACAGAAGGAGACATTGGTCACTTTCAAAAATCCCCATGCAAAGAAACAGGATGTTGTTGTTCTAGGATCCCAAGAAGGGGCTATGCACACAGCACTTACAGGGGCCACGGAAATCCAGATGTCATCAGGAAACTTACTGTTCACAGGACATCTTAAATGTAGGCTGAGAATGGACAAACTACAGCTCAAAGGAATGTCATATTCCATGTGTACAGGAAAGTTCAAAGTTGTGAAGGAAATAGCAGAAACACAACATGGAACAATAGTTATCAGAGTACAATATGAAGGGGACGGTTCTCCGTGCAAGATCCCTTTTGAAATAATGGATTTGGAAAAAAGACATGTCTTAGGTCGCTTGATCACAGTCAACCCAATTGTCACAGAAAAAGACAGCCCAGTCAACATAGAAGCAGAACCTCCATTCGGAGACAGCTACATCATTATAGGAGTAGAACCGGGACAACTGAAGCTCAGCTGGTTTAAGAAAGGAAGCTCTATTGGCCAAATGTTTGAGACAACAATGAGAGGAGCGAAGAGAATGGCCATTTTAGGTGACACAGCTTGGGATTTTGGATCCCTGGGAGGAGTGTTCACATCTATAGGAAAGGCCCTCCACCAAGTCTTTGGAGCAATCTATGGGGCTGCCTTCAGTGGGGTTTCATGGACTATGAAAATCCTCATAGGAGTTGTCATCACATGGATAGGAATGAATTCACGTAGCACTTCACTGTCTGTGTCACTAGTATTAGTGGGAGTCGTGACATTGTACTTGGGAGTTATGGTGCAGGCCGATAGTGGTTGCGTTGTGAGCTGGAAAAACAAAGAACTGAAATGTGGCAGCGGGATTTTTATCACAGACAACGTGCATACATGGACAGAACAATATAAATTCCAACCAGAATCCCCTTCAAAGCTGGCTTCAGCTATCCAGAAGGCTCATGAAGAAGGCATTTGTGGAATCCGCTCAGTAACAAGACTGGAGAATCTGATGTGGAAACAAATAACACCAGAACTGAATCACATTCTAACAGAAAATGAGGTAAAGCTGACTATCATGACAGGAGACATTAAAGGAATCATGCAGGCAGGAAAACGATCCCTGCGGCCTCAACCCACTGAGCTGAAGTACTCTTGGAAAGCATGGGGCAAAGCGAAAATGCTCTCCACAGAGCTTCATAACCACACCTTTCTCATTGATGGCCCCGAAACAGCAGAATGTCCCAACACAAATAGAGCTTGGAACTCACTAGAGGTTGAAGACTATGGCTTTGGAGTATTCACCACTAACATATGGCTGAAATTGAAAGAAAGGCAGGATGTATCTTGTGACTCAAAACTCATGTCAGCAGCCATAAAAGACAACAGAGCCGTCCACGCCGACATGGGTTATTGGATAGAAAGCGCACTCAATGACACATGGAAGATTGAGAAAGCCTCCTTTATTGAAGTCAAAAGCTGCCACTGGCCAAAGTCACACACTCTCTGGAGTAATGGAGTGCTAGAAAGTGAGATGATAATTCCAAAGAATTTTGCAGGACCAGTGTCACAACACAATTACAGACCAGGCTATCATACACAAACGGCAGGACCCTGGCATCTAGGCAGGCTCGAGATGGACTTTGATTTCTGCGAAGGAACTACAGTGGTGGTGACTGAAGACTGTGGAAATAGAGGACCCTCCTTAAGAACAACTACTGCTTCTGGAAAACTCATAACAGAATGGTGCTGCCGATCTTGCACATTACCACCGCTAAGGTACAGAGGTGAGGATGGATGCTGGTATGGAATGGAAATCAGACCATTGAAAGAGAAAGAAGAGAACTTGGTCAACTCTTTGGTCACAGCCGGATATGGACAGATTGACAACTTCTCACTAGGAGTCTTGGGAATGGCATTGTTCCTGGAAGAGATGCTTAGAACCCGAGTAGGGACGAAACATGCAATATTACTAGTTGCAGTCTCTTTCGTGACATTGATCACAGGGAACATGTCCTTTCGAGATTTGGGGAGAGTGATGGTCATGGTGGGCGCTACTATGACGGATGACATAGGCATGGGCGTGACCTATCTTGCCCTATTAGCAGCCTTCAAGGTCAGACCAACTTTTGCAGCTGGACTACTCTTAAGAAAGCTGACCTCCAAGGAATTGATGATGACCACCATAGGAATCGTACTCCTCTCTCAGAGCACCATACCAGAGACCATACTTGAACTGACTGACGCGTTGGCTTTGGGGATGATGGTTCTCAAAATAGTAAGAAACATGGAAAAGTATCAACTAGCAGTGACTATCATGGCTATCTTGTGCGTCCCAAATGCAGTGATATTACAAAACGCATGGAAAGTGAGCTGCACAGCACTGGCAGTGGTGTCTGTTTCCCCACTGCTTTTAACATCTTCACAGCAGAAAACGGATTGGATACCACTGGCGTTGACGATCAAAGGCCTTAATCCAACAGCCATTTTCTTAACAACCCTCTCAAGAACTAGCAAGAAAAGGAGCTGGCCACTAAATGAGGCTATTATGGCAGTCGGGATGGTGAGCATTTTAGCCAGTTCTTTCTTAAAAAATGACATTCCCATGACAGGACCACTAGTGGCTGGAGGGCTTCTCACTGTGTGTTACGTGCTCACTGGAAGATCGGCTGATTTGGAACTGGAGAGAGCTGCTGACATAAGATGGGAAGAACAGGCAGAGATATCAGGAAGCAGTCCAATTTTGTCGATAACAATATCGGAAGATGGCAGCATGTCGATAAAAAATGAAGAAGAAGAACAAACACTGACCATACTGATTAGAACAGGACTGCTGGTGATATCAGGACTTTTTCCCGTGTCAATACCAATCACGGCAGCTGCATGGTACCTGTGGGAAGTGAAGAAACAACGAGCCGGAGTATTGTGGGATGTCCCTTCACCTCCACCTGTGGGAAGGGCCGAACTGGAAGATGGAGCCTATAGAATCAAGCAGAAAGGGATTTTGGGATACTCGCAGATAGGAGCCGGAGTCTACAAAGAAGGAACTTTCCACACAATGTGGCATGTCACACGTGGTGCTGTTCTAATGCATAAAGGGAAGAGAATTGAACCATCATGGGCGGACGTCAAGAAGGACCTAATATCGTATGGAGGAGGTTGGAAGCTAGAAGGAGAATGGAAGGAAGGAGAAGAAGTCCAGGTCCTGGCATTAGAGCCTGGAAAGAATCCAAGAGCCGTCCAAACAAAACCCGGTCTTTTTAAAACCAACACTGGGACCATAGGCGCCGTATCTCTGGACTTTTCTCCTGGAACGTCAGGATCTCCAATTGTCGACAAAAAAGGAAAAGTTGTGGGCCTTTATGGCAACGGTGTCGTCACAAGGAGTGGAACATACGTGAGTGCCATAGCCCAGACTGAAAAAAGCATTGAAGACAACCCAGAGATTGAAGATGACATCTTTCGAAAGAAAAGACTGACCATCATGGACCTCCACCCAGGAGCAGGAAAAACAAAGAGATACCTTCCAGCAATAGTCAGAGAAGCCATAAAACGAGGCTTGAGAACACTAATCCTGGCCCCCACTAGAGTTGTGGCGGCTGAAATGGAAGAGGCTCTCAGAGGACTTCCAATAAGATATCAAACCCCAGCTATCAGAGCTGAGCATACTGGACGGGAGATTGTGGATCTAATGTGTCATGCCACATTCACCATGAGGCTACTATCACCAATTAGAGTGCCAAATTACAACCTGATTATCATGGATGAAGCCCATTTCACAGACCCAGCAAGCATAGCGGCTAGAGGATACATCTCAACTCGAGTAGAGATGGGTGAAGCAGCTGGGATTTTCATGACAGCTACCCCTCCTGGAAGCAGAGACCCATTTCCTCAGAGCAACGCACCAATCATGGATGAAGAAAGGGAAATTCCTGAGCGTTCGTGGAACTCTGGACATGAGTGGGTTACGGATTTTAAGGGGAAGACTGTTTGGTTTGTTCCAAGTATAAAAGCAGGAAATGATATAGCAGCTTGCCTGAGAAAGAATGGGAAGAAAGTGATACAACTCAGCAGGAAGACCTTTGATTCTGAATATATCAAGACTAGGACCAATGATTGGGACTTTGTGGTCACGACAGACATTTCAGAAATGGGTGCTAACTTCAAGGCTGAAAGGGTTATAGACCCCAGACGCTGCATGAAACCAGTCATACTAACAGACGGTGAAGAGCGGGTTATCCTGGCAGGACCCATGCCAGTGACCCACTCTAGTGCAGCACAAAGAAGAGGGAGAGTAGGAAGAAATCCAAAAAATGAAAATGACCAGTATATATACATGGGGGAACCTCTGGAAAATGATGAAGACTGCGCACACTGGAAAGAAGCTAAGATGCTTCTAGATAACATCAACACGCCTGAAGGAATCATTCCCAGCATGTTTGAACCAGAGCGTGAGAAGGTCGACGCCATTGATGGTGAATACCGCTTGAGAGGAGAAGCGAGGAAAACATTTGTGGACCTAATGAGAAGAGGAGACCTACCAGTTTGGCTAGCCTACAGAGTGGCAGCTGAAGGTATCAACTACGCAGACAGAAGATGGTGCTTTGATGGAGTCAAGAACAACCAAATCTTGGAAGAAAATGTGGAAGTGGAAATTTGGACAAAAGAAGGAGAAAGGAAGAAATTAAAACCCAGATGGTTAGATGCTAGGGTCTACTCTGACCCACTGGCACTTAAAGAATTCAAGGAATTCGCAGCTGGAAGAAAATCCCTGACCCTGAATCTAATCACCGAGATGGGTAGGCTCCCAACCTTCATGACCCAGAAAGCAAGGAATGCATTGGACAACTTAGCAGTCCTACATACGGCTGAAGCAGGCGGAAGGGCGTACAATCATGCTCTTAGTGAACTGCCGGAGACTCTGGAGACATTGCTTTTACTGACACTTTTGGCCACAGTCACAGGCGGAATCTTCCTGTTCTTGATGAGCGGAAAGGGTATAGGGAAGATGACCCTGGGAATGTGCTGCATAGTCACAGCTAGTATTCTTCTATGGTATGCACAAATACAGCCACATTGGATAGCAGCTTCAATAATACTGGAGTTTTTTCTCATAGTCTTGCTCATTCCAGAACCAGAAAAGCAGAGAACACCCCAAGATAACCAATTAACTTATGTTGTCATAGCCATCCTCACAGTGGTGGCCGCAACCATGGCAAACGAGATGGGTTTCCTGGAAAAAACAAAGAAAGATTTTGGATTGGGAAGCATCACAACCCAGCAACCTGAGAGCAATATCCTGGACATAGATCTACGTCCTGCATCAGCTTGGACTCTATATGCTGTGGCAACAACTTTCATCACACCAATGTTGAGACATAGCATTGAAAATTCCTCAGTGAATGTGTCTCTAACAGCCATTGCCAACCAAGCCACAGTGTTAATGGGTCTTGGGAAAGGATGGCCATTGTCGAAAATGGACATCGGAGTTCCCCTTCTCGCTATCGGATGCTATTCACAAGTCAACCCCATAACCCTCACAGCAGCCCTTCTCTTATTGGTAGCACATTATGCTATCATAGGGCCAGGACTCCAAGCGAAAGCAACCAGAGAGGCTCAGAAAAGAGCAGCAGCGGGCATCATGAAAAACCCAACTGTGGATGGAATAACAGTGATTGACCTAGATCCAATACCATATGATCCAAAGTTTGAAAAGCAGTTGGGACAAGTAATGCTCTTAGTTCTCTGCGTGACTCAAGTATTGATGATGAGGACTACATGGGCCTTATGTGAAGCTCTAACTTTAGCGACCGGGCCCATCTCTACACTGTGGGAAGGAAATCCAGGGAGATTTTGGAATACAACTATTGCAGTGTCAATGGCTAACATTTTTAGAGGGAGTTATCTGGCCGGAGCCGGACTTCTCTTTTCTATCATGAAGAACACGGCCAACACAAGAAGGGGAACTGGCAACACAGGAGAAACGCTTGGAGAGAAATGGAAAAACCGGTTGAATGCATTGGGGAAGAGTGAATTCCAGATCTATAAGAAAAGTGGAATCCAGGAAGTGGATAGAACGTTAGCAAAAGAAGGCATCAAGAGAGGAGAAACGGACCATCACGCTGTGTCGCGAGGCTCAGCGAAACTGAGATGGTTCGTCGAGAGAAACCTTGTCACACCAGAAGGGAAAGTAGTGGACCTTGGCTGCGGCAGAGGGGGCTGGTCATACTATTGTGGGGGACTAAAGAATGTAAAGGAAGTCAAAGGCCTAACAAAAGGAGGACCAGGACACGAAGAACCCATTCCCATGTCAACATATGGTTGGAATCTGGTGCGTCTGCAAAGTGGAGTCGATGTCTTCTTTACTCCGCCAGAAAAGTGTGACACATTGCTGTGTGACATAGGGGAGTCGTCACCAAACCCCACGGTTGAGGCAGGACGAACACTCAGAGTTCTAAACTTAGTGGAAAACTGGCTGAACAATAATACCCAATTTTGCATAAAGGTTCTTAATCCATATATGCCTTCAGTTATAGAAAAAATGGAAGCGCTACAAAGGAAATACGGAGGAGCTTTGGTGAGGAATCCACTCTCACGAAATTCCACACACGAGATGTACTGGGTATCCAATGCTTCCGGGAACATAGTGTCATCAGTGAACATGATTTCAAGAATGTTAATTAACAGATTCACAATGAGACACAAGAAAGCCACATACGAGCCGGATGTTGATCTCGGAAGTGGAACCCGCAACATCGGAATTGAAAGTGAAGTACCAAATCTAGACATAATTGGGAAAAGAATAGAAAAAATAAAACAAGAGCATGAAACATCATGGCACTATGATCAAGACCACCCATACAAAACGTGGGCCTACCATGGCAGCTACGAAGCAAAACAGACTGGATCAGCATCATCCATGGTGAACGGAGTGGTTAGGCTGCTAACAAAACCTTGGGACGTCATTCCCATGGTGACACAGATGGCAATGACAGACACGACTCCATTTGGACAACAGCGCGTTTTCAAAGAGAAAGTGGACACGAGAACCCAAGAACCAAAAGAAGGAACGAAGAAACTAATGAAAATCACAGCAGAATGGCTCTGGAAAGAACTAGGAAAGAAAAAGACACCTAGGATGTGCACCAGAGAAGAATTCACAAGAAAGGTGAGAAGCAATGCAGCCTTAGGTGCCATATTCACTGATGAGAACAAGTGGAAGTCGGCACGTGAAGCTGTTGAAGACAGTGGATTTTGGGAATTGGTTGACAAGGAAAGGAATCTCCATCTTGAAGGAAAGTGTGAGACATGTGTGTATAACATGATGGGAAAGAGAGAGAAGAAGCTAGGGGAGTTCGGCAAAGCAAAAGGCAGCAGAGCCATATGGTACATGTGGCTTGGAGCACGCTTCTTAGAGTTTGAAGCCCTGGGATTCTTGAATGAAGATCACTGGTTTTCCAGAGAGAACTCCCTGAGTGGAGTAGAGGGAGAAGGGCTGCACAAACTAGGCTACATTCTAAGAGACGTGAGTAAGAAAGAAGGAGGAGCAATGTACGCCGATGACACCGCAGGATGGGACACAAGAATCACGCTAGAGGACTTGAAAAATGAAGAAATGGTGACAAACCACATGGAAGGAGAACACAAGAAACTTGCTGAAGCCATTTTCAGATTAACGTACCAAAACAAAGTGGTGCGTGTGCAAAGACCGACATCAAGAGGCACAGTAATGGACATTATATCGAGAAGAGACCAAAGAGGTAGTGGACAAGTTGTCACCTACGGCCTCAATACTTTCACCAACATGGAAGCCCAACTGATCAGACAGATGGAGGGAGAAGGAGTCTTCAAAAGCATCCAACACCTGACAGCCACAGAAGAAATTGCAGTGAAAAACTGGTTAGTAAGAGTGGGGCGTGAGAGGTTATCAAGAATGGCCATCAGCGGAGATGATTGTGTTGTGAAACCCTTAGATGACAGGTTTGCAAACGCTCTAACAGCTTTAAATGACATGGGAAAGGTCAGGAAAGACATACAACAATGGGAACCTTCAAGAGGATGGAACGATTGGACACAAGTGCCCTTTTGTTCACACCATTTCCATGAGTTAATCATGAAGGACGGTCGTGTACTTGTGGTTCCATGTAGAAACCAAGATGAACTGATTGGTAGGGCCCGAATTTCCCAGGGAGCCGGGTGGTCCTTGCGGGAAACAGCTTGTTTGGGGAAGTCTTATGCCCAAATGTGGAGCCTAATGTACTTCCACAGACGTGACCTTAGGCTGGCGGCAAACGCTATTTGCTCGGCGGTCCCTTCACATTGGGTTCCAACAAGTCGAACAACCTGGTCCATACACGCCACACATGAGTGGATGACAACAGAAGACATGCTGACAGTCTGGAACAGGGTGTGGATTCAAGAAAACCCATGGATGGAAGACAAAACTCCAGTAGAATCATGGGAGGAAATCCCATATTTGGGGAAGAGAGAAGACCAGTGGTGCGGCTCATTGATTGGGCTAACAAGCAGGGCCACCTGGGCAAAGAACATCCAAACAGCAATAAATCAAGTTAGATCCTTAATAGGCAATGAGGAATACACAGACTACATGCCATCTATGAAAAGATTCAGAAGAGAAGAGGAAGAGGCAGGAGTCTTGTGG
>S37
AAACGCGAGAGAAACCGCGTGTCAACTGTGCAGCAGCTGACAAAGAGATTCTCACTTGGAATGCTACAGGGACGAGGACCACTGAAACTGTTCATGGCCCTGGTGGCATTCCTTCGTTTCCTAACAATCCCGCCAACAGCAGGGATATTAAAAAGATGGGGAACAATCAAAAAATCAAAGGCTATCAATGTCTTGAGAGGGTTCAGGAAAGAGATTGGAAGGATGCTGAACATCTTGAACAGGAGACGCAGAACTGCAGGTATAGTTATTATGATGATCCCAACAGTGATGGCGTTCCATTTAACCACACGCAATGGAGAACCACACATGATCGTCAGTAGACAAGAGAAAGGGAAAAGTCTTCTGTTTAAAACAGAGAACGGTGTGAACATGTGCACCCTCATGGCCATGGATCTTGGTGAACTGTGTGAAGACACAATCACTTACAATTGTCCTCTTCTCAGGCAGAATGAACCAGAAGACATAGACTGTTGGTGCAACTCTACGTCTACATGGGTAACTTATGGGACATGCACCGCTACAGGAGAACACAGAAGGGAAAAAAGATCAGTGGCACTCGTTCCACATGTGGGAATGGGACTGGAGACACGAACTGAAACATGGATGTCATCAGAAGGGGCCTGGAAACATGCACAGAGAATTGAAACTTGGGTCTTGAGACATCCAGGCTTCACCATAATGGCAGCACTCCTGGCATACACCATAGGAACGACATATTTCCAAAGAGTCCTGATTTTCATCTTACTGACAGCTGTTGCTCCTTCAATGACAATGCGTTGTATAGGAATATCAAATAGAGACTTTGTGGAAGGGGTTTCAGGAGGAAGCTGGGTTGACATAGTCCTGGAACATGGAAGCTGTGTGACGACGATGGCAAAAAATAAACCAACATTGGATTTTGAACTGATAAAGACAGAAGCGAAACATCCCGCCACTCTAAGGAAGTATTGCATAGAGGCAAAGCTGACCAACACAACAACAGCATCTCGCTGCCCAACACAAGGAGAACCTAGCCTAAATGAAGAACAGGACAAAAGATTTGTCTGCAAACACTCCATGGTAGATAGAGGATGGGGAAATGGATGCGGATTATTTGGAAAGGGAGGTATCGTGACCTGTGCAATGTTCACATGCAAAAAGAACATGGAAGGGAAAATCGTGCAACCAGAAAACTTGGAGTACACCATTGTGATAACACCTCACTCAGGGGAAGAGAATGCAGTCGGAAATGACACAGGAAAACACGGCAAGGAAATTAAAGTAACACCACAGAGTTCCATCACAGAAGCAGAACTAACAGGCTATGGCACTGTCACGATGGAATGCTCTCCGAGATCGGGACTCGACTTCAATGAGATGGTGTTACTGCAAATGGAAAACAAAGCTTGGCTGGTGCACAGGCAATGGTTCTTAGACCTGCCATTACCATGGCTGCCCGGAGCAGACACACAAGGATCAAATTGGATACAGAAGGAGACATTGGTCACTTTCAAAAATCCCCATGCAAAGAAACAGGATGTTGTTGTTCTAGGATCCCAAGAAGGGGCTATGCACACAGCACTTACAGGGGCCACGGAAATCCAGATGTCATCAGGAAACTTACTGTTCACAGGACATCTTAAATGTAGGCTGAGAATGGACAAACTACAGCTCAAAGGAATGTCATATTCCATGTGTACAGGAAAGTTCAAAGTTGTGAAGGAAATAGCAGAAACACAACATGGAACAATAGTTATCAGAGTACAATATGAAGGGGACGGTTCTCCGTGCAAGATCCCTTTTGAAATAATGGATTTGGAAAAAAGACATGTCTTAGGTCGCTTGATCACAGTCAACCCAATTGTCACAGAAAAAGACAGCCCAGTCAACATAGAAGCAGAACCTCCATTCGGAGACAGCTACATCATTATAGGAGTAGAACCGGGACAACTGAAGCTCAGCTGGTTTAAGAAAGGAAGCTCTATTGGCCAAATGTTTGAGACAACAATGAGAGGAGCGAAGAGAATGGCCATTTTAGGTGACACAGCTTGGGATTTTGGATCCCTGGGAGGAGTGTTCACATCTATAGGAAAGGCCCTCCACCAAGTCTTTGGAGCAATCTATGGGGCTGCCTTCAGTGGGGTTTCATGGACTATGAAAATCCTCATAGGAGTTGTCATCACATGGATAGGAATGAATTCACGTAGCACTTCACTGTCTGTGTCACTAGTATTAGTGGGAGTCGTGACATTGTACTTGGGAGTTATGGTGCAGGCCGATAGTGGTTGTGTTGTGAGCTGGAAAAACAAAGAACTGAAATGTGGCAGCGGGATTTTTATCACAGACAACGTGCATACATGGACAGAACAATATAAATTCCAACCAGAATCCCCTTCAAAGCTGGCTTCAGCTATCCAGAAGGCTCATGAAGAAGGCATTTGTGGAATCCGCTCAGTAACAAGACTGGAGAATCTGATGTGGAAACAAATAACACCAGAACTGAATCACATTCTAACAGAAAATGAGGTAAAGCTGACTATCATGACAGGAGACATTAAAGGAATCATGCAGGCAGGAAAACGATCCCTGCGGCCTCAACCCACTGAGCTGAAGTACTCTTGGAAAGCATGGGGCAAAGCGAAAATGCTCTCCACAGAGCTTCATAACCACACCTTTCTCATTGATGGCCCCGAAACAGCAGAATGTCCCAACACAAATAGAGCTTGGAACTCACTAGAGGTTGAAGACTATGGCTTTGGAGTATTCACCACTAACATATGGCTGAAATTGAAAGAAAGGCAGGATGTATCTTGTGACTCAAAACTCATGTCAGCAGCCATAAAAGACAACAGAGCCGTCCACGCCGACATGGGTTATTGGATAGAAAGCGCACTCAATGACACATGGAAGATTGAGAAAGCCTCCTTTATTGAAGTCAAAAGCTGCCACTGGCCAAAGTCACACACTCTCTGGAGTAATGGAGTGCTAGAAAGTGAGATGATAATTCCAAAGAATTTTGCAGGACCAGTGTCACAACACAATCACAGACCAGGCTATCATACACAAACGGCAGGACCCTGGCATCTAGGCAGGCTTGAGATGGACTTTGATTTCTGCGAAGGAACTACAGTGGTGGTGACTGAAGACTGTGGAAATAGAGGACCCTCCTTAAGAACAACTACTGCTTCTGGAAAACTCATAACAGAATGGTGCTGCCGATCTTGCACATTACCACCGCTAAGGTACAGAGGTGAGGATGGATGCTGGTATGGAATGGAAATCAGACCATTGAAAGAGAAAGAAGAGAACTTGGTCAACTCTTTGGTCACAGCCGGATATGGACAGATTGACAACTTCTCACTAGGAGTCTTGGGAATGGCATTGTTCCTGGAAGAGATGCTTAGAACCCGAGTAGGGACGAAACATGCAATATTACTAGTTGCAGTCTCTTTCGTGACATTGATCACAGGGAACATGTCCTTTCGAGATTTGGGGAGAGTGATGGTCATGGTGGGCGCTACTATGACGGATGACATAGGCATGGGCGTGACCTATCTTGCCCTATTAGCAGCCTTCAAGGTCAGACCAACTTTTGCAGCTGGACTACTCTTAAGAAAGCTGACCTCCAAGGAATTGATGATGACCACCATAGGAATCGTACTCCTCTCTCAGAGCACCATACCAGAGACCATACTTGAACTGACTGACGCGTTGGCTTTGGGGATGATGGTTCTCAAAATAGTAAGAAACATGGAAAAGTATCAACTAGCAGTGACTATCATGGCTATCTTGTGCGTCCCAAATGCAGTGATATTACAAAACGCATGGAAAGTGAGCTGCACAGCACTGGCAGTGGTGTCCGTTTCCCCACTGCTTTTAACATCTTCACAGCAGAAAACGGATTGGATACCACTGGCGTTGACGATCAAAGGCCTTAATCCAACAGCCATTTTCTTAACAACCCTCTCAAGAACCAGCAAGAAAAGGAGCTGGCCACTAAATGAGGCTATTATGGCAGTCGGGATGGTAAGCATTTTAGCCAGTTCTTTCTTAAAGAATGACATTCCCATGACAGGACCACTAGTGGCTGGAGGGCTTCTCACTGTGTGTTACGTGCTCACTGGAAGATCGGCTGATTTGGAACTGGAGAGAGCTGCTGACATAAGATGGGAAGAACAGGCAGAGATATCAGGAAGCAGTCCAATTTTGTCGATAACAATATCGGAAGATGGCAGCATGTCGATAAAAAATGAAGAAGAAGAACAAACACTGACCATACTGATTAGAACAGGACTGCTGGTGATATCAGGACTTTTTCCCGTGTCAATACCAATCACGGCAGCTGCATGGTACCTGTGGGAAGTGAAGAAACAACGAGCCGGAGTATTGTGGGATGTCCCTTCACCTCCACCTGTGGGAAGGGCCGAACTGGAAGATGGAGCCTATAGAATCAAGCAGAAAGGGATTTTGGGATACTCGCAGATAGGAGCCGGAGTCTACAAAGAAGGAACTTTCCACACAATGTGGCATGTCACACGTGGTGCTGTTCTAATGCATAAAGGGAAGAGAATTGAACCATCATGGGCGGACGTCAAGAAGGACCTAATATCGTATGGAGGAGGTTGGAAGCTAGAAGGAGAATGGAAGGAAGGAGAAGAAGTCCAGGTCCTGGCATTAGAGCCTGGAAAGAATCCAAGAGCCGTCCAAACAAAACCCGGTCTTTTCAAAACCAACACTGGGATCATAGGCGCCGTATCTCTGGACTTTTCTCCTGGAACGTCAGGATCTCCAATTGTCGACAAAAAAGGAAAAGTTGTGGGCCTTTATGGCAACGGTGTCGTCACAAGGAGTGGAACATACGTGAGTGCCATAGCCCAGACTGAAAAAAGCATTGAAGACAACCCAGAGATTGAAGATGACATCTTTCGAAAGAAAAGACTGACCATCATGGACCTCCACCCAGGAGCAGGAAAAACAAAGAGATACCTTCCAGCAATAGTCAGAGAAGCCATAAAACGAGGCTTGAGAACACTAATCCTGGCCCCCACTAGAGTTGTGGCGGCTGAAATGGAAGAGGCTCTCAGAGGACTTCCAATAAGATATCAAACCCCAGCTATCAGAGCTGAGCATACTGGACGGGAGATTGTGGATCTAATGTGTCATGCCACATTCACCATGAGGCTACTATCACCAATTAGAGTGCCAAATTACAACCTGATTATCATGGATGAAGCCCATTTCACAGACCCAGCAAGCATAGCGGCTAGAGGATACATCTCAACTCGAGTAGAGATGGGTGAAGCAGCTGGGATTTTCATGACAGCTACCCCTCCTGGAAGCAGAGACCCATTTCCTCAGAGCAACGCACCAATCATGGATGAAGAAAGGGAAATTCCTGAGCGTTCGTGGAACTCTGGACATGAGTGGGTTACGGATTTTAAAGGGAAGACTGTTTGGTTTGTTCCAAGTATAAAAGCAGGAAATGATATAGCAGCTTGCCTGAGAAAGAATGGGAAGAAAGTGATACAACTCAGCAGGAAGACCTTTGATTCTGAATATATCAAGACTAGGACCAATGATTGGGACTTTGTGGTCACGACAGACATTTCAGAAATGGGTGCTAACTTCAAGGCTGAGAGGGTTATAGACCCCAGACGCTGCATGAAACCAGTCATACTAACAGACGGTGAAGAGCGGGTTATCCTGGCAGGACCCATGCCAGTGACCCACTCTAGTGCAGCACAAAGAAGAGGGAGAGTAGGAAGAAATCCAAAAAATGAAAATGACCAGTATATATACATGGGGGAACCTCTGGAAAATGATGAAGACTGCGCACACTGGAAAGAAGCTAAGATGCTTCTAGATAACATCAACACGCCTGAAGGAATCATTCCCAGCATGTTTGAACCAGAGCGTGAGAAGGTCGACGCCATTGATGGTGAATACCGCTTGAGAGGAGAAGCGAGGAAAACATTTGTGGACCTAATGAGAAGAGGAGACCTACCAGTTTGGCTAGCCTACAGAGTGGCAGCTGAAGGTATCAACTACGCAGACAGAAGATGGTGCTTTGATGGAGTCAAGAACAACCAAATCTTGGAAGAAAATGTGGAAGTGGAAATTTGGACAAAAGAAGGAGAAAGGAAGAAATTAAAACCCAGATGGTTAGATGCTAGGGTCTACTCTGACCCACTGGCACTTAAAGAATTCAAGGAATTCGCAGCTGGAAGAAAATCCCTGACCCTGAATCTAATCACCGAGATGGGTAGGCTCCCAACCTTCATGACCCAGAAAGCAAGGAATGCATTGGACAACTTAGCAGTCCTACATACGGCTGAAGCAGGCGGAAGGGCGTACAATCATGCTCTTAGTGAACTGCCGGAGACTCTGGAGACATTGCTTTTACTGACACTTTTGGCCACAGTCACAGGCGGAATCTTCCTGTTCTTGATGAGCGGAAAGGGTATAGGGAAGATGACCCTGGGAATGTGTTGCATAGTCACAGCTAGTATTCTTCTATGGTATGCACAAATACAGCCACATTGGATAGCAGCTTCAATAATACTGGAGTTTTTTCTCATAGTCTTGCTCATTCCAGAACCAGAAAAGCAGAGAACACCCCAAGATAACCAATTAACTTATGTTGTCATAGCCATCCTCACAGTGGTGGCCGCAACCATGGCAAACGAGATGGGTTTCCTGGAAAAAACAAAGAAAGATTTTGGATTGGGAAGCATCACAACCCAGCAACCTGAGAGCAATATCCTGGACATAGATCTACGTCCTGCATCAGCTTGGACTCTATATGCTGTGGCAACAACTTTCATCACACCAATGTTGAGACATAGCATTGAAAATTCCTCAGTGAATGTGTCTCTAACAGCCATTGCCAACCAAGCCACAGTGTTAATGGGTCTTGGGAAAGGATGGCCATTGTCGAAAATGGACATCGGAGTTCCCCTTCTCGCTATCGGATGCTATTCACAAGTCAACCCCATAACCCTCACAGCAGCCCTTCTCTTATTGGTAGCACATTATGCTATCATAGGGCCAGGACTCCAAGCGAAAGCAACCAGAGAGGCTCAGAAAAGAGCAGCAGCGGGCATCATGAAAAACCCAACTGTGGATGGAATAACAGTGATTGACCTAGATCCAATACCATATGATCCAAAGTTTGAAAAGCAGTTGGGACAAGTAATGCTCTTAGTTCTCTGCGTGACTCAAGTATTGATGATGAGGACTACATGGGCCTTATGTGAAGCTCTAACTTTAGCGACCGGGCCCATCTCTACACTGTGGGAAGGAAATCCAGGGAGATTTTGGAATACAACTATTGCAGTGTCAATGGCTAACATTTTTAGAGGGAGTTATCTGGCCGGAGCCGGACTTCTCTTTTCTATCATGAAGAACACGGCCAATACAAGAAGGGGAACTGGCAACACAGGAGAAACGCTTGGAGAGAAATGGAAAAACCGGTTGAATGCATTGGGGAAGAGTGAATTCCAGATCTATAAGAAAAGTGGAATCCAGGAAGTGGATAGAACGTTAGCAAAAGAAGGCATCAAGAGAGGAGAAACGGACCATCACGCTGTGTCGCGAGGCTCAGCGAAACTGAGATGGTTCGTCGAGAGAAACCTTGTCACACCAGAAGGGAAAGTAGTGGACCTTGGCTGCGGCAGAGGGGGCTGGTCATACTATTGTGGGGGACTAAAGAATGTAAAGGAAGTCAAAGGCCTAACAAAAGGAGGACCAGGACACGAAGAACCCATTCCCATGTCAACATACGGTTGGAATCTGGTGCGTCTGCAAAGTGGAGTCGATGTCTTCTTTACTCCGCCAGAAAAGTGTGACACATTGCTGTGTGACATAGGGGAGTCGTCACCAAACCCCACGGTTGAGGCAGGACGAACACTCAGAGTTCTAAACTTAGTGGAAAACTGGCTGAACAATAATACCCAATTTTGCATAAAGGTTCTTAATCCATATATGCCTTCAGTTATAGAAAAAATGGAAGCGCTACAAAGGAAATACGGAGGAGCTTTGGTGAGGAATCCACTCTCACGAAATTCCACACACGAGATGTACTGGGTATCCAATGCTTCCGGGAACATAGTGTCATCAGTGAACATGATTTCAAGAATGTTAATTAACAGATTCACAATGAGACACAAGAAGGCCACATACGAGCCGGATGTTGATCTCGGAAGTGGAACCCGCAACATCGGAATTGAAAGTGAAGTACCAAATCTAGACATAATTGGGAAAAGAATAGAAAAAATAAAACAAGAGCATGAAACATCATGGCACTATGATCAAGACCACCCATACAAAACGTGGGCCTACCATGGCAGCTACGAAACAAAACAGACTGGATCAGCATCATCCATGGTGAACGGAGTGGTTAGGCTGCTAACAAAACCTTGGGACGTCATTCCCATGGTGACACAGATGGCAATGACAGACACGACTCCATTTGGACAACAGCGCGTTTTCAAAGAGAAAGTGGACACGAGAACCCAAGAACCAAAAGAAGGAACGAAAAAACTAATGAAAATCACAGCAGAATGGCTCTGGAAAGAACTAGGAAAGAAAAAGACACCTAGGATGTGCACCAGAGAAGAATTCACAAGAAAGGTGAGAAGCAATGCAGCCTTAGGTGCCATATTCACTGATGAGAACAAGTGGAAGTCGGCACGTGAAGCTGTTGAAGACAGTGGATTTTGGGAATTGGTTGACAAGGAAAGGAATCTCCATCTTGAAGGAAAGTGTGAGACATGTGTGTATAACATGATGGGAAAGAGAGAGAAGAAGCTAGGGGAGTTCGGCAAAGCAAAAGGCAGCAGAGCCATATGGTACATGTGGCTTGGAGCACGCTTCTTAGAGTTTGAAGCCCTGGGATTCTTGAATGAAGATCACTGGTTTTCCAGAGAGAACTCCCTGAGTGGAGTAGAGGGAGAAGGGCTGCACAAACTAGGCTACATTCTAAGAGACGTGAGTAAGAAAGAAGGAGGAGCAATGTACGCCGATGACACCGCAGGATGGGACACAAGAATCACGCTAGAGGACTTGAAAAATGAAGAAATGGTGACAAACCACATGGAAGGAGAACACAAGAAACTTGCTGAAGCCATTTTCAGATTAACGTACCAAAACAAAGTGGTGCGTGTGCAAAGACCGACATCAAGAGGCACAGTAATGGACATTATATCGAGAAGAGACCAAAGAGGTAGTGGACAAGTTGTCACCTACGGCCTCAATACTTTCACCAACATGGAAGCCCAACTGATCAGACAGATGGAGGGAGAAGGAGTCTTCAAAAGCATCCAGCACCTGACAGCCACAGAAGAAATTGCAGTGAAAAACTGGTTAGTAAGAGTGGGGCGTGAGAGGTTATCAAGAATGGCCATCAGCGGAGATGATTGTGTTGTGAAACCCTTAGATGACAGGTTTGCAAACGCTCTAACAGCTTTAAATGACATGGGAAAGGTCAGGAAAGACATACAACAATGGGAACCTTCAAGAGGATGGAACGATTGGACACAAGTGCCCTTTTGTTCACACCATTTCCATGAGTTAATCATGAAGGACGGTCGTGTACTTGTGGTTCCATGTAGAAACCAAGATGAACTGATTGGTAGGGCCCGAATTTCCCAGGGAGCCGGGTGGTCCTTGCGGGAAACAGCTTGTTTGGGGAAGTCTTATGCCCAAATGTGGAGCCTAATGTACTTCCACAGACGTGACCTTAGGCTGGCGGCAAACGCTATTTGCTCGGCGGTCCCTTCACATTGGGTTCCAACAAGTCGAACAACCTGGTCCATACACGCCACACATGAGTGGATGACAACAGAAGACATGCTGACAGTCTGGAACAGGGTGTGGATTCAAGAAAACCCATGGATGGAAGACAAAACTCCAGTAGAATCATGGGAGGAAATCCCATATTTGGGGAAGAGAGAAGACCAGTGGTGCGGCTCATTGATTGGGCTAACAAGCAGGGCCACCTGGGCAAAGAACATCCAAACAGCAATAAATCAAGTTAGATCCCTAATAGGCAATGAGGAATACACAGACTACATGCCATCTATGAAAAGATTCAGAAGAGAAGAGGAAGAGGCAGGAGTCTTGTGG
>S73
AAACGCGAGAGAAACCGCGTGTCAACTGTGCAGCAGCTGACAAAGAGATTCTCACTTGGAATGCTACAGGGACGAGGACCACTGAAACTGTTCATGGCCCTGGTGGCATTCCTTCGTTTCCTAACAATCCCGCCAACAGCAGGGATATTAAAAAGATGGGGAACAATCAAAAAATCAAAGGCTATCAATGTCTTGAGAGGGTTCAGGAAAGAGATTGGAAGGATGCTGAACATCTTGAACAGGAGACGCAGAACTGCAGGTATAGTTATTATGATGATCCCAACAGTGATGGCGTTCCATTTAACCACACGCAATGGAGAACCACACATGATCGTCAGTAGACAAGAGAAAGGGAAAAGTCTTCTGTTTAAAACAGAGAACGGTGTGAACATGTGCACCCTCATGGCCATGGATCTTGGTGAACTGTGTGAAGACACAATCACTTACAATTGTCCTCTTCTCAGGCAGAATGAACCAGAAGACATAGACTGTTGGTGCAACTCTACGTCTACATGGGTAACTTATGGGACATGCACCGCTACAGGAGAACACAGAAGGGAAAAAAGATCAGTGGCACTCGTTCCACATGTGGGAATGGGACTGGAGACACGAACTGAAACATGGATGTCATCAGAAGGGGCCTGGAAACATGCACAGAGAATTGAAACTTGGGTCTTGAGACATCCAGGCTTCACCATAATGGCAGCACTCCTGGCATACACCATAGGAACGACATATTTCCAAAGAGTCCTGATTTTCATCTTACTGACAGCTGTTGCTCCTTCAATGACAATGCGTTGTATAGGAATATCAAATAGAGACTTTGTGGAAGGGGTTTCAGGAGGAAGCTGGGTTGACATAGTCCTGGAACATGGAAGCTGTGTGACGACGATGGCAAAAAATAAACCAACATTGGATTTTGAACTGATAAAGACAGAAGCGAAACATCCCGCCACTCTAAGGAAGTATTGCATAGAGGCAAAGCTGACCAACACAACAACAGCATCTCGCTGCCCAACACAAGGAGAACCTAGCCTAAATGAAGAACAGGACAAAAGATTTGTCTGCAAACACTCCATGGTAGATAGAGGATGGGGAAATGGATGCGGATTATTTGGAAAGGGAGGTATCGTGACCTGTGCAATGTTCACATGCAAAAAGAACATGGAAGGAAAAATCGTGCAACCAGAAAACTTGGAGTACACCATTGTGATAACACCTCACTCAGGGGAAGAGAATGCAGTCGGAAATGACACAGGAAAACACGGCAAGGAAATTAAAGTAACACCACAGAGTTCCATCACAGAAGCAGAACTAACAGGCTATGGCACTGTCACGATGGAATGCTCTCCGAGAACGGGACTCGACTTCAATGAGATGGTGTTACTGCAAATGGAAAACAAAGCTTGGCTGGTGCACAGGCAATGGTTCTTAGACCTGCCATTACCATGGCTGCCCGGAGCAGACACACAAGGATCAAATTGGATACAGAAGGAGACATTGGTCACTTTCAAAAATCCCCATGCAAAGAAACAGGATGTTGTTGTTCTAGGATCCCAAGAAGGGGCTATGCACACAGCACTTACAGGGGCCACGGAAATCCAGATGTCATCAGGAAACTTACTGTTCACAGGACATCTTAAATGTAGGCTGAGAATGGACAAACTACAGCTCAAAGGAATGTCATATTCCATGTGTACAGGAAAGTTCAAAGTTGTGAAGGAAATAGCAGAAACACAACATGGAACAATAGTTATCAGAGTACAATATGAAGGGGACGGTTCTCCGTGCAAGATCCCTTTTGAAATAATGGATTTGGAAAAAAGACATGTCTTAGGTCGCTTGATCACAGTCAACCCAATTGTCACAGAAAAAGACAGCCCAGTCAACATAGAAGCAGAACCTCCATTCGGAGACAGCTACATCATTATAGGAGTAGAACCGGGACAACTGAAGCTCAGCTGGTTTAAGAAAGGAAGCTCTATTGGCCAAATGTTTGAGACAACAATGAGAGGAGCGAAGAGAATGGCCATTTTAGGTGACACAGCTTGGGATTTTGGATCCCTGGGAGGAGTGTTCACATCTATAGGAAAGGCCCTCCACCAAGTCTTTGGAGCAATCTATGGGGCTGCCTTCAGTGGGGTTTCATGGACTATGAAAATCCTCATAGGAGTTGTCATCACATGGATAGGAATGAATTCACGTAGCACTTCACTGTCTGTGTCACTAGTATTAGTGGGAGTCGTGACATTGTACTTGGGAGTTATGGTGCAGGCCGATAGTGGTTGCGTTGTGAGCTGGAAAAACAAAGAACTGAAATGCGGCAGCGGGATTTTTATCACAGACAACGTGCATACATGGACAGAACAATATAAATTCCAACCAGAATCCCCTTCAAAGCTGGCTTCAGCTATCCAGAAGGCTCATGAAGAAGGCATTTGTGGAATCCGCTCAGTAACAAGACTGGAGAATCTGATGTGGAAACAAATAACACCAGAACTGAATCACATTCTAACAGAAAATGAGGTAAAGCTGACTATCATGACAGGAGACATTAAAGGAATCATGCAGGCAGGAAAACGATCCCTGCGGCCTCAACCCACTGAGCTGAAGTACTCTTGGAAAGCATGGGGCAAAGCGAAAATGCTCTCCACAGAGCTTCATAACCACACCTTTCTCATTGATGGCCCCGAAACAGCAGAATGTCCCAACACAAATAGAGCTTGGAACTCACTAGAGGTTGAAGACTATGGCTTTGGAGTATTCACCACTAACATATGGCTGAAATTGAAAGAAAGGCAGGATGTATCTTGTGACTCAAAACTCATGTCAGCAGCCATAAAAGACAACAGAGCCGTCCACGCCGACATGGGTTATTGGATAGAAAGCGCACTCAATGACACATGGAAGATTGAGAAAGCCTCCTTTATTGAAGTCAAAAGCTGCCACTGGCCAAAGTCACACACTCTCTGGAGTAATGGAGTGCTAGAAAGTGAGATGATAATTCCAAAGAATTTTGCAGGACCAGTGTCACAACACAATTACAGACCAGGCTATCATACACAAACGGCAGGACCCTGGCATCTAGGCAGGCTTGAGATGGACTTTGATTTCTGCGAAGGAACTACAGTGGTGGTGACTGAAGACTGTGGAAATAGAGGACCCTCCTTAAGAACAACTACTGCTTCTGGAAAACTCATAACAGAATGGTGCTGCCGATCTTGCACATTACCACCGCTAAGGTACAGAGGTGAGGATGGATGCTGGTATGGAATGGAAATCAGACCATTGAAAGAGAAAGAAGAGAACTTGGTCAACTCTTTGGTCACAGCCGGATATGGACAGATTGACAACTTCTCACTAGGAGTCTTGGGAATGGCATTGTTCCTGGAAGAGATGCTTAGAACCCGAGTAGGGACGAAACATGCAATATTACTAGTTGCAGTCTCTTTCGTGACATTGATCACAGGGAACATGTCCTTTCGAGATTTGGGGAGAGTGATGGTCATGGTGGGCGCTACTATGACGGAAGACATAGGCATGGGCGTGACCTATCTTGCCCTATTAGCAGCCTTCAAGGTCAGACCAACTTTTGCAGCTGGACTACTCTTAAGAAAGCTGACCTCCAAGGAATTGATGATGACCACCATAGGAATCGTACTCCTCTCTCAGAGCACCATACCAGAGACCATACTTGAACTGACTGACGCGTTGGCTTTGGGGATGATGGTTCTCAAAATAGTAAGAAACATGGAAAAGTATCAACTAGCAGTGACTATCATGGCTATCTTGTGCGTCCCAAATGCAGTGATATTACAAAACGCATGGAAAGTGAGCTGCACAGCACTGGCAGTGGTGTCCGTTTCCCCACTGCTTTTAACATCTTCACAGCAGAAAACGGATTGGATACCACTGGCGTTGACGATCAAAGGCCTTAATCCAACAGCCATTTTCTTAACAACCCTCTCAAGAACTAGCAAGAAAAGGAGCTGGCCACTAAATGAGGCTATTATGGCAGTCGGGATGGTGAGCATTTTAGCCAGTTCTTTCTTAAAGAATGACATTCCCATGACAGGACCACTAGTGGCTGGAGGGCTTCTCACTGTGTGTTACGTGCTCACTGGAAGATCGGCTGATTTGGAACTGGAGAGAGCTGCTGACATAAGATGGGAAGAACAGGCAGAGATATCAGGAAGCAGTCCAATTTTGTCGATAACAATATCGGAAGATGGCAGCATGTCGATAAAAAATGAAGAAGAAGAACAAACACTGACCATACTGATTAGAACAGGACTGCTGGTGATATCAGGACTTTTTCCCGTGTCAATACCAATCACGGCAGCTGCATGGTACCTGTGGGAAGTGAAGAAACAACGAGCCGGAGTATTGTGGGATGTCCCTTCACCTCCACCTGTGGGAAGGGCCGAACTGGAAGATGGAGCCTATAGAATCAAGCAGAAAGGGATTTTGGGATACTCGCAGATAGGAGCCGGAGTCTACAAAGAAGGAACTTTCCACACAATGTGGCATGTCACACGTGGTGCTGTTCTAATGCATAAAGGGAAGAGAATTGAACCATCATGGGCGGACGTTAAGAAGGACCTAATATCGTATGGAGGAGGTTGGAAGCTAGAAGGAGAATGGAAGGAAGGAGAAGAAGTCCAGGTCCTGGCATTGGAGCCTGGAAAGAATCCAAGAGCCGTCCAAACAAAACCCGGTCTTTTCAAAACCAACACTGGGACCATAGGCGCCGTATCTCTGGACTTTTCTCCTGGAACGTCAGGATCTCCAATTGTCGACAAAAAAGGAAAAGTTGTGGGCCTTTATGGCAACGGTGTCGTCACAAGGAGTGGAACATACGTGAGTGCCATAGCCCAGACTGAAAAAAGCATTGAAGACAACCCAGAGATTGAAGATGACATCTTTCGAAAGAAAAGACTGACCATCATGGACCTCCACCCAGGAGCAGGAAAAACAAAGAGATACCTTCCAGCAATAGTCAGAGAAGCCATAAAACGAGGCTTGAGAACACTGATCCTGGCCCCCACTAGAGTTGTGGCGGCTGAAATGGAAGAGGCTCTCAGAGGACTTCCAATAAGATATCAAACCCCAGCTATCAGAGCTGAGCATACTGGACGGGAGATTGTGGATCTAATGTGTCATGCCACATTCACCATGAGGCTACTATCACCAATTAGAGTGCCAAATTACAACCTGATTATCATGGATGAAGCCCATTTCACAGACCCAGCAAGCATAGCGGCTAGAGGATACATCTCAACTCGAGTAGAGATGGGTGAAGCAGCTGGGATTTTCATGACAGCTACCCCTCCTGGAAGCAGAGACCCATTTCCTCAGAGCAACGCACCAATCATGGATGAAGAAAGGGAAATTCCTGAGCGTTCGTGGAACTCTGGACATGAGTGGGTTACGGATTTTAAAGGGAAGACTGTTTGGTTTGTTCCAAGTATAAAAGCAGGAAATGATATAGCAGCTTGCCTGAGAAAGAATGGGAAGAAAGTGATACAACTCAGCAGGAAGACCTTTGATTCTGAATATATCAAGACTAGGACCAATGATTGGGACTTTGTGGTCACGACAGACATTTCAGAAATGGGTGCTAACTTCAAGGCTGAGAGGGTTATAGACCCCAGACGCTGCATGAAACCAGTCATACTAACAGACGGTGAAGAGCGGGTTATCCTGGCAGGACCCATGCCAGTGACCCACTCTAGTGCAGCACAAAGAAGAGGGAGAGTAGGAAGAAATCCAAAAAATGAAAATGACCAGTATATATACATGGGGGAACCTCTGGAAAATGATGAAGACTGCGCACACTGGAAAGAAGCTAAGATGCTTCTAGATAACATCAACACGCCTGAAGGAATCATTCCCAGCATGTTTGAACCAGAGCGTGAGAAGGTCGACGCCATTGATGGTGAATACCGCTTGAGAGGAGAAGCGAGGAAAACATTTGTGGACCTAATGAGAAGAGGAGACCTACCAGTTTGGCTAGCCTACAGAGTGGCAGCTGAAGGTATCAACTACGCAGACAGAAGATGGTGCTTTGATGGAGTCAAGAACAACCAAATCTTGGAAGAAAATGTGGAAGTGGAAATTTGGACAAAAGAAGGAGAAAGGAAGAAATTAAAACCCAGATGGTTAGATGCTAGGGTCTACTCTGACCCACTGGCACTTAAAGAATTCAAGGAATTCGCAGCTGGAAGAAAATCCCTGACCCTGAATCTAATCACCGAGATGGGTAGGCTCCCAACCTTCATGACCCAGAAAGCAAGGAATGCATTGGACAACTTAGCAGTCCTACATACGGCTGAAGCAGGCGGAAGGGCGTACAATCATGCTCTTAGTGAACTGCCGGAGACTCTGGAGACATTGCTTTTACTGACACTTTTGGCCACAGTCACAGGCGGAATCTTCCTGTTCTTGATGAGCGGAAAGGGTATAGGGAAGATGACCCTGGGAATGTGTTGCATAGTCACAGCTAGTATTCTTCTATGGTATGCACAAATACAGCCACATTGGATAGCAGCTTCAATAATACTGGAGTTTTTTCTCATAGTCTTGCTCATTCCAGAACCAGAAAAGCAGAGAACACCCCAAGATAACCAATTAACTTATGTTGTCATAGCCATCCTCACAGTGGTGGCCGCAACCATGGCAAACGAGATGGGTTTCCTGGAAAAAACAAAGAAAGATTTTGGATTGGGAAGCATCACAACCCAGCAACCTGAGAGCAATATCCTGGACATAGATCTACGTCCCGCATCAGCTTGGACTCTATATGCTGTGGCAACAACTTTCATCACACCAATGTTGAGACATAGCATTGAAAATTCCTCAGTGAATGTGTCTCTAACAGCCATTGCCAACCAAGCCACAGTGTTAATGGGTCTTGGGAAAGGATGGCCATTGTCGAAAATGGACATCGGAGTTCCCCTTCTCGCTATCGGATGCTATTCACAAGTCAACCCCATAACCCTCACAGCAGCCCTTCTCTTATTGGTAGCACATTATGCTATCATAGGGCCAGGACTCCAAGCGAAAGCAACCAGAGAGGCTCAGAAAAGAGCAGCAGCGGGCATCATGAAAAACCCAACTGTGGATGGAATAACAGTGATTGACCTAGATCCAATACCATATGATCCAAAGTTTGAAAAGCAGTTGGGACAAGTAATGCTCTTAGTTCTCTGCGTGACTCAAGTATTGATGATGAGGACTACATGGGCCTTATGTGAAGCTCTAACTTTAGCGACCGGGCCCATCTCTACACTGTGGGAAGGAAATCCAGGGAGATTTTGGAATACAACTATTGCAGTGTCAATGGCTAACATTTTTAGAGGGAGTTATCTGGCCGGAGCCGGACTTCTCTTTTCTATCATGAAGAACACGGCCAACACAAGAAGGGGAACTGGCAACACAGGAGAAACGCTTGGAGAGAAATGGAAAAACCGGTTGAATGCATTGGGGAAGAGTGAATTCCAGATCTATAAGAAAAGTGGAATCCAGGAAGTGGATAGAACGTTAGCAAAAGAAGGCATCAAGAGAGGAGAAACGGACCATCACGCTGTGTCGCGAGGCTCAGCGAAACTGAGATGGTTCGTCGAGAGAAACCTTGTTACACCAGAAGGGAAAGTAGTGGACCTTGGCTGCGGCAGAGGGGGCTGGTCATACTATTGTGGGGGACTAAAGAATGTAAAGGAAGTCAAAGGCTTAACAAAAGGAGGACCAGGACACGAAGAACCCATTCCCATGTCAACATATGGTTGGAATCTGGTGCGTCTGCAAAGTGGAGTCGATGTCTTCTTTACTCCGCCAGAAAAGTGTGACACATTGCTGTGTGACATAGGGGAGTCGTCACCAAACCCCACGGTTGAGGCAGGACGAACACTCAGAGTTCTAAACTTAGTGGAAAACTGGCTGAACAATAATACCCAATTTTGCATAAAGGTTCTTAATCCATATATGCCTTCAGTTATAGAAAAAATGGAAGCGCTACAAAGGAAATACGGAGGAGCTTTGGTGAGGAATCCACTCTCACGAAATTCCACACACGAGATGTACTGGGTATCCAATGCTTCCGGGAACATAGTGTCATCAGTGAACATGATTTCAAGAATGTTAATTAACAGATTCACAATGAGACACAAGAAGGCCACATACGAGCCGGATGTTGATCTCGGAAGTGGAACCCGCAACATCGGAATTGAAAGTGAAGTACCAAATCTAGACATAATTGGGAAAAGAATAGAAAAAATAAAACAAGAGCATGAAACATCATGGCACTATGATCAAGACCACCCATACAAAACGTGGGCCTACCATGGCAGCTACGAAACAAAACAGACTGGATCAGCATCATCCATGGTGAACGGAGTGGTTAGGCTGCTAACAAAACCTTGGGACGTCATTCCCATGGTGACACAGATGGCAATGACAGACACGACTCCATTTGGACAACAGCGCGTTTTCAAAGAGAAAGTGGACACGAGAACCCAAGAACCAAAAGAAGGAACGAAAAAACTAATGAAAATCACAGCAGAATGGCTCTGGAAAGAACTAGGAAAGAAAAAGACACCTAGGATGTGCACCAGAGAAGAATTCACAAGAAAGGTGAGAAGCAATGCAGCCTTAGGTGCCATATTCACTGATGAGAACAAGTGGAAGTCGGCACGTGAAGCTGTTGAAGACAGTGGATTTTGGGAATTGGTTGACAAGGAAAGGAATCTCCATCTTGAAGGAAAGTGTGAGACATGTGTGTATAACATGATGGGAAAGAGAGAGAAGAAGCTAGGGGAGTTCGGCAAAGCAAAAGGCAGCAGAGCCATATGGTACATGTGGCTTGGAGCACGCTTCTTAGAGTTTGAAGCCCTGGGATTCTTGAATGAAGATCACTGGTTTTCCAGAGAGAACTCCCTGAGTGGAGTAGAGGGAGAAGGGCTGCACAAACTAGGCTACATCCTAAGAGACGTGAGTAAGAAAGAAGGAGGAGCAATGTACGCCGATGACACCGCAGGATGGGACACAAGAATCACGCTAGAGGACTTGAAAAATGAAGAAATGGTGACAAACCACATGGAAGGAGAACACAAGAAACTTGCTGAAGCCATTTTCAGATTAACGTACCAAAACAAAGTGGTGCGTGTGCAAAGACCGACATCAAGAGGCACAGTAATGGACATTATATCGAGAAGAGACCAAAGAGGTAGTGGACAAGTTGTCACCTACGGCCTCAATACTTTCACCAACATGGAAGCCCAACTGATCAGACAGATGGAGGGAGAAGGAGTCTTCAAAAGCATCCAGCACCTGACAGCCACAGAAGAAATTGCAGTGAAAAACTGGTTAGTAAGAGTGGGGCGTGAGAGGTTATCAAGAATGGCCATCAGCGGAGATGATTGTGTTGTGAAACCCTTAGATGACAGGTTTGCAAACGCTCTAACAGCTTTAAATGACATGGGAAAGGTCAGGAAAGACATACAACAATGGGAACCTTCAAGAGGATGGAACGATTGGACACAAGTGCCCTTTTGTTCACACCATTTCCATGAGTTAATCATGAAGGACGGTCGTGTACTTGTGGTTCCATGTAGAAACCAAGATGAACTGATTGGTAGGGCCCGAATTTCCCAGGGAGCCGGGTGGTCCTTGCGGGAAACAGCTTGTTTGGGGAAGTCTTATGCCCAAATGTGGAGCCTAATGTACTTCCACAGACGTGACCTTAGGCTGGCGGCAAACGCTATTTGCTCGGCGGTCCCTTCACATTGGGTTCCAACAAGTCGAACAACCTGGTCCATACACGCCACACATGAGTGGATGACAACAGAAGACATGCTGACAGTCTGGAACAGGGTGTGGATTCAAGAAAACCCATGGATGGAAGACAAAACTCCAGTAGAATCATGGGAGGAAATCCCATATTTGGGGAAGAGAGAAGACCAGTGGTGCGGCTCATTGATTGGGCTAACAAGCAGGGCCACCTGGGCAAAGAACATCCAAACAGCAATAAATCAAGTTAGATCCCTAATAGGCAATGAGGAATACACAGACTACATGCCATCTATGAAAAGATTCAGAAGAGAAGAGGAAGAGGCAGGAGTCTTGTGG
>S24
AAACGCGAGAGAAACCGCGTGTCAACTGTGCAGCAGCTGACAAAGAGATTCTCACTTGGAATGCTACAGGGACGAGGACCACTGAAACTGTTCATGGCCCTAGTGGCGTTCCTTCGTTTCCTAACAATCCCGCCAACAGCAGGGATATTAAAAAGATGGGGAACAATCAAAAAATCAAAGGCTATCAATGTCTTGAGAGGGTTCAGGAAAGAGATTGGAAGGATGCTGAACATCTTGAACAGGAGACGCAGAACTGCAGGTATAATTATTATGATGATCCCAACAGTGATGGCGTTCCATTTAACCACACGCAATGGAGAACCACACATGATCGTCAGTAGACAAGAGAAAGGGAAAAGTCTTCTGTTTAAAACAGAGAACGGTGTGAACATGTGCACCCTCATGGCCATGGATCTTGGTGAACTGTGTGAAGACACAATCACTTACAATTGTCCTCTTCTCAGGCAGAATGAACCAGAAGACATAGACTGTTGGTGCAACTCCACGTCTACATGGGTAACTTATGGGACATGCACCGCTACAGGAGAACACAGAAGGGAAAAAAGATCAGTGGCACTCGTTCCACATGTGGGAATGGGACTGGAGACACGAACTGAAACATGGATGTCATCAGAAGGGGCCTGGAAACATGCACAGAGAATTGAAACTTGGGTCTTGAGACATCCAGGCTTCACCATAATGGCAGCATTCCTGGCATACACCATAGGAACGACATATTTCCAAAGAGTCCTGATTTTCATCTTACTGACAGCTGTTGCTCCTTCAATGACAATGCGTTGTATAGGAATATCAAATAGAGACTTTGTGGAAGGGGTTTCAGGAGGAAGCTGGGTTGACATAGTCCTGGAACATGGAAGCTGTGTGACGACGATGGCAAAAAACAAACCAACATTGGATTTTGAACTGATAAAGACAGAAGCGAAACATCCCGCCACTCTAAGGAAGTATTGCATAGAGGCAAAGCTGACCAACACAACAACAGCATCTCGCTGCCCAACACAAGGAGAACCTAGCCTAAATGAAGAACAGGACAAAAGATTTGTCTGCAAACACTCCATGGTAGATAGAGGATGGGGAAATGGATGCGGATTATTTGGAAAGGGAGGTATCGTGACCTGTGCAATGTTCACATGCAAAAAGAACATGGAAGGGAAAATCGTACAACCAGAAAACTTGGAGTACACCATTGTGATAACACCTCACTCAGGGGAAGAGAATGCAGTCGGAAATGACACAGGAAAACACGGCAAGGAAATTAAAGTAACACCACAGAGTTCCATCACAGAAGCAGAACTAGCAGGCTATGGCACTGTCACGATGGAATGCTCTCCGAGAACGGGACTCGACTTCAATGAGATGGTGTTGCTGCAAATGGAAAACAAGGCTTGGCTGGTGCATAGGCAATGGTTTCTAGACCTGCCATTACCATGGCTGCCCGGAGCAGACACACAAGGATCAAATTGGATACAGAAGGAGACATTGGTCACTTTCAAAAATCCCCATGCAAAGAAACAGGATGTTGTTGTTCTAGGATCCCAAGAAGGGGCTATGCACACAGCACTTACAGGGGCCACGGAAATCCAGATGTCATCAGGAAACTTACTGTTCACAGGACATCTTAAATGTAGGCTGAGAATGGACAAACTACAGCTCAAAGGAATGTCATATTCCATGTGTACAGGAAAGTTCAAAGTTGTGAAGGAAATAGCAGAAACACAACATGGAACAATAGTTATTAGAGTACAATATGAAGGGGACGGTTCTCCGTGCAAGATCCCTTTTGAAATAATGGATTTGGAAAAAAGACATGTCTTAGGTCGCTTGATCACAGTCAACCCAATTGTCACAGAAAAAGACAGCCCAGTCAACATAGAAGCAGAACCTCCATTCGGAGACAGCTACATCATTATAGGAGTAGAACCGGGACAACTGAAGCTCAGCTGGTTTAAGAAAGGAAGCTCTATAGGCCAAATGTTTGAGACAACAATGAGAGGAGCGAAGAGAATGGCCATTTTAGGTGACACAGCTTGGGATTTTGGATCCTTGGGAGGAGTGTTCACATCTATAGGAAAGGCCCTCCACCAAGTCTTTGGAGCAATCTATGGGGCTGCCTTCAGTGGGGTTTCATGGACTATGAAAATCCTCATAGGAGTTGTCATCACATGGATAGGAATGAATTCACGTAGCACTTCACTGTCTGTGTCACTAGTATTAGTAGGAGTCGTGACATTGTACTTGGGAGTTATGGTGCAGGCCGATAGTGGTTGCGTTGTGAGCTGGAAAAACAAAGAACTGAAATGTGGCAGCGGGATTTTTATCACAGACAACGTGCATACATGGACAGAACAATATAAATTCCAACCAGAATCCCCTTCAAAGCTGGCTTCAGCTATCCAGAAGGCTCATGAAGAAGGCATTTGTGGAATCCGCTCAGTAACAAGACTGGAGAATCTGATGTGGAAACAAATAACACCAGAACTGAATCACATTCTAACAGAAAATGAGGTAAAGTTGACTATCATGACAGGAGACATTAAAGGAATCATGCAGGCAGGAAAACGATCCCTGCGGCCTCAACCCACTGAGCTGAAGTACTCTTGGAAAGCATGGGGCAAAGCGAAAATGCTCTCCACAGAGCTTCATAACCACACCTTTCTCATTGATGGCCCCGAAACAGCAGAATGTCCCAACACAAATAGAGCTTGGAACTCACTAGAGGTTGAAGACTATGGCTTTGGAGTATTCACCACTAACATATGGCTGAAATTGAAAGAAAGGCAGGATGTATCTTGTGACTCAAAACTCATGTCAGCAGCCATAAAAGACAACAGAGCCGTCCACGCCGACATGGGCTATTGGATAGAAAGCGCACTCAATGACACATGGAAGATTGAGAAAGCTTCCTTTATTGAAGTCAAAAGCTGCCACTGGCCAAAGTCACACACTCTCTGGAGTAATGGAGTGCTAGAAAGTGAGATGATAATTCCAAAGAATTTTGCAGGACCAGTGTCACAACACAATTACCGACCAGGCTATCATACACAAACGGCAGGACCCTGGCATCTAGGCAGGCTTGAGATGGACTTTGATTTCTGCGAAGGAACTACAGTGGTGGTGACTGAAGACTGTGGAAATAGAGGACCCTCCTTAAGAACAACTACTGCTTCTGGAAAACTCATAACAGAATGGTGCTGCCGATCTTGCACATTACCACCGCTAAGGTACAGAGGTGAGGATGGATGCTGGTATGGAATGGAAATCAGACCATTGAAAGAGAAAGAAGAGAACTTGGTCAACTCTTTGGTCACAGCCGGACATGGACAGATTGACAACTTCTCACTAGGAGTCTTGGGAATGGCATTGTTCCTGGAAGAGATGCTTAGAACCCGAGTAGGGACGAAACATGCAATATTACTAGTTGCAGTCTCTTTCGTGACATTGATCACAGGGAACATGTCCTTTCGAGATTTGGGGAGAGTGATGGTCATGGTGGGCGCTACTATGACGGATGACATAGGCATGGGCGTGACCTATCTTGCCCTATTAGCAGCCTTCAAGGTCAGACCAACTTTTGCAGCTGGACTACTCTTAAGAAAGCTGACCTCCAAGGAATTGATGATGACCACCATAGGAATCGTACTCCTCTCTCAGAGCACCATACCAGAGACCATACTTGAACTGACTGACGCGTTGGCCTTGGGGATGATGGTTCTCAAAATAGTAAGAAACATGGAAAAGTATCAACTAGCAGTGACTATCATAGCTATCTTGTGCGTCCCAAATGCAGTGATATTACAAAACGCATGGAAAGTGAGCTGCACAGCACTGGCAGTGGTGTCCGTTTCCCCACTGCTTTTAACATCTTCACAGCAGAAAACGGATTGGATACCACTGGCGTTGACGATCAAAGGCCTTAATCCAACAGCCATTTTCTTAACAACCCTCTCAAGAACTAGCAAGAAAAGGAGCTGGCCACTAAATGAGGCTATTATGGCAGTCGGGATGGTGAGCATTTTAGCCAGTTCTTTCTTAAAGAATGACATTCCCATGACAGGACCACTAGTGGCTGGAGGGCTTCTCACTGTGTGTTACGTGCTCACTGGAAGATCGGCTGATTTGGAACTGGAGAGAGCTGCTGATATAAGATGGGAAGAACAGGCAGAGATATCAGGAAGCAGTCCAATTTTGTCGATAACAATATCGGAAGATGGCAGCATGTCGATAAAAAATGAAGAAGAAGAACAAACACTGACCATACTGATTAGAACAGGACTGCTGGTGATATCAGGACTTTTYCCCGTGTCAATACCAATCACGGCAGCTGCATGGTACCTGTGGGAAGTGAAGAAACAACGAGCCGGAGTATTGTGGGATGTCCCTTCACCTCCACCTGTGGGAAGGGCCGAACTGGAAGATGGAGCCTATAGAATCAAGCAGAAAGGGATTTTGGGATACTCGCAGATAGGAGCCGGAGTCTACAAAGAAGGAACTTTCCACACAATGTGGCATGTCACACGTGGTGCTGTTCTAATGCATAAAGGGAAGAGAATTGAACCATCATGGGCGGACGTCAAGAAGGACCTAATATCGTATGGAGGAGGTTGGAAGCTAGAAGGAGAATGGAAGGAAGGAGAAGAAGTCCAAGTCCTGGCATTAGAGCCTGGAAAGAATCCAAGAGCCGTCCAAACAAAACCCGGTCTTTTCAAAACCAACACTGGGACCATAGGCGCCGTATCTCTGGACTTTTCTCCTGGAACGTCAGGATCTCCAATTGTCGACAGAAAAGGAAAAGTTGTAGGCCTTTATGGCAACGGTGTCGTCACAAGGAGTGGAACATACGTGAGTGCCATAGCCCAGACTGAAAAAAGCATTGAAGACAACCCAGAGATTGAAGATGACATCTTTCGAAAGAAAAGACTGACCATCATGGACCTCCACCCAGGAGCAGGAAAAACAAAGAGATACCTTCCAGCAATAGTCAGAGAAGCCATAAAGCGAGGCTTGAGAACACTAATCCTGGCCCCCACTAGAGTTGTGGCGGCTGAAATGGAAGAGGCTCTCAGAGGACTTCCAATAAGATATCAAACCCCAGCTATCAGAGCTGAGCATACTGGACGGGAGATTGTGGATCTAATGTGTCACGCCACATTCACCATGAGGCTACTATCACCAATTAGAGTGCCAAATTACAACCTGATTATCATGGATGAAGCCCATTTCACAGACCCAGCAAGCATAGCGGCTAGAGGATACATCTCAACTCGAGTAGAGATGGGTGAAGCAGCTGGGATTTTCATGACAGCTACCCCTCCTGGAAGCAGAGACCCATTTCCTCAGAGCAACGCACCAATCATGGATGAAGAAAGGGAAATTCCTGAGCGTTCGTGGAACTCTGGACATGAGTGGGTTACGGATTTTAAAGGGAAGACTGTTTGGTTTGTTCCAAGTATAAAAGCAGGAAATGATATAGCAGCTTGCCTGAGAAAGAATGGGAAGAAAGTGATACAACTCAGCAGGAAGACCTTTGATTCTGAATATATCAAGACTAGGACCAATGATTGGGACTTTGTGGTCACGACAGACATTTCAGAAATGGGTGCCAACTTCAAGGCTGAGAGGGTTATAGACCCCAGACGCTGCATGAAACCAGTCATACTAACAGACGGTGAAGAGCGGGTTATCCTGGCAGGACCCATGCCAGTGACCCACTCTAGTGCAGCACAAAGAAGAGGGAGAGTAGGAAGAAATCCAAAAAATGAAAATGACCAGTATATATACATGGGGGAACCTCTGGAAAATGATGAAGACTGCGCACACTGGAAAGAAGCTAAGATGCTTCTAGATAACATCAACACGCCTGAAGGAATCATTCCCAGCATGTTTGAACCAGAGCGTGAGAAGGTCGACGCCATTGATGGTGAATACCGCTTGAGAGGAGAAGCGAGGAAAACATTTGTGGACCTAATGAGAAGAGGAGACCTACCAGTTTGGCTAGCCTACAGAGTGGCAGCTGAAGGTATCAACTACGCAGACAGAAGATGGTGCTTTGATGGAGTCAAGAACAACCAAATCTTGGAAGAAAATGTGGAAGTGGAAATTTGGACAAAAGAAGGAGAAAGGAAGAAATTAAAACCCAGATGGTTAGATGCTAGGATCTACTCTGACCCACTGGCACTTAAAGAATTCAAGGAATTCGCAGCTGGAAGAAAATCCCTGACCCTGAATCTAATCACCGAGATGGGTAGGCTCCCAACCTTCATGACCCAGAAAGCAAGGAATGCATTGGACAACTTAGCAGTCCTACACACGGCTGAAGCAGGCGGAAGGGCGTACAATCATGCTCTTAGTGAACTGCCGGAGACTCTGGAGACATTGCTTTTACTGACACTTTTGGCCACAGTCACAGGCGGAATCTTCCTGTTCTTGATGAGCGGAAAGGGTATAGGGAAGATGACCCTGGGAATGTGCTGCATAGTCACAGCTAGTATTCTTCTATGGTATGCACAAATACAGCCACATTGGATAGCAGCTTCAATAATACTGGAGTTTTTTCTCATAGTCTTGCTCATTCCAGAACCAGAAAAGCAGAGAACACCCCAAGATAACCAATTAACTTATGTTGTCATAGCCATCCTTACAGTGGTGGCCGCAACCATGGCAAACGAGATGGGCTTCCTGGAAAAAACAAAGAAAGATTTTGGATTGGGAAGCATCACAACCCAGCAACCTGAGAGCAACATCCTGGACATAGATCTACGTCCTGCATCAGCTTGGACTCTATATGCTGTGGCAACAACTTTCATCACACCAATGTTGAGACATAGCATTGAAAATTCCTCAGTGAATGTGTCTCTAACAGCCATTGCCAACCAAGCCACAGTGTTAATGGGTCTTGGGAAAGGATGGCCATTGTCGAAAATGGACATCGGAGTTCCCCTCCTTGCCATCGGATGCTATTCACAAGTCAACCCCATAACCCTCACAGCAGCCCTTCTCTTATTGGTAGCACATTATGCTATCATAGGGCCAGGACTCCAAGCGAAAGCAACCAGAGAGGCTCAGAAAAGAGCAGCAGCGGGCATCATGAAAAACCCAACTGTGGATGGAATAACAGTGATTGACCTAGATCCAATACCATATGATCCAAAGTTTGAAAAGCAGTTGGGACAAGTAATGCTCTTAGTCCTCTGCGTGACTCAAGTGTTGATGATGAGGACTACATGGGCTTTATGTGAAGCTCTAACTTTAGCGACCGGGCCCATCTCTACACTGTGGGAAGGAAATCCAGGGAGATTTTGGAATACAACTATTGCAGTGTCAATGGCTAACATTTTTAGAGGGAGTTATCTGGCCGGAGCCGGACTTCTCTTTTCTATCATGAAGAACACGGCCAACACAAGAAGGGGAACTGGCAACACAGGAGAAACGCTTGGAGAGAAATGGAAAAACCGGTTGAATGCATTGGGGAAGAGTGAATTCCAGATCTATAAGAAAAGTGGAATCCAGGAAGTGGATAGAACGTTAGCAAAAGAAGGCATCAAGAGAGGAGAAACGGACCATCACGCTGTGTCGCGAGGCTCAGCGAAACTGAGATGGTTCGTCGAGAGAAACCTTGTCACACCAGAAGGGAAAGTAGTGGACCTTGGCTGCGGCAGAGGGGGCTGGTCATACTATTGTGGGGGACTAAAGAATGTGAAGGAAGTCAAAGGCCTAACAAAAGGAGGACCAGGACATGAAGAACCCATTCCCATGTCAACATATGGTTGGAATCTGGTGCGTCTGCAAAGTGGAGTCGATGTCTTCTTTACTCCGCCAGAAAAGTGTGACACATTGCTGTGTGACATAGGGGAGTCGTCACCAAACCCCACGGTTGAGGCAGGACGAACACTCAGAGTTCTAAACTTAGTGGAAAACTGGCTGAACAATAATACCCAATTTTGCATAAAGGTTCTTAATCCATATATGCCTTCAGTTATAGAAAAAATGGAAGCGCTACAAAGGAAATACGGAGGAGCTTTGGTGAGGAATCCACTCTCACGAAATTCCACACACGAGATGTACTGGGTATCCAATGCTTCCGGGAACATAGTGTCATCAGTGAACATGATTTCAAGAATGTTGATTAACAGATTCACAATGAGACACAAGAAGGCCACATACGAGCCGGATGTTGATCTCGGAAGTGGAACCCGCAACATCGGAATTGAAAGTGAAGTACCAAATCTAGACATAATTGGGAAAAGAATAGAAAAAATAAAACAAGAGCATGAAACATCATGGCACTATGATCAAGACCACCCATACAAAACGTGGGCCTACCATGGCAGCTACGAAACAAAACAGACTGGATCAGCATCATCCATGGTGAACGGAGTGGTTAGGCTGCTAACAAAACCTTGGGACGTCATTCCCATGGTGACACAGATGGCAATGACAGACACGACTCCATTTGGACAACAGCGCGTTTTCAAAGAGAAAGTGGACACGAGAACCCAAGAACCAAAAGAAGGCACGAAAAAACTAATGAAAATCACAGCAGAATGGCTCTGGAAAGAACTAGGAAAGAAAAAGACACCTAGGATGTGCACCAGAGAAGAATTCACAAGAAAGGTGAGAAGCAATGCAGCCTTAGGTGCCATATTCACTGATGAGAACAAGTGGAAGTCGGCACGTGAAGCTGTTGAAGACAGTGGATTTTGGGAATTGGTTGACAAGGAAAGGAATCTCCATCTTGAAGGAAAATGTGAGACATGTGTGTATAACATGATGGGAAAGAGAGAGAAGAAGCTAGGGGAGTTCGGCAAAGCAAAAGGCAGCAGAGCCATATGGTACATGTGGCTTGGAGCACGCTTCTTAGAGTTTGAAGCCCTGGGATTCTTGAATGAAGATCACTGGTTTTCCAGAGAGAACTCCCTGAGTGGAGTAGAAGGAGAAGGGCTGCACAAACTAGGCTACATTCTAAGAGACGTGGGTAAGAAAGAAGGAGGAGCAATGTACGCCGATGACACCGCAGGATGGGACACAAGAATCACGCTAGAGGACTTGAAAAATGAAGAAATGGTGACAAACCACATGGAAGGAGAACATAAGAAACTCGCTGAAGCCATTTTCAGATTAACGTACCAAAACAAAGTGGTGCGTGTGCAAAGACCGACATCAAGAGGCACAGTAATGGACATTATATCGAGAAGAGACCAAAGAGGTAGTGGACAAGTTGTCACCTACGGCCTCAATACTTTCACCAACATGGAAGCCCAACTGATCAGACAGATGGAGGGAGAAGGAGTCTTCAAAAGCATCCAGCATCTGACAGCCACAGAAGAAATTGCAGTGAAAAACTGGTTAGTAAGAGTGGGTCGTGAGAGGTTATCAAGAATGGCCATCAGCGGAGATGATTGTGTTGTGAAACCCTTAGATGACAGGTTTGCAAACGCTCTAACAGCTTTAAATGACATGGGAAAGGTCAGGAAAGACATACAACAATGGGAACCTTCAAGAGGATGGAACGATTGGACACAAGTGCCCTTTTGTTCACACCATTTCCATGAGTTAATCATGAAGGACGGTCGTGTACTTGTGGTTCCATGTAGAAACCAAGGTGAACTGATTGGCAGGGCCCGAATTTCCCAGGGAGCCGGGTGGTCCTTGCGGGAAACAGCTTGTTTGGGGAAGTCTTACGCCCAAATGTGGAGCCTAATGTACTTCCACAGACGTGACCTTAGGCTGGCGGCAAACGCTATTTGCTCGGCGGTCCCTTCACATTGGGTTCCAACAAGTCGAACAACCTGGTCCATACACGCCACACATGAGTGGATGACAACAGAAGACATGCTGACAGTCTGGAACAGGGTGTGGATTCAAGAAAACCCATGGATGGAAGACAAAACTCCAGTAGAATCATGGGAGGAAATCCCATATTTGGGGAAGAGAGAAGACCAGTGGTGCGGCTCATTGATTGGGCTAACAAGTAGGGCCACCTGGGCAAAGAACATCCAAACAGCAATAAATCAAGTTAGATCCCTAATAGGCAATGAGGAATACACAGACTACATGCCATCTATGAAAAGATTCAGAAGAGAAGAGGAAGAGGCAGGAGTCTTGTGG
>S19
AAACGCGAGAGAAACCGCGTGTCAACTGTGCAGCAGCTGACAAAGAGATTCTCACTTGGAATGCTACAGGGACGAGGACCACTGAAACTGTTCATGGCCCTAGTGGCATTCCTCCGTTTCCTAACAATCCCGCCAACAGCAGGGATATTAAAAAGATGGGGAACAATCAAAAAATCAAAAGCTATCAATGTCTTGAGAGGGTTCAGGAAAGAGATTGGAAGGATGCTGAACATCTTGAACAGGAGACGCAGAACTGCAGGTATAATTATTATGATGATCCCAACAGTGATGGCGTTCCATTTAACCACACGCAATGGAGAACCACACATGATCGTCAGTAAACAAGAGAAAGGGAAAAGTCTTCTGTTTAAAACAGAGAACGGTGTGAACATGTGCACCCTCATGGCCATGGATCTTGGTGAACTGTGTGAAGACACAATCACTTACAATTGTCCTCTTCTCAGGCAGAATGAACCAGAAGACATAGACTGTTGGTGCAACTCCACGTCTACATGGGTAACTTATGGGACATGCACCACCACAGGAGAACACAGAAGGGAAAAAAGATCAGTGGCACTCGTTCCACATGTGGGAATGGGACTGGAGACACGAACTGAAACATGGATGTCATCAGAAGGGGCCTGGAAACATGCACAGAGAATTGAAACTTGGGTCTTGAGACATCCAGGCTTCACCATAATGGCAGCATTCCTGGCATACACCATAGGAACGACATATTTCCAAAGAGTCCTGATTTTCATCTTACTGACAGCTGTTGCTCCTTCAATGACAATGCGTTGTATAGGAATATCAAATAGAGACTTTGTGGAAGGGGTTTCAGGAGGAAGCTGGGTTGACATAGTCCTGGAACATGGAAGCTGTGTGACGACGATGGCAAAAAATAAACCAACATTGGATTTTGAACTGATAAAGACAGAAGCGAAACATCCCGCCACTCTAAGGAAGTATTGCATAGAGGCAAAGCTGACCAACACAACAACAGCATCTCGCTGCCCAACACAAGGAGAACCTAGCCTAAATGAAGAACAGGACAAAAGATTTGTCTGCAAACACTCCATGGTAGATAGAGGATGGGGAAATGGATGCGGATTATTTGGAAAGGGAGGTATCGTGACCTGTGCAATGTTCACATGCAAAAAGAACATGGAAGGGAAAATCGTACAACCAGAAAACTTGGAGTACACCATTGTGATAACACCTCACTCAGGGGAAGAGAATGCAGTCGGAAATGACACAGGAAAACACGGCAAGGAAATTAAAGTAACACCACAGAGTTCCATCACAGAAGCAGAACTAACAGGCTATGGCACTGTCACGATGGAATGCTCTCCGAGAACGGGACTCGACTTCAATGAGATGGTGTTGCTGCAAATGGAAAACAAGGCTTGGCTGGTGCACAGGCAATGGTTTTTAGACCTGCCATTACCATGGCTGCCCGGAGCAGACACACAAGGATCAAATTGGATACAGAAGGAGACATTGGTCACTTTCAAAAATCCCCATGCAAAGAAACAGGATGTTGTTGTTCTAGGATCCCAAGAAGGGGCTATGCACACAGCACTTACAGGGGCCACGGAAATCCAGATGTCATCAGGAAACTTACTGTTCACAGGACATCTTAAATGTAGGCTGAGAATGGACAAACTACAGCTCAAAGGAATGTCATATTCCATGTGTACAGGAAAGTTCAAAGTTGTGAAGGAAATAGCAGAAACACAACATGGAACAATAGTTATTAGAGTACAATATGAAGGGGATGGTTCTCCGTGCAAGATCCCTTTTGAAATAATGGATTTGGAAAAAAGACATGTCTTAGGTCGCTTGATCACAGTCAACCCAATTGTCACAGAAAAAGACAGCCCAGTCAACATAGAAGCAGAACCTCCATTCGGAGACAGCTACATCATTATAGGAGTAGAACCGGGACAACTGAAGCTCAGCTGGTTTAAGAAAGGAAGCTCTATTGGCCAAATGTTTGAGACAACAATGAGAGGAGCGAAGAGAATGGCCATTTTAGGTGACACAGCTTGGGATTTTGGATCCCTGGGAGGAGTGTTCACATCTATAGGAAAGGCCCTCCACCAAGTCTTTGGAGCAATCTATGGGGCTGCCTTCAGTGGGGTTTCATGGACTATGAAAATCCTCATAGGAGTTGTCATCACATGGATAGGAATGAATTCACGTAGTACTTCACTGTCTGTGTCACTAGTATTAGTGGGAGTCGTGACATTGTACTTGGGAGTTATGGTGCAGGCCGATAGTGGTTGCGTTGTGAGCTGGAAAAACAAAGAACTGAAATGTGGCAGCGGGATTTTTATCACAGACAACGTGCATACATGGACAGAACAATATAAATTCCAACCAGAATCCCCTTCAAAGCTGGCTTCAGCTATCCAGAAGGCTCATGAAGAAGGCATTTGTGGAATCCGCTCAGTAACAAGACTGGAGAATCTGATGTGGAAACAAATAACACCAGAACTGAATCACATTCTAACAGAAAATGAGGTAAAGTTGACTATCATGACAGGAGACATTAAAGGAATCATGCAGGCAGGAAAACGATCCCTGCGGCCTCAACCCACTGAGCTGAAGTACTCTTGGAAAGCATGGGGCAAAGCGAAAATGCTCTCCACAGAGCTTCATAACCACACCTTTCTCATTGATGGCCCCGAAACAGCAGAATGTCCCAACACAAATAGAGCTTGGAACTCACTAGAGGTTGAAGACTATGGCTTTGGAGTATTCACCACTAACATATGGCTGAAATTGAAAGAAAGGCAGGATGTATCTTGTGACTCAAAACTCATGTCAGCAGCCATAAAAGACAACAGAGCCGTCCACGCCGACATGGGCTATTGGATAGAAAGCGCACTCAATGACACATGGAAGATTGAGAAAGCCTCCTTTATTGAAGTCAAAAGCTGCCACTGGCCAAAGTCACACACTCTCTGGAGTAATGGAGTGCTAGAAAGTGAGATGATAATTCCAAAGAATTTTGCAGGACCAGTGTCACAACACAATTACAGACCAGGCTATCATACACAAACGGCAGGACCCTGGCATCTAGGCAGGCTTGAGATGGACTTTGATTTCTGCGAAGGAACTACAGTGGTGGTGACTGAAGACTGTGGAAATAGAGGACCCTCCTTAAGAACAACTACTGCTTCTGGAAAACTCATAACAGAATGGTGCTGCCGATCTTGCACATTACCACCGCTAAGGTACAGAGGTGAGGATGGATGCTGGTATGGAATGGAAATCAGACCATTGAAAGAGAAAGAAGAGAACTTGGTCAACTCTTTGGTCACAGCCGGACATGGACAGATTGACAACTTCTCACTAGGAGTCTTGGGAATGGCATTGTTCCTGGAAGAGATGCTTAGAACCCGAGTAGGGACGAAACATGCAATATTACTAGTTGCAGTCTCTTTCGTGACATTGATCACAGGGAACATGTCCTTTCGAGATTTGGGGAGAGTGATGGTCATGGTGGGCGCTACTATGACGGATGACATAGGCATGGGCGTGACCTATCTTGCCCTATTAGCAGCCTTCAAGGTCAGACCAACTTTTGCAGCTGGACTACTCTTAAGAAAGCTGACCTCCAAGGAATTGATGATGACCACCATAGGAATCGTACTCCTCTCTCAGAGCACCATACCAGAGACCATACTTGAACTGACTGACGCGTTGGCCTTGGGGATGATGGTTCTCAAAATAGTAAGAAACATGGAAAAGTATCAACTAGCAGTGACTATCATGGCTATCTTGTGCGTCCCAAATGCAGTGATATTACAAAACGCATGGAAAGTGAGCTGCACAGCACTGGCAGTGGTGTCCGTTTCCCCACTGCTTTTAACATCTTCACAGCAGAAAACGGATTGGATACCACTGGCGTTGACGATCAAAGGCCTTAATCCAACAGCCATTTTCTTAACAACCCTCTCAAGAACTAGCAAGAAAAGGAGCTGGCCACTAAATGAGGCTATTATGGCAGTCGGGATGGTGAGCATTTTAGCCAGTTCTTTCTTAAAGAATGACATTCCCATGACAGGACCACTAGTGGCTGGAGGGCTTCTCACTGTGTGTTACGTGCTCACTGGAAGATCGGCTGATTTGGAACTGGAGAGAGCTGCTGACATAAGATGGGAAGAACAGGCAGAGATATCAGGAAGCAGTCCAATTTTGTCGATAACAATATCGGAAGATGGCAGCATGTCGATAAAAAATGAAGAAGAAGAACAAACACTGACCATACTGATTAGAACAGGACTGCTGGTGATATCAGGACTTTTTCCCGTGTCCATACCAATCACGGCAGCTGCATGGTACCTGTGGGAAGTGAAGAAACAACGAGCCGGAGTATTGTGGGATGTCCCTTCACCTCCACCTGTGGGAAGGGCCGAACTGGAAGATGGAGCCTATAGAATCAAGCAGAAAGGGATTTTGGGATACTCGCAGATAGGAGCCGGAGTCTACAAAGAAGGAACTTTCCACACAATGTGGCATGTCACACGTGGTGCTGTTCTAATGCATAAAGGGAAGAGAATTGAACCATCATGGGCAGACGTCAAGAAGGACCTAATATCGTATGGAGGAGGTTGGAAGCTAGAAGGAGAATGGAAGGAAGGAGAAGAAGTCCAGGTCCTGGCATTAGAGCCTGGAAAGAATCCAAGAGCCGTCCAAACAAAACCCGGTCTTTTCAAAACCAACACTGGGACCATAGGCGCCGTATCTCTGGACTTTTCTCCTGGAACGTCAGGATCTCCAATTGTCGACAAAAAAGGAAAAGTTGTGGGCCTTTATGGCAACGGTGTCGTCACAAGGAGTGGAACATACGTGAGTGCCATAGCCCAGACTGAAAAAAGCATTGAAGACAACCCAGAGATTGAAGATGACATCTTTCGAAAGAAAAGACTGACCATCATGGACCTCCACCCAGGAGCAGGAAAAACAAAGAGATACCTTCCAGCAATAGTCAGAGAAGCCATAAAACGAGGCTTGAGAACACTAATCCTGGCCCCCACTAGAGTTGTGGCGGCTGAAATGGAAGAGGCTCTCAGAGGACTTCCAATAAGATATCAAACCCCAGCTATCAGAGCTGAGCATACTGGACGGGAGATTGTGGATCTAATGTGTCACGCCACATTCACCATGAGGCTACTATCACCAATTAGAGTGCCAAATTACAACCTGATTATCATGGATGAAGCCCATTTCACAGACCCAGCAAGCATAGCGGCTAGAGGATACATCTCAACTCGAGTAGAGATGGGTGAAGCAGCTGGGATTTTCATGACAGCTACCCCTCCTGGAAGCAGAGACCCATTTCCTCAGAGCAACGCACCAATCATGGATGAAGAAAGGGAAATTCCTGAGCGTTCGTGGAACTCTGGACATGAGTGGGTTACGGATTTTAAAGGGAAGACTGTTTGGTTTGTTCCAAGTATAAAAGCAGGAAATGATATAGCAGCTTGCCTGAGAAAGAATGGGAAGAAAGTGATACAACTCAGCAGGAAGACCTTTGATTCTGAATATATCAAGACTAGGACCAATGATTGGGACTTTGTGGTCACGACAGACATTTCAGAAATGGGTGCTAACTTCAAGGCTGAGAGGGTTATAGACCCCAGACGCTGCATGAAACCAGTCATACTAACAGACGGTGAAGAACGGGTTATCCTGGCAGGACCCATGCCAGTGACCCACTCTAGTGCAGCACAAAGAAGAGGGAGAGTAGGAAGAAATCCAAAAAATGAAAATGACCAGTATATATACATGGGGGAACCTCTGGAAAATGATGAAGACTGCGCACACTGGAAAGAAGCTAAGATGCTTCTAGATAACATCAACACGCCTGAAGGAATCATTCCCAGCATGTTTGAACCAGAGCGTGAGAAGGTCGACGCCATTGATGGTGAATACCGCTTGAGAGGAGAAGCGAGGAAAACATTTGTGGACCTAATGAGAAGAGGAGACCTACCAGTTTGGCTAGCCTACAGAGTGGCAGCTGAAGGTATCAACTACGCAGACAGAAGATGGTGCTTTGATGGAGTCAAGAACAACCAAATCTTGGAAGAAAATGTGGAAGTGGAAATTTGGACAAAAGAAGGAGAAAGGAAGAAATTAAAACCCAGATGGTTAGATGCTAGGATCTACTCTGACCCACTGGCACTTAAAGAATTCAAGGAATTCGCAGCTGGAAGAAAATCCCTGACCCTGAATCTAATCACCGAGATGGGTAGGCTCCCAACCTTCATGACCCAGAAAGCAAGGAATGCATTGGACAACTTAGCAGTCCTACACACGGCTGAAGCAGGCGGAAGGGCGTACAATCATGCTCTTAGTGAACTGCCGGAGACTCTGGAGACATTGCTTTTACTGACACTTTTGGCCACAGTCACAGGCGGAATCTTCCTGTTCTTGATGAGCGGAAAGGGTATAGGGAAGATGACCCTGGGAATGTGCTGCATAGTCACAGCTAGTATTCTTCTATGGTATGCACAAATACAGCCACATTGGATAGCAGCTTCAATAATACTGGAGTTTTTTCTCATAGTCTTGCTCATTCCAGAACCAGAAAAGCAGAGAACACCCCAAGATAACCAATTAACTTATGTTGTCATAGCCATCCTTACAGTGGTGGCCGCAACCATGGCAAACGAGATGGGTTTCCTGGAAAAAACAAAGAAAGATTTTGGATTGGGAAGCATCACAACCCAGCAACCTGAGAGCAACATCCTGGACATAGATCTACGTCCTGCATCAGCTTGGACTCTATATGCTGTGGCAACAACTTTCATCACACCAATGTTGAGACATAGCATTGAAAATTCCTCAGTGAATGTGTCTCTAACAGCCATTGCCAACCAAGCCACAGTGTTAATGGGTCTTGGGAAAGGATGGCCATTGTCGAAAATGGACATCGGAGTTCCCCTTCTCGCTATCGGATGCTATTCACAAGTCAACCCCATAACCCTCACAGCAGCCCTTCTCTTATTGGTAGCACATTATGCTATCATAGGGCCAGGACTCCAAGCGAAAGCAACCAGAGAGGCTCAGAAAAGAGCAGCAGCGGGCATCATGAAAAACCCAACTGTGGATGGAATAACAGTGATTGACCTAGATCCAATACCATATGATCCAAAGTTTGAAAAGCAGTTGGGACAAGTAATGCTCTTAGTCCTCTGCGTGACTCAAGTGTTGATGATGAGGACTACATGGGCTTTATGTGAAGCTCTAACTTTAGCGACCGGGCCCATCTCTACACTGTGGGAAGGAAATCCAGGGAGATTTTGGAATACAACTATTGCAGTGTCAATGGCTAACATTTTTAGAGGGAGTTATCTGGCCGGAGCCGGACTTCTCTTTTCTATCATGAAGAACACGGCCAACACAAGAAGGGGAACTGGCAACACAGGAGAAACGCTTGGAGAGAAATGGAAAAGCCGGTTGAATGCTTTGGGGAAGAGTGAATTCCAGATCTATAAGAAAAGTGGAATCCAGGAAGTGGATAGAACGTTAGCAAAAGAAGGCATCAAGAGAGGAGAAACGGACCATCACGCTGTGTCGCGAGGCTCAGCGAAACTGAGATGGTTCGTCGAGAGAAACCTTGTCACACCAGAAGGGAAAGTAGTGGACCTTGGCTGCGGCAGAGGGGGCTGGTCATACTATTGTGGGGGACTAAAGAATGTGAAGGAAGTCAAAGGCCTAACAAAAGGAGGACCAGGACATGAAGAACCCATTCCCATGTCAACATATGGTTGGAATCTGGTGCGTCTGCAAAGTGGAGTCGATGTCTTCTTTACTCCGCCAGAAAAGTGTGACACATTGCTGTGTGACATAGGGGAGTCGTCACCAAACCCCACGGTTGAGGCAGGACGAACACTCAGAGTTCTAAACTTAGTGGAAAACTGGCTGAACAATAATACCCAATTTTGCATAAAGGTTCTTAATCCATATATGCCTTCAGTTATAGAAAAAATGGAAGCGCTACAAAGGAAATACGGAGGAGCTTTGGTGAGGAATCCACTCTCACGAAATTCCACACACGAGATGTACTGGGTATCCAATGCTTCCGGGAACATAGTGTCATCAGTGAACATGATTTCAAGAATGTTGATTAACAGATTCACAATGAGACACAAGAAGGCCACATACGAGCCGGATGTTGATCTCGGAAGTGGAACCCGCAACATCGGAATTGAAAGTGAAGTACCAAATCTAGACATAATTGGGAAAAGAATAGAAAAAATAAAACAAGAGCATGAAACATCATGGCACTATGATCAAGACCACCCATACAAAACGTGGGCCTACCATGGCAGCTACGAAACAAAACAGACTGGATCAGCATCATCCATGGTGAACGGAGTGGTTAGGCTGCTAACAAAACCTTGGGACGTCATTCCCATGGTGACACAGATGGCAATGACAGACACGACTCCATTTGGACAACAGCGCGTTTTCAAAGAGAAAGTGGACACGAGAACCCAAGAACCAAAAGAAGGCACGAAGAAACTAATGAAAATCACAGCAGAATGGCTCTGGAAAGAACTAGGAAAGAAAAAGACACCTAGGATGTGCACCAGAGAAGAATTCACAAGAAAGGTGAGAAGCAATGCAGCCTTAGGTGCCATATTCACTGATGAGAACAAGTGGAAGTCGGCACGTGAAGCTGTTGAAGACAGTGGATTTTGGGAATTGGTTGACAAGGAAAGGAATCTCCATCTTGAAGGAAAGTGTGAGACATGTGTGTATAACATGATGGGAAAGAGAGAGAAGAAGCTAGGGGAGTTCGGCAAAGCAAAAGGCAGCAGAGCCATATGGTACATGTGGCTTGGAGCACGCTTCTTAGAGTTTGAAGCCCTGGGATTCTTGAATGAAGATCACTGGTTTTCCAGAGAGAACTCCCTGAGTGGAGTAGAAGGAGAAGGGCTGCACAAACTAGGCTACATTCTAAGAGACGTGGGTAAGAAAGAAGGAGGAGCAATGTACGCCGATGACACCGCAGGATGGGACACAAGAATCACGCTAGAGGACTTGAAAAATGAAGAAAAGGTGACAAACCACATGGAAGGAGAACATAAGAAACTTGCTGAAGCCATTTTCAGATTAACGTACCAAAACAAAGTGGTGCGTGTGCAAAGACCGACATCAAGAGGCACAGTAATGGACATTATATCGAGAAGAGACCAAAGAGGTAGTGGACAAGTTGTCACCTACGGCCTCAATACTTTCACCAACATGGAAGCCCAACTGATCAGACAGATGGAGGGAGAAGGAGTCTTCAAAAGCATCCAGCATCTGACAGCCACAGAAGAAATTGCAGTGAAAAACTGGTTAGTAAGAGTGGGGCGTGAGAGGTTATCAAGAATGGCCATCAGCGGAGATGATTGTGTTGTGAAACCCTTAGATGACAGGTTTGCAAACGCTCTAACAGCTTTAAATGACATGGGAAAGGTCAGGAAAGACATACAACAATGGGAACCTTCAAGAGGATGGAACGATTGGACACAAGTGCCCTTTTGTTCACACCATTTCCATGAGTTAATCATGAAGGACGGTCGTGTACTTGTGGTTCCATGTAGAAACCAAGATGAACTGATTGGTAGGGCCCGAATTTCCCAGGGAGCCGGGTGGTCCTTGCGGGAAACAGCTTGTTTGGGGAAGTCTTACGCCCAAATGTGGAGCCTAATGTACTTCCACAGACGTGACCTTAGGCTGGCGGCAAACGCTATTTGCTCGGCGGTCCCTTCACATTGGGTTCCAACAAGTCGAACAACCTGGTCCATACACGCCACACATGAGTGGATGACAACAGAAGACATGCTGACAGTCTGGAACAGGGTGTGGATTCAAGAAAACCCATGGATGGAAGACAAAACTCCAGTAGAATCATGGGAGGAAATCCCATATTTGGGGAAGAGAGAAGACCAGTGGTGCGGCTCATTGATTGGGCTAACAAGCAGGGCCACCTGGGCAAAGAACATCCAAACAGCAATAAATCAAGTTAGATCCCTAATAGGCAATGAGGAATACACAGACTACATGCCATCTATGAAAAGATTCAGAAGAGAAGAGGAAGAGGCAGGAGTCTTGTGG
>S18
AAACGCGAGAGAAACCGCGTGTCAACTGTGCAGCAGCTGACAAAGAGATTCTCACTTGGAATGCTACAGGGACGAGGACCACTGAAATTGTTCATGGCCCTAGTGGCATTCCTTCGTTTCCTAACAATCCCGCCAACAGCAGGGATATTAAAAAGATGGGGAACAATCAAAAAATCAAAGGCTATCAATGTCTTGAGAGGGTTCAGGAAAGAGATTGGAAGGATGCTGAACATCTTGAACAGGAGACGCAGAACTGCAGGTATAATTATTATGATGATCCCAACAGTGATGGCGTTCCATTTAACCACACGCAATGGAGAACCACACATGATCGTCAGTAGACAAGAGAAAGGGAAAAGTCTTCTGTTTAAAACAGAGAACGGTGTGAACATGTGCACCCTCATGGCCATGGATCTTGGTGAACTGTGTGAAGACACAATCACTTACAATTGTCCTCTTCTCAGGCAGAATGAACCAGAAGACATAGACTGTTGGTGCAACTCCACGTCTACATGGGTAACTTATGGGACATGCACCGCTACAGGAGAACACAGAAGGGAAAAAAGATCAGTGGCGCTCGTTCCACATGTGGGAATGGGACTGGAGACACGAACTGAAACATGGATGTCATCAGAAGGGGCCTGGAAACATGCACAGAGAATTGAAACTTGGGTCTTGAGACATCCAGGCTTCACCATAATGGCAGCATTCCTGGCATACACCATAGGAACGACATATTTCCAAAGAGTCCTGATTTTCATCTTACTGACAGCTGTTGCTCCTTCAATGACAATGCGTTGTATAGGAATATCAAATAGAGACTTTGTGGAAGGGGTTTCAGGAGGAAGCTGGGTTGACATAGTCCTGGAACATGGAAGCTGTGTGACGACGATGGCAAAAAATAAACCAACATTGGATTTTGAACTGATAAAGACAGAAGCGAAACATCCCGCCACTCTAAGGAAGTATTGCATAGAGGCAAAGCTGACCAACACAACAACAGCATCTCGCTGCCCAACACAAGGAGAACCTAGCCTAAATGAAGAACAGGACAAAAGATTTGTCTGCAAACACTCCATGGTAGATAGAGGATGGGGAAATGGATGCGGATTATTTGGAAAGGGAGGTATCGTGACCTGTGCAATGTTCACATGCAAAAAGAACATGGAAGGGAAAATCGTACAACCAGAAAACTTGGAGTACACCATTGTGATAACACCTCACTCAGGGGAAGAGAATGCAGTCGGAAATGACACAGGAAAACACGGCAAGGAAATTAAAGTAACACCACAGAGTTCCATCACAGAAGCAGAACTAACAGGCTATGGCACTGTCACGATGGAATGCTCTCCGAGAACGGGACTCGACTTCAATGAGATGGTGTTGCTGCAAATGGAAAACAAGGCTTGGCTGGTGCACAGGCAATGGTTTTTAGACCTGCCATTACCATGGCTGCCCGGAGCAGACACACAAGGATCAAATTGGATACAGAAGGAGACATTGGTCACTTTCAAAAATCCCCATGCAAAGAAACAGGATGTTGTTGTTCTAGGATCCCAAGAAGGGGCTATGCACACAGCACTTACAGGGGCCACGGAAATCCAGATGTCATCAGGAAACTTACTGTTCACAGGACATCTTAAATGTAGGCTGAGAATGGACAAACTACAGCTCAAAGGAATGTCATATTCCATGTGTACAGGAAAGTTCAAAGTTGTGAAGGAAATAGCAGAAACACAACATGGAACAATAGTTATTAGAGTACAATATGAAGGGGACGGTTCTCCGTGCAAGATCCCTTTTGAAATAATGGATTTGGAAAAAAGACATGTCTTAGGTCGCTTGATCACAGTCAACCCAATTGTCACAGAAAAAGACAGCCCAGTCAACATAGAAGCAGAACCTCCATTCGGAGACAGCTACATCATTATAGGAGTAGAACCGGGACAACTGAAGCTCAGCTGGTTTAAGAAAGGAAGCTCTATTGGCCAAATGTTTGAGACAACAATGAGAGGAGCGAAGAGAATGGCCATTTTAGGTGACACAGCTTGGGATTTTGGATCCTTGGGAGGAGTGTTCACATCTATAGGAAAGGCCCTCCACCAAGTCTTTGGAGCAATCTATGGGGCTGCCTTCAGTGGGGTTTCATGGACTATGAAAATCCTCATAGGAGTTGTCATCACATGGATAGGAATGAATTCACGTAGCACTTCACTGTCTGTGTCACTAGTATTGGTGGGAGTCGTGACATTGTACTTGGGAGTTATGGTGCAGGCCGATAGTGGTTGCGTTGTGAGCTGGAAAAACAAAGAACTGAAATGTGGCAGCGGGATTTTTATCACAGACAACGTGCATACATGGACAGAACAATATAAATTTCAACCAGAATCCCCTTCAAAGCTGGCTTCAGCTATCCAGAAGGCTCATGAAGAAGGCATTTGTGGAATCCGCTCAGTAACAAGACTGGAGAATCTGATGTGGAAACAAATAACACCAGAACTGAATCACATTCTAACAGAAAATGAGGTAAAGTTGACTATCATGACAGGAGACATTAAAGGAATCATGCAGGCAGGAAAACGATCCCTGCGGCCTCAACCCACTGAGCTGAAGTACTCTTGGAAAACATGGGGCAAAGCGAAAATGCTCTCCACAGAGCTTCATAACCACACCTTTCTCATTGATGGCCCCGAAACAGCAGAATGTCCCAACACAAATAGAGCTTGGAACTCACTAGAGGTTGAAGACTATGGCTTTGGAGTATTCACCACTAACATATGGCTGAAATTGAAAGAAAGGCAGGATGTATCTTGTGACTCAAAACTCATGTCAGCAGCCATAAAAGACAACAGAGCCGTCCACGCCGACATGGGCTATTGGATAGAAAGCGCACTCAATGACACATGGAAGATTGAGAAAGCCTCCTTTATTGAAGTCAAAAGCTGCCACTGGCCAAAGTCACACACTCTCTGGAGTAATGGAGTGCTAGAAAGTGAGATGATAATTCCAAAGAATTTTGCAGGACCAGTGTCACAACACAATTACAGACCAGGCTATCATACACAAACGGCAGGACCCTGGCATCTAGGCAGGCTTGAGATGGACTTTGATTTCTGCGAAGGAACTACAGTGGTGGTGACTGAAGACTGTGGAAATAGAGGACCCTCCTTAAGAACAACTACTGCTTCTGGAAAACTCATAACAGAATGGTGCTGCCGATCTTGCACATTACCACCGCTAAGGTACAGAGGTGAGGATGGATGCTGGTATGGAATGGAAATCAGACCATTGAAAGAGAAAGAAGAGAACTTGGTCAACTCTTTGGTCACAGCCGGACATGGACAGATTGACAACTTCTCACTAGGAGTCTTGGGAATGGCATTGTTCCTGGAAGAGATGCTTAGAACCCGAGTAGGGACGAAACATGCAATATTACTAGTTGCAGTCTCTTTCGTGACATTGATCACAGGGAACATGTCCTTTCGAGATTTGGGGAGAGTGATGGTCATGGTGGGCGCTACTATGACGGATGACATAGGCATGGGCGTGACCTATCTTGCCCTATTAGCAGCCTTCAAGGTCAGACCAACTTTTGCAGCTGGACTACTCTTAAGAAAGCTGACCTCCAAGGAATTGATGATGACCACCATAGGAATCGTACTCCTCTCTCAGAGCACCATACCAGAGACCATACTTGAACTGACTGACGCGTTGGCCTTGGGGATGATGGTTCTCAAAATAGTAAGAAACATGGAAAAGTATCAACTAGCAGTGACTATCATGGCTATCTTGTGCGTCCCAAATGCAGTGATATTACAAAACGCATGGAAAGTGAGCTGCACAGCACTGGCAGTGGTGTCCGTTTCCCCACTGCTTTTAACATCTTCACAGCAGAAAACGGATTGGATACCACTGGCGTTGACGATCAAAGGCCTTAATCCAACAGCCATTTTCTTAACAACCCTCTCAAGAACTAGCAAGAAAAGGAGCTGGCCACTAAATGAGGCTATTATGGCAGTCGGGATGGTGAGCATTTTAGCCAGTTCTTTCTTAAAGAATGACATTCCCATGACAGGACCACTAGTGGCTGGAGGGCTTCTCACTGTGTGTTACGTGCTCACTGGAAGATCGGCTGATTTGGAACTGGAGAGAGCTGCTGACATAAGATGGGAAGAACAGGCAGAGATATCAGGAAGCAGTCCAATTTTGTCGATAACAATATCGGAAGATGGCAGCATGTCGATAAAAAATGAAGAAGAAGAACAAACACTGACCATACTGATTAGAACAGGACTGCTGGTGATATCAGGACTTTTTCCCGTGTCAATACCAATCACGGCAGCTGCATGGTACCTGTGGGAAGTGAAGAAACAACGAGCCGGAGTATTGTGGGATGTCCCTTCACCTCCACCTGTGGGAAGGGCCGAACTGGAAGATGGAGCCTATAGAATCAAGCAGAAAGGGATTTTGGGATACTCGCAGATAGGAGCCGGAGTCTACAAAGAAGGAACTTTCCACACAATGTGGCATGTCACACGTGGTGCTGTTCTAATGCATAAAGGGAAGAGAATTGAACCATCATGGGCGGACGTCAAGAAGGACCTAATATCGTATGGAGGAGGTTGGAAGCTAGAAGGAGAATGGAAGGAAGGAGAAGAAGTCCAGGTCCTGGCATTAGAGCCTGGAAAGAATCCAAGAGCCGTCCAAACAAAACCCGGTCTTTTCAAAACCAACACTGGGACCATAGGCGCCGTATCTCTGGACTTTTCTCCTGGAACGTCAGGATCTCCAATTGTCGACAAAAAAGGAAAAGTTGTAGGCCTTTATGGCAACGGTGTCGTCACAAGGAGTGGAACATACGTGAGTGCCATAGCCCAGACTGAAAAAAGCATTGAAGACAACCCAGAGATTGAAGATGACATCTTTCGAAAGAAAAGACTGACCATCATGGACCTCCACCCAGGAGCAGGAAAAACAAAGAGATACCTTCCAGCAATAGTCAGAGAAGCCATAAAACGAGGCTTGAGAACACTAATCCTGGCCCCCACTAGAGTTGTGGCGGCTGAAATGGAAGAGGCTCTCAGAGGACTTCCAATAAGATATCAAACCCCAGCTATCAGAGCTGAGCATACTGGACGGGAGATTGTGGATCTAATGTGTCACGCCACATTCACCATGAGGCTACTATCACCAATTAGAGTGCCAAATTACAACCTGATTATCATGGATGAAGCCCATTTCACAGACCCAGCAAGCATAGCGGCTAGAGGATACATCTCAACTCGAGTAGAGATGGGTGAAGCAGCTGGGATTTTCATGACAGCTACCCCTCCTGGAAGCAGAGACCCATTTCCTCAGAGCAACGCACCAATCATGGATGAAGAAAGGGAAATTCCTGAGCGTTCGTGGAACTCTGGACATGAGTGGGTTACGGATTTTAAAGGGAAGACTGTTTGGTTTGTTCCAAGTATAAAAGCAGGAAATGATATAGCAGCTTGCCTGAGAAAGAATGGGAAGAAAGTGATACAACTCAGCAGGAAGACCTTTGATTCTGAATATATCAAGACTAGGACCAATGATTGGGACTTTGTGGTCACGACAGACATTTCAGAAATGGGTGCTAACTTCAAGGCTGAGAGGGTTATAGACCCCAGACGCTGCATGAAACCAGTCATACTAACAGACGGTGAAGAGCGGGTTATCCTGGCAGGACCCATGCCAGTGACCCACTCTAGTGCAGCACAAAGAAGAGGGAGAGTAGGAAGAAATCCAAAAAATGAAAATGACCAGTATATATACATGGGGGAACCTCTGGAAAATGATGAAGACTGCGCACACTGGAAAGAAGCTAAGATGCTTCTAGATAACATCAACACGCCTGAAGGAATCATTCCCAGCATGTTTGAACCAGAGCGTGAGAAGGTCGACGCCATTGATGGTGAATACCGCTTGAGAGGAGAAGCGAGGAAAACATTTGTGGACTTAATGAGAAGAGGAGACCTACCAGTTTGGCTAGCCTACAGAGTGGCAGCTGAAGGTATCAACTACGCAGACAGAAGATGGTGCTTTGATGGAGTCAAGAACAACCAAATCTTGGAAGAAAATGTGGAAGTGGAAATTTGGACAAAAGAAGGAGAAAGGAAGAAATTAAAACCCAGATGGTTAGATGCTAGGATCTACTCTGACCCACTGGCACTTAAAGAATTCAAGGAATTCGCAGCTGGAAGAAAATCCCTGACTCTGAATCTAATCACCGAGATGGGTAGGCTCCCAACCTTCATGACCCAGAAAGCAAGGAATGCATTGGACAACTTAGCAGTCCTACACACGGCTGAAGCAGGCGGAAGGGCGTACAATCATGCTCTTAGTGAACTGCCGGAGACTCTGGAGACATTGCTTTTACTGACACTTTTGGCCACAGTCACAGGCGGAATCTTCCTGTTCTTGATGAGCGGAAAAGGTATAGGGAAGATGACCCTGGGAATGTGCTGCATAGTCACAGCTAGTATTCTTCTATGGTATGCACAAATACAGCCACATTGGATAGCAGCTTCAATAATACTGGAGTTTTTTCTCATAGTCTTGCTCATTCCAGAACCAGAAAAGCAGAGAACACCCCAAGATAACCAATTAACTTATGTTGTCATAGCCATCCTTACAGTGGTGGCCGCAACCATGGCAAACGAGATGGGCTTCCTGGAAAAAACAAAGAAAGATTTTGGATTGGGAAGCATCACAACCCAGCAACCTGAGAGCAACATCCTGGACATAGATCTACGTCCTGCGTCAGCTTGGACTCTATATGCTGTGGCAACAACTTTCATCACACCAATGTTGAGACATAGCATTGAAAATTCCTCAGTGAATGTGTCTCTAACAGCCATTGCCAACCAAGCCACAGTGTTAATGGGTCTTGGGAAAGGATGGCCATTGTCGAAAATGGACATCGGAGTTCCCCTTCTCGCTATCGGATGCTATTCACAAGTCAACCCCATAACCCTCACAGCAGCCCTTCTCTTATTGGTAGCACATTATGCTATCATAGGGCCAGGACTCCAAGCGAAAGCAACCAGAGAGGCTCAGAAAAGAGCAGCAGCGGGCATCATGAAAAACCCAACTGTGGATGGAATAACAGTGATTGACCTAGATCCAATACCATATGATCCAAAGTTTGAAAAGCAGTTGGGACAAGTAATGCTCTTAGTCCTCTGCGTGACTCAAGTGTTGATGATGAGGACTACATGGGCTTTATGTGAAGCTCTAACTTTAGCGACCGGGCCCATCTCTACACTGTGGGAAGGAAATCCAGGGAGATTTTGGAATACAACTATTGCAGTGTCAATGGCTAACATTTTTAGAGGGAGTTATCTGGCCGGAGCCGGACTTCTCTTTTCTATCATGAAGAACACGGCCAACACAAGAAGGGGAACTGGCAACACAGGAGAAACGCTTGGAGAGAAATGGAAAAACCGGTTGAATGCATTGGGGAAGAGTGAATTCCAGATCTATAAGAAAAGTGGAATCCAGGAAGTGGATAGAACGTTAGCAAAAGAAGGCATCAAGAGAGGAGAAACGGACCATCACGCTGTGTCGCGAGGCTCAGCGAAACTGAGATGGTTCGTCGAGAGAAACCTTGTCACACCAGAAGGGAAAGTAGTGGACCTTGGCTGCGGCAGAGGGGGCTGGTCATACTATTGTGGGGGACTAAAGAATGTGAAGGAAGTCAAAGGCCTAACAAAAGGAGGACCAGGACATGAAGAACCCATTCCCATGTCAACATATGGTTGGAATCTGGTGCGTCTGCAAAGTGGAGTCGATGTCTTCTTTACTCCGCCAGAAAAGTGTGACACATTGCTGTGTGACATAGGGGAGTCGTCACCAAACCCCACGGTTGAGGCAGGACGAACACTCAGAGTTCTAAACTTAGTGGAAAACTGGCTGAACAATAATACCCAATTTTGCATAAAGGTTCTTAATCCATATATGCCTTCAGTTATAGAAAAAATGGAAACGCTACAAAGGAAATACGGAGGAGCTTTGGTGAGGAATCCACTCTCACGAAATTCCACACACGAGATGTACTGGGTATCCAATGCTTCCGGGAACATAGTGTCATCAGTGAACATGATTTCAAGAATGTTGATTAACAGATTCACAATGAGACACAAGAAGGCCACATACGAGCCGGATGTTGATCTCGGAAGTGGAACCCGCAACATCGGAATTGAAAGTGAAGTACCAAATCTAGACATAATTGGGAAAAGAATAGAAAAAATAAAACAAGAGCATGAAACATCATGGCACTATGATCAAGACCACCCATACAAAACGTGGGCCTACCATGGCAGCTACGAAACAAAACAGACTGGATCAGCATCATCCATGGTGAACGGAGTGGTTAGGCTGCTAACAAAACCTTGGGACGTCATTCCCATGGTGACACAGATGGCAATGACAGACACGACTCCATTTGGACAACAGCGCGTTTTCAAAGAGAAAGTGGACACGAGAACCCAAGAACCAAAAGAAGGCACGAAAAAACTAATGAAAATCACAGCAGAATGGCTCTGGAAAGAACTAGGAAAGAAAAAGACACCTAGGATGTGCACCAGAGAAGAATTCACAAGAAAGGTGAGAAGCAATGCAGCCTTAGGTGCCATATTCACTGATGAGAACAAGTGGAAGTCGGCACGTGAAGCTGTTGAAGACAGTGGATTTTGGGAATTGGTTGACAAGGAAAGGAATCTCCATCTTGAAGGAAAGTGTGAGACATGTGTGTATAACATGATGGGAAAGAGAGAGAAGAAGCTAGGGGAGTTCGGCAAAGCAAAAGGCAGCAGAGCCATATGGTACATGTGGCTTGGAGCACGCTTCTTAGAGTTTGAAGCCCTGGGATTCTTGAATGAAGATCACTGGTTTTCCAGAGAGAACTCCCTGAGTGGAGTAGAAGGAGAAGGGCTGCACAAACTAGGCTACATTCTAAGAGACGTGGGTAAGAAAGAAGGAGGAGCAATGTACGCCGATGACACCGCAGGATGGGACACAAGAATCACGCTAGAGGACTTGAAAAATGAAGAAATGGTGACAAACCACATGGAAGGAGAACATAAGAAACTTGCTGAAGCCATTTTCAGATTAACGTACCAAAACAAAGTGGTGCGTGTGCAAAGACCGACATCAAGAGGCACAGTAATGGACATTATATCGAGAAGAGACCAAAGAGGTAGTGGACAAGTTGTCACCTACGGCCTCAATACTTTCACCAACATGGAAGCCCAACTGATCAGACAGATGGAGGGAGAAGGAGTCTTCAAAAGCATCCAGCATCTGACAGCCACAGAAGAAATTGCAGTAAAAAACTGGTTAGTAAGAGTGGGGCGTGAGAGGTTATCAAGAATGGCCATCAGCGGAGATGATTGTGTTGTGAAACCCTTAGATGACAGGTTTGCAAACGCTCTAACAGCTTTAAATGACATGGGAAAGGTCAGGAAAGACATACAACAATGGGAACCTTCAAGAGGATGGAACGATTGGACACAAGTGCCCTTTTGTTCACACCATTTCCATGAGTTAATCATGAAGGACGGTCGTGTACTTGTGGTTCCATGTAGAAACCAAGATGAACTGATTGGTAGGGCCCGAATTTCCCAGGGAGCCGGGTGGTCCTTGCGGGAAACAGCTTGTTTGGGGAAGTCTTACGCCCAAATGTGGAGCCTAATGTACTTCCACAGACGTGACCTTAGGCTGGCGGCAAACGCTATTTGCTCGGCGGTCCCTTCACATTGGGTTCCAACAAGTCGAACAACCTGGTCCATACACGCCACACATGAGTGGATGACAACAGAAGACATGCTGACAGTCTGGAACAGGGTGTGGATTCAAGAAAACCCATGGATGGAAGACAAAACTCCAGTAGAATCATGGGAGGAAATCCCATATTTGGGGAAGAGAGAAGACCAGTGGTGCGGCTCATTGATTGGGCTAACAAGTAGGGCCACCTGGGCAAAGAACATCCAAACAGCAATAAATCAAGTTAGATCCCTAATAGGCAATGAGGAATACACAGACTACATGCCATCTATGAAAAGATTCAGAAGAGAAGAGGAAGAGGCAGGAGTCTTGTGG
>S32
AAACGCGAGAGAAACCGCGTGTCAACTGTGCAGCAGCTGACAAAGAGATTCTCACTTGGAATGCTACAGGGACGAGGACCACTGAAATTGTTCATGGCCCTAGTGGCATTCCTTCGTTTCCTAACAATCCCGCCAACAGCAGGGATATTAAAAAGATGGGGAACAATCAAAAAATCAAAGGCTATCAATGTCTTGAGAGGGTTCAGGAAAGAGATTGGAAGGATGCTGAACATCTTGAACAGGAGACGCAGAACTGCAGGTATAATTATTATGATGATCCCAACAGTGATGGCGTTCCATTTAACCACACGCAATGGAGAACCACACATGATCGTCAGTAGACAAGAGAAAGGGAAAAGTCTTCTGTTTAAAACAGAGAACGGTGTGAACATGTGCACCCTCATGGCCATGGATCTTGGTGAACTGTGTGAAGACACAATCACTTACAATTGTCCTCTTCTCAGGCAGAATGAACCAGAAGACATAGACTGTTGGTGCAACTCCACGTCTACATGGGTAACTTATGGGACATGCACCGCTACAGGAGAACACAGAAGGGAAAAAAGATCAGTGGCACTCGTTCCACATGTGGGAATGGGACTGGAGACACGAACTGAAACATGGATGTCATCAGAAGGGGCCTGGAAACATGCACAGAGAATTGAAACTTGGGTCTTGAGACATCCAGGCTTCACCATAATGGCAGCATTCCTGGCATACACCATAGGAACGACATATTTCCAAAGAGTCCTGATTTTCATCTTACTGACAGCTGTTGCTCCTTCAATGACAATGCGTTGTATAGGAATATCAAATAGAGACTTTGTGGAAGGGGTTTCAGGAGGAAGCTGGGTTGACATAGTCCTGGAACATGGAAGCTGTGTGACGACGATGGCAAAAAATAAACCAACATTGGATTTTGAACTGATAAAGACAGAAGCGAAACATCCCGCCACTCTAAGGAAGTATTGCATAGAGGCAAAGCTGACCAACACAACAACAGCATCTCGCTGCCCAACACAAGGAGAACCTAGCCTAAATGAAGAACAGGACAAAAGATTTGTCTGCAAACACTCCATGGTAGATAGAGGATGGGGAAATGGATGCGGATTATTTGGAAAGGGAGGTATCGTGACCTGTGCAATGTTCACATGCAAAAAGAACATGGAAGGAAAAATCGTACAACCAGAAAACTTGGAGTACACCATTGTGATAACACCTCACTCAGGGGAAGAGAATGCAGTCGGAAATGACACAGGAAAACACGGCAAGGAAATTAAAGTAACACCACAGAGTTCCATCACAGAAGCAGAACTAACAGGCTATGGCACTGTCACGATGGAATGCTCTCCGAGAACGGGACTCGACTTCAATGAGATGGTGTTGCTGCAAATGGAAAACAAGGCTTGGCTGGTGCACAGGCAATGGTTTTTAGACCTGCCATTACCATGGCTGCCCGGAGCAGACACACAAGGATCAAATTGGATACAGAAGGAGACATTGGTCACTTTCAAAAATCCCCATGCAAAGAAACAGGATGTTGTTGTTCTAGGATCCCAAGAAGGGGCTATGCACACAGCACTTACAGGGGCCACGGAAATCCAGATGTCATCAGGAAACTTACTGTTCACAGGACATCTTAAATGTAGGCTGAGAATGGACAAACTACAGCTCAAAGGAATGTCATATTCCATGTGTACAGGAAAGTTCAAAGTTGTGAAGGAAATAGCAGAAACACAACATGGAACAATAGTTATTAGAGTACAATATGAAGGGGACGGTTCTCCGTGCAAGATCCCTTTTGAAATAATGGATTTGGAAAAAAGACATGTCTTAGGTCGCTTGATCACAGTCAACCCAATTGTCACAGAAAAAGACAGCCCAGTCAACATAGAAGCAGAACCTCCATTCGGAGACAGCTACATCATTATAGGAGTAGAACCGGGACAACTGAAGCTCAGCTGGTTTAAGAAAGGAAGCTCTATTGGCCAAATGTTTGAGACAACAATGAGAGGAGCGAAGAGAATGGCCATTTTAGGTGACACAGCTTGGGATTTTGGATCCTTGGGAGGAGTGTTCACATCTATAGGAAAGGCCCTCCACCAAGTCTTTGGAGCAATCTATGGGGCTGCCTTCAGTGGGGTTTCATGGACTATGAAAATCCTCATAGGAGTTGTCATCACATGGATAGGAATGAATTCACGTAGCACTTCACTGTCTGTGTCACTAGTATTGGTGGGAGTCGTGACATTGTACTTGGGAGTTATGGTGCAGGCCGATAGTGGTTGCGTTGTGAGCTGGAAAAACAAAGAACTGAAATGTGGCAGCGGGATTTTTATCACAGACAACGTGCATACATGGACAGAACAATATAAATTTCAACCAGAATCCCCTTCAAAGCTGGCTTCAGCTATCCAGAAGGCTCATGAAGAAGGCATTTGTGGAATCCGCTCAGTAACAAGACTGGAGAATCTGATGTGGAAACAAATAACACCAGAACTGAATCACATTCTAACAGAAAATGAGGTAAAGTTGACTATCATGACAGGAGACATTAAAGGAATCATGCAGGCAGGAAAACGATCCCTGCGGCCTCAACCCACTGAGCTGAAGTACTCTTGGAAAACATGGGGCAAAGCGAAAATGCTCTCCACAGAGCTTCATAACCACACCTTTCTCATTGATGGCCCCGAAACAGCAGAATGTCCCAACACAAATAGAGCTTGGAACTCACTAGAGGTTGAAGACTATGGCTTTGGAGTATTCACCACTAACATATGGCTGAAATTGAAAGAAAGGCAGGATGTATCTTGTGACTCAAAACTCATGTCAGCAGCCATAAAAGACAACAGAGCCGTCCACGCCGACATGGGCTATTGGATAGAAAGCGCACTCAATGACACATGGAAGATTGAGAAAGCCTCCTTTATTGAAGTCAAAAGCTGCCACTGGCCAAAGTCACACACTCTCTGGAGTAATGGAGTGCTAGAAAGTGAGATGATAATTCCAAAGAATTTTGCAGGACCAGTGTCACAACACAATTACAGACCAGGCTATCATACACAAACGGCAGGACCCTGGCATCTAGGCAGGCTTGAGATGGACTTTGATTTCTGCGAAGGAACTACAGTGGTGGTGACTGAAGACTGTGGAAATAGAGGACCCTCCTTAAGAACAACTACTGCTTCTGGAAAACTCATAACAGAATGGTGCTGCCGATCTTGCACATTACCACCGCTAAGGTACAGAGGTGAGGATGGATGCTGGTATGGAATGGAAATCAGACCATTGAAAGAGAAAGAAGAGAACTTGGTCAACTCTTTGGTCACAGCCGGACATGGACAGATTGACAACTTCTCACTAGGAGTCTTGGGAATGGCATTGTTCCTGGAAGAGATGCTTAGAACCCGAGTAGGGACGAAACATGCAATATTACTAGTTGCAGTCTCTTTCGTGACATTGATCACAGGGAACATGTCCTTTCGAGATTTGGGGAGAGTGATGGTCATGGTGGGCGCTACTATGACGGATGACATAGGCATGGGCGTGACCTATCTTGCCCTATTAGCAGCCTTCAAGGTCAGACCAACTTTTGCAGCTGGACTACTCTTAAGAAAGCTGACCTCCAAGGAATTGATGATGACCACCATAGGAATCGTACTCCTCTCTCAGAGCACCATACCAGAGACCATACTTGAACTGACTGACGCGTTGGCCTTGGGGATGATGGTTCTCAAAATAGTAAGAAACATGGAAAAGTATCAACTAGCAGTGACTATCATGGCTATCTTGTGCGTCCCAAATGCAGTGATATTACAAAACGCATGGAAAGTGAGCTGCACAGCACTGGCAGTGGTGTCCGTTTCCCCACTGCTTTTAACATCTTCACAGCAGAAAACGGATTGGATACCACTGGCGTTGACGATCAAAGGCCTTAATCCAACAGCCATTTTCTTAACAACCCTCTCAAGAACTAGCAAGAAAAGGAGCTGGCCACTAAATGAGGCTATTATGGCAGTCGGGATGGTGAGCATTTTAGCCAGTTCTTTCTTAAAGAATGACATTCCCATGACAGGACCACTAGTGGCTGGAGGGCTTCTCACTGTGTGTTACGTGCTCACTGGAAGATCGGCTGATTTGGAACTGGAGAGAGCTGCTGACATAAGATGGGAAGAACAGGCAGAGATATCAGGAAGCAGTCCAATTTTGTCGATAACAATATCGGAAGATGGCAGCATGTCGATAAAAAATGAAGAAGAAGAACAAACACTGACCATACTGATTAGAACAGGACTGCTGGTGATATCAGGACTTTTTCCCGTGTCAATACCAATCACGGCAGCTGCATGGTACCTGTGGGAAGTGAAGAAACAACGAGCCGGAGTATTGTGGGATGTCCCTTCACCTCCACCTGTGGGAAGGGCCGAACTGGAAGATGGAGCCTATAGAATCAAGCAGAAAGGGATTTTGGGATACTCGCAGATAGGAGCCGGAGTCTACAAAGAAGGAACTTTCCACACAATGTGGCATGTCACACGTGGTGCTGTTCTAATGCATAAAGGGAAGAGAATTGAACCATCATGGGCGGACGTCAAGAAGGACCTAATATCGTATGGAGGAGGTTGGAAGCTAGAAGGAGAATGGAAGGAAGGAGAAGAAGTCCAGGTCCTGGCATTAGAGCCTGGAAAGAATCCAAGAGCCGTCCAAACAAAACCCGGTCTTTTCAAAACCAACACTGGGACCATAGGCGCCGTATCTCTGGACTTTTCTCCTGGAACGTCAGGATCTCCAATTGTCGACAGAAAAGGAAAAGTTGTAGGCCTTTATGGCAACGGTGTCGTCACAAGGAGTGGAACATACGTGAGTGCCATAGCCCAGACTGAAAAAAGCATTGAAGACAACCCAGAGATTGAAGATGACATCTTTCGAAAGAAAAGACTGACCATCATGGACCTCCACCCAGGAGCAGGAAAAACAAAGAGATACCTTCCAGCAATAGTCAGAGAAGCCATAAAACGAGGCTTGAGAACACTAATCCTGGCCCCCACTAGAGTTGTGGCGGCTGAAATGGAAGAGGCTCTCAGAGGACTTCCAATAAGATATCAAACCCCAGCTATCAGAGCTGAGCATACTGGACGGGAGATTGTGGATCTAATGTGTCACGCCACATTCACCATGAGGCTACTATCACCAATTAGAGTGCCAAATTACAACCTGATTATCATGGATGAAGCCCATTTCACAGACCCAGCAAGCATAGCGGCTAGAGGATACATCTCAACTCGAGTAGAGATGGGTGAAGCAGCTGGGATTTTCATGACAGCTACCCCTCCTGGAAGCAGAGACCCATTTCCTCAGAGCAACGCACCAATCATGGATGAAGAAAGGGAAATTCCTGAGCGTTCGTGGAACTCTGGACATGAGTGGGTTACGGATTTTAAAGGGAAGACTGTTTGGTTTGTTCCAAGTATAAAAGCAGGAAATGATATAGCAGCTTGCCTGAGAAAGAATGGGAAGAAAGTGATACAACTCAGCAGGAAGACCTTTGATTCTGAATATATCAAGACTAGGACCAATGATTGGGACTTTGTGGTCACGACAGACATTTCAGAAATGGGTGCTAACTTCAAGGCTGAGAGGGTTATAGACCCCAGACGCTGCATGAAACCAGTCATACTAACAGACGGTGAAGAGCGGGTTATCCTGGCAGGACCCATGCCAGTGACCCACTCTAGTGCAGCACAAAGAAGAGGGAGAGTAGGAAGAAATCCAAAAAATGAAAATGACCAGTATATATACATGGGGGAACCTCTGGAAAATGATGAAGACTGCGCACACTGGAAAGAAGCTAAGATGCTTCTAGATAACATCAACACGCCTGAAGGAATCATTCCCAGCATGTTTGAACCAGAGCGTGAGAAGGTCGACGCCATTGATGGTGAATACCGCTTGAGAGGAGAAGCGAGGAAAACATTTGTGGACTTAATGAGAAGAGGAGACCTACCAGTTTGGCTAGCCTACAGAGTGGCAGCTGAAGGTATCAACTACGCAGACAGAAGATGGTGCTTTGATGGAGTCAAGAACAACCAAATCTTGGAAGAAAATGTGGAAGTGGAAATTTGGACAAAAGAAGGAGAAAGGAAGAAATTAAAACCCAGATGGTTAGATGCTAGGATCTACTCTGACCCACTGGCACTTAAAGAATTCAAGGAATTCGCAGCTGGAAGAAAATCCCTGACTCTGAATCTAATCACCGAGATGGGTAGGCTCCCAACCTTCATGACCCAGAAAGCAAGGAATGCATTGGACAACTTAGCAGTCCTACACACGGCTGAAGCAGGCGGAAGGGCGTACAATCATGCTCTTAGTGAACTGCCGGAGACTCTGGAGACATTGCTTTTACTGACACTTTTGGCCACAGTCACAGGCGGAATCTTCCTGTTCTTGATGAGCGGAAAAGGTATAGGGAAGATGACCCTGGGAATGTGCTGCATAGTCACAGCTAGTATTCTTCTATGGTATGCACAAATACAGCCACATTGGATAGCAGCTTCAATAATACTGGAGTTTTTTCTCATAGTCTTGCTCATTCCAGAACCAGAAAAGCAGAGAACACCCCAAGATAACCAATTAACTTATGTTGTCATAGCCATCCTTACAGTGGTGGCCGCAACCATGGCAAACGAGATGGGCTTCCTGGAAAAAACAAAGAAAGATTTTGGATTGGGAAGCATCACAACCCAGCAACCTGAGAGCAACATCCTGGACATAGATCTACGTCCTGCGTCAGCTTGGACTCTATATGCTGTGGCAACAACTTTCATCACACCAATGTTGAGACATAGCATTGAAAATTCCTCAGTGAATGTGTCTCTAACAGCCATTGCCAACCAAGCCACAGTGTTAATGGGTCTTGGGAAAGGATGGCCATTGTCGAAAATGGACATCGGAGTTCCCCTTCTCGCTATCGGATGCTATTCACAAGTCAACCCCATAACCCTCACAGCAGCCCTTCTCTTATTGGTAGCACATTATGCTATCATAGGGCCAGGACTCCAAGCGAAAGCAACCAGAGAGGCTCAGAAAAGAGCAGCAGCGGGCATCATGAAAAACCCAACTGTGGATGGAATAACAGTGATTGACCTAGATCCAATACCATATGATCCAAAGTTTGAAAAGCAGTTGGGACAAGTAATGCTCTTAGTCCTCTGCGTGACTCAAGTGTTGATGATGAGGACTACATGGGCTTTATGTGAAGCTCTAACTTTAGCGACCGGGCCCATCTCTACACTGTGGGAAGGAAATCCAGGGAGATTTTGGAATACAACTATTGCAGTGTCAATGGCTAACATTTTTAGAGGGAGTTATCTGGCCGGAGCCGGACTTCTCTTTTCTATCATGAAGAACACGGCCAACACAAGAAGGGGAACTGGCAACACAGGAGAAACGCTTGGAGAGAAATGGAAAAACCGGTTGAATGCATTGGGGAAGAGTGAATTCCAGATCTATAAGAAAAGTGGAATCCAGGAAGTGGATAGAACGTTAGCAAAAGAAGGCATCAAGAGAGGAGAAACGGACCATCACGCTGTGTCGCGAGGCTCAGCGAAACTGAGATGGTTCGTCGAGAGAAACCTTGTCACACCAGAAGGGAAAGTAGTGGACCTTGGCTGCGGCAGAGGGGGCTGGTCATACTATTGTGGGGGACTAAAGAATGTGAAGGAAGTCAAAGGCCTAACAAAAGGAGGACCAGGACATGAAGAACCCATTCCCATGTCAACATATGGTTGGAATCTGGTGCGTCTGCAAAGTGGAGTCGATGTCTTCTTTACTCCGCCAGAAAAGTGTGACACATTGCTGTGTGACATAGGGGAGTCGTCACCAAACCCCACGGTTGAGGCAGGACGAACACTCAGAGTTCTAAACTTAGTGGAAAACTGGCTGAACAATAATACCCAATTTTGCATAAAGGTTCTTAATCCATATATGCCTTCAGTTATAGAAAAAATGGAAGCGCTACAAAGGAAACACGGAGGAGCTTTGGTGAGGAATCCACTCTCACGAAATTCCACACACGAGATGTACTGGGTATCCAATGCTTCCGGGAACATAGTGTCATCAGTGAACATGATTTCAAGAATGTTGATTAACAGATTCACAATGAGACACAAGAAGGCCACATACGAGCCGGATGTTGATCTCGGAAGTGGAACCCGCAACATCGGAATTGAAAGTGAAGTACCAAATCTAGACATAATTGGGAAAAGAATAGAAAAAATAAAACAAGAGCATGAAACATCATGGCACTATGATCAAGACCACCCATACAAAACGTGGGCCTACCATGGCAGCTACGAAACAAAACAGACTGGATCAGCATCATCCATGGTGAACGGAGTGGTTAGGCTGCTAACAAAACCTTGGGACGTCATTCCCATGGTGACACAGATGGCAATGACAGACACGACTCCATTTGGACAACAGCGCGTTTTCAAAGAGAAAGTGGACACGAGAACCCAAGAACCAAAAGAAGGCACGAAAAAACTAATGAAAATCACAGCAGAATGGCTCTGGAAAGAACTAGGAAAGAAAAAGACACCTAGGATGTGCACCAGAGAAGAATTCACAAGAAAGGTGAGAAGCAATGCAGCCTTAGGTGCCATATTCACTGATGAGAACAAGTGGAAGTCGGCACGTGAAGCTGTTGAAGACAGTGGATTTTGGGAATTGGTTGACAAGGAAAGGAATCTCCATCTTGAAGGAAAGTGTGAGACATGTGTGTATAACATGATGGGAAAGAGAGAGAAGAAGCTAGGGGAGTTCGGCAAAGCAAAAGGCAGCAGAGCCATATGGTACATGTGGCTTGGAGCACGCTTCTTAGAGTTTGAAGCCCTGGGATTCTTGAATGAAGATCACTGGTTTTCCAGAGAGAACTCCCTGAGTGGAGTAGAAGGAGAAGGGCTGCACAAACTAGGCTACATTCTAAGAGACGTGGGTAAGAAAGAAGGAGGAGCAATGTACGCCGATGACACCGCAGGATGGGACACAAGAATCACGCTAGAAGACTTGAAAAATGAAGAAATGGTGACAAACCACATGGAAGGAGAACATAAGAAACTTGCTGAAGCCATTTTCAGATTAACGTACCAAAACAAAGTGGTGCGTGTGCAAAGACCGACATCAAGAGGCACAGTAATGGACATTATATCGAGAAGAGACCAAAGAGGTAGTGGACAAGTTGTCACCTACGGCCTCAATACTTTCACCAACATGGAAGCCCAACTGATCAGACAGATGGAGGGAGAAGGAGTCTTCAAAAGCATCCAGCATCTGACAGCCACAGAAGAAATTGCAGTAAAAAACTGGTTAGTAAGAGTGGGGCGTGAGAGGTTATCAAGAATGGCCATCAGCGGAGATGATTGTGTTGTGAAACCCTTAGATGACAGGTTTGCAAACGCTCTAACAGCTTTAAATGACATGGGAAAGGTCAGGAAAGACATACAACAATGGGAACCTTCAAGAGGATGGAACGATTGGACACAAGTGCCCTTTTGTTCACACCATTTCCATGAGTTAATCATGAAGGACGGTCGTGTACTTGTGGTTCCATGTAGAAACCAAGATGAACTGATTGGTAGGGCCCGAATTTCCCAGGGAGCCGGGTGGTCCTTGCGGGAAACAGCTTGTTTGGGGAAGTCTTACGCCCAAATGTGGAGCCTAATGTACTTCCACAGACGTGACCTTAGGCTGGCGGCAAACGCTATTTGCTCGGCGGTCCCTTCACATTGGGTTCCAACAAGTCGAACAACCTGGTCCATACACGCCACACATGAGTGGATGACAACAGAAGACATGCTGACAGTCTGGAACAGGGTGTGGATTCAAGAAAACCCATGGATGGAAGACAAAACTCCAGTAGAATCATGGGAGGAAATCCCATATTTGGGGAAGAGAGAAGACCAGTGGTGCGGCTCATTGATTGGGCTAACAAGTAGGGCCACCTGGGCAAAGAACATCCAAACAGCAATAAATCAAGTTAGATCCCTAATAGGCAATGAGGAATACACAGACTACATGCCATCTATGAAAAGATTCAGAAGAGAAGAGGAAGAGGCAGGAGTCTTGTGG
