# Supplementary material for: Single molecule, near full-length genome sequencing of dengue virus
Source: Sci Rep. 2020 Oct 23;10:18196. doi: 10.1038/s41598-020-75374-1 (PMC7584602; doi:10.1038/s41598-020-75374-1)
Supplement: Supplementary file 5 — Supplementary Information 5. [file 41598_2020_75374_MOESM5_ESM.fasta]

>S264_I
AAACGCGAGAGAAACCGCGTGTCAACTGTGCAGCAGCTGACAAAGAGATTCTCACTTGGAATGCTACAGGGACGAGGACCACTGAAACTGTTCATGGCCCTGGTGGCATTCCTTCGTTTCCTAACAATCCCGCCAACAGCAGGGATATTAAAAAGATGGGGAACAATCAAAAAATCAAAGGCTATCAATGTCTTGAGAGGGTTCAGGAAAGAGATTGGAAGGATGCTGAACATCTTGAACAGGAGACGCAGAACTGCAGGTATAGTTATTATGATGATCCCAACAGTGATGGCGTTCCATTTAACCACACGCAATGGAGAACCACACATGATCGTCAGTAGACAAGAGAAAGGGAAAAGTCTTCTGTTTAAAACAGAGAACGGTGTGAACATGTGCACCCTCATGGCCATGGATCTTGGTGAACTGTGTGAAGACACAATCACTTACAATTGTCCTCTTCTCAGGCAGAATGAACCAGAAGACATAGACTGTTGGTGCAACTCTACGTCTACATGGGTAACTTATGGGACATGCACCGCTACAGGAGAACACAGAAGGGAAAAAAGATCAGTGGCACTCGTTCCACATGTGGGAATGGGACTGGAGACACGAACTGAAACATGGATGTCATCAGAAGGGGCCTGGAAACATGCACAGAGAATTGAAACTTGGGTCTTGAGACATCCAGGCTTCACCATAATGGCAGCACTCCTGGCATACACCATAGGAACGACATATTTCCAAAGAGTCCTGATTTTCATCTTACTGACAGCTGTTGCTCCTTCAATGACAATGCGTTGTATAGGAATATCAAATAGAGACTTTGTGGAAGGGGTTTCAGGAGGAAGCTGGGTTGACATAGTCCTGGAACATGGAAGCTGTGTGACGACGATGGCAAAAAATAAACCAACACTGGATTTTGAACTGATAAAGACAGAAGCGAAACATCCCGCCACTCTAAGGAAGTATTGCATAGAGGCAAAGCTGACCAACACAACAACAGCATCTCGCTGCCCAACACAAGGAGAACCTAGCCTAAATGAAGAACAGGACAAAAGATTTGTCTGCAAACACTCCATGGTAGATAGAGGATGGGGAAATGGATGCGGATTATTTGGAAAGGGAGGTATCGTGACCTGTGCAATGTTCACATGCAAAAAGAACATGGAAGGGAAAATCGTGCAACCAGAAAACTTGGAGTACACCATTGTGATAACACCTCACTCAGGGGAAGAGAATGCAGTCGGAAATGACACAGGAAAACACGGCAAGGAAATTAAAGTAACACCACAGAGTTCCATCACAGAAGCAGAACTAACAGGCTATGGCACTGTCACGATGGAATGCTCTCCGAGAACGGGACTCGACTTCAATGAGATGGTGTTGCTGCAAATGGAAAACAAAGCTTGGCTGGTGCACAGGCAATGGTTCTTAGACCTGCCATTACCATGGCTGCCCGGAGCAGACACACAAGGATCAAATTGGATACAGAAGGAGACATTGGTCACTTTCAAAAATCCCCACGCAAAGAAACAGGATGTTGTTGTTCTAGGATCCCAAGAAGGGGCTATGCACACAGCACTTACAGGGGCCACGGAAATCCAGATGTCATCAGGAAACTTACTGTTCACAGGACATCTTAAATGTAGGCTGAGAATGGACAAACTACAGCTCAAAGGAATGTCATATTCCATGTGTACAGGAAAGTTCAAAGTTGTGAAGGAAATAGCAGAAACACAACATGGAACAATAGTTATCAGAGTACAATATGAAGGGGACGGTTCTCCGTGCAAGATCCCTTTTGAAATAATGGATTTGGAAAAAAGACATGTCTTAGGTCGCTTGATCACAGTCAACCCAATTGTCACAGAAAAAGACAGCCCAGTCAACATAGAAGCAGAACCTCCATTCGGAGACAGCTACATCATTATAGGAGTAGAACCGGGACAACTGAAGCTCAGCTGGTTTAAGAAAGGAAGCTCTATTGGCCAAATGTTTGAGACAACAATGAGAGGAGCGAAGAGAATGGCCATTTTAGGTGACACAGCTTGGGATTTTGGATCCCTGGGAGGAGTGTTCACATCTATAGGAAAGGCCCTCCACCAAGTCTTTGGAGCAATCTATGGGGCTGCCTTCAGTGGGGTTTCATGGACTATGAAAATCCTCATAGGAGTTGTCATCACATGGATAGGAATGAATTCACGTAGCACTTCACTGTCTGTGTCACTAGTATTAGTGGGAGTCGTGACATTGTACCTGGGAGTTATGGTGCAGGCCGATAGTGGTTGCGTTGTGAGCTGGAAAAACAAAGAACTGAAATGTGGCAGCGGGATTTTTATTACAGACAACGTGCATACATGGACAGAACAATATAAATTCCAACCAGAATCCCCTTCAAAGCTGGCTTCAGCTATCCAGAAGGCTCATGAAGAAGGCATTTGTGGAATCCGCTCAGTAACAAGACTGGAGAATCTGATGTGGAAACAAATAACACCAGAACTGAATCACATTCTAACAGAAAATGAGGTAAAGCTGACTATCATGACAGGAGACATTAAAGGAATCATGCAGGCAGGAAAACGATCCCTGCGGCCTCAACCCACTGAGCTGAAGTACTCTTGGAAAGCATGGGGCAAAGCGAAAATGCTCTCCACAGAGCTACATAACCACACCTTTCTCATTGATGGCCCCGAAACAGCAGAATGTCCCAACACAAATAGAGCTTGGAACTCACTAGAGGTTGAAGACTATGGCTTTGGAGTATTCACCACTAACATATGGCTGAAATTGAAAGAAAGGCAGGATGTATCTTGTGACTCAAAACTCATGTCGGCAGCCATAAAAGACAACAGAGCCGTCCACGCCGACATGGGTTATTGGATAGAAAGCGCACTCAATGACACATGGAAGATTGAGAAAGCCTCCTTTATTGAAGTCAAAAGCTGCCACTGGCCAAAGTCACACACTCTCTGGAGTAATGGAGTGCTAGAAAGTGAGATGATAATTCCAAAGAATTTTGCAGGACCAGTGTCACAACACAATTACAGACCAGGCTATCATACACAAACGGCAGGACCCTGGCATCTAGGCAGGCTTGAGATGGACTTTGATTTCTGCGAAGGAACTACAGTGGTGGTGACTGAAGACTGTGGAAATAGAGGACCCTCCTTAAGAACAACTACTGCTTCTGGAAAACTCATAACAGAATGGTGCTGCCGATCTTGCACATTACCACCGCTAAGGTACAGAGGTGAGGATGGATGCTGGTATGGAATGGAAATCAGACCATTGAAAGAGAAAGAAGAGAACTTGGTCAACTCTTTGGTCACAGCCGGATATGGACAGATTGACAACTTCTCACTAGGAGTCTTGGGAATGGCATTGTTCCTGGAAGAGATGCTTAGAACCCGAGTAGGGACGAAGCACGCAATATTACTAGTTGCAGTCTCTTTCGTGACATTGATCACAGGGAACATGTCCTTTCGAGATTTGGGGAGAGTGATGGTCATGGTGGGCGCTACTATGACGGATGACATAGGCATGGGCGTGACCTATCTTGCCCTATTAGCAGCCTTCAAGGTCAGACCAACTTTTGCAGCTGGACTACTCTTAAGAAAGCTGACCTCCAAGGAATTGATGATGACCACCATAGGAATCGTACTCCTCTCTCAGAGCACCATACCAGAGACCATACTTGAACTGACTGACGCGTTGGCTTTGGGGATGATGGTTCTCAAAATAGTAAGAAACATGGAAAAGTATCAACTAGCAGTGACTATCATGGCTATCTTGTGCGTCCCAAATGCAGTGATATTACAAAACGCATGGAAAGTGAGCTGCACAGCACTGGCAGTGGTGTCCGTTTCCCCACTGCTTTTAACATCTTCACAGCAGAAAACGGATTGGATACCACTGGCGTTGACGATCAAAGGCCTTAATCCAACAGCCATTTTCTTAACAACCCTCTCAAGAACTAGCAAGAAAAGGAGCTGGCCACTAAATGAGGCTATTATGGCAGTCGGGATGGTGAGCATTTTAGCCAGTTCTTTCTTAAAGAATGACATTCCCATGACAGGACCACTAGTGGCTGGAGGGCTTCTCACTGTGTGTTACGTGCTCACTGGAAGATCGGCTGATTTGGAACTGGAGAGAGCTGCTGACATAAGATGGGAAGAACAGGCAGAGATATCAGGAAGCAGTCCAATTTTGTCGATAACAATATCGGAAGATGGCAGCATGTCGATAAAAAATGAAGAAGAAGAACAAACACTGACCATACTGATTAGAACAGGACTGCTGGTGATATCAGGACTTTTTCCCGTGTCAATACCAATCACGGCAGCTGCATGGTACCTGTGGGAAGTGAAAAAACAACGAGCCGGAGTATTGTGGGATGTCCCTTCACCTCCACCTGTGGGAAGGGCCGAACTGGAAGATGGAGCCTATAGAATCAAGCAGAAAGGGATTTTGGGATACTCGCAGATAGGAGCCGGAGTCTACAAAGAAGGAACTTTCCACACAATGTGGCATGTCACACGTGGTGCTGTTCTAATGCATAAAGGGAAGAGAATTGAACCATCATGGGCGGACGTCAAGAAGGACCTAATATCGTATGGAGGAGGTTGGAAGCTAGAAGGAGAATGGAAGGAAGGAGAAGAAGTCCAGGTCCTGGCATTAGAGCCTGGAAAGAATCCAAGAGCCGTCCAAACAAAACCCGGTCTTTTTAAAACCAACACTGGGACCATAGGCGCCGTATCTCTGGACTTTTCTCCTGGAACGTCAGGATCTCCAATTGTCGACAAAAAAGGAAAAGTTGTGGGCCTTTATGGCAACGGTGTCGTCACAAGGAGTGGAACATACGTGAGTGCCATAGCCCAGACTGAAAAAAGCATTGAAGACAACCCAGAGATTGAAGATGACATCTTTCGAAAGAAAAGACTGACCATCATGGACCTCCACCCAGGAGCAGGAAAAACAAAGAGATACCTTCCAGCAATAGTCAGAGAAGCCATAAAACGAGGCTTGAGAACACTAATCCTGGCCCCCACTAGAGTTGTGGCGGCTGAAATGGAAGAGGCTCTCAGAGGACTTCCAATAAGATATCAAACCCCAGCTATCAGAGCTGAGCATACTGGACGGGAGATTGTGGATCTAATGTGTCATGCCACATTCACCATGAGGCTACTATCACCAATTAGAGTGCCAAATTACAACCTGATTATCATGGATGAAGCCCATTTCACAGACCCAGCAAGCATAGCGGCTAGAGGATACATCTCAACTCGAGTAGAGATGGGTGAAGCAGCTGGGATTTTCATGACAGCTACCCCTCCTGGAAGCAGAGACCCATTTCCTCAAAGCAACGCACCAATCATGGATGAAGAAAGGGAAATTCCTGAGCGTTCGTGGAACTCTGGACATGAGTGGGTTACGGATTTTAAGGGGAAGACTGTTTGGTTTGTTCCAAGTATAAAAGCAGGAAATGATATAGCAGCTTGCCTGAGAAAGAATGGGAAGAAAGTGATACAACTCAGCAGGAAGACCTTTGATTCTGAATATATCAAGACTAGGACCAATGATTGGGACTTTGTGGTCACGACAGACATTTCAGAAATGGGTGCTAACTTCAAGGCTGAAAGGGTTATAGACCCCAGACGCTGCATGAAACCAGTCATACTAACAGACGGTGAAGAGCGGGTTATCCTGGCAGGACCCATGCCAGTGACCCACTCTAGTGCAGCACAAAGAAGAGGGAGAGTAGGAAGAAATCCAAAAAATGAAAATGACCAGTATATATACATGGGGGAACCTCTGGAAAATGATGAAGACTGCGCACACTGGAAAGAAGCCAAGATGCTTCTAGATAACATCAACACGCCTGAAGGAATCATTCCCAGCATGTTTGAACCAGAGCGTGAGAAGGTCGACGCCATTGATGGTGAATACCGCTTGAGAGGAGAAGCGAGGAAAACATTTGTGGACCTAATGAGAAGAGGAGACCTACCAGTTTGGCTAGCCTACAGAGTGGCAGCTGAAGGTATCAACTACGCAGACAGAAGATGGTGCTTTGATGGAGTCAAGAACAACCAAATCTTGGAAGAAAATGTGGAAGTGGAAATTTGGACAAAAGAAGGAGAAAGGAAGAAATTAAAACCCAGATGGTTAGATGCTAGGGTCTACTCTGACCCACTGGCACTTAAAGAATTCAAGGAATTCGCAGCTGGAAGAAAATCCCTGACCCTGAATCTAATCACCGAGATGGGTAGGCTCCCAACCTTCATGACCCAGAAAGCAAGGAATGCATTGGACAATTTAGCAGTCCTACATACGGCTGAAGCAGGCGGAAGGGCGTACAATCATGCTCTTAGTGAACTGCCGGAGACTCTGGAGACATTGCTTTTACTGACACTTTTGGCCACAGTCACAGGCGGAATCTTCCTGTTCTTGATGAGCGGAAAGGGTATAGGGAAGATGACCCTGGGAATGTGTTGCATAGTCACAGCTAGTATTCTTCTATGGTATGCACAAATACAGCCACATTGGATAGCAGCTTCAATAATACTGGAGTTTTTTCTCATAGTCTTGCTCATTCCAGAACCAGAAAAGCAGAGAACACCCCAAGATAACCAATTAACTTATGTTGTCATAGCCATCCTCACAGTGGTGGCCGCAACCATGGCAAACGAGATGGGTTTCCTGGAAAAAACAAAGAAAGATTTTGGATTGGGAAGCATTACAACCCAGCAACCTGAGAGCAATATCCTGGACATAGATCTACGTCCTGCATCAGCTTGGACTCTATATGCTGTGGCAACAACTTTCATCACACCAATGTTGAGACATAGCATTGAAAATTCCTCAGTGAATGTGTCTCTAACAGCCATTGCCAACCAAGCCACAGTGTTAATGGGTCTTGGGAAAGGATGGCCATTGTCGAAAATGGACATCGGAGTTCCCCTTCTCGCTATCGGATGCTATTCACAAGTCAACCCCATAACCCTCACAGCAGCCCTTCTCTTATTGGTAGCACATTATGCTATCATAGGGCCAGGACTCCAAGCGAAAGCAACCAGAGAGGCTCAGAAAAGAGCAGCAGCGGGCATCATGAAAAACCCAACTGTGGATGGAATAACAGTGATTGACCTAGATCCAATACCATATGATCCAAAGTTTGAAAAGCAGTTGGGACAAGTAATGCTCTTAGTTCTCTGCGTGACTCAAGTATTGATGATGAGGACTACATGGGCCTTATGTGAAGCTCTAACTTTAGCGACCGGGCCCATCTCTACACTGTGGGAAGGAAATCCAGGGAGATTTTGGAATACAACTATTGCAGTGTCAATGGCTAACATTTTTAGAGGGAGTTATCTGGCCGGAGCCGGACTTCTCTTTTCTATCATGAAGAACACGGCCAACACAAGAAGGGGAACTGGCAACACAGGAGAAACGCTTGGAGAGAAATGGAAAAACCGGTTGAATGCATTGGGGAAGAGTGAATTCCAGATCTATAAGAAAAGTGGAATCCAGGAAGTGGATAGAACGTTAGCAAAAGAAGGCATCAAGAGAGGAGAAACGGACCATCACGCTGTGTCGCGAGGCTCAGCGAAACTGAGATGGTTCGTCGAGAGAAACCTTGTCACACCAGAAGGGAAAGTAGTGGACCTTGGCTGCGGCAGGGGGGGCTGGTCATACTATTGTGGGGGACTAAAGAATGTAAAGGAAGTCAAAGGCCTAACAAAAGGAGGACCAGGACACGAAGAACCCATTCCCATGTCAACATATGGTTGGAATCTGGTGCGTCTGCAAAGTGGAGTCGATGTCTTTTTTACTCCGCCAGAAAAGTGTGACACATTGCTGTGTGACATAGGGGAATCGTCACCAAACCCCACGGTTGAGGCAGGACGAACACTCAGAGTTCTAAACTTAGTGGAAAACTGGCTGAACAATAATACCCAATTTTGCATAAAGGTTCTTAATCCATATATGCCTTCAGTTATAGAAAAAATGGAAGCGCTACAAAGGAAATACGGAGGAGCTTTGGTGAGGAATCCACTCTCACGAAATTCCACACACGAGATGTACTGGGTATCCAATGCTTCCGGGAACATAGTGTCATCAGTGAACATGATTTCAAGAATGTTAATTAACAGATTCACAATGAGACACAAGAAGGCCACATACGAGCCGGATGTTGATCTCGGAAGTGGAACCCGCAACATCGGAATTGAAAGTGAAGTACCAAATCTAGACATAATTGGGAAAAGAATAGAAAAAATAAAACAAGAGCATGAAACATCATGGCACTATGATCAAGACCACCCATACAAAACGTGGGCCTACCATGGCAGCTACGAAACAAAACAGACTGGATCAGCATCATCCATGGTGAACGGAGTGGTTAGGCTGCTAACAAAACCTTGGGACGTCATTCCCATGGTGACACAGATGGCAATGACAGACACGACTCCATTTGGACAACAGCGCGTTTTCAAAGAGAAAGTGGACACGAGAACCCAAGAACCAAAAGAAGGAACGAAAAAACTAATGAAAATCACAGCAGAATGGCTCTGGAAAGAACTAGGAAAGAAAAAGACACCTAGGATGTGCACCAGAGAAGAATTCACAAGAAAGGTGAGAAGCAATGCAGCCTTAGGTGCCATATTCACTGATGAAAACAAGTGGAAGTCGGCACGTGAAGCTGTTGAAGACAGTGGATTTTGGGAATTGGTTGACAAGGAAAGGAATCTCCATCTTGAAGGAAAGTGTGAGACATGTGTGTATAACATGATGGGAAAGAGAGAGAAGAAGCTAGGGGAGTTCGGCAAAGCAAAAGGCAGCAGAGCCATATGGTACATGTGGCTTGGAGCACGCTTCTTAGAGTTTGAAGCCCTGGGATTCTTGAATGAAGATCACTGGTTTTCCAGAGAGAACTCCCTGAGTGGAGTAGAGGGAGAAGGGCTGCACAAACTAGGCTACATTCTAAGAGACGTGAGTAAGAAAGAAGGAGGAGCAATGTACGCCGATGACACCGCAGGATGGGATACAAGAATCACGCTAGAGGACTTGAAAAATGAAGAAATGGTGACAAACCACATGGAAGGAGAACACAAGAAACTTGCTGAAGCCATTTTCAGATTAACGTACCAAAACAAAGTGGTGCGTGTGCAAAGACCGACATCAAGAGGCACAGTAATGGACATTATATCGAGAAGAGACCAAAGAGGTAGTGGACAAGTTGTCACCTACGGCCTCAATACTTTCACCAACATGGAAGCCCAACTGATCAGACAGATGGAGGGAGAAGGAGTCTTCAAATGCATCCAGCACCTGACAGCCACAGAAGAAATTGCAGTGAGAAACTGGTTATTAAGAGTGGGGCGTGAGAGGTTATCAAGAATGGCCATCAGCGGAGATGATTGTGTTGTGAAACCCTTAGATGACAGGTTTGCAAATGCTCTAACAGCTTTAAATGACATGGGAAAGGTCAGGAAAGACATACAACAATGGGAACCTTCAAGAGGATGGAACGATTGGACACAAGTGCCCTTTTGTTCACACCATTTCCATGAGTTAATCATGAAGGACGGTCGTGTACTTGTGGTTCCATGTAGAAACCAAGATGAACTGATTGGTAGGGCCCGAATTTCCCAGGGAGCCGGGTGGTCCTTGCGGGAAACAGCTTGTTTGGGGAAGTCTTATGCCCAAATGTGGAGCCTAATGTACTTCCACAGACGTGACCTTAGGCTGGCGGCAAACGCTATTTGCTCGGCGGTCCCTTCACATTGGGTTCCAACAAGTCGAACAACCTGGTCCATACACGCCACACATGAGTGGATGACAACAGAAGACATGCTGACAGTCTGGAACAGGGTGTGGATCCAAGAAAACCCATGGATGGAAGACAAAACTCCAGTAGAATCATGGGAGGAAATCCCATATTTGGGGAAGAGAGAAGACCAGTGGTGCGGCTCATTGATTGGGCTAACAAGCAGGGCCACCTGGGCAAAGAACATCCAAACAGCAATAAATCAAGTTAGATCCCTAATAGGCAATGAGGAATACACAGACTACATGCCATCTATGAAAAGATTCAGAAGAGAAGAGGAAGAGGCAGGAGTCTTGTGG
>S17_I
AAACGCGAGAGAAACCGCGTGTCAACTGTGCAGCAGCTGACAAAGAGATTCTCACTTGGAATGCTACAGGGACGAGGACCACTGAAACTGTTCATGGCCCTGGTGGCATTCCTTCGTTTCCTAACAATCCCGCCAACAGCAGGGATATTAAAAAGATGGGGAACAATCAAAAAATCAAAGGCTATCAATGTCTTGAGAGGGTTCAGGAAAGAGATTGGAAGGATGCTGAACATCTTGAACAGGAGACGCAGAACTGCAGGTATAGTTATTATGATGATCCCAACAGTGATGGCGTTCCATTTAACCACACGCAATGGAGAACCACACATGATCGTCAGTAGACAAGAGAAAGGGAAAAGTCTTCTGTTTAAAACAGAGAACGGTGTGAACATGTGCACCCTCATGGCCATGGATCTTGGTGAACTGTGTGAAGACACAATCACTTACAATTGTCCTCTTCTCAGGCAGAATGAACCAGAAGACATAGACTGTTGGTGCAACTCTACGTCTACATGGGTAACTTATGGGACATGCACCGCTACAGGAGAACACAGAAGGGAAAAAAGATCAGTGGCACTCGTTCCACATGTAGGAATGGGACTGGAGACACGAACTGAAACATGGATGTCATCAGAAGGGGCCTGGAAACATGCACAGAGAATTGAAACTTGGGTCTTGAGACATCCAGGCTTCACCATAATGGCAGCACTCCTGGCATACACCATAGGAACGACATATTTCCAAAGAGTCCTGATTTTCATCTTACTGACAGCCGTTGCTCCTTCAATGACAATGCGTTGTATAGGAATATCAAATAGAGACTTTGTGGAAGGGGTTTCAGGAGGAAGCTGGGTTGACATAGTCCTGGAACATGGAAGCTGTGTGACGACGATGGCAAAAAATAAACCAACATTGGATTTTGAACTGATAAAGACAGAAGCGAAACATCCCGCCACTCTAAGGAAGTATTGCATAGAGGCAAAGCTGACCAACACAACAACAGCATCTCGCTGCCCAACACAAGGAGAACCTAGCCTAAATGAAGAACAGGACAAAAGATTTGTCTGCAAACACTCCATGGTAGATAGAGGATGGGGAAATGGATGCGGATTATTTGGAAAGGGAGGTATCGTGACCTGTGCAATGTTCACATGCAAAAAGAACATGGAAGGGAAAATCGTGCAACCAGAAAACTTGGAGTACACCATTGTGATAACACCTCACTCAGGGGAAGAGAATGCAGTCGGAAATGACACAGGAAAACACGGCAAGGAAATTAAAGTAACACCACAGAGTTCCATCACAGAAGCAGAACTAACAGGCTATGGCACTGTCACGATGGAATGCTCTCCGAGAACGGGACTCGACTTCAATGAGATGGTGTTGCTGCAAATGGAAAACAAAGCTTGGCTGGTGCACAGGCAATGGTTCTTAGACCTGCCATTACCATGGCTGCCCGGAGCAGACACACAAGGATCAAATTGGATACAGAAGGAGACATTGGTCACTTTCAAAAATCCCCATGCAAAGAAACAGGATGTTGTTGTTCTAGGATCCCAAGAAGGGGCTATGCACACAGCACTTACAGGGGCCACGGAAATCCAGATGTCATCAGGAAACTTACTGTTCACAGGACATCTTAAATGTAGGCTGAGAATGGACAAACTACAGCTCAAAGGAATGTCATATTCCATGTGTACAGGAAAGTTCAAAGTTGTGAAGGAAATAGCAGAAACACAACATGGAACAATAGTTATCAGAGTACAATATGAAGGGGACGGTTCTCCGTGTAAGATCCCTTTTGAAATAATGGATTTGGAAAAAAGACATGTCTTAGGTCGCTTGATCACAGTCAACCCAATTGTCACAGAAAAAGACAGCCCAGTCAACATAGAAGCAGAACCTCCATTCGGAGACAGCTACATCATTATAGGAGTAGAACCGGGACAACTGAAGCTCAGTTGGTTTAAGAAAGGAAGCTCTATTGGCCAAATGTTTGAGACAACAATGAGAGGAGCGAAGAGAATGGCCATTTTAGGTGACACAGCTTGGGATTTTGGATCCCTGGGAGGAGTGTTCACATCTATAGGAAAGGCCCTCCACCAAGTCTTTGGAGCAATCTATGGGGCTGCCTTCAGTGGGGTTTCATGGACTATGAAAATCCTCATAGGAGTTGTCATCACATGGATAGGAATGAATTCACGTAGCACTTCACTGTCTGTGTCACTAGTATTAGTGGGAGTCGTGACATTGTACTTGGGAGTTATGGTGCAGGCCGATAGTGGTTGCGTTGTGAGCTGGAAAAACAAAGAACTGAAATGTGGCAGCGGGATTTTTATCACAGACAACGTGCATACATGGACAGAACAATATAAATTCCAACCAGAATCCCCTTCAAAGCTGGCTTCAGCTATCCAGAAGGCTCATGAAGAAGGCATTTGTGGAATCCGCTCAGTAACAAGACTGGAGAATCTGATGTGGAAACAAATAACACCAGAACTGAATCACATTCTAACAGAAAATGAGGTAAAGCTGACTATCATGACAGGAGACATTAAAGGAATCATGCAGGCAGGAAAACGAACCCTGCGGCCTCAACCCACTGAGCTGAAGTACTCTTGGAAAGCATGGGGCAAAGCGAAAATGCTCTCCACAGAGCTTCATAACCACACCTTTCTCATTGATGGCCCCGAAACAGCAGAATGTCCCAACACAAATAGAGCTTGGAACTCACTAGAGGTTGAAGACTATGGCTTTGGAGTATTCACCACTAACATATGGCTGAAATTGAAAGAAAGGCAGGATGTATCTTGTGACTCAAAACTCATGTCGGCAGCCATAAAAGACAACAGAGCCGTCCACGCCGACATGGGTTATTGGATAGAAAGCGCACTCAATGACACATGGAAGATTGAGAAAGCCTCCTTTATTGAAGTCAAAAGCTGCCACTGGCCAAAGTCACACACTCTCTGGAGTAATGGAGTGCTAGAAAGTGAGATGATAATTCCAAAGAATTTTGCAGGACCAGTGTCACAACACAATTACAGACCAGGCTATCATACACAAACGGCAGGACCCTGGCATCTAGGCAGGCTTGAGATGGACTTTGATTTCTGCGAAGGAACTACAGTGGTGGTGACTGAAGACTGTGGAAATAGAGGACCTTCCTTAAGAACAACTACTGCTTCTGGAAAACTCATAACAGAATGGTGCTGCCGATCTTGCACATTACCACCGCTAAGGTACAGAGGTGAGGATGGATGCTGGTATGGAATGGAAATCAGACCATTGAAAGAGAGAGAAGAGAACTTGGTCAACTCTTTGGTCACAGCCGGATATGGACAGATTGACAACTTCTCACTAGGAGTCTTGGGAATGGCATTGTTCCTGGAAGAGATGCTTAGAACCCGAGTAGGGACGAAACATGCAATATTACTAGTTGCAGTCTCTTTCGTGACATTGATCACAGGGAACATGTCCTTTCGAGATTTGGGGAGAGTGATGGTCATGGTGGGCGCTACTATGACGGATGACATAGGCATGGGCGTGACCTATCTTGCCCTATTAGCAGCCTTCAAGGTCAGACCAACTTTTGCAGCTGGACTACTCTTAAGAAAGCTGACCTCCAAGGAATTGATGATGACCACCATAGGAATCGTACTCCTCTCTCAGAGCACCATACCAGAGACCATACTTGAACTGACTGACGCGTTGGCTTTGGGGATGATGGTTCTCAAAATAGTAAGAAACATGGAAAAGTATCAACTAGCAGTGACTATCATGGCTATCTTGTGCGTCCCAAATGCAGTGATATTACAAAACGCATGGAAAGTGAGCTGCACAGCACTGGCAGTGGTGTCCGTTTCCCCACTGCTTTTAACATCTTCACAGCAGAAAACGGATTGGATACCACTGGCGTTGACGATCAAAGGCCTTAATCCAACAGCCATTTTCTTAACAACCCTCTCAAGAACTAGCAAGAAAAGGAGCTGGCCACTAAATGAGGCTATTATGGCAGTCGGGATGGTGAGCATTTTAGCCAGTTCTTTCTTAAAGAATGACATTCCCATGACAGGACCACTAGTGGCTGGAGGGCTTCTCACTGTGTGTTACGTGCTCACTGGAAGATCGGCTGATTTGGAACTGGAGAGAGCTGCTGACATAAGATGGGAAGAACAGGCAGAGATATCAGGAAGCAGTCCAATTTTGTCGATAACAATATCGGAAGATGGCAGCATGTCGATAAAAAATGAAGAAGAAGAACAAACACTGACCATACTGATTAGAACAGGACTGCTGGTGATATCAGGACTTTTTCCCGTGTCAATACCAATCACGGCAGCTGCATGGTACCTGTGGGAAGTGAAAAAACAACGAGCCGGAGTATTGTGGGATGTCCCTTCACCTCCACCTGTGGGAAGGGCCGAACTGGAAGATGGAGCCTATAGAATCAAGCAGAAAGGGATTTTGGGATACTCGCAGATAGGAGCCGGAGTCTACAAAGAAGGAACTTTCCACACAATGTGGCATGTCACACGTGGTGCTGTTCTAATGCATAAAGGGAAGAGAATTGAACCATCATGGGCGGACGTCAAGAAGGACCTAATATCGTATGGAGGAGGTTGGAAGCTAGAAGGAGAATGGAAGGAAGGAGAAGAAGTCCAGGTCCTGGCATTAGAGCCTGGAAAGAATCCAAGAGCCGTCCAAACAAAACCCGGTCTTTTTAAAACCAACACTGGGACCATAGGCGCCGTATCTCTGGACTTTTCTCCTGGAACGTCAGGATCTCCAATTGTCGACAAAAAAGGAAAAGTTGTGGGCCTTTATGGCAACGGTGTCGTCACAAGGAGTGGAACATACGTGAGTGCCATAGCCCAGACTGAAAAAAGCATTGAAGACAACCCAGAGATTGAAGATGACATCTTTCGAAAGAAAAGACTGACCATCATGGACCTCCACCCAGGAGCAGGAAAAACAAAGAGATACCTTCCAGCAATAGTCAGAGAAGCCATAAAACGAGGCTTGAGAACACTAATCCTGGCCCCCACTAGAGTTGTGGCGGCTGAAATGGAAGAGGCTCTCAGAGGACTTCCAATAAGATATCAAACCCCAGCTATCAGAGCTGAGCATACTGGACGGGAGATTGTGGATCTAATGTGTCATGCCACATTCACCATGAGGCTACTATCACCAATTAGAGTGCCAAATTACAACCTGATTATCATGGATGAAGCCCATTTCACAGACCCAGCAAGCATAGCGGCTAGAGGATACATCTCAACTCGAGTAGAGATGGGTGAAGCAGCTGGGATTTTCATGACAGCTACCCCTCCTGGAAGCAGAGACCCATTTCCTCAGAGCAACGCACCAATCATGGATGAAGAAAGGGAAATTCCTGAGCGTTCGTGGAACTCTGGACATGAGTGGGTTACGGATTTTAAGGGGAAGACTGTTTGGTTTGTTCCAAGTATAAAAGCAGGAAATGATATAGCAGCTTGCCTGAGAAAGAATGGGAAGAAAGTGATACAACTCAGCAGGAAGACCTTTGATTCTGAATATATCAAGACTAGGACCAATGATTGGGACTTTGTGGTCACGACAGACATTTCAGAAATGGGTGCTAACTTCAAGGCTGAAAGGGTTATAGACCCCAGACGCTGCATGAAACCAGTCATACTAACAGACGGTGAAGAGCGGGTTATCCTGGCAGGACCCATGCCAGTGACCCACTCTAGTGCAGCACAAAGAAGAGGGAGAGTAGGAAGAAATCCAAAAAATGAAAATGACCAGTATATATACATGGGGGAACCTCTGGAAAATGATGAAGACTGCGCACACTGGAAAGAAGCTAAGATGCTTCTAGATAACATCAACACGCCTGAAGGAATCATTCCCAGCATGTTTGAACCAGAGCGTGAGAAGGTCGACGCCATTGATGGTGAATACCGCTTGAGAGGAGAAGCGAGGAAAACATTTGTGGACCTAATGAGAAGAGGAGACCTACCAGTTTGGCTAGCCTACAGAGTGGCAGCTGAAGGTATCAACTACGCAGACAGAAGATGGTGCTTTGATGGAGTCAAGAACAACCAAATCTTGGAAGAAAATGTGGAAGTGGAAATTTGGACAAAAGAAGGAGAAAGGAAGAAATTAAAACCCAGATGGTTAGATGCTAGGGTCTACTCTGACCCACTGGCACTTAAAGAATTCAAGGAATTCGCAGCTGGAAGAAAATCCCTGACCCTGAATCTAATCACCGAGATGGGTAGGCTCCCAACCTTCATGACCCACAAAGCAAGGAATGCATTGGACAACTTAGCAGTCCTACATACGGCTGAAGCAGGCGGAAGGGCGTACAATCATGCTCTTAGTGAACTGCCGGAGACTCTGGAGACATTGCTTTTACTGACACTTTTGGCCACAGTCACAGGCGGAATCTTCCTGTTCTTGATGAGCGGAAAGGGTATAGGGAAGATGACCCTGGGAATGTGCTGCATAGTCACAGCTAGTATTCTTCTATGGTATGCACAAATACAGCCACATTGGATAGCAGCTTCAATAATACTGGAGTTTTTTCTCATAGTCTTGCTCATTCCAGAACCAGAAAAGCAGAGAACACCCCAAGATAACCAATTAACTTATGTTGTCATAGCCATCCTCACAGTGGTGGCCGCAACCATGGCAAACGAGATGGGTTTCCTGGAAAAAACAAAGAAAGATTTTGGATTGGGAAGCATCACAACCCAGCAACCTGAGAGCAATATCCTGGACATAGATCTACGTCCTGCATCAGCTTGGACTCTATATGCTGTGGCAACAACTTTCATCACACCAATGTTGAGACATAGCATTGAAAATTCCTCAGTGAATGTGTCTCTAACAGCCATTGCCAACCAAGCCACAGTGTTAATGGGTCTTGGGAAAGGATGGCCATTGTCGAAAATGGACATCGGAGTTCCCCTTCTCGCTATCGGATGCTATTCACAAGTCAACCCCATAACCCTCACAGCAGCCCTTCTCTTATTGGTAGCACATTATGCTATCATAGGGCCAGGACTCCAAGCGAAAGCAACCAGAGAGGCTCAGAAAAGAGCAGCAGCGGGCATCATGAAAAACCCAACTGTGGATGGAATAACAGTGATTGACCTAGATCCAATACCATATGATCCAAAGTTTGAAAAGCAGTTGGGACAAGTGATGCTCTTAGTTCTCTGCGTGACTCAAGTATTGATGATGAGGACTACATGGGCCTTATGTGAAGCTCTAACTTTAGCGACCGGGCCCATCTCTACACTGTGGGAAGGAAATCCAGGGAGATTTTGGAATACAACTATTGCAGTGTCAATGGCTAACATTTTTAGAGGGAGTTATCTGGCCGGAGCCGGACTTCTCTTTTCTATCATGAAGAACACGGCCAACACAAGAAGGGGAACTGGCAACACAGGAGAAACGCTTGGAGAGAAATGGAAAAACCGGTTGAATGCATTGGGGAAGAGTGAATTCCAGATCTATAAGAAAAGTGGAATCCAGGAAGTGGATAGAACGTTAGCAAAAGAAGGCATCAAGAGAGGAGAAACGGACCATCACGCTGTGTCGCGAGGCTCGGCGAAACTGAGATGGTTCGTCGAGAGAAACCTTGTCACACCAGAAGGGAAAGTAGTGGACCTTGGCTGCGGCAGGGGGGGCTGGTCATACTATTGTGGGGGACTAAAGAATGTAAAGGAAGTCAAAGGCCTAACAAAAGGAGGACCAGGACACGAAGAACCCATTCCCATGTCAACATATGGTTGGAATTTGGTGCGTCTGCAAAGTGGAGTCGATGTCTTTTTTACTCCGCCAGAAAAGTGTGACACATTGCTGTGTGACATAGGGGAGTCGTCACCAAACCCCACGGTTGAGGCAGGACGAACACTCAGAGTTCTAAACTTAGTGGAAAACTGGCTGAACAATAATACCCAATTTTGCATAAAGGTTCTTAATCCATATATGCCTTCAGTTATAGAAAAAATGGAAGCGCTACAAAGGAAATACGGAGGAGCTTTGGTGAGGAATCCACTCTCACGAAATTCCACACACGAGATGTACTGGGTATCCAATGCTTCCGGGAACATAGTGTCATCAGTGAACATGATTTCAAGAATGTTAATTAACAGATTCACAATGAGACACAAGAAGGCCACATACGAGCCGGATGTTGATCTCGGAAGTGGAACCCGCAACATCGGAATTGAAAGTGAAGTACCAAATCTAGACATAATTGGGAAAAGAATAGAAAAAATAAAACAAGAGCATGAAACATCATGGCACTATGATCAAGACCACCCATACAAAACGTGGGCCTACCATGGCAGCTACGAAACAAAACAGACTGGATCAGCATCATCCATGGTGAACGGAGTGGTTAGGCTGCTAACAAAACCTTGGGACGTCATTCCCATGGTGACACAGATGGCAATGACAGACACGACTCCATTTGGACAACAGCGCGTTTTCAAAGAGAAAGTGGACACAAGAACCCAAGAGCCAAAAGAAGGAACGAAAAAACTAATGAAAATCACAGCAGAATGGCTCTGGAAAGAACTAGGAAAGAAAAAGACACCTAGGATGTGCACCAGAGAAGAATTCACAAGAAAGGTGAGAAGCAATGCAGCCTTAGGTGCCATATTCACTGATGAGAACAAGTGGAAGTCGGCACGTGAAGCTGTTGAAGACAGTGGATTTTGGGAATTGGTTGACAAGGAAAGGAATCTCCATCTTGAAGGAAAGTGTGAGACATGTGTGTATAACATGATGGGAAAGAGAGAGAAGAAGCTAGGGGAGTTCGGCAAAGCAAAAGGCAGCAGAGCCATATGGTACATGTGGCTTGGAGCACGCTTCTTAGAGTTTGAAGCCCTGGGATTCTTGAATGAAGATCACTGGTTTTCCAGAGAGAACTCCCTGAGTGGAGTAGAGGGAGAAGGGCTGCACAAACTAGGCTACATTCTAAGAGACGTGAGTAAGAAAGAAGGAGGAGCGAATGATGCTGATGACACCGCAGGATGGGATACAAGAATCACGCTAGAGGACTTGAAAAATGAAGAAATGGTGACAAACCACATGGAAGGAGAACACAAGAAACTTGCTGAAGCCATTTTCAGATTAACGTACCAAAACAAAGTGGTGCGTGTGCAAAGACCGACATCAAGAGGCACAGTAATGGACATTATATCGAGAAGAGACCAAAGAGGTAGTGGACAAGTTGTCACCTACGGCCTCAATACTTTCACCAACATGGAAGCCCAACTGATCAGACAGATGGAGGGAGAAGGAGTCTTCAAAAGCATCCAGCACCTGACAGCCACAGAAGAAATTGCAGTGAAAAACTGGTTAGTAAGAGTGGGGCGTGAGAGGTTATCAAGAATGGCCATCAGCGGAGATGATTGTGTTGTGAAACCCTTAGATGACAGGTTTGCAAACGCTCTAACAGCTTTAAATGACATGGGAAAGGTCAGGAAAGACATACAACAATGGGAACCTTCAAGAGGATGGAACGATTGGACACAAGTGCCCTTTTGTTCACACCACTTCCATGAGTTAATCATGAAGGACGGTCGTGTACTTGTGGTTCCATGTAGAAACCAAGATGAACTGATTGGTAGGGCCCGAATTTCCCAGGGAGCCGGGTGGTCCTTGCGGGAAACAGCTTGTTTGGGGAAGTCTTATGCCCAAATGTGGAGCCTAATGTACTTCCACAGACGTGACCTTAGGCTGGCGGCAAACGCTATTTGCTCGGCGGTCCCTTCACATTGGGTTCCAACAAGTCGAACAACCTGGTCCATACACGCCACACATGAGTGGATGACAACAGAAGACATGCTGACAGTCTGGAACAGGGTGTGGATTCAAGAAAACCCATGGATGGAAGACAAAACTCCAGTAGAATCATGGGAGGAAATCCCATATTTGGGGAAGAGAGAAGACCAGTGGTGCGGCTCATTGATTGGGCTAACAAGCAGGGCCACCTGGGCAAAGAACATCCAAACAGCAATAAATCAAGTTAGATCCCTAATAGGCAATGAGGAATACACAGACTACATGCCATCTATGAAAAGATTCAGAAGAGAAGAGGAAGAGGCAGGAGTCTTGTGG
>S45_I
AAACGCGAGAGAAACCGCGTGTCAACTGTGCAGCAGCTGACAAAGAGATTCTCACTTGGAATGCTACAGGGACGAGGACCACTGAAACTGTTCATGGCCCTGGTGGCATTCCTTCGTTTCCTAACAATCCCGCCAACAGCAGGGATATTAAAAAGATGGGGAACAATCAAAAAATCAAAGGCTATCAATGTCTTGAGAGGGTTCAGGAAAGAGATTGGAAGGATGCTGAACATCTTGAACAGGAGACGCAGAACTGCAGGTATAGTTATTATGATGATCCCAACAGTGATGGCGTTCCATTTAACCACACGCAATGGAGAACCACACATGATCGTCAGTAGACAAGAGAAAGGGAAAAGTCTTCTGTTTAAAACAGAGAACGGTGTGAACATGTGCACCCTCATGGCCATGGATCTTGGTGAACTGTGTGAAGACACAATCACTTACAATTGTCCTCTTCTCAGGCAGAATGAACCAGAAGACATAGACTGTTGGTGCAACTCTACGTCTACATGGGTAACTTATGGGACATGCACCGCTACAGGAGAACACAGAAGGGAAAAAAGATCAGTGGCACTCGTTCCACATGTGGGAATGGGACTGGAGACACGAACTGAAACATGGATGTCATCAGAAGGGGCCTGGAAACATGCACAGAACGCCAGAAAATGGGTCTTGAGACATCCAGGCTTCACCATAATGGCAGCACTCCTGGCACACACCATAGGAACGACATATTTCCAAAGAGTCCTGATTTTCATCTTACTGACAGCTGTTGCTCCTTCAATGACAATGCGTTGTATAGGAATATCAAATAGAGACTTTGTGGAAGGGGTTTCAGGAGGAAGCTGGGTTGACATAGTCCTGGAACATGGAAGCTGTGTGACGACGATGGCAAAAAATAAACCAACATTGGATTTTGAACTGATAAAGACAGAAGCGAAACATCCCGCCACTCTAAGGAAGTATTGCATAGAGGCAAAGCTGACCAACACAACAACAGCATCTCGCTGCCCAACACAAGGAGAACCTAGCCTAAATGAAGAACAGGACAAAAGATTTGTCTGCAAACACTCCATGGTAGATAGAGGATGGGGAAATGGATGCGGATTATTTGGAAAGGGAGGTATCGTGACCTGTGCAATGTTCACATGCAAAAAGAACATGGAAGGGAAAATCGTGCAACCAGAAAACTTGGAGTACACCATTGTGATAACACCTCACTCAGGGGAAGAGAATGCAGTCGGAAATGACACAGGAAAACACGGCAAGGAAATTAAAGTAACACCACAGAGTTCCATCACAGAAGCAGAACTAACAGGCTATGGCACTGTCACGATGGAATGCTCTCCGAGAACGGGACTCGACTTCAATGAGATGGTGTTGCTGCAAATGGAAAACAAAGCTTGGCTGGTGCACAGGCAATGGTTCTTAGACCTGCCATTACCATGGCTGCCCGGAGCAGACACACAAGGATCAAATTGGATACAGAAGGAGACATTGGTCACTTTCAAAAATCCCCATGCAAAGAAACAGGATGTTGTTGTTCTAGGATCCCAAGAAGGGGCTATGCACACAGCACTTACAGGGGCCACGGAAATCCAGATGTCATCAGGAAACTTACTGTTCACAGGACATCTTAAATGTAGGCTGAGAATGGACAAACTACAGCTCAAAGGAATGTCATATTCCATGTGTACAGGAAAGTTCAAAGTTGTGAAGGAAATAGCAGAAACACAACATGGAACAATAGTTATCAGAGTACAATATGAAGGGGACGGTTCTCCGTGCAAGATCCCTTTTGAAATAATGGATTTGGAAAAAAGACATGTCTTAGGTCGCTTGATCACAGTCAACCCAATTGTCACAGAAAAAGACAGCCCAGTCAACATAGAAGCAGAACCTCCATTCGGAGACAGCTACATCATTATAGGAGTAGAACCGGGACAACTGAAGCTCAGCTGGTTTAAGAAAGGAAGCTCTATTGGCCAAATGTTTGAGACAACAATGAGAGGAGCGAAGAGAATGGCCATTTTAGGTGACACAGCTTGGGATTTTGGATCCCTGGGAGGAGTGTTCACATCTATAGGAAAGGCCCTCCACCAAGTCTTTGGAGCAATCTATGGGGCTGCCTTCAGTGGGGTTTCATGGACTATGAAAATCCTCATAGGAGTTGTCATCACATGGATAGGAATGAATTCACGTAGCACTTCACTGTCTGTGTCACTAGTATTAGTGGGAGTCGTGACATTGTACTTGGGAGTTATGGTGCAGGCCGATAGTGGTTGCGTTGTGAGCTGGAAAAACAAAGAACTGAAATGTGGCAGCGGGATTTTTATCACAGACAACGTGCATACATGGACAGAACAATATAAATTCCAACCAGAATCCCCTTCAAAGCTGGCTTCAGCTATCCAGAAGGCTCATGAAGAAGGCATTTGTGGAATCCGCTCAGTAACAAGACTGGAGAATCTGATGTGGAAACAAATAACACCAGAACTGAATCACATTCTAACAGAAAATGAGGTAAAGCTGACTATCATGACAGGAGACATTAAAGGAATCATGCAGGCAGGAAAACGATCCCTGCGGCCTCAACCCACTGAGCTGAAGTACTCTTGGAAAGCATGGGGCAAAGCGAAAATGCTCTCCACAGAGCTTCATAACCACACCTTTCTCATTGATGGCCCCGAAACAGCAGAATGTCCCAACACAAATAGAGCTTGGAACTCACTAGAGGTTGAAGACTATGGCTTTGGAGTATTCACCACTAACATATGGCTGAAATTGAAAGAAAGGCAGGATGTATCTTGTGACTCAAAACTCATGTCAGCAGCCATAAAAGACAACAGAGCCGTCCACGCCGACATGGGTTATTGGATAGAAAGCGCACTCAATGACACATGGAAGATTGAGAAAGCCTCCTTTATTGAAGTCAAAAGCTGCCACTGGCCAAAGTCACACACTCTCTGGAGTAATGGAGTGCTAGAAAGTGAGATGATAATTCCAAAGAATTTTGCAGGACCAGTGTCACAACACAATTACAGACCAGGCTATCATACACAAACGGCAGGACCCTGGCATCTAGGCAGGCTCGAGATGGACTTTGATTTCTGCGAAGGAACTACAGTGGTGGTGACTGAAGACTGTGGAAATAGAGGACCCTCCTTAAGAACAACTACTGCTTCTGGAAAACTCATAACAGAATGGTGCTGCCGATCTTGCACATTACCACCGCTAAGGTACAGAGGTGAGGATGGATGCTGGTATGGAATGGAAATCAGACCATTGAAAGAGAAAGAAGAGAACTTGGTCAACTCTTTGGTCACAGCCGGATATGGACAGATTGACAACTTCTCACTAGGAGTCTTGGGAATGGCATTGTTCCTGGAAGAGATGCTTAGAACCCGAGTAGGGACGAAACATGCAATATTACTAGTTGCAGTCTCTTTCGTGACATTGATCACAGGGAACATGTCCTTTCGAGATTTGGGGAGAGTGATGGTCATGGTGGGCGCTACTATGACGGATGACATAGGCATGGGCGTGACCTATCTTGCCCTATTAGCAGCCTTCAAGGTCAGACCAACTTTTGCAGCTGGACTACTCTTAAGAAAGCTGACCTCCAAGGAATTGATGATGACCACCATAGGAATCGTACTCCTCTCTCAGAGCACCATACCAGAGACCATACTTGAACTGACTGACGCGTTGGCTTTGGGGATGATGGTTCTCAAAATAGTAAGAAACATGGAAAAGTATCAACTAGCAGTGACTATCATGGCTATCTTGTGCGTCCCAAATGCAGTGATATTACAAAACGCATGGAAAGTGAGCTGCACAGCACTGGCAGTGGTGTCTGTTTCCCCACTGCTTTTAACATCTTCACAGCAGAAAACGGATTGGATACCACTGGCGTTGACGATCAAAGGCCTTAATCCAACAGCCATTTTCTTAACAACCCTCTCAAGAACTAGCAAGAAAAGGAGCTGGCCACTAAATGAGGCTATTATGGCAGTCGGGATGGTGAGCATTTTAGCCAGTTCTTTCTTAAAAAATGACATTCCCATGACAGGACCACTAGTGGCTGGAGGGCTTCTCACTGTGTGTTACGTGCTCACTGGAAGATCGGCTGATTTGGAACTGGAGAGAGCTGCTGACATAAGATGGGAAGAACAGGCAGAGATATCAGGAAGCAGTCCAATTTTGTCGATAACAATATCGGAAGATGGCAGCATGTCGATAAAAAATGAAGAAGAAGAACAAACACTGACCATACTGATTAGAACAGGACTGCTGGTGATATCAGGACTTTTTCCCGTGTCAATACCAATCACGGCAGCTGCATGGTACCTGTGGGAAGTGAAAAAACAACGAGCCGGAGTATTGTGGGATGTCCCTTCACCTCCACCTGTGGGAAGGGCCGAACTGGAAGATGGAGCCTATAGAATCAAGCAGAAAGGGATTTTGGGATACTCGCAGATAGGAGCCGGAGTCTACAAAGAAGGAACTTTCCACACAATGTGGCATGTCACACGTGGTGCTGTTCTAATGCATAAAGGGAAGAGAATTGAACCATCATGGGCGGACGTCAAGAAGGACCTAATATCGTATGGAGGAGGTTGGAAGCTAGAAGGAGAATGGAAGGAAGGAGAAGAAGTCCAGGTCCTGGCATTAGAGCCTGGAAAGAATCCAAGAGCCGTCCAAACAAAACCCGGTCTTTTTAAAACCAACACTGGGACCATAGGCGCCGTATCTCTGGACTTTTCTCCTGGAACGTCAGGATCTCCAATTGTCGACAAAAAAGGAAAAGTTGTGGGCCTTTATGGCAACGGTGTCGTCACAAGGAGTGGAACATACGTGAGTGCCATAGCCCAGACTGAAAAAAGCATTGAAGACAACCCAGAGATTGAAGATGACATCTTTCGAAAGAAAAGACTGACCATCATGGACCTCCACCCAGGAGCAGGAAAAACAAAGAGATACCTTCCAGCAATAGTCAGAGAAGCCATAAAACGAGGCTTGAGAACACTAATCCTGGCCCCCACTAGAGTTGTGGCGGCTGAAATGGAAGAGGCTCTCAGAGGACTTCCAATAAGATATCAAACCCCAGCTATCAGAGCTGAGCATACTGGACGGGAGATTGTGGATCTAATGTGTCATGCCACATTCACCATGAGGCTACTATCACCAATTAGAGTGCCAAATTACAACCTGATTATCATGGATGAAGCCCATTTCACAGACCCAGCAAGCATAGCGGCTAGAGGATACATCTCAACTCGAGTAGAGATGGGTGAAGCAGCTGGGATTTTCATGACAGCTACCCCTCCTGGAAGCAGAGACCCATTTCCTCAGAGCAACGCACCAATCATGGATGAAGAAAGGGAAATTCCTGAGCGTTCGTGGAACTCTGGACATGAGTGGGTTACGGATTTTAAGGGGAAGACTGTTTGGTTTGTTCCAAGTATAAAAGCAGGAAATGATATAGCAGCTTGCCTGAGAAAGAATGGGAAGAAAGTGATACAACTCAGCAGGAAGACCTTTGATTCTGAATATATCAAGACTAGGACCAATGATTGGGACTTTGTGGTCACGACAGACATTTCAGAAATGGGTGCTAACTTCAAGGCTGAAAGGGTTATAGACCCCAGACGCTGCATGAAACCAGTCATACTAACAGACGGTGAAGAGCGGGTTATCCTGGCAGGACCCATGCCAGTGACCCACTCTAGTGCAGCACAAAGAAGAGGGAGAGTAGGAAGAAATCCAAAAAATGAAAATGACCAGTATATATACATGGGGGAACCTCTGGAAAATGATGAAGACTGCGCACACTGGAAAGAAGCTAAGATGCTTCTAGATAACATCAACACGCCTGAAGGAATCATTCCCAGCATGTTTGAACCAGAGCGTGAGAAGGTCGACGCCATTGATGGTGAATACCGCTTGAGAGGAGAAGCGAGGAAAACATTTGTGGACCTAATGAGAAGAGGAGACCTACCAGTTTGGCTAGCCTACAGAGTGGCAGCTGAAGGTATCAACTACGCAGACAGAAGATGGTGCTTTGATGGAGTCAAGAACAACCAAATCTTGGAAGAAAATGTGGAAGTGGAAATTTGGACAAAAGAAGGAGAAAGGAAGAAATTAAAACCCAGATGGTTAGATGCTAGGGTCTACTCTGACCCACTGGCACTTAAAGAATTCAAGGAATTCGCAGCTGGAAGAAAATCCCTGACCCTGAATCTAATCACCGAGATGGGTAGGCTCCCAACCTTCATGACCCAGAAAGCAAGGAATGCATTGGACAACTTAGCAGTCCTACATACGGCTGAAGCAGGCGGAAGGGCGTACAATCATGCTCTTAGTGAACTGCCGGAGACTCTGGAGACATTGCTTTTACTGACACTTTTGGCCACAGTCACAGGCGGAATCTTCCTGTTCTTGATGAGCGGAAAGGGTATAGGGAAGATGACCCTGGGAATGTGCTGCATAGTCACAGCTAGTATTCTTCTATGGTATGCACAAATACAGCCACATTGGATAGCAGCTTCAATAATACTGGAGTTTTTTCTCATAGTCTTGCTCATTCCAGAACCAGAAAAGCAGAGAACACCCCAAGATAACCAATTAACTTATGTTGTCATAGCCATCCTCACAGTGGTGGCCGCAACCATGGCAAACGAGATGGGTTTCCTGGAAAAAACAAAGAAAGATTTTGGATTGGGAAGCATCACAACCCAGCAACCTGAGAGCAATATCCTGGACATAGATCTACGTCCTGCATCAGCTTGGACTCTATATGCTGTGGCAACAACTTTCATCACACCAATGTTGAGACATAGCATTGAAAATTCCTCAGTGAATGTGTCTCTAACAGCCATTGCCAACCAAGCCACAGTGTTAATGGGTCTTGGGAAAGGATGGCCATTGTCGAAAATGGACATCGGAGTTCCCCTTCTCGCTATCGGATGCTATTCACAAGTCAACCCCATAACCCTCACAGCAGCCCTTCTCTTATTGGTAGCACATTATGCTATCATAGGGCCAGGACTCCAAGCGAAAGCAACCAGAGAGGCTCAGAAAAGAGCAGCAGCGGGCATCATGAAAAACCCAACTGTGGATGGAATAACAGTGATTGACCTAGATCCAATACCATATGATCCAAAGTTTGAAAAGCAGTTGGGACAAGTAATGCTCTTAGTTCTCTGCGTGACTCAAGTATTGATGATGAGGACTACATGGGCCTTATGTGAAGCTCTAACTTTAGCGACCGGGCCCATCTCTACACTGTGGGAAGGAAATCCAGGGAGATTTTGGAATACAACTATTGCAGTGTCAATGGCTAACATTTTTAGAGGGAGTTATCTGGCCGGAGCCGGACTTCTCTTTTCTATCATGAAGAACACGGCCAACACAAGAAGGGGAACTGGCAACACAGGAGAAACGCTTGGAGAGAAATGGAAAAACCGGTTGAATGCATTGGGGAAGAGTGAATTCCAGATCTATAAGAAAAGTGGAATCCAGGAAGTGGATAGAACGTTAGCAAAAGAAGGCATCAAGAGAGGAGAAACGGACCATCACGCTGTGTCGCGAGGCTCAGCGAAACTGAGATGGTTCGTCGAGAGAAACCTTGTCACACCAGAAGGGAAAGTAGTGGACCTTGGCTGCGGCAGGGGGGGCTGGTCATACTATTGTGGGGGACTAAAGAATGTAAAGGAAGTCAAAGGCCTAACAAAAGGAGGACCAGGACACGAAGAACCCATTCCCATGTCAACATATGGTTGGAATCTGGTGCGTCTGCAAAGTGGAGTCGATGTCTTTTTTACTCCGCCAGAAAAGTGTGACACATTGCTGTGTGACATAGGGGAGTCGTCACCAAACCCCACGGTTGAGGCAGGACGAACACTCAGAGTTCTAAACTTAGTGGAAAACTGGCTGAACAATAATACCCAATTTTGCATAAAGGTTCTTAATCCATATATGCCTTCAGTTATAGAAAAAATGGAAGCGCTACAAAGGAAATACGGAGGAGCTTTGGTGAGGAATCCACTCTCACGAAATTCCACACACGAGATGTACTGGGTATCCAATGCTTCCGGGAACATAGTGTCATCAGTGAACATGATTTCAAGAATGTTAATTAACAGATTCACAATGAGACACAAGAAAGCCACATACGAGCCGGATGTTGATCTCGGAAGTGGAACCCGCAACATCGGAATTGAAAGTGAAGTACCAAATCTAGACATAATTGGGAAAAGAATAGAAAAAATAAAACAAGAGCATGAAACATCATGGCACTATGATCAAGACCACCCATACAAAACGTGGGCCTACCATGGCAGCTACGAAGCAAAACAGACTGGATCAGCATCATCCATGGTGAACGGAGTGGTTAGGCTGCTAACAAAACCTTGGGACGTCATTCCCATGGTGACACAGATGGCAATGACAGACACGACTCCATTTGGACAACAGCGCGTTTTCAAAGAGAAAGTGGACACGAGAACCCAAGAACCAAAAGAAGGAACGAAGAAACTAATGAAAATCACAGCAGAATGGCTCTGGAAAGAACTAGGAAAGAAAAAGACACCTAGGATGTGCACCAGAGAAGAATTCACAAGAAAGGTGAGAAGCAATGCAGCCTTAGGTGCCATATTCACTGATGAGAACAAGTGGAAGTCGGCACGTGAAGCTGTTGAAGACAGTGGATTTTGGGAATTGGTTGACAAGGAAAGGAATCTCCATCTTGAAGGAAAGTGTGAGACATGTGTGTATAACATGATGGGAAAGAGAGAGAAGAAGCTAGGGGAGTTCGGCAAAGCAAAAGGCAGCAGAGCCATATGGTACATGTGGCTTGGAGCACGCTTCTTAGAGTTTGAAGCCCTGGGATTCTTGAATGAAGATCACTGGTTTTCCAGAGAGAACTCCCTGAGTGGAGTAGAGGGAGAAGGGCTGCACAAACTAGGCTACATTCTAAGAGACGTGAGTAAGAAAGAAGGAGGAGCAATGTACGCCGATGACACCGCAGGATGGGACACAAGAATCACGCTAGAGGACTTGAAAAATGAAGAAATGGTGACAAACCACATGGAAGGAGAACACAAGAAACTTGCTGAAGCCATTTTCAGATTAACGTACCAAAACAAAGTGGTGCGTGTGCAAAGACCGACATCAAGAGGCACAGTAATGGACATTATATCGAGAAGAGACCAAAGAGGTAGTGGACAAGTTGTCACCTACGGCCTCAATACTTTCACCAACATGGAAGCCCAACTGATCAGACAGATGGAGGGAGAAGGAGTCTTCAAAAGCATCCAACACCTGACAGCCACAGAAGAAATTGCAGTGAAAAACTGGTTAGTAAGAGTGGGGCGTGAGAGGTTATCAAGAATGGCCATCAGCGGAGATGATTGTGTTGTGAAACCCTTAGATGACAGGTTTGCAAACGCTCTAACAGCTTTAAATGACATGGGAAAGGTCAGGAAAGACATACAACAATGGGAACCTTCAAGAGGATGGAACGATTGGACACAAGTGCCCTTTTGTTCACACCATTTCCATGAGTTAATCATGAAGGACGGTCGTGTACTTGTGGTTCCATGTAGAAACCAAGATGAACTGATTGGTAGGGCCCGAATTTCCCAGGGAGCCGGGTGGTCCTTGCGGGAAACAGCTTGTTTGGGGAAGTCTTATGCCCAAATGTGGAGCCTAATGTACTTCCACAGACGTGACCTTAGGCTGGCGGCAAACGCTATTTGCTCGGCGGTCCCTTCACATTGGGTTCCAACAAGTCGAACAACCTGGTCCATACACGCCACACATGAGTGGATGACAACAGAAGACATGCTGACAGTCTGGAACAGGGTGTGGATTCAAGAAAACCCATGGATGGAAGACAAAACTCCAGTAGAATCATGGGAGGAAATCCCATATTTGGGGAAGAGAGAAGACCAGTGGTGCGGCTCATTGATTGGGCTAACAAGCAGGGCCACCTGGGCAAAGAACATCCAAACAGCAATAAATCAAGTTAGATCCTTAATAGGCAATGAGGAATACACAGACTACATGCCATCTATGAAAAGATTCAGAAGAGAAGAGGAAGAGGCAGGAGTCTTGTGG
>S86_I
AAACGCGAGAGAAACCGCGTGTCAACTGTGCAGCAGCTGACAAAGAGATTCTCACTTGGAATGCTACAGGGACGAGGACCACTGAAACTGTTCATGGCCCTGGTGGCATTCCTTCGTTTCCTAACAATCCCGCCAACAGCAGGGATATTAAAAAGATGGGGAACAATCAAAAAATCAAAGGCTATCAATGTCTTGAGAGGGTTCAGGAAAGAGATTGGAAGGATGCTGAACATCTTGAACAGGAGACGCAGAACTGCAGGTATAGTTATTATGATGATCCCAACAGTGATGGCGTTCCATTTAACCACACGCAATGGAGAACCACACATGATCGTCAGTAGACAAGAGAAAGGGAAAAGTCTTCTGTTTAAAACAGAGAACGGTGTGAACATGTGCACCCTCATGGCCATGGATCTTGGTGAACTGTGTGAAGACACAATCACTTACAATTGTCCTCTTCTCAGGCAGAATGAACCAGAAGACATAGACTGTTGGTGCAACTCTACGTCTACATGGGTAACTTATGGGACATGCACCGCTACAGGAGAACACAGAAGGGAAAAAAGATCAGTGGCACTCGTTCCACATGTGGGAATGGGACTGGAGACACGAACTGAAACATGGATGTCATCAGAAGGGGCCTGGAAACATGCACAGAGAATTGAAACTTGGGTCTTGAGACATCCAGGCTTCACCATAATGGCAGCACTCCTGGCATACACCATAGGAACGACATATTTCCAAAGAGTCCTGATTTTCATCTTACTGACAGCTGTTGCCCCTTCAATGACAATGCGTTGTATAGGAATATCAAATAGAGACTTTGTGGAAGGGGTTTCAGGAGGAAGCTGGGTTGACATAGTCCTGGAACATGGAAGCTGTGTGACGACGATGGCAAAAAATAAACCAACATTGGATTTTGAACTGATAAAGACAGAAGCGAAACATCCCGCCACTCTAAGGAAGTATTGCATAGAGGCAAAGCTGACCAACACAACAACAGCATCTCGCTGCCCAACACAAGGAGAACCTAGCCTAAATGAAGAACAGGACAAAAGATTTGTCTGCAAACACTCCATGGTAGATAGAGGATGGGGAAATGGATGCGGATTATTTGGAAAGGGAGGTATCGTGACCTGTGCAATGTTCACATGCAAAAAGAACATGGAAGGGAAAATCGTGCAACCAGAAAACTTGGAGTACACCATTGTGATAACACCTCACTCAGGGGAAGAGAATGCAGTCGGAAATGACACAGGAAAACACGGCAAGGAAATTAAAGTAACACCACAGAGTTCCATCACAGAAGCAGAACTAACAGGCTATGGCACTGTCACGATGGAATGCTCTCCGAGAACGGGACTTGACTTCAATGAGATGGTGTTGCTGCAAATGGAAAACAAAGCTTGGCTGGTGCACAGGCAATGGTTCTTAGACTTGCCATTACCATGGCTGCCCGGAGCAGACACACAAGGATCAAATTGGATACAGAAGGAGACATTGGTCACTTTCAAAAATCCCCATGCAAAGAAACAGGATGTTGTTGTTCTAGGATCCCAAGAAGGGGCTATGCACACAGCACTTACAGGGGCCACGGAAATCCAGATGTCATCAGGAAACTTACTGTTCACAGGACATCTTAAATGTAGGCTGAGAATGGACAAACTACAGCTCAAAGGAATGTCATATTCCATGTGTACAGGAAAGTTCAAAGTTGTGAAGGAAATAGCAGAAACACAACATGGAACAATAGTTATCAGAGTACAATATGAAGGGGACGGTTCTCCGTGCAAGATCCCTTTTGAAATAATGGATTTGGAAAAAAGACATGTCTTAGGTCGCTTGATCACAGTCAACCCAATTGTCACAGAAAAAGACAGCCCAGTCAACATAGAAGCAGAACCTCCATTCGGAGACAGCTACATCATCATAGGAGTAGAACCGGGACAACTGAAGCTCAGCTGGTTTAAGAAAGGAAGCTCTATTGGCCAAATGTTTGAGACAACAATGAGAGGAGCGAAGAGAATGGCCATTTTAGGTGACACAGCTTGGGATTTTGGATCCCTGGGAGGAGTGTTCACATCTATAGGAAAGGCCCTCCACCAAGTCTTTGGAGCAATCTATGGGGCTGCCTTCAGTGGGGTTTCATGGACTATGAAAATCCTCATAGGAGTTGTCATCACATGGATAGGAATGAATTCACGTAGCACCTCACTGTCTGTGTCACTAGTGTTAGTGGGAGTCGTGACATTGTACTTGGGAGTTATGGTGCAGGCCGATAGTGGTTGCGTTGTGAGCTGGAAAAACAAAGAACTGAAATGTGGCAGCGGGATTTTTATCACAGACAACGTGCACACATGGACAGAACAATACAAATTCCAACCAGAATCCCCTTCAAAGCTGGCTTCAGCTATCCAGAAGGCTCATGAAGAAGGCATTTGTGGAATCCGCTCAGTAACAAGACTGGAGAATCTGATGTGGAAACAAATAACACCAGAACTGAATCACATTCTAACAGAAAATGAGGTAAAGCTGACTATCATGACAGGAGACATTAAAGGAATCATGCAGGCAGGAAAACGATCCCTGCGGCCTCAACCCACTGAGCTGAAGTACTCTTGGAAAGCATGGGGCAAAGCGAAAATGCTCTCCACAGAGCTTCATAACCACACCTTTCTCATTGATGGCCCCGAAACAGCAGAATGTCCCAACACAAATAGAGCTTGGAACTCACTAGAGGTTGAAGACTATGGCTTTGGAGTATTCACCACTAACATATGGCTGAAATTGAAAGAAAGGCAGGATGTATCTTGTGACTCAAAACTCATGTCAGCAGCCATAAAAGACAACAGAGCCGTCCACGCCGACATGGGTTATTGGATAGAAAGCGCACTCAATGACACATGGAAGATTGAGAAAGCCTCCTTTATTGAAGTCAAAAGCTGCCACTGGCCAAAGTCACACACTCTCTGGAGTAATGGAGTGCTAGAGAGTGAGATGATAATTCCAAAGAATTTTGCAGGACCAGTGTCACAACACAATTACAGACCAGGCTATCATACACAAACGGCAGGACCCTGGCATCTAGGCAGGCTTGAGATGGATTTTGATTTCTGCGAAGGAACTACAGTGGTGGTGACTGAAGACTGTGGAAATAGAGGACCCTCCTTAAGAACAACTACTGCTTCTGGAAAACTCATAACAGAATGGTGCTGCCGATCTTGCACATTACCACCGCTAAGGTACAGAGGTGAGGATGGATGCTGGTATGGAATGGAAATCAGACCATTGAAAGAGAAAGAAGAGAACTTGGTCAACTCTTTGGTCACAGCCGGATATGGACAGATTGACAACTTCTCACTAGGAGTCTTGGGAATGGCATTGTTCCTGGAAGAGATGCTTAGAACCCGAGTAGGGACGAAACATGCAATATTACTAGTTGCAGTCTCTTTCGTGACATTGATCACAGGGAACATGTCCTTTCGAGATTTGGGGAGAGTGATGGTCATGGTGGGCGCTACTATGACGGATGACATAGGCATGGGCGTGACCTATCTTGCCCTATTAGCAGCCTTCAAGGTCAGACCAACTTTTGCAGCTGGACTACTCTTAAGAAAGCTGACCTCCAAGGAATTGATGATGACCACCATAGGAATCGTACTCCTCTCTCAGAGCACCATACCAGAGACCATACTTGAACTGACTGACGCGTTGGCTTTGGGGATGATGGTTCTCAAAATAGTAAGAAACATGGAAAAGTATCAACTAGCAGTGACTATCATGGCTATCTTGTGCGTCCCAAATGCAGTGATATTACAAAACGCATGGAAAGTGAGCTGCACAGCACTGGCAGTGGTGTCCGTTTCCCCACTGCTTTTAACATCTTCACAGCAGAAAACGGATTGGATACCACTGGCGTTGACGATCAAAGGCCTTAATCCAACAGCCATTTTCTTAACAACCCTCTCAAGAACTAGCAAGAAAAGGAGCTGGCCACTAAATGAGGCTATTATGGCAGTCGGGATGGTGAGCATTTTAGCCAGTTCTTTCTTAAAGAATGACATTCCCATGACAGGACCACTAGTGGCTGGAGGGCTTCTCACTGTGTGTTACGTGCTCACTGGAAGATCGGCTGATTTGGAACTGGAGAGAGCTGCTGACATAAGATGGGAAGAACAGGCAGAGATATCAGGAAGCAGTCCAATTTTGTCGATAACAATATCGGAAGATGGCAGCATGTCGATAAAAAATGAAGAAGAAGAACAAACACTGACCATACTGATTAGAACAGGACTGCTGGTGATATCAGGACTTTTTCCCGTGTCAATACCAATCACGGCAGCTGCATGGTACCTGTGGGAAGTGAAAAAACAACGAGCCGGAGTATTGTGGGATGTCCCTTCACCCCCACCTGTGGGAAGGGCCGAACTGGAAGATGGAGCCTATAGAATCAAGCAGAAAGGGATTTTGGGATACTCGCAGATAGGAGCCGGAGTCTACAAAGAAGGAACTTTCCACACAATGTGGCATGTCACACGTGGTGCTGTTCTAATGCATAAAGGGAAGAGAATTGAACCATCATGGGCGGACGTCAAGAAGGACCTAATATCGTATGGAGGAGGTTGGAAGCTAGAAGGAGAATGGAAGGAAGGAGAAGAAGTCCAGGTCCTGGCATTAGAGCCTGGAAAGAATCCAAGAGCCGTCCAAACAAAACCCGGTCTTTTTAAAACCAACACTGGGACCATAGGCGCCGTATCTCTAGACTTTTCTCCTGGAACGTCAGGATCTCCAATTGTCGACAAAAAAGGAAAAGTTGTGGGCCTTTATGGCAACGGTGTCGTCACAAGGAGTGGAACATACGTGAGTGCCATAGCCCAGACTGAAAAAAGCATTGAAGACAACCCAGAGATTGAAGATGACATCTTTCGAAAGAAAAGACTGACCATCATGGACCTCCACCCAGGAGCAGGAAAAACAAAGAGATACCTTCCAGCAATAGTCAGAGAAGCCATAAAACGAGGCTTGAGAACACTAATCCTGGCCCCCACTAGAGTTGTGGCGGCTGAAATGGAAGAGGCTCTCAGAGGACTTCCAATAAGATATCAAACCCCAGCTATCAGAGCTGAGCATACTGGACGGGAGATTGTGGATCTAATGTGTCATGCCACATTCACCATGAGGCTACTATCACCAATTAGAGTGCCAAATTACAACCTGATTATCATGGATGAAGCCCATTTCACAGACCCAGCAAGCATAGCGGCTAGAGGATACATCTCAACTCGAGTAGAGATGGGTGAAGCAGCTGGGATTTTCATGACAGCTACCCCTCCTGGAAGCAGAGACCCATTTCCTCAGAGCAACGCACCAATCATGGATGAAGAAAGGGAAATTCCTGAGCGTTCGTGGAACTCTGGACATGAGTGGGTTACGGATTTTAAAGGGAAGACTGTTTGGTTTGTTCCAAGTATAAAAGCAGGAAATGATATAGCAGCTTGCCTGAGAAAGAATGGGAAGAAAGTGATACAACTCAGCAGGAAGACCTTTGATTCTGAATATATCAAGACTAGGACCAATGATTGGGACTTTGTGGTCACGACAGACATTTCAGAAATGGGTGCTAACTTCAAGGCTGAAAGAGTTATAGACCCCAGACGCTGCATGAAACCAGTCATACTAACAGACGGTGAAGAGCGGGTTATCCTGGCAGGACCCATGCCAGTGACCCACTCTAGTGCAGCACAAAGAAGAGGGAGAGTAGGAAGAAATCCAAAAAATGAAAATGACCAGTATATATACATGGGGGAACCTCTGGAAAATGATGAAGACTGCGCACACTGGAAAGAAGCTAAGATGCTTCTAGATAACATCAACACGCCTGAAGGAATCATTCCCAGCATGTTTGAACCAGAGCGTGAGAAGGTCGACGCCATTGATGGTGAATACCGCTTGAGAGGAGAAGCGAGGAAAACATTTGTGGACCTAATGAGAAGAGGAGACCTACCAGTTTGGCTAGCCTACAGAGTGGCAGCTGAAGGTATCAACTACGCAGACAGAAGATGGTGCTTTGATGGAGTCAAGAACAACCAAATCTTGGAAGAAAATGTGGAAGTGGAAATTTGGACAAAAGAAGGAGAAAGGAAGAAATTAAAACCCAGATGGTTAGATGCTAGGGTCTACTCTGACCCACTGGCACTTAAAGAATTCAAGGAATTCGCAGCTGGAAGAAAATCCCTGACCCTGAATCTAATCACCGAGATGGGTAGGCTCCCAACCTTCATGACCCAGAAAGCAAGGAATGCATTGGACAACTTAGCAGTCCTACATACGGCTGAAGCAGGCGGAAGGGCGTACAATCATGCTCTTAGTGAACTGCCGGAGACTCTGGAGACATTGCTTTTACTGACACTTTTGGCCACAGTCACAGGCGGAATCTTCCTGTTCTTGATGAGCGGAAAGGGTATAGGGAAGATGACCCTGGGAATGTGCTGCATAGTCACAGCTAGTATTCTTCTATGGTATGCACAAATACAGCCACATTGGATAGCAGCTTCAATAATACTGGAGTTTTTTCTCATAGTCTTGCTCATTCCAGAACCAGAAAAGCAGAGAACACCCCAAGATAACCAATTAACTTATGTTGTCATAGCCATCCTCACAGTGGTGGCCGCAACCATGGCAAACGAGATGGGTTTCCTGGAAAAAACAAAGAAAGATTTTGGATTGGGAAGCATCACAACCCAGCAACCTGAGAGCAATATCCTGGACATAGATCTACGTCCTGCATCAGCTTGGACTCTATATGCTGTGGCAACAACTTTCATCACACCAATGTTGAGACATAGCATTGAAAATTCCTCAGTGAATGTGTCTCTAACAGCCATTGCCAACCAAGCCACAGTGTTAATGGGTCTTGGGAAAGGATGGCCATTGTCGAAAATGGACATCGGAGTTCCCCTTCTCGCTATCGGATGCTATTCACAAGTCAACCCCATAACCCTCACAGCAGCCCTTCTCTTATTGGTAGCACATTATGCTATCATAGGGCCAGGACTCCAAGCGAAAGCAACCAGAGAGGCTCAGAAAAGAGCAGCAGCGGGCATCATGAAAAACCCAACTGTGGATGGAATAACAGTGATTGACCTAGATCCAATACCATATGATCCAAAGTTTGAAAAGCAGTTGGGACAAGTAATGCTCTTAGTTCTCTGCGTGACTCAAGTATTGATGATGAGAACTACATGGGCCTTATGTGAAGCTCTAACTTTAGCGACCGGGCCCATCTCTACACTGTGGGAAGGAAATCCAGGGAGATTTTGGAATACAACTATTGCAGTGTCAATGGCTAACATTTTTAGAGGGAGTTATCTGGCCGGAGCCGGACTTCTCTTTTCTATCATGAAGAACACGGCCAACACAAGAAGGGGAACTGGCAACACAGGAGAAACGCTTGGAGAGAAATGGAAAAACCGGTTGAATGCATTGGGGAAGAGTGAATTCCAGATCTATAAGAAAAGTGGAATCCAGGAAGTGGATAGAACGTTAGCAAAAGAAGGCATCAAGAGAGGAGAAACGGACCATCACGCTGTGTCGCGAGGCTCAGCGAAACTGAGATGGTTCGTCGAGAGAAACCTTGTCACACCAGAAGGGAAAGTAGTGGACCTTGGCTGCGGCAGGGGGGGCTGGTCATACTATTGTGGGGGACTAAAGAATGTAAAGGAAGTCAAAGGCCTAACAAAAGGAGGACCAGGACACGAAGAACCCATTCCCATGTCAACATATGGTTGGAATCTGGTGCGTCTGCAAAGTGGAGTCGATGTCTTTTTTACTCCGCCAGAAAAGTGTGACACATTGCTGTGTGACATAGGGGAGTCGTCACCAAACCCCACGGTTGAGGCAGGACGAACACTCAGAGTTCTAAACTTAGTGGAAAACTGGCTGAACAATAATACCCAATTTTGCATAAAGGTTCTTAATCCATATATGCCTTCAGTTATAGAAAAAATGGAAGCGCTACAAAGGAAATACGGAGGAGCTTTGGTGAGGAATCCACTCTCACGAAATTCCACACACGAGATGTACTGGGTATCCAATGCTTCCGGGAACATAGTGTCATCAGTGAACATGATTTCAAGAATGTTAATTAACAGATTCACAATGAGACACAAGAAGGCCACATACGAACCGGATGTTGATCTCGGAAGTGGAACCCGCAACATCGGAATTGAAAGTGAAGTACCAAATCTAGACATAATTGGGAAAAGAATAGAAAAAATAAAACAAGAGCATGAAACATCATGGCACTATGATCAAGACCACCCATACAAAACGTGGGCCTACCATGGCAGCTACGAAACAAAACAGACTGGATCAGCATCATCCATGGTGAACGGAGTGGTTAGGCTGCTAACAAAACCTTGGGACGTCATTCCCATGGTGACACAGATGGCAATGACAGACACGACTCCATTTGGACAACAGCGCGTTTTCAAAGAGAAAGTGGACACGAGAACCCAAGAACCAAAAGAAGGAACGAAAAAACTAATGAAAATCACAGCAGAATGGCTCTGGAAAGAACTAGGAAAGAAAAAGACACCTAGGATGTGCACCAGAGAAGAATTCACAAGAAAGGTGAGAAGCAATGCAGCCTTAGGTGCCATATTCACTGATGAGAACAAGTGGAAGTCGGCACGTGAAGCTGTTGAAGACAGTGGATTTTGGGAATTGGTTGACAAGGAAAGGAATCTCCATCTTGAAGGAAAGTGTGAGACATGTGTGTATAACATGATGGGAAAGAGAGAGAAGAAGCTAGGGGAGTTCGGCAAAGCAAAAGGCAGCAGAGCCATATGGTACATGTGGCTTGGAGCACGCTTCTTAGAGTTTGAAGCCCTGGGATTCTTGAATGAAGATCACTGGTTTTCCAGAGAGAACTCCCTGAGTGGAGTAGAGGGAGAAGGGCTGCACAAACTAGGCTACATTCTAAGAGACGTGAGTAAGAAAGAAGGAGGAGCAATGTACGCCGATGACACCGCAGGATGGGACACAAGAATCACGCTAGAGGACTTGAAAAATGAAGAAATGGTGACAAACCACATGGAAGGAGAACACAAGAAACTTGCTGAAGCCATTTTCAGATTAACGTACCAAAACAAAGTGGTGCGTGTGCAAAGACCGACATCAAGAGGCACAGTAATGGACATTATATCGAGAAGAGACCAAAGAGGTAGTGGACAAGTTGTCACCTACGGCCTCAATACTTTCACCAACATGGAAGCCCAACTGATCAGACAGATGGAGGGAGAAGGAGTCTTCAAAAGCATCCAGCACCTGACAGCCACAGAAGAAATTGCAGTGAAAAACTGGTTAGCAAGAGTGGGGCGTGAGAGGTTATCAAGAATGGCCATCAGCGGAGATGATTGTGTTGTGAAACCCTTAGACGACAGGTTTGCAAACGCTCTAACAGCTTTAAATGACATGGGAAAGGTCAGGAAAGACATACAACAATGGGAACCTTCAAGAGGATGGAACGATTGGACACAAGTGCCCTTTTGTTCACACCATTTCCATGAGTTAATCATGAAGGACGGTCGTGTACTTGTGGTCCCATGTAGAAACCAAGATGAACTGATTGGTAGGGCCCGAATTTCCCAGGGAGCCGGGTGGTCCTTGCGGGAAACAGCTTGTTTGGGGAAGTCTTATGCCCAAATGTGGAGCCTGATGTACTTCCACAGACGTGACCTTAGGCTGGCGGCAAACGCTATTTGCTCGGCGGTCCCTTCACATTGGGTTCCAACAAGTCGAACAACCTGGTCCATACACGCCACACATGAGTGGATGACAACAGAAGACATGCTGACAGTCTGGAACAGGGTGTGGATTCAAGAAAACCCATGGATGGAAGACAAAACTCCAGTAGAATCATGGGAGGAAATCCCATATTTGGGGAAGAGAGAAGACCAGTGGTGCGGCTCATTGATTGGGCTAACAAGCAGGGCCACCTGGGCAAAGAACATCCAAACAGCAATAAATCAAGTTAGATCCCTAATAGGCAATGAGGAATACACAGACTACATGCCATCTATGAAAAGATTCAGAAGAGAAGAGGAAGAGGCAGGAGTCTTGTGG
>S73_I
AAACGCGAGAGAAACCGCGTGTCAACTGTGCAGCAGCTGACAAAGAGATTCTCACTTGGAATGCTACAGGGACGAGGACCACTGAAACTGTTCATGGCCCTGGTGGCATTCCTTCGTTTCCTAACAATCCCGCCAACAGCAGGGATATTAAAAAGATGGGGAACAATCAAAAAATCAAAGGCTATCAATGTCTTGAGAGGGTTCAGGAAAGAGATTGGAAGGATGCTGAACATCTTGAACAGGAGACGCAGAACTGCAGGTATAGTTATTATGATGATCCCAACAGTGATGGCGTTCCATTTAACCACACGCAATGGAGAACCACACATGATCGTCAGTAGACAAGAGAAAGGGAAAAGTCTTCTGTTTAAAACAGAGAACGGTGTGAACATGTGCACCCTCATGGCCATGGATCTTGGTGAACTGTGTGAAGACACAATCACTTACAATTGTCCTCTTCTCAGGCAGAATGAACCAGAAGACATAGACTGTTGGTGCAACTCTACGTCTACATGGGTAACTTATGGGACATGCACCGCTACAGGAGAACACAGAAGGGAAAAAAGATCAGTGGCACTCGTTCCACATGTGGGAATGGGACTGGAGACACGAACTGAAACATGGATGTCATCAGAAGGGGCCTGGAAACATGCACAGAGAATTGAAACTTGGGTCTTGAGACATCCAGGCTTCACCATAATGGCAGCACTCCTGGCATACACCATAGGAACGACATATTTCCAAAGAGTCCTGATTTTCATCTTACTGACAGCTGTTGCTCCTTCAATGACAATGCGTTGTATAGGAATATCAAATAGAGACTTTGTGGAAGGGGTTTCAGGAGGAAGCTGGGTTGACATAGTCCTGGAACATGGAAGCTGTGTGACGACGATGGCAAAAAATAAACCAACATTGGATTTTGAACTGATAAAGACAGAAGCGAAACATCCCGCCACTCTAAGGAAGTATTGCATAGAGGCAAAGCTGACCAACACAACAACAGCATCTCGCTGCCCAACACAAGGAGAACCTAGCCTAAATGAAGAACAGGACAAAAGATTTGTCTGCAAACACTCCATGGTAGATAGAGGATGGGGAAATGGATGCGGATTATTTGGAAAGGGAGGTATCGTGACCTGTGCAATGTTCACATGCAAAAAGAACATGGAAGGGAAAATCGTGCAACCAGAAAACTTGGAGTACACCATTGTGATAACACCTCACTCAGGGGAAGAGAATGCAGTCGGAAATGACACAGGAAAACACGGCAAGGAAATTAAAGTAACACCACAGAGTTCCATCACAGAAGCAGAACTAACAGGCTATGGCACTGTCACGATGGAATGCTCTCCGAGAACGGGACTCGACTTCAATGAGATGGTGTTACTGCAAATGGAAAACAAAGCTTGGCTGGTGCACAGGCAATGGTTCTTAGACCTGCCATTACCATGGCTGCCCGGAGCAGACACACAAGGATCAAATTGGATACAGAAGGAGACATTGGTCACTTTCAAAAATCCCCATGCAAAGAAACAGGATGTTGTTGTTCTAGGATCCCAAGAAGGGGCTATGCACACAGCACTTACAGGGGCCACGGAAATCCAGATGTCATCAGGAAACTTACTGTTCACAGGACATCTTAAATGTAGGCTGAGAATGGACAAACTACAGCTCAAAGGAATGTCATATTCCATGTGTACAGGAAAGTTCAAAGTTGTGAAGGAAATAGCAGAAACACAACATGGAACAATAGTTATCAGAGTACAATATGAAGGGGACGGTTCTCCGTGCAAGATCCCTTTTGAAATAATGGATTTGGAAAAAAGACATGTCTTAGGTCGCTTGATCACAGTCAACCCAATTGTCACAGAAAAAGACAGCCCAGTCAACATAGAAGCAGAACCTCCATTCGGAGACAGCTACATCATTATAGGAGTAGAACCGGGACAACTGAAGCTCAGCTGGTTTAAGAAAGGAAGCTCTATTGGCCAAATGTTTGAGACAACAATGAGAGGAGCGAAGAGAATGGCCATTTTAGGTGACACAGCTTGGGATTTTGGATCCCTGGGAGGAGTGTTCACATCTATAGGAAAGGCCCTCCACCAAGTCTTTGGAGCAATCTATGGGGCTGCCTTCAGTGGGGTTTCATGGACTATGAAAATCCTCATAGGAGTTGTCATCACATGGATAGGAATGAATTCACGTAGCACTTCACTGTCTGTGTCACTAGTATTAGTGGGAGTCGTGACATTGTACTTGGGAGTTATGGTGCAGGCCGATAGTGGTTGCGTTGTGAGCTGGAAAAACAAAGAACTGAAATGCGGCAGCGGGATTTTTATCACAGACAACGTGCATACATGGACAGAACAATATAAATTCCAACCAGAATCCCCTTCAAAGCTGGCTTCAGCTATCCAGAAGGCTCATGAAGAAGGCATTTGTGGAATCCGCTCAGTAACAAGACTGGAGAATCTGATGTGGAAACAAATAACACCAGAACTGAATCACATTCTAACAGAAAATGAGGTAAAGCTGACTATCATGACAGGAGACATTAAAGGAATCATGCAGGCAGGAAAACGATCCCTGCGGCCTCAACCCACTGAGCTGAAGTACTCTTGGAAAGCATGGGGCAAAGCGAAAATGCTCTCCACAGAGCTTCATAACCACACCTTTCTCATTGATGGCCCCGAAACAGCAGAATGTCCCAACACAAATAGAGCTTGGAACTCACTAGAGGTTGAAGACTATGGCTTTGGAGTATTCACCACTAACATATGGCTGAAATTGAAAGAAAGGCAGGATGTATCTTGTGACTCAAAACTCATGTCAGCAGCCATAAAAGACAACAGAGCCGTCCACGCCGACATGGGTTATTGGATAGAAAGCGCACTCAATGACACATGGAAGATTGAGAAAGCCTCCTTTATTGAAGTCAAAAGCTGCCACTGGCCAAAGTCACACACTCTCTGGAGTAATGGAGTGCTAGAAAGTGAGATGATAATTCCAAAGAATTTTGCAGGACCAGTGTCACAACACAATTACAGACCAGGCTATCATACACAAACGGCAGGACCCTGGCATCTAGGCAGGCTTGAGATGGACTTTGATTTCTGCGAAGGAACTACAGTGGTGGTGACTGAAGACTGTGGAAATAGAGGACCCTCCTTAAGAACAACTACTGCTTCTGGAAAACTCATAACAGAATGGTGCTGCCGATCTTGCACATTACCACCGCTAAGGTACAGAGGTGAGGATGGATGCTGGTATGGAATGGAAATCAGACCATTGAAAGAGAAAGAAGAGAACTTGGTCAACTCTTTGGTCACAGCCGGATATGGACAGATTGACAACTTCTCACTAGGAGTCTTGGGAATGGCATTGTTCCTGGAAGAGATGCTTAGAACCCGAGTAGGGACGAAACATGCAATATTACTAGTTGCAGTCTCTTTCGTGACATTGATCACAGGGAACATGTCCTTTCGAGATTTGGGGAGAGTGATGGTCATGGTGGGCGCTACTATGACGGAAGACATAGGCATGGGCGTGACCTATCTTGCCCTATTAGCAGCCTTCAAGGTCAGACCAACTTTTGCAGCTGGACTACTCTTAAGAAAGCTGACCTCCAAGGAATTGATGATGACCACCATAGGAATCGTACTCCTCTCTCAGAGCACCATACCAGAGACCATACTTGAACTGACTGACGCGTTGGCTTTGGGGATGATGGTTCTCAAAATAGTAAGAAACATGGAAAAGTATCAACTAGCAGTGACTATCATGGCTATCTTGTGCGTCCCAAATGCAGTGATATTACAAAACGCATGGAAAGTGAGCTGCACAGCACTGGCAGTGGTGTCCGTTTCCCCACTGCTTTTAACATCTTCACAGCAGAAAACGGATTGGATACCACTGGCGTTGACGATCAAAGGCCTTAATCCAACAGCCATTTTCTTAACAACCCTCTCAAGAACTAGCAAGAAAAGGAGCTGGCCACTAAATGAGGCTATTATGGCAGTCGGGATGGTGAGCATTTTAGCCAGTTCTTTCTTAAAGAATGACATTCCCATGACAGGACCACTAGTGGCTGGAGGGCTTCTCACTGTGTGTTACGTGCTCACTGGAAGATCGGCTGATTTGGAACTGGAGAGAGCTGCTGACATAAGATGGGAAGAACAGGCAGAGATATCAGGAAGCAGTCCAATTTTGTCGATAACAATATCGGAAGATGGCAGCATGTCGATAAAAAATGAAGAAGAAGAACAAACACTGACCATACTGATTAGAACAGGACTGCTGGTGATATCAGGACTTTTTCCCGTGTCAATACCAATCACGGCAGCTGCATGGTACCTGTGGGAAGTGAAAAAACAACGAGCCGGAGTATTGTGGGATGTCCCTTCACCTCCACCTGTGGGAAGGGCCGAACTGGAAGATGGAGCCTATAGAATCAAGCAGAAAGGGATTTTGGGATACTCGCAGATAGGAGCCGGAGTCTACAAAGAAGGAACTTTCCACACAATGTGGCATGTCACACGTGGTGCTGTTCTAATGCATAAAGGGAAGAGAATTGAACCATCATGGGCGGACGTTAAGAAGGACCTAATATCGTATGGAGGAGGTTGGAAGCTAGAAGGAGAATGGAAGGAAGGAGAAGAAGTCCAGGTCCTGGCATTGGAGCCTGGAAAGAATCCAAGAGCCGTCCAAACAAAACCCGGTCTTTTTAAAACCAACACTGGGACCATAGGCGCCGTATCTCTGGACTTTTCTCCTGGAACGTCAGGATCTCCAATTGTCGACAAAAAAGGAAAAGTTGTGGGCCTTTATGGCAACGGTGTCGTCACAAGGAGTGGAACATACGTGAGTGCCATAGCCCAGACTGAAAAAAGCATTGAAGACAACCCAGAGATTGAAGATGACATCTTTCGAAAGAAAAGACTGACCATCATGGACCTCCACCCAGGAGCAGGAAAAACAAAGAGATACCTTCCAGCAATAGTCAGAGAAGCCATAAAACGAGGCTTGAGAACACTGATCCTGGCCCCCACTAGAGTTGTGGCGGCTGAAATGGAAGAGGCTCTCAGAGGACTTCCAATAAGATATCAAACCCCAGCTATCAGAGCTGAGCATACTGGACGGGAGATTGTGGATCTAATGTGTCATGCCACATTCACCATGAGGCTACTATCACCAATTAGAGTGCCAAATTACAACCTGATTATCATGGATGAAGCCCATTTCACAGACCCAGCAAGCATAGCGGCTAGAGGATACATCTCAACTCGAGTAGAGATGGGTGAAGCAGCTGGGATTTTCATGACAGCTACCCCTCCTGGAAGCAGAGACCCATTTCCTCAGAGCAACGCACCAATCATGGATGAAGAAAGGGAAATTCCTGAGCGTTCGTGGAACTCTGGACATGAGTGGGTTACGGATTTTAAAGGGAAGACTGTTTGGTTTGTTCCAAGTATAAAAGCAGGAAATGATATAGCAGCTTGCCTGAGAAAGAATGGGAAGAAAGTGATACAACTCAGCAGGAAGACCTTTGATTCTGAATATATCAAGACTAGGACCAATGATTGGGACTTTGTGGTCACGACAGACATTTCAGAAATGGGTGCTAACTTCAAGGCTGAGAGGGTTATAGACCCCAGACGCTGCATGAAACCAGTCATACTAACAGACGGTGAAGAGCGGGTTATCCTGGCAGGACCCATGCCAGTGACCCACTCTAGTGCAGCACAAAGAAGAGGGAGAGTAGGAAGAAATCCAAAAAATGAAAATGACCAGTATATATACATGGGGGAACCTCTGGAAAATGATGAAGACTGCGCACACTGGAAAGAAGCTAAGATGCTTCTAGATAACATCAACACGCCTGAAGGAATCATTCCCAGCATGTTTGAACCAGAGCGTGAGAAGGTCGACGCCATTGATGGTGAATACCGCTTGAGAGGAGAAGCGAGGAAAACATTTGTGGACCTAATGAGAAGAGGAGACCTACCAGTTTGGCTAGCCTACAGAGTGGCAGCTGAAGGTATCAACTACGCAGACAGAAGATGGTGCTTTGATGGAGTCAAGAACAACCAAATCTTGGAAGAAAATGTGGAAGTGGAAATTTGGACAAAAGAAGGAGAAAGGAAGAAATTAAAACCCAGATGGTTAGATGCTAGGGTCTACTCTGACCCACTGGCACTTAAAGAATTCAAGGAATTCGCAGCTGGAAGAAAATCCCTGACCCTGAATCTAATCACCGAGATGGGTAGGCTCCCAACCTTCATGACCCAGAAAGCAAGGAATGCATTGGACAACTTAGCAGTCCTACATACGGCTGAAGCAGGCGGAAGGGCGTACAATCATGCTCTTAGTGAACTGCCGGAGACTCTGGAGACATTGCTTTTACTGACACTTTTGGCCACAGTCACAGGCGGAATCTTCCTGTTCTTGATGAGCGGAAAGGGTATAGGGAAGATGACCCTGGGAATGTGTTGCATAGTCACAGCTAGTATTCTTCTATGGTATGCACAAATACAGCCACATTGGATAGCAGCTTCAATAATACTGGAGTTTTTTCTCATAGTCTTGCTCATTCCAGAACCAGAAAAGCAGAGAACACCCCAAGATAACCAATTAACTTATGTTGTCATAGCCATCCTCACAGTGGTGGCCGCAACCATGGCAAACGAGATGGGTTTCCTGGAAAAAACAAAGAAAGATTTTGGATTGGGAAGCATCACAACCCAGCAACCTGAGAGCAATATCCTGGACATAGATCTACGTCCCGCATCAGCTTGGACTCTATATGCTGTGGCAACAACTTTCATCACACCAATGTTGAGACATAGCATTGAAAATTCCTCAGTGAATGTGTCTCTAACAGCCATTGCCAACCAAGCCACAGTGTTAATGGGTCTTGGGAAAGGATGGCCATTGTCGAAAATGGACATCGGAGTTCCCCTTCTCGCTATCGGATGCTATTCACAAGTCAACCCCATAACCCTCACAGCAGCCCTTCTCTTATTGGTAGCACATTATGCTATCATAGGGCCAGGACTCCAAGCGAAAGCAACCAGAGAGGCTCAGAAAAGAGCAGCAGCGGGCATCATGAAAAACCCAACTGTGGATGGAATAACAGTGATTGACCTAGATCCAATACCATATGATCCAAAGTTTGAAAAGCAGTTGGGACAAGTAATGCTCTTAGTTCTCTGCGTGACTCAAGTATTGATGATGAGGACTACATGGGCCTTATGTGAAGCTCTAACTTTAGCGACCGGGCCCATCTCTACACTGTGGGAAGGAAATCCAGGGAGATTTTGGAATACAACTATTGCAGTGTCAATGGCTAACATTTTTAGAGGGAGTTATCTGGCCGGAGCCGGACTTCTCTTTTCTATCATGAAGAACACGGCCAACACAAGAAGGGGAACTGGCAACACAGGAGAAACGCTTGGAGAGAAATGGAAAAACCGGTTGAATGCATTGGGGAAGAGTGAATTCCAGATCTATAAGAAAAGTGGAATCCAGGAAGTGGATAGAACGTTAGCAAAAGAAGGCATCAAGAGAGGAGAAACGGACCATCACGCTGTGTCGCGAGGCTCAGCGAAACTGAGATGGTTCGTCGAGAGAAACCTTGTTACACCAGAAGGGAAAGTAGTGGACCTTGGCTGCGGCAGGGGGGGCTGGTCATACTATTGTGGGGGACTAAAGAATGTAAAGGAAGTCAAAGGCTTAACAAAAGGAGGACCAGGACACGAAGAACCCATTCCCATGTCAACATATGGTTGGAATCTGGTGCGTCTGCAAAGTGGAGTCGATGTCTTTTTTACTCCGCCAGAAAAGTGTGACACATTGCTGTGTGACATAGGGGAGTCGTCACCAAACCCCACGGTTGAGGCAGGACGAACACTCAGAGTTCTAAACTTAGTGGAAAACTGGCTGAACAATAATACCCAATTTTGCATAAAGGTTCTTAATCCATATATGCCTTCAGTTATAGAAAAAATGGAAGCGCTACAAAGGAAATACGGAGGAGCTTTGGTGAGGAATCCACTCTCACGAAATTCCACACACGAGATGTACTGGGTATCCAATGCTTCCGGGAACATAGTGTCATCAGTGAACATGATTTCAAGAATGTTAATTAACAGATTCACAATGAGACACAAGAAGGCCACATACGAGCCGGATGTTGATCTCGGAAGTGGAACCCGCAACATCGGAATTGAAAGTGAAGTACCAAATCTAGACATAATTGGGAAAAGAATAGAAAAAATAAAACAAGAGCATGAAACATCATGGCACTATGATCAAGACCACCCATACAAAACGTGGGCCTACCATGGCAGCTACGAAACAAAACAGACTGGATCAGCATCATCCATGGTGAACGGAGTGGTTAGGCTGCTAACAAAACCTTGGGACGTCATTCCCATGGTGACACAGATGGCAATGACAGACACGACTCCATTTGGACAACAGCGCGTTTTCAAAGAGAAAGTGGACACGAGAACCCAAGAACCAAAAGAAGGAACGAAAAAACTAATGAAAATCACAGCAGAATGGCTCTGGAAAGAACTAGGAAAGAAAAAGACACCTAGGATGTGCACCAGAGAAGAATTCACAAGAAAGGTGAGAAGCAATGCAGCCTTAGGTGCCATATTCACTGATGAGAACAAGTGGAAGTCGGCACGTGAAGCTGTTGAAGACAGTGGATTTTGGGAATTGGTTGACAAGGAAAGGAATCTCCATCTTGAAGGAAAGTGTGAGACATGTGTGTATAACATGATGGGAAAGAGAGAGAAGAAGCTAGGGGAGTTCGGCAAAGCAAAAGGCAGCAGAGCCATATGGTACATGTGGCTTGGAGCACGCTTCTTAGAGTTTGAAGCCCTGGGATTCTTGAATGAAGATCACTGGTTTTCCAGAGAGAACTCCCTGAGTGGAGTAGAGGGAGAAGGGCTGCACAAACTAGGCTACATCCTAAGAGACGTGAGTAAGAAAGAAGGAGGAGCGAATGATGCTGATGACACCGCAGGATGGGACACAAGAATCACGCTAGAGGACTTGAAAAATGAAGAAATGGTGACAAACCACATGGAAGGAGAACACAAGAAACTTGCTGAAGCCATTTTCAGATTAACGTACCAAAACAAAGTGGTGCGTGTGCAAAGACCGACATCAAGAGGCACAGTAATGGACATTATATCGAGAAGAGACCAAAGAGGTAGTGGACAAGTTGTCACCTACGGCCTCAATACTTTCACCAACATGGAAGCCCAACTGATCAGACAGATGGAGGGAGAAGGAGTCTTCAAAAGCATCCAGCACCTGACAGCCACAGAAGAAATTGCAGTGAAAAACTGGTTAGTAAGAGTGGGGCGTGAGAGGTTATCAAGAATGGCCATCAGCGGAGATGATTGTGTTGTGAAACCCTTAGATGACAGGTTTGCAAACGCTCTAACAGCTTTAAATGACATGGGAAAGGTCAGGAAAGACATACAACAATGGGAACCTTCAAGAGGATGGAACGATTGGACACAAGTGCCCTTTTGTTCACACCATTTCCATGAGTTAATCATGAAGGACGGTCGTGTACTTGTGGTTCCATGTAGAAACCAAGATGAACTGATTGGTAGGGCCCGAATTTCCCAGGGAGCCGGGTGGTCCTTGCGGGAAACAGCTTGTTTGGGGAAGTCTTATGCCCAAATGTGGAGCCTAATGTACTTCCACAGACGTGACCTTAGGCTGGCGGCAAACGCTATTTGCTCGGCGGTCCCTTCACATTGGGTTCCAACAAGTCGAACAACCTGGTCCATACACGCCACACATGAGTGGATGACAACAGAAGACATGCTGACAGTCTGGAACAGGGTGTGGATTCAAGAAAACCCATGGATGGAAGACAAAACTCCAGTAGAATCATGGGAGGAAATCCCATATTTGGGGAAGAGAGAAGACCAGTGGTGCGGCTCATTGATTGGGCTAACAAGCAGGGCCACCTGGGCAAAGAACATCCAAACAGCAATAAATCAAGTTAGATCCCTAATAGGCAATGAGGAATACACAGACTACATGCCATCTATGAAAAGATTCAGAAGAGAAGAGGAAGAGGCAGGAGTCTTGTGG
>S69_I
AAACGCGAGAGAAACCGCGTGTCAACTGTGCAGCAGCTGACAAAGAGATTCTCACTTGGAATGCTACAGGGACGAGGACCACTGAAACTGTTCATGGCCCTGGTGGCATTCCTTCGTTTCCTAACAATCCCGCCAACAGCAGGGATATTAAAAAGATGGGGAACAATCAAAAAATCAAAGGCTATCAATGTTTTGAGAGGGTTCAGGAAAGAGATTGGAAGGATGCTGAACATCTTGAACAGGAGACGCAGAACTGCAGGTATAGTTATTATGATGATCCCAACAGTGATGGCGTTCCATTTAACCACACGCAATGGAGAACCACACATGATCGTCAGTAGACAAGAGAAAGGGAAAAGTCTTCTGTTTAAAACAGAGAACGGTGTGAACATGTGCACCCTCATGGCCATGGATCTTGGTGAACTGTGTGAAGACACAATCACTTACAATTGTCCTCTTCTCAGGCAGAATGAACCAGAAGACATAGACTGTTGGTGCAACTCTACGTCTACATGGGTAACTTATGGGACATGCACCGCTACAGGAGAACACAGAAGGGAAAAAAGATCAGTGGCACTCGTTCCACATGTGGGAATGGGACTGGAGACACGAACTGAAACATGGATGTCATCAGAAGGGGCCTGGAAACATGCACAGAGAATTGAAACTTGGGTCTTGAGACATCCAGGCTTCACCATAATGGCAGCACTCCTGGCATACACCATAGGAACGACATATTTCCAAAGAGTCCTGATTTTCATCTTACTGACAGCTGTTGCTCCTTCAATGACAATGCGTTGTATAGGAATATCAAATAGAGACTTTGTGGAAGGGGTTTCAGGAGGAAGCTGGGTTGACATAGTCCTGGAACATGGAAGCTGTGTGACGACGATGGCAAAAAATAAACCAACATTGGATTTTGAACTGATAAAGACAGAAGCGAAACATCCCGCCACTCTAAGGAAGTATTGCATAGAGGCAAAGCTGACCAACACAACAACAGCATCTCGCTGCCCAACACAAGGAGAACCTAGCCTAAATGAAGAACAGGACAAAAGATTTGTCTGCAAACACTCCATGGTAGATAGAGGATGGGGAAATGGATGCGGATTATTTGGAAAGGGAGGTATCGTGACCTGTGCAATGTTCACATGCAAAAAGAACATGGAAGGGAAAATCGTGCAACCAGAAAACTTGGAGTACACCATTGTGATAACACCTCACTCAGGGGAAGAGAATGCAGTCGGAAATGACACAGGAAAACACGGTAAGGAAATTAAAGTAACACCACAGAGTTCCATCACAGAAGCAGAACTAACAGGCTATGGCACTGTCACGATGGAATGCTCTCCGAGAACGGGACTCGACTTCAATGAGATGGTGTTGCTGCAGATGGAAAACAAAGCTTGGCTGGTGCACAGGCAATGGTTCTTAGACCTGCCATTACCATGGCTGCCCGGAGCAGACACACAAGGATCAAATTGGATACAGAAGGAGACATTGGTCACTTTCAAAAATCCCCATGCAAAGAAACAGGATGTTGTTGTTCTAGGATCCCAAGAAGGGGCTATGCACACAGCACTTACAGGGGCCACGGAAATCCAGATGTCATCAGGAAACTTACTGTTCACAGGACATCTTAAATGTAGGCTGAGAATGGACAAACTACAGCTCAAAGGAATGTCATATTCCATGTGTACAGGAAAGTTCAAAGTTGTGAAGGAAATAGCAGAAACACAACATGGAACAATAGTTATCAGAGTACAATATGAAGGGGACGGTTCTCCGTGCAAGATCCCTTTTGAAATAATGGATTTGGAAAAAAGACATGTCTTAGGTCGCTTGATCACAGTCAACCCAATTGTCACAGAAAAAGACAGCCCAGTCAACATAGAAGCAGAACCTCCATTCGGAGACAGCTACATCATTATAGGAGTAGAACCGGGACAACTGAAGCTCAGCTGGTTTAAGAAAGGAAGCTCTATTGGCCAAATGTTTGAGACAACAATGAGAGGAGCGAAGAGAATGGCCATTTTAGGTGACACAGCTTGGGATTTTGGATCCCTGGGAGGAGTGTTCACATCTATAGGAAAGGCCCTCCACCAAGTCTTTGGAGCAATCTATGGGGCTGCCTTCAGTGGGGTTTCATGGACTATGAAAATCCTCATAGGAGTTGTCATCACATGGATAGGAATGAATTCACGTAGCACTTCACTGTCTGTGTCACTAGTATTAGTGGGAGTCGTGACATTGTACTTGGGAGTTATGGTGCAGGCCGATAGTGGTTGCGTTGTGAGCTGGAAAAACAAAGAACTGAAATGTGGCAGCGGGATTTTTATCACAGACAACGTGCATACATGGACAGAACAATATAAATTCCAACCAGAATCCCCTTCAAAGCTGGCTTCAGCTATCCAGAAGGCTCATGAAGAAGGCATTTGTGGAATCCGCTCAGTAACAAGACTGGAGAATCTGATGTGGAAACAAATAACACCAGAACTGAATCACATTCTAACAGAAAATGAGGTAAAACTGACTATCATGACAGGAGACATTAAAGGAATCATGCAGGCAGGAAAACGATCCCTGCGGCCTCAACCCACTGAGCTGAAGTACTCTTGGAGAGCATGGGGCAAAGCGAAAATGCTCTCCACAGAGCTTCATAACCACACCTTTCTCATTGATGGCCCCGAAACAGCAGAATGTCCCAACACAAATAGAGCTTGGAACTCACTAGAGGTTGAAGACTATGGCTTTGGAGTATTCACCACTAACATATGGCTGAAATTGAAAGAAAGGCAGGATGTATCTTGTGACTCAAAACTCATGTCAGCAGCCATAAAAGACAACAGAGCCGTCCACGCCGACATGGGTTATTGGATAGAAAGCGCACTCAATGACACATGGAAGATTGAGAAAGCCTCCTTTATTGAAGTCAAAAGCTGCCACTGGCCAAAGTCACACACTCTCTGGAGTAATGGAGTGCTAGAAAGTGAGATGATAATTCCAAAGAATTTTGCAGGACCAGTGTCACAACACAATTACAGACCAGGCTATCATACACAAACGGCAGGACCCTGGCATCTAGGCAGGCTTGAGATGGACTTTGATTTCTGCGAAGGAACTACAGTGGTGGTGACTGAAGACTGTGGAAATAGAGGACCCTCCTTAAGAACAACTACTGCCTCTGGAAAACTCATAACAGAATGGTGCTGCCGATCTTGCACATTACCACCGCTAAGGTACAGAGGTGAGGATGGATGCTGGTATGGAATGGAAATCAGACCATTGAAAGAGAAAGAAGAGAACTTGGTCAACTCTTTGGTCACAGCCGGATATGGACAGATTGACAACTTCTCACTAGGAGTCTTGGGAATGGCATTGTTCCTGGAAGAGATGCTTAGAACCCGAGTAGGGACGAAACATGCAATATTACTAGTTGCAGTCTCTTTCGTGACATTGATCACAGGGAACATGTCCTTTCGAGATTTGGGGAGAGTGATGGTCATGGTGGGCGCTACTATGACGGATGACATAGGCATGGGCGTGACCTATCTTGCCCTATTAGCAGCCTTCAAGGTCAGACCAACTTTTGCAGCTGGACTACTCTTAAGAAAGCTGACCTCCAAGGAATTGATGATGACCACCATAGGAATCGTACTCCTCTCTCAGAGCACCATACCAGAGACCATACTTGAACTGACTGACGCGTTGGCTTTGGGGATGATGGTTCTCAAAATAGTAAGAAACATGGAAAAGTATCAACTAGCAGTGACTATCATGGCTATCTTGTGCGTCCCAAATGCAGTGATATTACAAAACGCATGGAAAGTGAGCTGCACAGCACTGGCAGTGGTGTCCGTTTCCCCACTGCTTTTAACATCTTCACAGCAGAAAACGGATTGGATACCACTGGCGTTGACGATCAAAGGCCTTAATCCAACAGCCATTTTCTTAACAACCCTCTCAAGAACTAGCAAGAAAAGGAGCTGGCCACTAAATGAGGCTATTATGGCAGTCGGGATGGTGAGCATTTTAGCCAGTTCTTTCTTAAAGAATGACATTCCCATGACAGGACCACTAGTGGCTGGAGGGCTTCTCACTGTGTGTTACGTGCTCACTGGAAGATCGGCTGATTTGGAACTGGAGAGAGCTGCTGACATAAGATGGGAAGAACAGGCAGAGATATCAGGAAGCAGTCCAATTTTGTCGATAACAGTATCGGAAGATGGCAGCATGTCGATAAAAAATGAAGAAGAAGAACAAACACTGACCATACTGATTAGAACAGGACTGCTGGTGATATCAGGACTTTTTCCCGTGTCAATACCAATCACGGCAGCTGCATGGTACCTGTGGGAAGTGAAAAAACAACGAGCCGGAGTATTGTGGGATGTCCCTTCACCTCCACCTGTGGGAAGGGCCGAACTGGAAGATGGAGCCTATAGAATCAAGCAGAAAGGGATTTTGGGATACTCGCAGATAGGAGCCGGAGTCTACAAAGAAGGAACTTTCCACACAATGTGGCATGTCACACGTGGTGCTGTTCTAATGCATAAAGGGAAGAGAATTGAACCATCATGGGCGGACGTCAAGAAGGACCTAATATCGTATGGAGGAGGTTGGAAGCTAGAAGGAGAATGGAAGGAAGGAGAAGAAGTCCAGGTCCTGGCATTAGAGCCTGGAAAGAATCCAAGAGCCGTCCAAACAAAACCCGGTCTTTTTAAAACCAACACTGGGACCATAGGCGCCGTATCTCTGGACTTTTCTCCTGGAACGTCAGGATCTCCAATTGTCGACAAAAAAGGAAAAGTTGTGGGCCTTTATGGCAACGGTGTCGTCACAAGGAGTGGAACATACGTGAGTGCCATAGCTCAGACTGAAAAAAGCATTGAAGACAACCCAGAGATTGAAGATGACATCTTTCGAAAGAAAAGACTGACCATCATGGACCTCCACCCAGGAGCAGGAAAAACAAAGAGATACCTTCCAGCAATAGTCAGAGAAGCCATAAAACGAGGCTTGAGAACACTAATCCTGGCCCCCACTAGAGTTGTGGCGGCTGAAATGGAAGAGGCTCTCAGAGGACTTCCAATAAGATATCAAACCCCAGCTATCAGAGCTGAGCATACTGGACGGGAGATTGTGGATCTAATGTGTCATGCCACATTCACCATGAGGCTACTATCACCAATTAGAGTGCCAAATTACAACCTGATTATCATGGATGAAGCCCATTTCACAGACCCAGCAAGCATAGCGGCTAGAGGATACATCTCAACTCGAGTAGAGATGGGTGAAGCAGCTGGGATTTTCATGACAGCTACCCCTCCTGGAAGCAGAGACCCATTTCCTCAGAGCAACGCACCAATCATGGATGAAGAAAGGGAAATTCCTGAGCGTTCGTGGAACTCTGGACATGAGTGGGTTACGGATTTTAAGGGGAAGACTGTTTGGTTTGTTCCAAGTATAAAAGCAGGAAATGATATAGCAGCTTGCCTGAGAAAGAATGGGAAGAAAGTGATACAACTCAGCAGGAAGACCTTTGATTCTGAATATATCAAGACTAGGACCAATGATTGGGACTTTGTGGTCACGACAGACATTTCAGAAATGGGTGCTAACTTCAAGGCTGAAAGGGTTATAGACCCCAGACGCTGCATGAAACCAGTCATACTAACAGACGGTGAAGAGCGGGTTATCCTGGCAGGACCCATGCCAGTGACCCACTCCAGTGCAGCACAAAGAAGAGGGAGAGTAGGAAGAAATCCAAAAAATGAAAATGACCAGTATATATACATGGGGGAACCTCTGGAAAATGATGAAGACTGCGCACACTGGAAAGAAGCTAAGATGCTTCTAGATAACATCAACACGCCTGAAGGAATCATTCCCAGCATGTTTGAACCAGAGCGTGAGAAGGTCGACGCCATTGATGGTGAATACCGCTTGAGAGGAGAAGCGAGGAAAACATTTGTGGACCTAATGAGAAGAGGAGACCTACCAGTTTGGCTAGCCTACAGAGTGGCAGCTGAAGGTATCAACTACGCAGACAGAAGATGGTGCTTTGATGGAGTCAAGAACAACCAAATCTTGGAAGAAAATGTGGAAGTGGAAATTTGGACAAAAGAAGGAGAAAGGAAGAAATTAAAACCCAGATGGTTAGATGCTAGGGTCTACTCTGACCCACTGGCACTTAAAGAATTCAAGGAATTCGCAGCTGGAAGAAAATCCCTGACCCTGAATCTAATCACCGAGATGGGTAGGCTCCCAACCTTCATGACCCAGAAAGCAAGGAATGCATTGGACAACTTAGCAGTCCTACATACGGCTGAAGCAGGCGGAAGGGCGTACAATCATGCTCTTAGTGAACTGCCGGAGACTCTGGAGACATTGCTTTTACTGACACTTTTGGCCACAGTCACAGGCGGAATCTTCCTGTTCTTGATGAGCGGAAAGGGTATAGGGAAGATGACCCTGGGAATGTGCTGCATAGTCACAGCTAGTATTCTTCTATGGTATGCACAAATACAGCCACATTGGATAGCAGCTTCAATAATACTGGAGTTTTTTCTCATAGTCTTGCTCATTCCAGAACCAGAAAAGCAGAGAACACCCCAAGATAACCAATTAACTTATGTTGTCATAGCCATCCTCACAGTGGTGGCCGCAACCATGGCAAACGAGATGGGTTTCCTGGAAAAAACAAAGAAAGATTTTGGATTGGGAAGCATCACAACCCAGCAACCTGAGAGCAATATCCTGGACATAGATCTACGTCCTGCATCAGCTTGGACTCTATATGCTGTGGCAACAACTTTCATCACACCAATGTTGAGACATAGCATTGAAAATTCCTCAGTGAATGTGTCTCTAACAGCCATTGCCAACCAAGCCACAGTGTTAATGGGTCTTGGGAAAGGATGGCCATTGTCGAAAATGGACATCGGAGTTCCCCTTCTCGCTATCGGATGCTATTCACAAGTCAACCCCATAACCCTCACAGCAGCCCTTCTCTTATTGGTAGCACATTATGCTATCATAGGGCCAGGACTCCAAGCGAAAGCAACCAGAGAGGCTCAGAAAAGAGCAGCAGCGGGCATCATGAAAAACCCAACTGTGGATGGAATAACAGTGATTGACCTAGATCCAATACCATATGATCCAAAGTTTGAAAAGCAGTTGGGACAAGTAATGCTCTTAGTTCTCTGCGTGACTCAAGTATTGATGATGAGGACTACATGGGCCTTATGTGAAGCTCTAACTTTAGCGACCGGGCCCATCTCTACACTGTGGGAAGGAAATCCAGGGAGATTTTGGAATACGACTATTGCAGTGTCAATGGCTAACATTTTTAGAGGGAGTTATCTAGCCGGAGCCGGACTTCTCTTTTCTATCATGAAGAACACGGCCAACACAAGAAGGGGAACTGGCAACACAGGAGAAACGCTTGGAGAGAAATGGAAAAACCGGTTGAATGCATTGGGGAAGAGTGAATTCCAGATCTATAAGAAAAGTGGAATCCAGGAAGTGGATAGAACGTTAGCAAAAGAAGGCATCAAGAGAGGAGAAACGGACCATCACGCTGTGTCGCGAGGCTCAGCGAAACTGAGATGGTTCGTCGAGAGAAACCTTGTCACACCAGAAGGGAAAGTAGTGGACCTTGGCTGCGGCAGAGGGGGCTGGTCATACTATTGTGGGGGACTAAAGAATGTAAAGGAAGTCAAAGGCCTAACAAAAGGAGGACCAGGACACGAAGAACCCATTCCCATGTCAACATATGGTTGGAATCTGGTGCGTCTGCAAAGTGGAGTCGATGTCTTTTTTACTCCGCCAGAAAAGTGTGACACATTGCTGTGTGACATAGGGGAGTCGTCACCAAACCCCACGGTTGAGGCAGGACGAACACTCAGAGTTCTAAACTTAGTGGAAAACTGGCTGAACAATAATGCCCAATTTTGCATAAAGGTTCTTAATCCATATATGCCTTCAGTTATAGAAAAAATGGAAGCGCTACAAAGGAAATACGGAGGAGCTTTGGTGAGGAATCCACTCTCACGAAATTCCACACACGAGATGTACTGGGTATCCAATGCTTCCGGGAACATAGTGTCATCAGTGAACATGATTTCAAGAATGTTAATTAACAGATTCACAATGAGACACAAGAAGGCCACATACGAGCCGGATGTTGATCTCGGAAGTGGAACCCGCAACATCGGAATTGAAAGTGAAGTACCAAATCTAGACATAATTGGGAAAAGAATAGAAAAAATAAAACAAGAGCATGAAACATCATGGCACTATGATCAAGACCACCCATACAAAACGTGGGCCTACCATGGCAGCTACGAAACAAAACAGACTGGATCAGCATCATCCATGGTGAACGGAGTGGTTAGGCTGCTAACAAAACCTTGGGACGTCATTCCCATGGTGACACAGATGGCAATGACAGACACGACTCCATTTGGACAACAGCGCGTTTTCAAAGAGAAAGTGGACACGAGAACCCAAGAACCAAAAGAAGGAACGAAAAAACTAATGAAAATCACAGCAGAATGGCTCTGGAAAGAACTAGGAAAGAAAAAGACACCTAGGATGTGCACCAGAGAAGAATTCACAAGAAAGGTGAGAAGCAATGCAGCCTTAGGTGCCATATTCACTGATGAGAACAAGTGGAAGTCGGCACGTGAAGCTGTTGAAGACAGTGGATTTTGGGAATTGGTTGACAAGGAAAGGAATCTCCATCTTGAAGGAAAGTGTGAGACATGTGTGTATAACATGATGGGAAAGAGAGAGAAGAAGCTAGGGGAGTTCGGCAAAGCAAAAGGCAGCAGAGCCATATGGTACATGTGGCTTGGAGCACGCTTCTTAGAGTTTGAAGCCCTGGGATTCTTGAATGAAGATCACTGGTTTTCCAGAGAGAACTCCCTGAGTGGAGTAGAGGGAGAAGGGCTGCACAAACTAGGCTACATTCTAAGAGACGTGAGTAAGAAAGAAGGAGGAGCAATGTACGCCGATGACACCGCAGGATGGGACACAAGAATCACGCTAGAGGACTTGAAAAATGAAGAAATGGTGACAAACCACATGGAAGGAGAACACAAGAAACTTGCTGAAGCCATTTTCAGATTAACGTACCAAAACAAAGTGGTGCGTGTGCAAAGACCGACATCAAGAGGCACAGTAATGGACATTATATCGAGAAGAGACCAAAGAGGTAGTGGACAAGTTGTCACCTACGGCCTCAATACTTTCACCAACATGGAAGCCCAACTGATCAGACAGATGGAGGGAGAAGGAGTCTTCAAAAGCATCCAGCACCTGACAGCCACAGAAGAAATTGCAGTGAAAAACTGGTTAGTAAGAGTGGGGCGTGAGAGGTTATCAAGAATGGCCATCAGCGGAGATGATTGTGTTGTGAAACCCTTAGATGACAGGTTTGCAAACGCTCTAACAGCTTTAAATGACATGGGAAAGGTCAGGAAAGACATACAACAATGGGAACCTTCAAGAGGATGGAACGATTGGACACAAGTGCCCTTTTGTTCACACCATTTCCATGAGTTAATCATGAAGGACGGTCGTGTACTTGTGGTTCCATGTAGAAACCAAGATGAACTGATTGGTAGGGCCCGAATTTCCCAGGGAGCCGGGTGGTCCTTGCGGGAAACAGCTTGTTTGGGGAAGTCTTATGCCCAAATGTGGAGCCTAATGTACTTCCACAGACGTGACCTTAGGCTGGCGGCAAACGCTATTTGCTCGGCGGTCCCTTCACATTGGGTTCCAACAAGTCGAACAACCTGGTCCATACACGCCACACATGAGTGGATGACAACAGAAGACATGCTGACAGTCTGGAACAGGGTGTGGATTCAAGAAAACCCATGGATGGAAGACAAAACTCCAGTAGAATCATGGGAGGAAATCCCATATTTGGGGAAGAGAGAAGACCAGTGGTGCGGCTCATTGATTGGGCTAACAAGCAGGGCCACCTGGGCAAAGAACATCCAAACAGCAATAAATCAAGTTAGATCCCTAATAGGCAATGAGGAATACACAGACTACATGCCATCTATGAAAAGATTCAGAAGAGAAGAGGAAGAGGCAGGAGTCTTGTGG
>S37_I
AAACGCGAGAGAAACCGCGTGTCAACTGTGCAGCAGCTGACAAAGAGATTCTCACTTGGAATGCTACAGGGACGAGGACCACTGAAACTGTTCATGGCCCTGGTGGCATTCCTTCGTTTCCTAACAATCCCGCCAACAGCAGGGATATTAAAAAGATGGGGAACAATCAAAAAATCAAAGGCTATCAATGTCTTGAGAGGGTTCAGGAAAGAGATTGGAAGGATGCTGAACATCTTGAACAGGAGACGCAGAACTGCAGGTATAGTTATTATGATGATCCCAACAGTGATGGCGTTCCATTTAACCACACGCAATGGAGAACCACACATGATCGTCAGTAGACAAGAGAAAGGGAAAAGTCTTCTGTTTAAAACAGAGAACGGTGTGAACATGTGCACCCTCATGGCCATGGATCTTGGTGAACTGTGTGAAGACACAATCACTTACAATTGTCCTCTTCTCAGGCAGAATGAACCAGAAGACATAGACTGTTGGTGCAACTCTACGTCTACATGGGTAACTTATGGGACATGCACCGCTACAGGAGAACACAGAAGGGAAAAAAGATCAGTGGCACTCGTTCCACATGTGGGAATGGGACTGGAGACACGAACTGAAACATGGATGTCATCAGAAGGGGCCTGGAAACATGCACAGAGAATTGAAACTTGGGTCTTGAGACATCCAGGCTTCACCATAATGGCAGCACTCCTGGCATACACCATAGGAACGACATATTTCCAAAGAGTCCTGATTTTCATCTTACTGACAGCTGTTGCTCCTTCAATGACAATGCGTTGTATAGGAATATCAAATAGAGACTTTGTGGAAGGGGTTTCAGGAGGAAGCTGGGTTGACATAGTCCTGGAACATGGAAGCTGTGTGACGACGATGGCAAAAAATAAACCAACATTGGATTTTGAACTGATAAAGACAGAAGCGAAACATCCCGCCACTCTAAGGAAGTATTGCATAGAGGCAAAGCTGACCAACACAACAACAGCATCTCGCTGCCCAACACAAGGAGAACCTAGCCTAAATGAAGAACAGGACAAAAGATTTGTCTGCAAACACTCCATGGTAGATAGAGGATGGGGAAATGGATGCGGATTATTTGGAAAGGGAGGTATCGTGACCTGTGCAATGTTCACATGCAAAAAGAACATGGAAGGGAAAATCGTGCAACCAGAAAACTTGGAGTACACCATTGTGATAACACCTCACTCAGGGGAAGAGAATGCAGTCGGAAATGACACAGGAAAACACGGCAAGGAAATTAAAGTAACACCACAGAGTTCCATCACAGAAGCAGAACTAACAGGCTATGGCACTGTCACGATGGAATGCTCTCCGAGATCGGGACTCGACTTCAATGAGATGGTGTTACTGCAAATGGAAAACAAAGCTTGGCTGGTGCACAGGCAATGGTTCTTAGACCTGCCATTACCATGGCTGCCCGGAGCAGACACACAAGGATCAAATTGGATACAGAAGGAGACATTGGTCACTTTCAAAAATCCCCATGCAAAGAAACAGGATGTTGTTGTTCTAGGATCCCAAGAAGGGGCTATGCACACAGCACTTACAGGGGCCACGGAAATCCAGATGTCATCAGGAAACTTACTGTTCACAGGACATCTTAAATGTAGGCTGAGAATGGACAAACTACAGCTCAAAGGAATGTCATATTCCATGTGTACAGGAAAGTTCAAAGTTGTGAAGGAAATAGCAGAAACACAACATGGAACAATAGTTATCAGAGTACAATATGAAGGGGACGGTTCTCCGTGCAAGATCCCTTTTGAAATAATGGATTTGGAAAAAAGACATGTCTTAGGTCGCTTGATCACAGTCAACCCAATTGTCACAGAAAAAGACAGCCCAGTCAACATAGAAGCAGAACCTCCATTCGGAGACAGCTACATCATTATAGGAGTAGAACCGGGACAACTGAAGCTCAGCTGGTTTAAGAAAGGAAGCTCTATTGGCCAAATGTTTGAGACAACAATGAGAGGAGCGAAGAGAATGGCCATTTTAGGTGACACAGCTTGGGATTTTGGATCCCTGGGAGGAGTGTTCACATCTATAGGAAAGGCCCTCCACCAAGTCTTTGGAGCAATCTATGGGGTTGCCTTCAGTGGGGTTTCATGGACTATGAAAATCCTCATAGGAGTTGTCATCACATGGATAGGAATGAATTCACGTAGCACTTCACTGTCTGTGTCACTAGTATTAGTGGGAGTCGTGACATTGTACTTGGGAGTTATGGTGCAGGCCGATAGTGGTTGTGTTGTGAGCTGGAAAAACAAAGAACTGAAATGTGGCAGCGGGATTTTTATCACAGACAACGTGCATACATGGACAGAACAATATAAATTCCAACCAGAATCCCCTTCAAAGCTGGCTTCAGCTATCCAGAAGGCTCATGAAGAAGGCATTTGTGGAATCCGCTCAGTAACAAGACTGGAGAATCTGATGTGGAAACAAATAACACCAGAACTGAATCACATTCTAACAGAAAATGAGGTGAAGCTGACTATCATGACAGGAGACATTAAAGGAATCATGCAGGCAGGAAAACGATCCCTGCGGCCTCAACCCACTGAGCTGAAGTACTCTTGGAAAGCATGGGGCAAAGCGAAAATGCTCTCCACAGAGCTTCATAACCACACCTTTCTCATTGATGGCCCCGAAACAGCAGAATGTCCCAACACAAATAGAGCTTGGAACTCACTAGAGGTTGAAGACTATGGCTTTGGAGTATTCACCACTAACATATGGCTGAAATTGAAAGAAAGGCAGGATGTATCTTGTGACTCAAAACTCATGTCAGCAGCCATAAAAGACAACAGAGCCGTCCACGCCGACATGGGTTATTGGATAGAAAGCGCACTCAATGACACATGGAAGATTGAGAAAGCCTCCTTTATTGAAGTCAAAAGCTGCCACTGGCCAAAGTCACACACTCTCTGGAGTAATGGAGTGCTAGAAAGTGAGATGATAATTCCAAAGAATTTTGCAGGACCAGTGTCACAACACAATCACAGACCAGGCTATCATACACAAACGGCAGGACCCTGGCATCTAGGCAGGCTTGAGATGGACTTTGATTTCTGCGAAGGAACTACAGTGGTGGTGACTGAAGACTGTGGAAATAGAGGACCCTCCTTAAGAACAACTACTGCTTCTGGAAAACTCATAACAGAATGGTGCTGCCGATCTTGCACATTACCACCGCTAAGGTACAGAGGTGAGGATGGATGCTGGTATGGAATGGAAATCAGACCATTGAAAGAGAAAGAAGAGAACTTGGTCAACTCTTTGGTCACAGCCGGATATGGACAGATTGACAACTTCTCACTAGGAGTCTTGGGAATGGCATTGTTCCTGGAAGAGATGCTTAGAACCCGAGTAGGGACGAAACATGCAATATTACTAGTTGCAGTCTCTTTCGTGACATTGATCACAGGGAACATGTCCTTTCGAGATTTGGGGAGAGTGATGGTCATGGTGGGCGCTACTATGACGGATGACATAGGCATGGGCGTGACCTATCTTGCCCTATTAGCAGCCTTCAAGGTCAGACCAACTTTTGCAGCTGGACTACTCTTAAGAAAGCTGACCTCCAAGGAATTGATGATGACCACCATAGGAATCGTACTCCTCTCTCAGAGCACCATACCAGAGACCATACTTGAACTGACTGACGCGTTGGCTTTGGGGATGATGGTTCTCAAAATAGTAAGAAACATGGAAAAGTATCAACTAGCAGTGACTATCATGGCTATCTTGTGCGTCCCAAATGCAGTGATATTACAAAACGCATGGAAAGTGAGCTGCACAGCACTGGCAGTGGTGTCCGTTTCCCCACTGCTTTTAACATCTTCACAGCAGAAAACGGATTGGATACCACTGGCGTTGACGATCAAAGGCCTTAATCCAACAGCCATTTTCTTAACAACCCTCTCAAGAACCAGCAAGAAAAGGAGCTGGCCACTAAATGAGGCTATTATGGCAGTCGGGATGGTAAGCATTTTAGCCAGTTCTTTCTTAAAGAATGACATTCCCATGACAGGACCACTAGTGGCTGGAGGGCTTCTCACTGTGTGTTACGTGCTCACTGGAAGATCGGCTGATTTGGAACTGGAGAGAGCTGCTGACATAAGATGGGAAGAACAGGCAGAGATATCAGGAAGCAGTCCAATTTTGTCGATAACAATATCGGAAGATGGCAGCATGTCGATAAAAAATGAAGAAGAAGAACAAACACTGACCATACTGATTAGAACAGGACTGCTGGTGATATCAGGACTTTTTCCCGTGTCAATACCAATCACGGCAGCTGCATGGTACCTGTGGGAAGTGAAAAAACAACGAGCCGGAGTATTGTGGGATGTCCCTTCACCTCCACCTGTGGGAAGGGCCGAACTGGAAGATGGAGCCTATAGAATCAAGCAGAAAGGGATTTTGGGATACTCGCAGATAGGAGCCGGAGTCTACAAAGAAGGAACTTTCCACACAATGTGGCATGTCACACGTGGTGCTGTTCTAATGCATAAAGGGAAGAGAATTGAACCATCATGGGCGGACGTCAAGAAGGACCTAATATCGTATGGAGGAGGTTGGAAGCTAGAAGGAGAATGGAAGGAAGGAGAAGAAGTCCAGGTCCTGGCATTAGAGCCTGGAAAGAATCCAAGAGCCGTCCAAACAAAACCCGGTCTTTTTAAAACCAACACTGGGATCATAGGCGCCGTATCTCTGGACTTTTCTCCTGGAACGTCAGGATCTCCAATTGTCGACAAAAAAGGAAAAGTTGTGGGCCTTTATGGCAACGGTGTCGTCACAAGGAGTGGAACATACGTGAGTGCCATAGCCCAGACTGAAAAAAGCATTGAAGACAACCCAGAGATTGAAGATGACATCTTTCGAAAGAAAAGACTGACCATCATGGACCTCCACCCAGGAGCAGGAAAAACAAAGAGATACCTTCCAGCAATAGTCAGAGAAGCCATAAAACGAGGCTTGAGAACACTAATCCTGGCCCCCACTAGAGTTGTGGCGGCTGAAATGGAAGAGGCTCTCAGAGGACTTCCAATAAGATATCAAACCCCAGCTATCAGAGCTGAGCATACTGGACGGGAGATTGTGGATCTAATGTGTCATGCCACATTCACCATGAGGCTACTATCACCAATTAGAGTGCCAAATTACAACCTGATTATCATGGATGAAGCCCATTTCACAGACCCAGCAAGCATAGCGGCTAGAGGATACATCTCAACTCGAGTAGAGATGGGTGAAGCAGCTGGGATTTTCATGACAGCTACCCCTCCTGGAAGCAGAGACCCATTTCCTCAGAGCAACGCACCAATCATGGATGAAGAAAGGGAAATTCCTGAGCGTTCGTGGAACTCTGGACATGAGTGGGTTACGGATTTTAAAGGGAAGACTGTTTGGTTTGTTCCAAGTATAAAAGCAGGAAATGATATAGCAGCTTGCCTGAGAAAGAATGGGAAGAAAGTGATACAACTCAGCAGGAAGACCTTTGATTCTGAATATATCAAGACTAGGACCAATGATTGGGACTTTGTGGTCACGACAGACATTTCAGAAATGGGTGCTAACTTCAAGGCTGAGAGGGTTATAGACCCCAGACGCTGCATGAAACCAGTCATACTAACAGACGGTGAAGAGCGGGTTATCCTGGCAGGACCCATGCCAGTGACCCACTCTAGTGCAGCACAAAGAAGAGGGAGAGTAGGAAGAAATCCAAAAAATGAAAATGACCAGTATATATACATGGGGGAACCTCTGGAAAATGATGAAGACTGCGCACACTGGAAAGAAGCTAAGATGCTTCTAGATAACATCAACACGCCTGAAGGAATCATTCCCAGCATGTTTGAACCAGAGCGTGAGAAGGTCGACGCCATTGATGGTGAATACCGCTTGAGAGGAGAAGCGAGGAAAACATTTGTGGACCTAATGAGAAGAGGAGACCTACCAGTTTGGCTAGCCTACAGAGTGGCAGCTGAAGGTATCAACTACGCAGACAGAAGATGGTGCTTTGATGGAGTCAAGAACAACCAAATCTTGGAAGAAAATGTGGAAGTGGAAATTTGGACAAAAGAAGGAGAAAGGAAGAAATTAAAACCCAGATGGTTAGATGCTAGGGTCTACTCTGACCCACTGGCACTTAAAGAATTCAAGGAATTCGCAGCTGGAAGAAAATCCCTGACCCTGAATCTAATCACCGAGATGGGTAGGCTCCCAACCTTCATGACCCAGAAAGCAAGGAATGCATTGGACAACTTAGCAGTCCTACATACGGCTGAAGCAGGCGGAAGGGCGTACAATCATGCTCTTAGTGAACTGCCGGAGACTCTGGAGACATTGCTTTTACTGACACTTTTGGCCACAGTCACAGGCGGAATCTTCCTGTTCTTGATGAGCGGAAAGGGTATAGGGAAGATGACCCTGGGAATGTGTTGCATAGTCACAGCTAGTATTCTTCTATGGTATGCACAAATACAGCCACATTGGATAGCAGCTTCAATAATACTGGAGTTTTTTCTCATAGTCTTGCTCATTCCAGAACCAGAAAAGCAGAGAACACCCCAAGATAACCAATTAACTTATGTTGTCATAGCCATCCTCACAGTGGTGGCCGCAACCATGGCAAACGAGATGGGTTTCCTGGAAAAAACAAAGAAAGATTTTGGATTGGGAAGCATCACAACCCAGCAACCTGAGAGCAATATCCTGGACATAGATCTACGTCCTGCATCAGCTTGGACTCTATATGCTGTGGCAACAACTTTCATCACACCAATGTTGAGACATAGCATTGAAAATTCCTCAGTGAATGTGTCTCTAACAGCCATTGCCAACCAAGCCACAGTGTTAATGGGTCTTGGGAAAGGATGGCCATTGTCGAAAATGGACATCGGAGTTCCCCTTCTCGCTATCGGATGCTATTCACAAGTCAACCCCATAACCCTCACAGCAGCCCTTCTCTTATTGGTAGCACATTATGCTATCATAGGGCCAGGACTCCAAGCGAAAGCAACCAGAGAGGCTCAGAAAAGAGCAGCAGCGGGCATCATGAAAAACCCAACTGTGGATGGAATAACAGTGATTGACCTAGATCCAATACCATATGATCCAAAGTTTGAAAAGCAGTTGGGACAAGTAATGCTCTTAGTTCTCTGCGTGACTCAAGTATTGATGATGAGGACTACATGGGCCTTATGTGAAGCTCTAACTTTAGCGACCGGGCCCATCTCTACACTGTGGGAAGGAAATCCAGGGAGATTTTGGAATACAACTATTGCAGTGTCAATGGCTAACATTTTTAGAGGGAGTTATCTGGCCGGAGCCGGACTTCTCTTTTCTATCATGAAGAACACGGCCAATACAAGAAGGGGAACTGGCAACACAGGAGAAACGCTTGGAGAGAAATGGAAAAACCGGTTGAATGCATTGGGGAAGAGTGAATTCCAGATCTATAAGAAAAGTGGAATCCAGGAAGTGGATAGAACGTTAGCAAAAGAAGGCATCAAGAGAGGAGAAACGGACCATCACGCTGTGTCGCGAGGCTCAGCGAAACTGAGATGGTTCGTCGAGAGAAACCTTGTCACACCAGAAGGGAAAGTAGTGGACCTTGGCTGCGGCAGGGGGGGCTGGTCATACTATTGTGGGGGACTAAAGAATGTAAAGGAAGTCAAAGGCCTAACAAAAGGAGGACCAGGACACGAAGAACCCATTCCCATGTCAACATACGGTTGGAATCTGGTGCGTCTGCAAAGTGGAGTCGATGTCTTTTTTACTCCGCCAGAAAAGTGTGACACATTGCTGTGTGACATAGGGGAGTCGTCACCAAACCCCACGGTTGAGGCAGGACGAACACTCAGAGTTCTAAACTTAGTGGAAAACTGGCTGAACAATAATACCCAATTTTGCATAAAGGTTCTTAATCCATATATGCCTTCAGTTATAGAAAAAATGGAAGCGCTACAAAGGAAATACGGAGGAGCTTTGGTGAGGAATCCACTCTCACGAAATTCCACACACGAGATGTACTGGGTATCCAATGCTTCCGGGAACATAGTGTCATCAGTGAACATGATTTCAAGAATGTTGATTAACAGATTCACAATGAGACACAAGAAGGCCACATACGAGCCGGATGTTGATCTCGGAAGTGGAACCCGCAACATCGGAATTGAAAGTGAAGTACCAAATCTAGACATAATTGGGAAAAGAATAGAAAAAATAAAACAAGAGCATGAAACATCATGGCACTATGATCAAGACCACCCATACAAAACGTGGGCCTACCATGGCAGCTACGAAACAAAACAGACTGGATCAGCATCATCCATGGTGAACGGAGTGGTTAGGCTGCTAACAAAACCTTGGGACGTCATTCCCATGGTGACACAGATGGCAATGACAGACACGACTCCATTTGGACAACAGCGCGTTTTCAAAGAGAAAGTGGACACGAGAACCCAAGAACCAAAAGAAGGAACGAAAAAACTAATGAAAATCACAGCAGAATGGCTCTGGAAAGAACTAGGAAAGAAAAAGACACCTAGGATGTGCACCAGAGAAGAATTCACAAGAAAGGTGAGAAGCAATGCAGCCTTAGGTGCCATATTCACTGATGAGAACAAGTGGAAGTCGGCACGTGAAGCTGTTGAAGACAGTGGATTTTGGGAATTGGTTGACAAGGAAAGGAATCTCCATCTTGAAGGAAAGTGTGAGACATGTGTGTATAACATGATGGGAAAGAGAGAGAAGAAGCTAGGGGAGTTCGGCAAAGCAAAAGGCAGCAGAGCCATATGGTACATGTGGCTTGGAGCACGCTTCTTAGAGTTTGAAGCCCTGGGATTCTTGAATGAAGATCACTGGTTTTCCAGAGAGAACTCCCTGAGTGGAGTAGAGGGAGAAGGGCTGCACAAACTAGGCTACATTCTAAGAGACGTGAGTAAGAAAGAAGGAGGAGCAATGTACGCCGATGACACCGCAGGATGGGACACAAGAATCACGCTAGAGGACTTGAAAAATGAAGAAATGGTGACAAACCACATGGAAGGAGAACACAAGAAACTTGCTGAAGCCATTTTCAGATTAACGTACCAAAACAAAGTGGTGCGTGTGCAAAGACCGACATCAAGAGGCACAGTAATGGACATTATATCGAGAAGAGACCAAAGAGGTAGTGGACAAGTTGTCACCTACGGCCTCAATACTTTCACCAACATGGAAGCCCAACTGATCAGACAGATGGAGGGAGAAGGAGTCTTCAAAAGCATCCAGCACCTGACAGCCACAGAAGAAATTGCAGTGAAAAACTGGTTAGTAAGAGTGGGGCGTGAGAGGTTATCAAGAATGGCCATCAGCGGAGATGATTGTGTTGTGAAACCCTTAGATGACAGGTTTGCAAACGCTCTAACAGCTTTAAATGACATGGGAAAGGTCAGGAAAGACATACAACAATGGGAACCTTCAAGAGGATGGAACGATTGGACACAAGTGCCCTTTTGTTCACACCATTTCCATGAGTTAATCATGAAGGACGGTCGTGTACTTGTGGTTCCATGTAGAAACCAAGATGAACTGATTGGTAGGGCCCGAATTTCCCAGGGAGCCGGGTGGTCCTTGCGGGAAACAGCTTGTTTGGGGAAGTCTTATGCCCAAATGTGGAGCCTAATGTACTTCCACAGACGTGACCTTAGGCTGGCGGCAAACGCTATTTGCTCGGCGGTCCCTTCACATTGGGTTCCAACAAGTCGAACAACCTGGTCCATACACGCCACACATGAGTGGATGACAACAGAAGACATGCTGACAGTCTGGAACAGGGTGTGGATTCAAGAAAACCCATGGATGGAAGACAAAACTCCAGTAGAATCATGGGAGGAAATCCCATATTTGGGGAAGAGAGAAGACCAGTGGTGCGGCTCATTGATTGGGCTAACAAGCAGGGCCACCTGGGCAAAGAACATCCAAACAGCAATAAATCAAGTTAGATCCCTAATAGGCAATGAGGAATACACAGACTACATGCCATCTATGAAAAGATTCAGAAGAGAAGAGGAAGAGGCAGGAGTCTTGTGG
>S13_I
AAACGCGAGAGAAACCGCGTGTCAACTGTGCAGCAGCTGACAAAGAGATTCTCACTTGGAATGCTACAGGGACGAGGACCACTGAAACTGTTCATGGCCCTGGTGGCATTCCTTCGTTTCCTAACAATCCCGCCAACAGCAGGGATATTAAAAAGATGGGGAACAATCAAAAAATCAAAGGCTATCAATGTCTTGAGAGGGTTCAGGAAAGAGATTGGAAGGATGCTGAACATCTTGAACAGGAGACGCAGAACTGCAGGTATAGTTATTATGATGATCCCAACAGTGATGGCGTTCCATTTAACCACACGCAATGGAGAACCACACATGATCGTCAGTAGACAAGAGAAAGGGAAAAGTCTTCTGTTTAAAACAGAGAACGGTGTGAACATGTGCACCCTCATGGCCATGGATCTTGGTGAGCTGTGTGAAGACACAATCACTTACAATTGTCCTCTTCTCAGGCAGAATGAACCAGAAGACATAGACTGTTGGTGCAACTCTACGTCTACATGGGTAACTTATGGGACATGCACCGCTACAGGAGAACACAGAAGGGAAAAAAGATCAGTGGCACTCGTTCCACATGTGGGAATGGGACTGGAGACACGAACTGAAACATGGATGTCATCAGAAGGGGCCTGGAAACATGCACAGAGAATTGAAACTTGGATCTTGAGGCATCCAGGCTTCACCATAATGGCAGCACTCCTGGCATACACCATAGGAACGACATATTTCCAAAGAGTCCTGATTTTCATCTTACTGACAGCTGTTGCTCCTTCAATGACAATGCGTTGTATAGGAATATCAAATAGAGACTTTGTGGAAGGGGTTTCAGGAGGAAGCTGGGTTGACATAGTCCTGGAACATGGAAGCTGTGTGACGACGATGGCAAAAAATAAACCAACATTGGATTTTGAACTGATAAAGACAGAAGCGAAACATCCCGCCACTCTAAGGAAGTATTGCATAGAGGCAAAGCTGACCAACACAACAACAGCATCTCGCTGCCCAACACAAGGAGAACCTAGCCTAAATGAAGAACAGGACAAAAGATTTGTCTGCAAACACTCCATGGTAGATAGAGGATGGGGAAATGGATGCGGATTATTTGGAAAGGGAGGTATCGTGACCTGTGCAATGTTCACATGCAAAAAGAACATGGAAGGGAAAATCGTGCAACCAGAAAACTTGGAGTACACCATTGTGATAACACCTCACTCAGGGGAAGAGAATGCAGTCGGAAATGACACAGGAAAACACGGCAAGGAAATCAAAGTAACACCACAGAGTTCCATCACAGAAGCAGAACTAACAGGCTATGGCACTGTCACGATGGAATGCTCTCCGAGAACGGGACTCGACTTCAATGAGATGGTGTTGCTGCAAATGGAAAACAAAGCTTGGCTGGTGCACAGGCAATGGTTCTTAGACCTGCCATTACCATGGCTGCCCGGAGCAGACACACAAGGATCAAATTGGATACAGAAGGAGACATTGGTCACTTTCAAAAATCCCCATGCAAAGAAACAGGATGTTGTTGTTCTAGGATCCCAAGAAGGGGCTATGCACACAGCACTTACAGGGGCCACGGAAATCCAGATGTCATCAGGAAACTTACTGTTCACAGGACATCTTAAATGTAGGCTGAGAATGGACAAACTACAGCTCAAAGGAATGTCATATTCCATGTGTACAGGAAAGTTCAAAGTTGTGAAGGAAATAGCAGAAACACAACATGGAACAATAGTTATCAGAGTACAATATGAAGGGGACGGTTCTCCGTGCAAGATCCCTTTTGAAATAATGGATTTGGAAAAAAGACATGTCTTAGGTCGCTTGATCACAGTCAACCCAATTGTCACAGAAAAAGACAGCCCAGTCAACATAGAAGCAGAACCTCCATTCGGAGACAGCTACATCATTATAGGAGTAGAACCGGGACAACTGAAGCTCAGCTGGTTTAAGAAAGGAAGCTCTATTGGCCAAATGTTTGAGACAACAATGAGAGGAGCGAAGAGAATGGCCATTTTAGGTGACACAGCTTGGGATTTTGGATCCCTGGGAGGAGTGTTCACATCTATAGGAAAGGCCCTCCACCAAGTCTTTGGAGCAATCTATGGGGCTGCCTTCAGTGGGGTTTCATGGACTATGAAAATCCTCATAGGAGTTGTCATCACATGGATAGGAATGAATTCACGTAGCACTTCACTGTCTGTGTCACTAGTATTAGTGGGAGTCGTGACATTGTACTTGGGAGTTATGGTGCAGGCCGATAGTGGTTGCGTTGTGAGCTGGAAAAACAAAGAACTGAAATGTGGCAGCGGGATTTTTATCACAGACAACGTGCATACATGGACAGAACAATATAAATTCCAACCAGAATCCCCTTCAAAGCTGGCTTCAGCTATCCAGAAGGCTCATGAAGAAGGCATTTGTGGAATCCGCTCAGTAACAAGACTGGAGAATCTGATGTGGAAACAAATAACACCAGAACTGAATCACATTCTAACAGAAAATGAGGTAAAGCTGACTATCATGACAGGAGACATTAAAGGAATCATGCAGGCAGGAAAACGATCCCTGCGGCCTCAACCCACTGAGCTGAAGTACTCTTGGAAAGCATGGGGCAAAGCGAAAATGCTCTCCACAGAGCTTCATAACCACACCTTTCTCATTGATGGCCCCGAAACAGCAGAATGTCCCAACACAAATAGAGCTTGGAACTCACTAGAGGTTGAAGACTATGGCTTTGGAGTATTCACCACTAACATATGGCTGAAATTGAAAGAAAGGCAGGATGTATCTTGTGACTCAAAACTCATGTCAGCAGCCATAAAAGACAACAGAGCCGTCCACGCCGACATGGGTTATTGGATAGAAAGTGCACTCAATGACACATGGAAGATTGAGAAAGCCTCCTTTATTGAAGTCAAAAGCTGCCACTGGCCAAAGTCACACACTCTCTGGAGTAATGGAGTGCTAGAAAGTGAGATGATAATTCCAAAGAATTTTGCAGGACCAGTGTCACAACACAATTACAGACCAGGCTATCATACACAAACGGCAGGACCTTGGCATCTAGGCAGGCTTGAGATGGACTTTGATTTCTGCGAAGGAACTACAGTGGTGGTGACTGAAGACTGTGGAAATAGAGGACCCTCCTTAAGAACAACTACTGCTTCTGGAAAACTCATAACAGAATGGTGCTGCCGATCTTGCACATTACCACCGCTAAGGTACAGAGGTGAGGATGGATGCTGGTATGGAATGGAAATCAGACCATTGAAAGAGAAAGAAGAGAACTTGGTCAACTCTTTGGTCACAGCCGGATATGGACAGATTGACAACTTCTCACTAGGAGTCTTGGGAATGGCATTGTTCCTGGAAGAGATGCTTAGAACCCGAGTAGGGACGAAACATGCAATATTACTAGTTGCAGTCTCTTTCGTGACATTGATCACAGGGAACATGTCCTTTCGAGATTTGGGGAGAGTGATGGTCATGGTGGGCGCTACTATGACGGATGACATAGGCATGGGCGTGACCTATCTTGCCCTATTAGCAGCCTTCAAGGTCAGACCAACTTTTGCAGCTGGACTACTCTTAAGAAAGCTGACCTCCAAGGAATTGATGATGACCACCATAGGAATCGTACTCCTCTCTCAGAGCACCATACCAGAGACCATACTTGAACTGACTGACGCGTTGGCTTTGGGGATGATGGTTCTCAAAATAGTAAGAAACATGGAAAAGTATCAACTAGCAGTGACTATCATGGCTATCTTGTGCGTCCCAAATGCAGTGATATTACAAAACGCATGGAAAGTGAGCTGCACAGCACTGGCAGTGGTGTCCGTTTCCCCACTGCTTTTAACATCTTCACAGCAGAAAACGGATTGGATACCACTGGCGTTGACGATCAAAGGCCTTAATCCAACAGCCATTTTCTTAACAACCCTCTCAAGAACTAGCAAGAAAAGGAGCTGGCCACTAAATGAGGCTATTATGGCAGTCGGGATGGTGAGCATTTTAGCCAGTTCTTTCTTAAAGAATGACATTCCCATGACAGGACCACTAGTGGCTGGAGGGCTTCTCACTGTGTGTTACGTGCTCACTGGAAGATCGGCTGATTTGGAACTGGAGAGAGCTGCTGACATAAGATGGGAAGAACAGGCAGAGATATCAGGAAGCAGTCCAATTTTGTCGATAACAATATCGGAAGATGGCAGCATGTCGATAAAAAATGAAGAAGAAGAACAAACACTGACCATACTGATTAGAACAGGACTGCTGGTGATATCAGGACTTTTTCCCGTGTCAATACCAATCACGGCAGCTGCATGGTACCTGTGGGAAGTGAAAAAACAACGAGCCGGAGTATTGTGGGATGTCCCTTCACCTCCACCTGTGGGAAGGGCCGAACTGGAAGATGGAGCCTATAGAATCAAGCAGAAAGGGATTTTGGGATACTCGCAGATAGGAGCCGGAGTCTACAAAGAAGGAACTTTCCACACAATGTGGCATGTCACACGTGGTGCTGTTCTAATGCATAAAGGGAAGAGAATTGAACCATCATGGGCGGACGTCAAGAAGGACCTAATATCGTATGGAGGAGGTTGGAAGCTAGAAGGAGAATGGAAGGAAGGAGAAGAAGTCCAGGTCCTGGCATTAGAGCCTGGAAAGAATCCAAGAGCCGTCCAAACAAAACCCGGTCTTTTTAAAACCAACACTGGGACCATAGGCGCCGTATCTCTGGACTTTTCTCCTGGAACGTCAGGATCTCCAATTGTCGACAAAAAAGGAAAAGTTGTGGGCCTTTATGGCAACGGTGTCGTCACAAGGAGTGGAACATACGTGAGTGCCATAGCCCAGACTGAAAAAAGCATTGAAGACAACCCAGAGATTGAAGATGACATCTTTCGAAAGAAAAGACTGACCATCATGGACCTCCACCCAGGAGCAGGAAAAACAAAGAGATACCTTCCAGCAATAGTCAGAGAAGCCATAAAACGAGGCTTGAGAACACTAATCCTGGCCCCCACTAGAGTTGTGGCGGCTGAAATGGAAGAGGCTCTCAGAGGACTTCCAATAAGATATCAAACCCCAGCTATCAGAGCTGAGCATACTGGACGGGAGATTGTGGATCTAATGTGTCATGCCACATTCACCATGAGGCTACTATCACCAATTAGAGTGCCAAATTACAACCTGATTATCATGGATGAAGCCCATTTCACAGACCCAGCAAGCATAGCGGCTAGAGGATACATCTCAACTCGAGTAGAGATGGGTGAAGCAGCTGGGATTTTCATGACAGCTACCCCTCCTGGAAGCAGAGACCCATTTCCTCAGAGCAACGCACCAATCATGGATGAAGAAAGGGAAATTCCTGAGCGTTCGTGGAACTCTGGACATGAGTGGGTTACGGATTTTAAAGGGAAGACTGTTTGGTTTGTTCCAAGTATAAAAGCAGGAAATGATATAGCAGCTTGCCTGAGAAAGAATGGGAAGAAAGTGATACAACTCAGCAGGAAGACCTTTGATTCTGAATATATCAAGACTAGGACCAATGATTGGGACTTTGTGGTCACGACAGACATTTCAGAAATGGGTGCTAACTTCAAGGCTGAAAGGGTTATAGACCCCAGACGCTGCATGAAACCAGTCATACTAACAGACGGTGAAGAGCGGGTTATCCTGGCAGGACCCATGCCAGTGACCCACTCTAGTGCAGCACAAAGAAGAGGGAGAGTAGGAAGAAATCCAAAAAATGAAAATGACCAGTATATATACATGGGGGAACCTCTGGAAAATGATGAAGACTGCGCACACTGGAAAGAAGCTAAGATGCTTCTAGATAACATCAACACGCCTGAAGGAATCATTCCCAGCATGTTTGAACCAGAGCGTGAGAAGGTCGACGCCATTGATGGTGAATACCGCTTGAGAGGAGAAGCGAGGAAAACATTTGTGGACCTAATGAGAAGAGGAGACCTACCAGTTTGGCTAGCCTACAGAGTGGCAGCTGAAGGTATCAACTACGCAGACAGAAGATGGTGCTTTGATGGAGTCAAGAACAACCAAATCTTGGAAGAAAATGTGGAAGTGGAAATTTGGACAAAAGAAGGAGAAAGGAAGAAATTAAAACCCAGATGGTTAGATGCTAGGGTCTACTCTGACCCACTGGCACTTAAAGAATTCAAGGAATTCGCAGCTGGAAGAAAATCCCTGACCCTGAATCTAATCACCGAGATGGGTAGGCTCCCAACCTTCATGACCCAGAAAGCAAGGAATGCATTGGACAACTTAGCAGTCCTACATACGGCTGAAGCAGGCGGAAGGGCGTACAATCATGCTCTTAGTGAACTGCCGGAGACTCTGGAGACATTGCTTTTACTGACACTTTTGGCCACAGTCACAGGCGGAATCTTCCTGTTCTTGATGAGCGGAAAGGGTATAGGGAAGATGACCCTGGGAATGTGCTGCATAGTCACAGCTAGTATTCTTCTATGGTATGCACAAATACAGCCACATTGGATAGCAGCTTCAATAATACTGGAGTTTTTTCTCATAGTCTTGCTCATTCCAGAACCAGAAAAGCAGAGAACACCCCAAGACAACCAATTAACTTATGTTGTCATAGCCATCCTCACAGTGGTGGCCGCAACCATGGCAAACGAGATGGGTTTCCTGGAAAAAACAAAGAAAGATTTCGGATTGGGAAGCATCACAACCCAGCAACCTGAGAGCAATATCCTGGACATAGATCTACGTCCTGCATCAGCTTGGACTCTATATGCTGTGGCAACAACTTTCATCACACCAATGTTGAGACATAGCATTGAAAATTCCTCAGTGAATGTGTCTCTAACAGCCATTGCCAACCAAGCCACAGTGTTAATGGGTCTTGGGAAAGGATGGCCATTGTCGAAAATGGACATCGGAGTTCCCCTTCTCGCTATCGGATGCTATTCACAAGTCAACCCCATAACCCTCACAGCAGCCCTTCTCTTATTGGTAGCACATTATGCTATCATAGGGCCAGGACTCCAAGCGAAAGCAACCAGAGAGGCTCAGAAAAGAGCAGCAGCGGGCATCATGAAAAACCCAACTGTGGATGGAATAACAGTGATTGACCTAGATCCAATACCATATGATCCAAAGTTTGAAAAGCAGTTGGGACAAGTAATGCTCTTAGTTCTCTGCGTGACTCAAGTATTGATGATGAGGACTACATGGGCCTTATGTGAAGCTCTAACTTTAGCGACCGGGCCCATCTCTACACTGTGGGAAGGAAATCCAGGGAGATTTTGGAATACAACTATTGCAGTGTCAATGGCTAACATTTTTAGAGGGAGTTATCTGGCCGGAGCCGGACTTCTCTTTTCTATCATGAAGAACACGGCCAACACAAGAAGGGGAACTGGCAACACAGGAGAAACGCTTGGAGAGAAATGGAAAAACCGGTTGAATGCATTGGGGAAGAGTGAATTCCAGATCTATAAGAAAAGTGGAATCCAGGAAGTGGATAGAACGTTAGCAAAAGAAGGCATCAAGAGAGGAGAAACGGACCATCACGCTGTGTCGCGAGGCTCAGCGAAACTGAGATGGTTCGTCGAGAGAAACCTTGTCACACCAGAAGGGAAAGTAGTGGACCTTGGCTGCGGCAGGGGGGGCTGGTCATATTATTGTGGGGGACTAAAGAATGTAAAGGAAGTCAAAGGCCTAACAAAAGGAGGACCAGGACACGAAGAACCCATTCCCATGTCAACATATGGTTGGAATCTGGTGCGTCTGCAAAGTGGAGTCGATGTCTTTTTTACTCCGCCAGAAAAGTGTGACACATTGCTGTGTGACATAGGGGAGTCGTCACCAAACCCCACGGTTGAGGCAGGACGAACACTCAGAGTTCTAAACTTAGTGGAAAACTGGCTGAACAATAATACCCAATTTTGCATAAAGGTTCTTAATCCATATATGCCTTCAGTTATAGAAAAAATGGAAGCGCTACAAAGGAAATACGGAGGAGCTTTGGTGAGGAATCCACTCTCACGAAATTCCACACACGAGATGTACTGGGTATCCAATGCTTCCGGGAACATAGTGTCATCAGTGAACATGATTTCAAGAATGTTAATTAACAGATTCACAATGAGACACAAGAAGGCCACATACGAGCCGGATGTTGATCTCGGAAGTGGAACCCGCAACATCGGAATTGAAAGTGAAGTACCAAATCTAGACATAATTGGGAAAAGAATAGAAAAAATAAAACAAGAGCATGAAACATCATGGCACTATGATCAAGACCACCCATACAAAACGTGGGCCTACCATGGCAGCTACGAAACAAAACAGACTGGATCAGCATCATCCATGGTGAACGGAGTGGTTAGGCTGCTAACAAAACCTTGGGACGTCATTCCCATGGTGACACAGATGGCAATGACAGACACGACTCCATTTGGACAACAGCGCGTTTTCAAAGAGAAAGTGGACACGAGAACCCAAGAACCAAAAGAAGGAACGAAAAAACTAATGAAAATCACAGCAGAATGGCTCTGGAAAGAACTAGGAAAGAAAAAGACACCTAGGATGTGCACCAGAGAAGAATTCACAAGAAAGGTGAGAAGCAATGCAGCCTTAGGTGCCATATTCACTGATGAGAACAAGTGGAAGTCGGCACGTGAAGCTGTTGAAGACAGTGGATTTTGGGAATTGGTTGACAAGGAAAGGAATCTCCATCTTGAAGGAAAGTGTGAGACATGTGTGTATAACATGATGGGAAAGAGAGAGAAGAAGCTAGGGGAGTTCGGCAAAGCAAAAGGCAGCAGAGCCATATGGTACATGTGGCTTGGAGCACGCTTCTTAGAGTTTGAAGCCCTGGGATTCTTGAATGAAGATCACTGGTTTTCCAGAGAGAACTCCCTGAGTGGAGTAGAGGGAGAAGGGCTGCACAAACTAGGGTACATTCTAAGAGACGTGAGTAAGAAAGAAGGAGGAGCAATGTACGCCGATGACACCGCAGGATGGGACACAAGAATCACGCTAGAGGACTTGAAAAATGAAGAAATGGTGACAAACCACATGGAAGGAGAACACAAGAAACTTGCTGAAGCCATTTTCAGATTAACGTACCAAAACAAAGTGGTGCGTGTGCAAAGACCGACATCAAGAGGCACAGTAATGGACATTATATCGAGAAGAGACCAAAGAGGTAGTGGACAAGTTGTCACCTACGGCCTCAATACTTTCACCAACATGGAAGCCCAACTGATCAGACAGATGGAGGGAGAAGGAGTCTTCAAAAGCATCCAGCACCTGACAGCCACAGAAGAAATTGCAGTGAAAAACTGGTTAGTAAGAGTGGGGCGTGAGAGGTTATCAAGAATGGCCATCAGCGGAGATGATTGTGTTGTGAAACCCTTAGATGACAGGTTTGCAAACGCTCTAACAGCTTTAAATGACATGGGAAAGGTCAGGAAAGACATACAACAATGGGAACCTTCAAGAGGATGGAACGATTGGACACAAGTGCCCTTTTGTTCACACCATTTCCATGAGTTAATCATGAAGGACGGTCGTGTACTTGTGGTTCCATGTAGAAACCAAGATGAACTGATTGGTAGGGCCCGAATTTCCCAGGGAGCCGGGTGGTCCTTGCGGGAAACAGCTTGTTTGGGGAAGTCTTATGCCCAAATGTGGAGCCTAATGTACTTCCACAGACGTGACCTCAGGCTGGCGGCAAACGCTATTTGCTCGGCGGTCCCTTCACATTGGGTTCCAACAAGTCGAACAACCTGGTCCATACACGCCACACATGAGTGGATGACAACAGAAGACATGCTGACAGTCTGGAACAGGGTGTGGATTCAAGAAAACCCATGGATGGAAGACAAAACTCCAGTAGAATCATGGGAGGAAATCCCATATTTGGGGAAGAGAGAAGACCAGTGGTGCGGCTCATTGATTGGGCTAACAAGCAGGGCCACCTGGGCAAAGAACATCCAAACAGCAATAAATCAAGTTAGATCCCTAATAGGCAATGAGGAATACACAGACTACATGCCATCTATGAAAAGATTCAGAAGAGAAGAGGAAGAGGCAGGAGTCTTGTGG
>S15_I
AAACGCGAGAGAAACCGCGTGTCAACTGTGCAGCAGCTGACAAAGAGATTCTCACTTGGAATGCTACAGGGACGAGGACCACTGAAACTGTTCATGGCCCTGGTGGCATTCCTTCGTTTCCTAACAATCCCGCCAACAGCAGGGATATTAAAAAGATGGGGAACAATCAAAAAATCAAAGGCTATCAATGTCTTGAGAGGGTTCAGGAAAGAGATTGGAAGGATGCTGAACATCTTGAACAGGAGACGCAGAACTGCAGGTATAGTTATTATGATGATCCCAACAGTGATGGCGTTCCATTTAACCACACGCAATGGAGAACCACACATGATCGTCAGTAGACAAGAGAAAGGGAAAAGTCTTCTGTTTAAAACAGAGAACGGTGTGAACATGTGCACCCTCATGGCCATGGATCTTGGTGAACTGTGTGAAGACACAATCACTTACAATTGTCCTCTTCTCAGGCAGAATGAACCAGAAGACATAGACTGTTGGTGCAACTCTACGTCTACATGGGTAACTTATGGGACATGCACCGCTACAGGAGAACACAGAAGGGAAAAAAGATCAGTGGCACTCGTTCCACATGTGGGAATGGGACTGGAGACACGAACTGAAACATGGATGTCATCAGAAGGGGCCTGGAAACATGCACAGAGAATTGAAACTTGGGTCTTGAGACATCCAGGCTTCACCATAATGGCAGCACTCCTGGCATACACCATAGGAACGACATATTTCCAAAGAGTCCTGATTTTCATCTTACTGACAGCTGTTGCTCCTTCAATGACAATGCGTTGTATAGGAATATCAAATAGAGACTTTGTGGAAGGGGTTTCAGGAGGAAGCTGGGTTGACATAGTCCTGGAACATGGAAGCTGTGTGACGACGATGGCAAAAAATAAACCAACATTGGATTTTGAACTGATAAAGACAGAAGCGAAACATCCCGCCACTCTAAGGAAGTATTGCATAGAGGCAAAGCTGACCAACACAACAACAGCATCTCGCTGCCCAACACAAGGAGAACCTAGCCTAAATGAAGAACAGGACAAAAGATTTGTCTGCAAACACTCCATGGTAGATAGAGGATGGGGAAATGGATGCGGATTATTTGGAAAGGGAGGTATCGTGACCTGTGCAATGTTCACATGCAAAAAGAACATGGAAGGGAAAATCGTGCAACCAGAAAACTTGGAGTACACCATTGTGATAACACCTCACTCAGGGGAAGAGAATGCAGTCGGAAATGACACAGGAAAACATGGCAAGGAAATTAAAGTAACACCACAGAGTTCCATCACAGAAGCAGAACTAACAGGCTATGGCACTGTCACGATGGAATGCTCTCCGAGAACGGGACTCGACTTCAATGAGATGGTGTTGCTGCAAATGGAAAACAAAGCTTGGCTGGTGCACAGGCAATGGTTCTTAGACCTGCCATTACCATGGCTGCCCGGAGCAGACACACAAGGATCAAATTGGATACAGAAGGAGACATTGGTCACTTTCAAAAATCCCCATGCAAAGAAACAGGATGTTGTTGTTCTAGGATCCCAAGAAGGGGCTATGCACACAGCACTTACAGGGGCCACGGAAATCCAGATGTCATCAGGAAACTTACTGTTCACAGGACATCTTAAATGTAGGCTGAGAATGGACAAACTACAGCTCAAAGGAATGTCATATTCCATGTGTACAGGAAAGTTCAAAGTTGTGAAGGAAATAGCAGAAACACAACATGGAACAATAGTTATCAGAGTACAATATGAAGGGGACGGTTCTCCGTGCAAGATCCCTTTTGAAATAATGGATTTGGAAAAAAGACATGTCTTAGGTCGCTTGATCACAGTCAACCCAATTGTCACAGAAAAAGACAGCCCAGTCAACATAGAAGCAGAACCTCCATTCGGAGACAGCTACATCATTATAGGAGTAGAACCGGGACAACTGAAGCTCAGCTGGTTTAAGAAAGGAAGCTCTATTGGCCAAATGTTTGAGACAACAATGAGAGGAGCGAAGAGAATGGCCATTTTAGGTGACACAGCTTGGGATTTTGGATCCCTGGGAGGAGTGTTCACATCTATAGGAAAGGCCCTCCACCAAGTCTTTGGAGCAATCTATGGGGCTGCCTTCAGTGGGGTTTCATGGACTATGAAAATCCTCATAGGAGTTGTCATCACATGGATAGGAATGAATTCACGTAGCACTTCACTGTCTGTGTCACTAGTATTAGTGGGAGTCGTGACATTGTACTTGGGAGTTATGGTGCAGGCCGATAGTGGTTGCGTTGTGAGCTGGAAAAACAAAGAACTGAAATGTGGCAGCGGGATTTTTATCACAGACAACGTGCATACATGGACAGAACAATATAAATTCCAACCAGAATCCCCTTCAAAGCTGGCTTCAGCTATCCAGAAGGCTCATGAAGAAGGCATTTGTGGAATCCGCTCAGTAACAAGACTGGAGAATCTGATGTGGAAACAAATAACACCAGAACTGAATCACATTCTAACAGAAAATGAGGTAAAGCTGACTATCATGACAGGAGACATTAAAGGAATCATGCAGGCAGGAAAACGATCCCTGCGGCCTCAACCCACTGAGCTGAAGTACTCTTGGAAAGCATGGGGCAAAGCGAAAATGCTCTCCACAGAGCTTCATAACCACACCTTTCTCATTGATGGCCCCGAAACAGCAGAATGCCCCAACACAAATAGAGCTTGGAACTCACTAGAGGTTGAAGACTATGGCTTTGGAGTATTCACCACTAACATATGGCTGAAATTGAAAGAAAGGCAGGATGTATCTTGTGACTCAAAACTCATGTCAGCAGCCATAAAAGACAACAGAGCCGTCCACGCCGACATGGGTTATTGGATAGAAAGCGCACTCAATGACACATGGAAGATTGAGAAAGCCTCCTTTATTGAAGTCAAAAGCTGCCACTGGCCAAAGTCACACACTCTCTGGAGTAATGGAGTGCTAGAAAGTGAGATGATAATTCCAAAGAATTTTGCAGGACCAGTGTCACAACACAATTACAGACCAGGCTATCATACACAAACGGCAGGACCCTGGCATCTAGGCAGGCTTGAGATGGACTTTGATTTCTGCGAAGGAACTACAGTGGTGGTGACTGAAGACTGTGGAAATAGAGGACCCTCCTTAAGAACAACTACTGCTTCTGGAAAACTCATAACAGAATGGTGCTGCCGATCTTGCACATTACCACCGCTAAGGTACAGAGGTGAGGATGGATGCTGGTATGGAATGGAAATCAGACCATTGAAAGAGAAAGAAGAGAACTTGGTCAACTCTTTGGTCACAGCCGGATATGGACAGATTGACAACTTCTCACTAGGAGTCTTGGGAATGGCATTGTTCCTGGAAGAGATGCTTAGAACCCGAGTAGGGACGAAACATGCAATATTACTAGTTGCAGTCTCTTTCGTAACATTGATCACAGGGAACATGTCCTTTCGAGATTTGGGGAGAGTGATGGTCATGGTGGGCGCTACTATGACGGATGACATAGGCATGGGCGTGACCTATCTTGCCCTATTAGCAGCCTTCAAGGTCAGACCAACTTTTGCAGCTGGACTACTCTTAAGAAAGCTGACCTCCAAGGAATTGATGATGACCACCATAGGAATCGTACTCCTCTCTCAGAGCACCATACCAGAGACCATACTTGAACTGACTGACGCGTTGGCTTTGGGGATGATGGTTCTCAAAATAGTAAGAAACATGGAAAAGTATCAACTAGCAGTGACTATCATGGCTATCTTGTGCGTCCCAAATGCAGTGATATTACAAAACGCATGGAAAGTGAGCTGCACAGCACTGGCAGTGGTGTCCGTTTCCCCACTGCTTTTAACATCTTCACAGCAGAAAACGGATTGGATACCACTGGCGTTGACGATCAAAGGCCTTAATCCAACAGCCATTTTCTTAACAACCCTCTCAAGAACTAGCAAGAAAAGGAGCTGGCCACTAAATGAGGCTATTATGGCAGTCGGGATGGTGAGCATTTTAGCCAGTTCTTTCTTAAAGAATGACATTCCCATGACAGGACCACTAGTGGCTGGAGGGCTTCTCACTGTGTGTTACGTGCTCACCGGAAGATCGGCTGATTTGGAACTGGAGAGAGCTGCTGACATAAGATGGGAAGAACAGGCAGAGATATCAGGAAGCAGTCCAATTTTGTCGATAACAATATCGGAAGATGGCAGCATGTCGATAAAAAATGAAGAAGAAGAACAAACACTGACCATACTGATTAGAACAGGACTGCTGGTGATATCAGGACTTTTTCCCGTGTCAATACCAATCACGGCAGCTGCATGGTACCTGTGGGAAGTGAAAAAACAACGAGCCGGAGTATTGTGGGATGTCCCTTCACCTCCACCTGTGGGAAGGGCCGAACTGGAAGATGGAGCCTATAGAATCAAGCAGAAAGGGATTTTGGGATACTCGCAGATAGGAGCCGGAGTCTACAAAGAAGGAACTTTCCACACAATGTGGCATGTCACACGTGGTGCTGTTCTAATGCATAAAGGGAAGAGAATTGAACCATCATGGGCGGACGTCAAGAAGGACCTAATATCGTATGGAGGAGGTTGGAAGCTAGAAGGAGAATGGAAGGAAGGAGAAGAAGTCCAGGTCCTGGCATTAGAGCCTGGAAAGAATCCAAGAGCCGTCCAAACAAAACCCGGTCTTTTTAAAACCAACACTGGGACCATAGGCGCCGTATCTCTGGACTTTTCTCCTGGAACGTCAGGATCTCCAATTGTCGACAAAAAAGGAAAAGTTGTGGGCCTTTATGGCAACGGTGTCGTCACAAGGAGTGGAACATACGTGAGTGCCATAGCCCAGACTGAAAAAAGCATTGAAGACAACCCAGAGATTGAAGATGACATCTTTCGAAAGAAAAGACTGACCATCATGGACCTCCACCCAGGAGCAGGAAAAACAAAGAGATACCTTCCAGCAATAGTCAGAGAAGCCATAAAACGAGGCTTGAGAACACTAATCCTGGCCCCCACTAGAGTTGTGGCGGCTGAAATGGAAGAGGCTCTCAGAGGACTTCCAATAAGATATCAAACCCCAGCTATCAGAGCTGAGCACACTGGACGGGAGATTGTGGATCTAATGTGTCATGCCACATTCACCATGAGGCTACTATCACCAATTAGAGTGCCAAATTACAACCTGATTATCATGGATGAAGCCCATTTCACAGACCCAGCAAGCATAGCGGCTAGAGGATACATCTCAACTCGAGTAGAGATGGGTGAAGCAGCTGGGATTTTCATGACAGCTACCCCTCCTGGAAGCAGAGACCCATTTCCTCAGAGCAACGCACCAATCATGGATGAAGAAAGGGAAATTCCTGAGCGTTCGTGGAACTCTGGACATGAGTGGGTTACGGATTTTAAAGGGAAGACTGTTTGGTTTGTTCCAAGTATAAAAGCAGGAAATGATATAGCAGCTTGCCTGAGAAAGAATGGGAAGAAAGTGATACAACTCAGCAGGAAGACCTTTGATTCTGAATATATCAAGACTAGGACCAATGATTGGGACTTTGTGGTCACGACAGACATTTCAGAAATGGGTGCTAACTTCAAGGCTGAGAGGGTTATAGACCCCAGACGCTGCATGAAACCAGTCATACTAACAGACGGTGAAGAGCGGGTTATCCTGGCAGGACCCATGCCAGTGACCCACTCTAGTGCAGCACAAAGAAGAGGGAGAGTAGGAAGAAATCCAAAAAATGAAAATGACCAGTATATATACATGGGGGAACCTCTGGAAAATGATGAAGACTGCGCACACTGGAAAGAAGCTAAGATGCTTCTAGATAACATCAACACGCCTGAAGGAATCATTCCCAGCATGTTTGAACCAGAGCGTGAGAAGGTCGACGCCATTGATGGTGAATACCGCTTGAGAGGAGAAGCGAGGAAAACATTTGTGGACCTAATGAGAAGAGGAGACCTACCAGTTTGGCTAGCCTACAGAGTGGCAGCTGAAGGTATCAACTACGCAGACAGAAGATGGTGCTTTGATGGAGTCAAGAACAACCAAATCTTGGAAGAAAATGTGGAAGTGGAAATTTGGACAAAAGAAGGAGAAAGGAAGAAATTAAAACCCAGATGGTTAGATGCTAGGGTCTACTCTGACCCACTGGCACTTAAAGAATTCAAGGAATTCGCAGCTGGAAGAAAATCCCTGACCCTGAATCTAATCACCGAGATGGGTAGGCTCCCAACCTTCATGACCCAGAAAGCAAGGAATGCACTGGACAACTTAGCAGTCCTACATACGGCTGAAGCAGGCGGAAGGGCGTACAATCATGCTCTTAGTGAACTGCCGGAGACTCTGGAGACATTGCTCTTACTGACACTTTTGGCCACAGTCACAGGCGGAATCTTCCTGTTCTTGATGAGCGGAAAGGGTATAGGGAAGATGACCCTGGGAATGTGCTGCATAGTCACAGCTAGTATTCTTCTATGGTATGCACAAATACAGCCACATTGGATAGCAGCTTCAATAATACTGGAGTTTTTTCTCATAGTCTTGCTCATTCCAGAACCAGAAAAGCAGAGAACACCCCAAGATAACCAATTAACTTATGTTGTCATAGCCATCCTCACAGTGGTGGCCGCAACCATGGCAAACGAGATGGGTTTCCTGGAAAAAACAAAGAAAGATTTTGGATTGGGAAGCATCACAACCCAGCAACCTGAGAGCAATATCCTGGACATAGATCTACGTCCTGCATCAGCTTGGACTCTATATGCTGTGGCAACAACTTTCATCACACCAATGTTGAGACATAGCATTGAAAATTCCTCAGTGAATGTGTCTCTAACAGCCATTGCCAACCAAGCCACAGTGTTAATGGGTCTTGGGAAAGGATGGCCATTGTCGAAAATGGACATCGGAGTTCCCCTTCTCGCTATCGGATGCTATTCACAAGTCAACCCCATAACCCTCACAGCAGCCCTTCTCTTATTGGTAGCACATTATGCTATCATAGGGCCAGGACTCCAAGCGAAAGCAACCAGAGAGGCTCAGAAAAGAGCAGCAGCGGGCATCATGAAAAACCCAACTGTGGATGGAATAACAGTGATTGACCTAGATCCAATACCATATGATCCAAAGTTTGAAAAGCAGTTGGGACAAGTAATGCTCTTAGTTCTCTGCGTGACTCAAGTATTGATGATGAGGACTACATGGGCCTTATGTGAAGCTCTAACTTTAGCGACCGGGCCCATCTCTACACTGTGGGAAGGAAATCCAGGGAGATTTTGGAATACAACTATTGCAGTGTCAATGGCTAACATTTTTAGAGGGAGTTATCTGGCCGGAGCCGGACTTCTCTTTTCTATCATGAAGAACACGGCCAACACAAGAAGGGGAACTGGCAACACAGGAGAAACGCTTGGAGAGAAATGGAAAAACCGGTTGAATGCATTGGGGAAGAGTGAATTCCAGATCTATAAGAAAAGTGGAATCCAGGAAGTGGATAGAACGTTAGCAAAAGAAGGCATCAAGAGAGGAGAAACGGACCATCACGCTGTGTCGCGAGGCTCAGCGAAACTGAGATGGTTCGTCGAGAGAAACCTTGTCACACCAGAAGGGAAAGTAGTGGACCTTGGCTGCGGCAGGGGGGGCTGGTCATACTATTGTGGGGGACTAAAGAATGTAAAGGAAGTCAAAGGCCTAACAAAAGGAGGACCAGGACACGAAGAACCCATTCCCATGTCAACATATGGTTGGAATCTGGTGCGTCTGCAAAGTGGAGTCGATGTCTTTTTTACTCCGCCAGAAAAGTGTGACACATTGCTGTGTGACATAGGGGAGTCGTCACCAAACCCCACGGTTGAGGCAGGACGAACACTCAGAGTTCTAAACTTAGTGGAAAACTGGCTGAACAATAATACCCAATTTTGCATAAAGGTTCTTAATCCATATATGCCTTCAGTTATAGAAAAAATGGAAGCGCTACAAAGGAAATACGGAGGAGCTTTGGTGAGGAATCCACTCTCACGAAATTCCACACACGAGATGTACTGGGTATCCAATGCTTCCGGGAACATAGTGTCATCAGTGAACATGATTTCAAGAATGTTAATTAACAGATTCACAATGAGACACAAGAAGGCCACATACGAGCCGGATGTTGATCTCGGAAGTGGAACCCGCAACATCGGAATTGAAAGTGAAGTACCAAATCTAGACATAATTGGGAAAAGAATAGAAAAAATAAAACAAGAGCATGAAACATCATGGCACTATGATCAAGACCACCCATACAAAACGTGGGCCTACCATGGCAGCTACGAAACAAAACAGACTGGATCAGCATCATCCATGGTGAACGGAGTGGTTAGGCTGCTAACAAAACCTTGGGACGTCATTCCCATGGTGACACAGATGGCAATGACAGACACGACTCCATTTGGACAACAGCGCGTTTTCAAAGAGAAAGTGGACACGAGAACCCAAGAACCAAAAGAAGGAACGAAAAAACTAATGAAAATCACAGCAGAATGGCTCTGGAAAGAACTAGGAAAGAAAAAGACACCTAGGATGTGCACCAGAGAAGAATTCACAAGAAAGGTGAGAAGCAATGCAGCCTTAGGTGCCATATTCACTGATGAGAACAAGTGGAAGTCGGCACGTGAAGCTGTTGAAGACAGTGGATTTTGGGAATTGGTTGACAAGGAAAGGAATCTCCATCTTGAAGGAAAGTGTGAGACATGTGTGTATAACATGATGGGAAAGAGAGAGAAGAAGCTAGGGGAGTTCGGCAAAGCAAAAGGCAGCAGAGCCATATGGTACATGTGGCTTGGAGCACGCTTCTTAGAGTTTGAAGCCCTGGGATTCTTGAATGAAGATCACTGGTTTTCCAGAGAGAACTCCCTGAGTGGAGTAGAGGGAGAAGGGCTGCACAAACTAGGCTACATTCTAAGAGACGTGAGTAAGAAAGAAGGAGGAGCAATGTACGCCGATGACACCGCAGGATGGGACACAAGAATCACGCTAGAGGACTTGAAAAATGAAGAAATGGTGACAAACCACATGGAAGGAGAACACAAGAAACTTGCTGAAGCCATTTTCAGATTAACGTACCAAAACAAAGTGGTGCGTGTGCAAAGACCGACATCAAGAGGCACAGTAATGGACATTATATCGAGAAGAGACCAAAGAGGTAGTGGACAAGTTGTCACCTACGGCCTCAATACTTTCACCAACATGGAAGCCCAACTGATCAGACAGATGGAGGGAGAAGGAGTCTTCAAAAGCATCCAGCACCTGACAGCCACAGAAGAAATTGCAGTGAAAAACTGGTTAGTAAGAGTGGGGCGTGAGAGGTTATCAAGAATGGCCATCAGCGGAGATGATTGTGTTGTGAAACCCTTAGATGACAGGTTTGCAAACGCTCTAACAGCTTTAAATGACATGGGAAAGGTCAGGAAAGACATACAACAATGGGAACCTTCAAGAGGATGGAACGATTGGACACAAGTGCCCTTTTGTTCACACCATTTCCATGAGTTAATCATGAAGGACGGTCGTGTACTTGTGGTTCCATGTAGAAACCAAGATGAACTGATTGGTAGGGCCCGAATTTCCCAGGGAGCCGGGTGGTCCTTGCGGGAAACAGCTTGTTTGGGGAAGTCTTATGCCCAAATGTGGAGCCTAATGTACTTCCACAGACGTGACCTTAGGCTGGCGGCAAACGCTATTTGCTCGGCGGTCCCTTCACATTGGGTTCCAACAAGTCGAACAACCTGGTCCATACACGCCACACATGAGTGGATGACAACAGAAGATATGCTGACAGTCTGGAACAGGGTGTGGATTCAAGAAAACCCATGGATGGAAGACAAAACTCCAGTAGAATCATGGGAGGAAATCCCATATTTGGGGAAGAGAGAAGACCAGTGGTGCGGCTCATTGATTGGGCTAACAAGCAGGGCCACCTGGGCAAAGAACATCCAAACAGCAATAAATCAAGTTAGATCCCTAATAGGCAATGAGGAATACACAGACTACATGCCATCTATGAAAAGATTCAGAAGAGAAGAGGAAGAGGCAGGAGTCTTGTGG
>S56_I
AAACGCGAGAGAAACCGCGTGTCAACTGTGCAGCAGCTGACAAAGAGATTCTCACTTGGAATGCTACAGGGACGAGGACCACTGAAACTGTTCATGGCCCTGGTGGCATTCCTTCGTTTCCTAACAATCCCGCCAACAGCAGGGATATTAAAAAGATGGGGAACAATCAAAAAATCAAAGGCTATCAATGTCTTGAGAGGGTTCAGGAAAGAGATTGGAAGGATGCTGAACATCTTGAACAGGAGACGCAGAACTGCAGGTATAGTTATTATGATGATCCCAACAGTGATGGCGTTCCATTTAACCACACGCAATGGAGAACCACACATGATCGTCAGTAGACAAGAGAAAGGGAAAAGTCTTCTGTTTAAAACAGAGAACGGTGTGAACATGTGCACCCTCATGGCCATGGATCTTGGTGAACTGTGTGAAGACACAATCACTTACAATTGTCCTCTTCTCAGGCAGAATGAACCAGAAGACATAGACTGTTGGTGCAACTCTACGTCTACATGGGTAACTTATGGGACATGCACCGCTACAGGAGAACACAGAAGGGAAAAAAGATCAGTGGCACTCGTTCCACATGTGGGAATGGGACTGGAGACACGAACTGAAACATGGATGTCATCAGAAGGGGCCTGGAAACATGCACAGAGAATTGAAACTTGGGTCTTGAGACATCCAGGCTTCACCATAATGGCAGCACTCCTGGCATACACCATAGGAACGACATATTTCCAAAGAGTCCTGATTTTCATCTTACTGACAGCTGTTGCTCCTTCAATGACAATGCGTTGTATAGGAATATCAAATAGAGACTTTGTGGAAGGGGTTTCAGGAGGAAGCTGGGTTGACATAGTCCTGGAACATGGAAGCTGTGTGACGACGATGGCAAAAAATAAACCAACATTGGATTTTGAACTGATAAAGACAGAAGCGAAACATCCCGCCACTCTAAGGAAGTATTGCATAGAGGCAAAGCTGACCAACACAACAACAGCATCTCGCTGCCCAACACAAGGAGAACCTAGCCTAAATGAAGAACAGGACAAAAGATTTGTCTGCAAACACTCCATGGTAGATAGAGGATGGGGAAATGGATGCGGATTATTTGGAAAGGGAGGTATCGTGACCTGTGCAATGTTCACATGCAAAAAGAACATGGAAGGGAAAATCGTGCAACCAGAAAACTTGGAGTACACCATTGTGATAACACCTCACTCAGGGGAAGAGAATGCAGTCGGAAATGACACAGGAAAACATGGCAAGGAAATTAAAGTAACACCACAGAGTTCCATCACAGAAGCAGAACTAACAGGCTATGGCACTGTCACGATGGAATGCTCTCCGAGAACGGGACTCGACTTCAATGAGATGGTGTTGCTGCAAATGGAAAACAAAGCTTGGCTGGTGCACAGGCAATGGTTCTTAGACCTGCCATTACCATGGCTGCCCGGAGCAGACACACAAGGATCAAATTGGATACAGAAGGAGACATTGGTCACTTTCAAAAATCCCCATGCAAAGAAACAGGATGTTGTTGTTCTAGGATCCCAAGAAGGGGCTATGCACACAGCACTTACAGGGGCCACGGAAATCCAGATGTCATCAGGAAACTTACTGTTCACAGGACATCTTAAATGTAGGCTGAGAATGGACAAACTACAGCTCAAAGGAATGTCATATTCCATGTGTACAGGAAAGTTCAAAGTTGTGAAGGAAATAGCAGAAACACAACATGGAACAATAGTTATCAGAGTACAATATGAAGGGGACGGTTCTCCGTGCAAGATCCCTTTTGAAATAATGGATTTGGAAAAAAGACATGTCTTAGGTCGCTTGATCACAGTCAACCCAATTGTCACAGAAAAAGACAGCCCAGTCAACATAGAAGCAGAACCTCCATTCGGAGACAGCTACATCATTATAGGAGTAGAACCGGGACAACTGAAGCTCAGCTGGTTTAAGAAAGGAAGCTCTATTGGCCAAATGTTTGAGACAACAATGAGAGGAGCGAAGAGAATGGCCATTTTAGGTGACACAGCTTGGGATTTTGGATCCCTGGGAGGAGTGTTCACATCTATAGGAAAGGCCCTCCACCAAGTCTTTGGAGCAATTTATGGGGCTGCCTTCAGTGGGGTTTCATGGACTATGAAAATCCTCATAGGAGTTGTCATCACATGGATAGGAATGAATTCACGTAGCACTTCACTGTCTGTGTCACTAGTATTAGTGGGAGTCGTGACATTGTACTTGGGAGTTATGGTGCAGGCCGATAGTGGTTGCGTTGTGAGCTGGAAAAACAAAGAACTGAAATGTGGCAGCGGGATTTTTATCACAGACAACGTGCATACATGGACAGAACAATATAAATTCCAACCAGAATCCCCTTCAAAGCTGGCTTCAGCTATCCAGAAGGCTCATGAAGAAGGCATTTGTGGAATCCGCTCAGTAACAAGACTGGAGAATCTGATGTGGAAACAAATAACACCAGAACTGAATCACATTCTAACAGAAAATGAGGTAAAGCTGACTATCATGACAGGAGACATTAAAGGAATCATGCAGGCAGGAAAACGATCCCTGCGGCCTCAACCCACTGAGCTGAAGTACTCTTGGAAAGCATGGGGCAAAGCGAAAATGCTCTCCACAGAGCTTCATAACCACACCTTTCTCATTGATGGCCCCGAAACAGCAGAATGCCCCAACACAAATAGAGCTTGGAACTCACTAGAGGTTGAAGACTATGGCTTTGGAGTATTCACCACTAACATATGGCTGAAATTGAAAGAAAGGCAGGATGTATCTTGTGACTCAAAACTCATGTCAGCAGCCATAAAAGACAACAGAGCCGTCCACGCCGACATGGGTTATTGGATAGAAAGCGCACTCAATGACACATGGAAGATTGAGAAAGCCTCCTTTATTGAAGTCAAAAGCTGCCACTGGCCAAAGTCACACACTCTCTGGAGTAATGGAGTGCTAGAAAGTGAGATGATAATTCCAAAGAATTTTGCAGGACCAGTGTCACAACACAATTACAGACCAGGCTATCATACACAAACGGCAGGACCCTGGCATCTAGGCAGGCTTGAGATGGACTTTGATTTCTGCGAAGGAACTACAGTGGTGGTGACTGAAGACTGTGGAAATAGAGGACCCTCCTTAAGAACAACTACTGCTTCTGGAAAACTCATAACAGAATGGTGCTGCCGATCTTGCACATTACCACCGCTAAGGTACAGAGGTGAGGATGGATGCTGGTATGGAATGGAAATCAGACCATTGAAAGAGAAAGAAGAGAACTTGGTCAACTCTTTGGTCACAGCCGGATATGGACAGATTGACAACTTCTCACTAGGAGTCTTGGGAATGGCATTGTTCCTGGAAGAGATGCTTAGAACCCGAGTAGGGACGAAACATGCAATATTACTAGTTGCAGTCTCTTTCGTAACATTGATCACAGGGAACATGTCCTTTCGAGATTTGGGGAGAGTGATGGTCATGGTGGGCGCTACTATGACGGATGACATAGGCATGGGCGTGACCTATCTTGCCCTATTAGCAGCCTTCAAGGTCAGACCAACTTTTGCAGCTGGACTACTCTTAAGAAAGCTGACCTCCAAGGAATTGATGATGACCACCATAGGAATCGTACTCCTCTCTCAGAGCACCATACCAGAGACCATACTTGAACTGACTGACGCGTTGGCTTTGGGGATGATGGTTCTCAAAATAGTAAGAAACATGGAAAAGTATCAACTAGCAGTGACTATCATGGCTATCTTGTGCGTCCCAAATGCAGTGATATTACAAAACGCATGGAAAGTGAGCTGCACAGCACTGGCAGTGGTGTCCGTTTCCCCACTGCTTTTAACATCTTCACAGCAGAAAACGGATTGGATACCACTGGCGTTGACGATCAAAGGCCTTAATCCAACAGCCATTTTCTTAACAACCCTCTCAAGAACTAGCAAGAAAAGGAGCTGGCCACTAAATGAGGCTATTATGGCAGTCGGGATGGTGAGCATTTTAGCCAGTTCTTTCTTAAAGAATGACATTCCCATGACAGGACCACTAGTGGCTGGAGGGCTTCTCACTGTGTGTTACGTGCTCACCGGAAGATCGGCTGATTTGGAACTGGAGAGAGCTGCTGACATAAGATGGGAAGAACAGGCAGAGATATCAGGAAGCAGTCCAATTTTGTCGATAACAATATCGGAAGATGGCAGCATGTCGATAAAAAATGAAGAAGAAGAACAAACACTGACCATACTGATTAGAACAGGACTGCTGGTGATATCAGGACTTTTTCCCGTGTCAATACCAATCACGGCAGCTGCATGGTACCTGTGGGAAGTGAAAAAACAACGAGCCGGAGTATTGTGGGATGTCCCTTCACCTCCACCTGTGGGAAGGGCCGAACTGGAAGATGGAGCCTATAGAATCAAGCAGAAAGGGATTTTGGGATACTCGCAGATAGGAGCCGGAGTCTACAAAGAAGGAACTTTCCACACAATGTGGCATGTCACACGTGGTGCTGTTCTAATGCATAAAGGGAAGAGAATTGAACCATCATGGGCGGACGTCAAGAAGGACCTAATATCGTATGGAGGAGGTTGGAAGCTAGAAGGAGAATGGAAGGAAGGAGAAGAAGTCCAGGTCCTGGCATTAGAGCCTGGAAAGAATCCAAGAGCCGTCCAAACAAAACCCGGTCTTTTTAAAACCAACACTGGGACCATAGGCGCCGTATCTCTGGACTTTTCTCCTGGAACGTCAGGATCTCCAATTGTCGACAAAAAAGGGAAAGTTGTGGGCCTTTATGGCAACGGTGTCGTCACAAGGAGTGGAACATACGTGAGTGCCATAGCCCAGACTGAAAAAAGCATTGAAGACAACCCAGAGATTGAAGATGACATCTTTCGAAAGAAAAGACTGACCATCATGGACCTCCACCCAGGAGCAGGAAAAACAAAGAGATACCTTCCAGCAATAGTCAGAGAAGCCATAAAACGAGGCTTGAGAACACTAATCCTGGCCCCCACTAGAGTTGTGGCGGCTGAAATGGAAGAGGCTCTCAGAGGACTTCCAATAAGATATCAAACCCCAGCTATCAGAGCTGAGCACACTGGACGGGAGATTGTGGATCTAATGTGTCATGCCACATTCACCATGAGGCTACTATCACCAATTAGAGTGCCAAATTACAACCTGATTATCATGGATGAAGCCCATTTCACAGACCCAGCAAGCATAGCGGCTAGAGGATACATCTCAACTCGAGTAGAGATGGGTGAAGCAGCTGGGATTTTCATGACAGCTACCCCTCCTGGAAGCAGAGACCCATTTCCTCAGAGCAACGCACCAATCATGGATGAAGAAAGGGAAATTCCTGAGCGTTCGTGGAACTCTGGACATGAGTGGGTTACGGATTTTAAAGGGAAGACTGTTTGGTTTGTTCCAAGTATAAAAGCAGGAAATGATATAGCAGCTTGCCTGAGAAAGAATGGGAAGAAAGTGATACAACTCAGCAGGAAGACCTTTGATTCTGAATATATCAAGACTAGGACCAATGATTGGGACTTTGTGGTCACGACAGACATTTCAGAAATGGGTGCTAACTTCAAGGCTGAGAGGGTTATAGACCCCAGACGCTGCATGAAACCAGTCATACTAACAGACGGTGAAGAGCGGGTTATCCTGGCAGGACCCATGCCAGTGACCCACTCTAGTGCAGCACAAAGAAGAGGGAGAGTAGGAAGAAATCCAAAAAATGAAAATGACCAGTATATATACATGGGGGAACCTCTGGAAAATGATGAAGACTGCGCACACTGGAAAGAAGCTAAGATGCTTCTAGATAACATCAACACGCCTGAAGGAATCATTCCCAGCATGTTTGAACCAGAGCGTGAGAAGGTCGACGCCATTGATGGTGAATACCGCTTGAGAGGAGAAGCAAGGAAAACATTTGTGGACCTAATGAGAAGAGGAGACCTACCAGTTTGGCTAGCCTACAGAGTGGCAGCTGAAGGTATCAACTACGCAGACAGAAGATGGTGCTTTGATGGAGTCAAGAACAACCAAATCTTGGAAGAAAATGTGGAAGTGGAAATTTGGACAAAAGAAGGAGAAAGGAAGAAATTAAAACCCAGATGGTTAGATGCTAGGGTCTACTCTGACCCACTGGCACTTAAAGAATTCAAGGAATTCGCAGCTGGAAGAAAATCCCTGACCCTGAATCTAATCACCGAGATGGGTAGGCTCCCAACCTTCATGACCCAGAAAGCAAGGAATGCACTGGACAACTTAGCAGTCCTACATACGGCTGAAGCAGGCGGAAGGGCGTACAATCATGCTCTTAGTGAACTGCCGGAGACTCTGGAGACATTGCTCTTACTGACACTTTTGGCCACAGTCACAGGCGGAATCTTCCTGTTCTTGATGAGCGGAAAGGGTATAGGGAAGATGACCCTGGGAATGTGCTGCATAGTCACAGCTAGTATTCTTCTATGGTATGCACAAATACAGCCACATTGGATAGCAGCTTCAATAATACTGGAGTTTTTTCTCATAGTCTTGCTCATTCCAGAACCAGAAAAGCAGAGAACACCCCAAGATAACCAATTAACTTATGTTGTCATAGCCATCCTCACAGTGGTGGCCGCAACCATGGCAAACGAGATGGGTTTCCTGGAAAAAACAAAGAAAGATTTTGGATTGGGAAGCATCACAACCCAGCAACCTGAGAGCAATATCCTGGACATAGATCTACGTCCTGCATCAGCTTGGACTCTATATGCTGTGGCAACAACTTTCATCACACCAATGTTGAGACATAGCATTGAAAATTCCTCAGTGAATGTGTCTCTAACAGCCATTGCCAACCAAGCCACAGTGTTAATGGGTCTTGGGAAAGGATGGCCATTGTCGAAAATGGACATCGGAGTTCCCCTTCTCGCTATCGGATGCTATTCACAAGTCAACCCCATAACCCTCACAGCAGCCCTTCTCTTATTGGTAGCACATTATGCTATCATAGGGCCAGGACTCCAAGCGAAAGCAACCAGAGAGGCTCAGAAAAGAGCAGCAGCGGGCATCATGAAAAACCCAACTGTGGATGGAATAACAGTGATTGACCTAGATCCAATACCATATGATCCAAAGTTTGAAAAGCAGTTGGGACAAGTAATGCTCTTAGTTCTCTGCGTGACTCAAGTATTGATGATGAGGACTACATGGGCCTTATGTGAAGCTCTAACTTTAGCGACCGGGCCCATCTCTACACTGTGGGAAGGAAATCCAGGGAGATTTTGGAATACAACTATTGCAGTGTCAATGGCTAACATTTTTAGAGGGAGTTATCTGGCCGGAGCCGGACTTCTCTTTTCTATCATGAAGAACACGGCCAACACAAGAAGGGGAACTGGCAACACAGGAGAAACGCTTGGAGAGAAATGGAAAAACCGGTTGAATGCATTGGGGAAGAGTGAATTCCAGATCTATAAGAAAAGTGGAATCCAGGAAGTGGATAGAACGTTAGCAAAAGAAGGCATCAAGAGAGGAGAAACGGACCATCACGCTGTGTCGCGAGGCTCAGCGAAACTGAGATGGTTCGTCGAGAGAAACCTTGTCACACCAGAAGGGAAAGTAGTGGACCTTGGCTGCGGCAGGGGGGGCTGGTCATACTATTGTGGGGGACTAAAGAATGTAAAGGAAGTCAAAGGCCTAACAAAAGGAGGACCAGGACACGAAGAACCCATTCCCATGTCAACATATGGTTGGAATCTGGTGCGTCTGCAAAGTGGAGTCGATGTCTTTTTTACTCCGCCAGAAAAGTGTGACACATTGCTGTGTGACATAGGGGAGTCGTCACCAAACCCCACGGTTGAGGCAGGACGAACACTCAGAGTTCTAAACTTAGTGGAAAACTGGCTGAACAATAATACCCAATTTTGCATAAAGGTTCTTAATCCATATATGCCTTCAGTTATAGAAAAAATGGAAGCGCTACAAAGGAAATACGGAGGAGCTTTGGTGAGGAATCCACTCTCACGAAATTCCACACACGAGATGTACTGGGTATCCAATGCTTCCGGGAACATAGTGTCATCAGTGAACATGATTTCAAGAATGTTAATTAACAGATTCACAATGAGACACAAGAAGGCCACATACGAGCCGGATGTTGATCTCGGAAGTGGAACCCGCAACATCGGAATTGAAAGTGAAGTACCAAATCTAGACATAATTGGGAAAAGAATAGAAAAAATAAAACAAGAGCATGAAACATCATGGCACTATGATCAAGACCACCCATACAAAACGTGGGCCTACCATGGCAGCTACGAAACAAAACAGACTGGATCAGCATCATCCATGGTGAACGGAGTGGTTAGGCTGCTAACAAAACCTTGGGACGTCATTCCCATGGTGACACAGATGGCAATGACAGACACGACTCCATTTGGACAACAGCGCGTTTTCAAAGAGAAAGTGGACACGAGAACCCAAGAACCAAAAGGAGGAACGAAAAAACTAATGAAAATCACAGCAGAATGGCTCTGGAAAGAACTAGGAAAGAAAAAGACACCTAGGATGTGCACCAGAGAAGAGTTCACAAGAAAGGTGAGAAGCAATGCAGCCTTAGGTGCCATATTCACTGATGAGAACAAGTGGAAGTCGGCACGTGAAGCTGTTGAAGACAGTGGATTTTGGGAATTGGTTGACAAGGAAAGGAATCTCCATCTTGAAGGAAAGTGTGAGACATGTGTGTATAACATGATGGGAAAGAGAGAGAAGAAGCTAGGGGAGTTCGGCAAAGCAAAAGGCAGCAGAGCCATATGGTACATGTGGCTTGGAGCACGCTTCTTAGAGTTTGAAGCCCTGGGATTCTTGAATGAAGATCACTGGTTTTCCAGAGAGAACTCCCTGAGTGGAGTAGAGGGAGAAGGGCTGCACAAACTAGGCTACATTCTAAGAGACGTGAGTAAGAAAGAAGGAGGAGCAATGTACGCCGATGACACCGCAGGATGGGACACAAGAATCACGCTAGAGGACTTGAAAAATGAAGAAATGGTGACAAACCACATGGAAGGAGAACACAAGAAACTTGCTGAAGCCATTTTCAGATTAACGTACCAAAACAAAGTGGTGCGTGTGCAAAGACCGACATCAAGAGGCACAGTAATGGACATTATATCGAGAAGAGACCAAAGAGGTAGTGGACAAGTTGTCACCTACGGCCTCAATACTTTCACCAACATGGAAGCCCAACTGATCAGACAGATGGAGGGAGAAGGAGTCTTCAAAAGCATCCAGCACCTGACAGCCACAGAAGAAATTGCAGTGAAAAACTGGTTAGTAAGAGTGGGGCGTGAGAGGTTATCAAGAATGGCCATCAGCGGAGATGATTGTGTTGTGAAACCCTTAGATGACAGGTTTGCCAACGCTCTAACAGCTTTAAATGACATGGGAAAGGTCAGGAAAGACATACAACAATGGGAACCTTCAAGAGGATGGAACGATTGGACACAAGTGCCCTTTTGTTCACACCATTTCCATGAGTTAATCATGAAGGACGGTCGTGTACTTGTGGTTCCATGTAGAAACCAAGATGAACTGATTGGTAGGGCCCGAATTTCCCAGGGAGCCGGGTGGTCCTTGCGGGAAACAGCTTGTTTGGGGAAGTCTTATGCCCAAATGTGGAGCCTAATGTACTTCCACAGACGTGACCTTAGGCTGGCGGCAAACGCTATTTGCTCGGCGGTCCCTTCACATTGGGTTCCAACAAGTCGAACAACCTGGTCCATACACGCCACACATGAGTGGATGACAACAGAAGATATGCTGACAGTCTGGAACAGGGTGTGGATTCAAGAAAACCCATGGATGGAAGACAAAACTCCAGTAGAATCATGGGAGGAAATCCCATATTTGGGGAAGAGAGAAGACCAGTGGTGCGGCTCATTGATTGGGCTAACAAGCAGGGCCACCTGGGCAAAGAACATCCAAACAGCAATAAATCAAGTTAGATCCCTAATAGGCAATGAGGAATACACAGACTACATGCCATCTATGAAAAGATTCAGAAGAGAAGAGGAAGAGGCAGGAGTCTTGTGG
>S19_I
AAACGCGAGAGAAACCGCGTGTCAACTGTGCAGCAGCTGACAAAGAGATTCTCACTTGGAATGCTACAGGGACGAGGACCACTGAAACTGTTCATGGCCCTAGTGGCATTCCTCCGTTTCCTAACAATCCCGCCAACAGCAGGGATATTAAAAAGATGGGGAACAATCAAAAAATCAAAAGCTATCAATGTCTTGAGAGGGTTCAGGAAAGAGATTGGAAGGATGCTTAACATCTTGAACAGGAGACGCAGAACTGCAGGTATAATTATTATGATGATCCCAACAGTGATGGCGTTCCATTTAACCACACGCAATGGAGAACCACACATGATCGTCAGTAAACAAGAGAAAGGGAAAAGTCTTCTGTTTAAAACAGAGAACGGTGTGAACATGTGCACCCTCATGGCCATGGATCTTGGTGAACTGTGTGAAGACACAATCACTTACAATTGTCCTCTTCTCAGGCAGAATGAACCAGAAGACATAGACTGTTGGTGCAACTCCACGTCTACATGGGTAACTTATGGGACATGCACCACCACAGGAGAACACAGAAGGGAAAAAAGATCAGTGGCACTCGTTCCACATGTGGGAATGGGACTGGAGACACGAACTGAAACATGGATGTCATCAGAAGGGGCCTGGAAACATGCACAGAGAATTGAAACTTGGGTCTTGAGACATCCAGGCTTCACCATAATGGCAGCATTCCTGGCATACACCATAGGAACGACATATTTCCAAAGAGTCCTGATTTTCATCTTACTGACAGCTGTTGCTCCTTCAATGACAATGCGTTGTATAGGAATATCAAATAGAGACTTTGTGGAAGGGGTTTCAGGAGGAAGCTGGGTTGACATAGTCCTGGAACATGGAAGCTGTGTGACGACGATGGCAAAAAATAAACCAACATTGGATTTTGAACTGATAAAGACAGAAGCGAAACATCCCGCCACTCTAAGGAAGTATTGCATAGAGGCAAAGCTGACCAACACAACAACAGCATCTCGCTGCCCAACACAAGGAGAACCTAGCCTAAATGAAGAACAGGACAAAAGATTTGTCTGCAAACACTCCATGGTAGATAGAGGATGGGGAAATGGATGCGGATTATTTGGAAAGGGAGGTATCGTGACCTGTGCAATGTTCACATGCAAAAAGAACATGGAAGGGAAAATCGTACAACCAGAAAACTTGGAGTACACCATTGTGATAACACCTCACTCAGGGGAAGAGAATGCAGTCGGAAATGACACAGGAAAACACGGCAAGGAAATTAAAGTAACACCACAGAGTTCCATCACAGAAGCAGAACTAACAGGCTATGGCACTGTCACGATGGAATGCTCTCCGAGAACGGGACTCGACTTCAATGAGATGGTGTTGCTGCAAATGGAAAACAAGGCTTGGCTGGTGCACAGGCAATGGTTTTTAGACCTGCCATTACCATGGCTGCCCGGAGCAGACACACAAGGATCAAATTGGATACAGAAGGAGACATTGGTCACTTTCAAAAATCCCCATGCAAAGAAACAGGATGTTGTTGTTCTAGGATCCCAAGAAGGGGCTATGCACACAGCACTTACAGGGGCCACGGAAATCCAGATGTCATCAGGAAACTTACTGTTCACAGGACATCTTAAATGTAGGCTGAGAATGGACAAACTACAGCTCAAAGGAATGTCATATTCCATGTGTACAGGAAAGTTCAAAGTTGTGAAGGAAATAGCAGAAACACAACATGGAACAATAGTTATTAGAGTACAATATGAAGGGGATGGTTCTCCGTGCAAGATCCCTTTTGAAATAATGGATTTGGAAAAAAGACATGTCTTAGGTCGCTTGATCACAGTCAACCCAATTGTCACAGAAAAAGACAGCCCAGTCAACATAGAAGCAGAACCTCCATTCGGAGACAGCTACATCATTATAGGAGTAGAACCGGGACAACTGAAGCTCAGCTGGTTTAAGAAAGGAAGCTCTATTGGCCAAATGTTTGAGACAACAATGAGAGGAGCGAAGAGAATGGCCATTTTAGGTGACACAGCTTGGGATTTTGGATCCCTGGGAGGAGTGTTCACATCTATAGGAAAGGCCCTCCACCAAGTCTTTGGAGCAATCTATGGGGCTGCCTTCAGTGGGGTTTCATGGACTATGAAAATCCTCATAGGAGTTGTCATCACATGGATAGGAATGAATTCACGTAGTACTTCACTGTCTGTGTCACTAGTATTAGTGGGAGTCGTGACATTGTACTTGGGAGTTATGGTGCAGGCCGATAGTGGTTGCGTTGTGAGCTGGAAAAACAAAGAACTGAAATGTGGCAGCGGGATTTTTATCACAGACAACGTGCATACATGGACAGAACAATATAAATTCCAACCAGAATCCCCTTCAAAGCTGGCTTCAGCTATCCAGAAGGCTCATGAAGAAGGCATTTGTGGAATCCGCTCAGTAACAAGACTGGAGAATCTGATGTGGAAACAAATAACACCAGAACTGAATCACATTCTAACAGAAAATGAGGTAAAGTTGACTATCATGACAGGAGACATTAAAGGAATCATGCAGGCAGGAAAACGATCCCTGCGGCCTCAACCCACTGAGCTGAAGTACTCTTGGAAAGCATGGGGCAAAGCGAAAATGCTCTCCACAGAGCTTCATAACCACACCTTTCTCATTGATGGCCCCGAAACAGCAGAATGTCCCAACACAAATAGAGCTTGGAACTCACTAGAGGTTGAAGACTATGGCTTTGGAGTATTCACCACTAACATATGGCTGAAATTGAAAGAAAGGCAGGATATATCTTGTGACTCAAAACTCATGTCAGCAGCCATAAAAGACAACAGAGCCGTCCACGCCGACATGGGCTATTGGATAGAAAGCGCACTCAATGACACATGGAAGATTGAGAAAGCCTCCTTTATTGAAGTCAAAAGCTGCCACTGGCCAAAGTCACACACTCTCTGGAGTAATGGAGTGCTAGAAAGTGAGATGATAATTCCAAAGAATTTTGCAGGACCAGTGTCACAACACAATTACAGACCAGGCTATCATACACAAACGGCAGGACCCTGGCATCTAGGCAGGCTTGAGATGGACTTTGATTTCTGCGAAGGAACTACAGTGGTGGTGACTGAAGACTGTGGAAATAGAGGACCCTCCTTAAGAACAACTACTGCTTCTGGAAAACTCATAACAGAATGGTGCTGCCGATCTTGCACATTACCACCGCTAAGGTACAGAGGTGAGGATGGATGCTGGTATGGAATGGAAATCAGACCATTGAAAGAGAAAGAAGAGAACTTGGTCAACTCTTTGGTCACAGCCGGACATGGACAGATTGACAACTTCTCACTAGGAGTCTTGGGAATGGCATTGTTCCTGGAAGAGATGCTTAGAACCCGAGTAGGGACGAAACATGCAATATTACTAGTTGCAGTCTCTTTCGTGACATTGATCACAGGGAACATGTCCTTTCGAGATTTGGGGAGAGTGATGGTCATGGTGGGCGCTACTATGACGGATGACATAGGCATGGGCGTGACCTATCTTGCCCTATTAGCAGCCTTCAAGGTCAGACCAACTTTTGCAGCTGGACTACTCTTAAGAAAGCTGACCTCCAAGGAATTGATGATGACCACCATAGGAATCGTACTCCTCTCTCAGAGCACCATACCAGAGACCATACTTGAACTGACTGACGCGTTGGCCTTGGGGATGATGGTTCTCAAAATAGTAAGAAACATGGAAAAGTATCAACTAGCAGTGACTATCATGGCTATCTTGTGCGTCCCAAATGCAGTGATATTACAAAACGCATGGAAAGTGAGCTGCACAGCACTGGCAGTGGTGTCCGTTTCCCCACTGCTTTTAACATCTTCACAGCAGAAAACGGATTGGATACCACTGGCGTTGACGATCAAAGGCCTTAATCCAACAGCCATTTTCTTAACAACCCTCTCAAGAACTAGCAAGAAAAGGAGCTGGCCACTAAATGAGGCTATTATGGCAGTCGGGATGGTGAGCATTTTAGCCAGTTCTTTCTTAAAGAATGACATTCCCATGACAGGACCACTAGTGGCTGGAGGGCTTCTCACTGTGTGTTACGTGCTCACTGGAAGATCGGCTGATTTGGAACTGGAGAGAGCTGCTGACATAAGATGGGAAGAACAGGCAGAGATATCAGGAAGCAGTCCAATTTTGTCGATAACAATATCGGAAGATGGCAGCATGTCGATAAAAAATGAAGAAGAAGAACAAACACTGACCATACTGATTAGAACAGGACTGCTGGTGATATCAGGACTTTTTCCCGTGTCCATACCAATCACGGCAGCTGCATGGTACCTGTGGGAAGTGAAAAAACAACGAGCCGGAGTATTGTGGGATGTCCCTTCACCTCCACCTGTGGGAAGGGCCGAACTGGAAGATGGAGCCTATAGAATCAAGCAGAAAGGGATTTTGGGATACTCGCAGATAGGAGCCGGAGTCTACAAAGAAGGAACTTTCCACACAATGTGGCATGTCACACGTGGTGCTGTTCTAATGCATAAAGGGAAGAGAATTGAACCATCATGGGCAGACGTCAAGAAGGACCTAATATCGTATGGAGGAGGTTGGAAGCTAGAAGGAGAATGGAAGGAAGGAGAAGAAGTCCAGGTCCTGGCATTAGAGCCTGGAAAGAATCCAAGAGCCGTCCAAACAAAACCCGGTCTTTTCAAAACCAACACTGGGACCATAGGCGCCGTATCTCTGGACTTTTCTCCTGGAACGTCAGGATCTCCAATTGTCGACAAAAAAGGAAAAGTTGTGGGCCTTTATGGCAACGGTGTCGTCACAAGGAGTGGAACATACGTGAGTGCCATAGCCCAGACTGAAAAAAGCATTGAAGACAACCCAGAGATTGAAGATGACATCTTTCGAAAGAAAAGACTGACCATCATGGACCTCCACCCAGGAGCAGGAAAAACAAAGAGATACCTTCCAGCAATAGTCAGAGAAGCCATAAAACGAGGCTTGAGAACACTAATCCTGGCCCCCACTAGAGTTGTGGCGGCTGAAATGGAAGAGGCTCTCAGAGGACTTCCAATAAGATATCAAACCCCAGCTATCAGAGCTGAGCATACTGGACGGGAGATTGTGGATCTAATGTGTCACGCCACATTCACCATGAGGCTACTATCACCAATTAGAGTGCCAAATTACAACCTGATTATCATGGATGAAGCCCATTTCACAGACCCAGCAAGCATAGCGGCTAGAGGATACATCTCAACTCGAGTAGAGATGGGTGAAGCAGCTGGGATTTTCATGACAGCTACCCCTCCTGGAAGCAGAGACCCATTTCCTCAGAGCAACGCACCAATCATGGATGAAGAAAGGGAAATTCCTGAGCGTTCGTGGAACTCTGGACATGAGTGGGTTACGGATTTTAAAGGGAAGACTGTTTGGTTTGTTCCAAGTATAAAAGCAGGAAATGATATAGCAGCTTGCCTGAGAAAGAATGGGAAGAAAGTGATACAACTCAGCAGGAAGACCTTTGATTCTGAATATATCAAGACTAGGACCAATGATTGGGACTTTGTGGTCACGACAGACATTTCAGAAATGGGTGCTAACTTCAAGGCTGAGAGGGTTATAGACCCCAGACGCTGCATGAAACCAGTCATACTAACAGACGGTGAAGAACGGGTTATCCTGGCAGGACCCATGCCAGTGACCCACTCTAGTGCAGCACAAAGAAGAGGGAGAGTAGGAAGAAATCCAAAAAATGAAAATGACCAGTATATATACATGGGGGAACCTCTGGAAAATGATGAAGACTGCGCACACTGGAAAGAAGCTAAGATGCTTCTAGATAACATCAACACGCCTGAAGGAATCATTCCCAGCATGTTTGAACCAGAGCGTGAGAAGGTCGACGCCATCGATGGTGAATACCGATTGAGAGGAGAAGCGAGGAAAACATTTGTGGACCTAATGAGAAGAGGAGACCTACCAGTTTGGCTAGCCTACAGAGTGGCAGCTGAAGGTATCAACTACGCAGACAGAAGATGGTGCTTTGATGGAGTCAAGAACAACCAAATCTTGGAAGAAAATGTGGAAGTGGAAATTTGGACAAAAGAAGGAGAAAGGAAGAAATTAAAACCCAGATGGTTAGATGCTAGGATCTACTCTGACCCACTGGCACTTAAAGAATTCAAGGAATTCGCAGCTGGAAGAAAATCCCTGACCCTGAATCTAATCACCGAGATGGGTAGGCTCCCAACCTTCATGACCCAGAAAGCAAGGAATGCATTGGACAACTTAGCAGTCCTACACACGGCTGAAGCAGGCGGAAGGGCGTACAATCATGCTCTTAGTGAACTGCCGGAGACTCTGGAGACATTGCTTTTACTGACACTTTTGGCCACAGTCACAGGCGGAATCTTCCTGTTCTTGATGAGCGGAAAGGGTATAGGGAAGATGACCCTGGGAATGTGCTGCATAGTCACAGCTAGTATTCTTCTATGGTATGCACAAATACAGCCACATTGGATAGCAGCTTCAATAATACTGGAGTTTTTTCTCATAGTCTTGCTCATTCCAGAACCAGAAAAGCAGAGAACACCCCAAGATAACCAATTAACTTATGTTGTCATAGCCATCCTTACAGTGGTGGCCGCAACCATGGCAAACGAGATGGGTTTCCTGGAAAAAACAAAGAAAGATTTTGGATTGGGAAGCATCACAACCCAGCAACCTGAGAGCAACATCCTGGACATAGATCTACGTCCTGCATCAGCTTGGACTCTATATGCTGTGGCAACAACTTTCATCACACCAATGTTGAGACATAGCATTGAAAATTCCTCAGTGAATGTGTCTCTAACAGCCATTGCCAACCAAGCCACAGTGTTAATGGGTCTTGGGAAAGGATGGCCATTGTCGAAAATGGACATCGGAGTTCCCCTTCTCGCTATCGGATGCTATTCACAAGTCAACCCCATAACCCTCACAGCAGCCCTTCTCTTATTGGTAGCACATTATGCTATCATAGGGCCAGGACTCCAAGCGAAAGCAACCAGAGAGGCTCAGAAAAGAGCAGCAGCGGGCATCATGAAAAACCCAACTGTGGATGGAATAACAGTGATTGACCTAGATCCAATACCATATGATCCAAAGTTTGAAAAGCAGTTGGGACAAGTAATGCTCTTAGTCCTCTGCGTGACTCAAGTGTTGATGATGAGGACTACATGGGCTTTATGTGAAGCTCTAACTTTAGCGACCGGGCCCATCTCTACACTGTGGGAAGGAAATCCAGGGAGATTTTGGAATACAACTATTGCAGTGTCAATGGCTAACATTTTTAGAGGGAGTTATCTGGCCGGAGCCGGACTTCTCTTTTCTATCATGAAGAACACGGCCAACACAAGAAGGGGAACTGGCAACACAGGAGAAACGCTTGGAGAGAAATGGAAAAACCGGTTGAATGCTTTGGGGAAGAGTGAATTCCAGATCTATAAGAAAAGTGGAATCCAGGAAGTGGATAGAACGTTAGCAAAAGAAGGCATCAAGAGAGGAGAAACGGACCATCACGCTGTGTCGCGAGGCTCAGCGAAACTGAGATGGTTCGTCGAGAGAAACCTTGTCACACCAGAAGGGAAAGTAGTGGACCTTGGCTGCGGCAGGGGGGGCTGGTCATACTATTGTGGGGGACTAAAGAATGTGAAGGAAGTCAAAGGCCTAACAAAAGGAGGACCAGGACATGAAGAACCCATTCCCATGTCAACATATGGTTGGAATCTGGTGCGTCTGCAAAGTGGAGTCGATGTCTTTTTTACTCCGCCAGAAAAGTGTGACACATTGCTGTGTGACATAGGGGAGTCGTCACCAAACCCCACGGTTGAGGCAGGACGAACACTCAGAGTTCTAAACTTAGTGGAAAACTGGCTGAACAATAATACCCAATTTTGCATAAAGGTTCTTAATCCATATATGCCTTCAGTTATAGAAAAAATGGAAGCGCTACAAAGGAAATACGGAGGAGCTTTGGTGAGGAATCCACTCTCACGAAATTCCACACACGAGATGTACTGGGTATCCAATGCTTCCGGGAACATAGTGTCATCAGTGAACATGATTTCAAGGATGTTGATTAACAGATTCACAATGAGACACAAGAAGGCCACATACGAGCCGGATGTTGATCTCGGAAGTGGAACCCGCAACATCGGAATTGAAAGTGAAGTACCAAATCTAGACATAATTGGGAAAAGAATAGAAAAAATAAAACAAGAGCATGAAACATCATGGCACTATGATCAAGACCACCCATACAAAACGTGGGCCTACCATGGCAGCTACGAAACAAAACAGACTGGATCAGCATCATCCATGGTGAACGGAGTGGTTAGGCTGCTAACAAAACCTTGGGACGTCATTCCCATGGTGACACAGATGGCAATGACAGACACGACTCCATTTGGACAACAGCGCGTTTTCAAAGAGAAAGTGGACACGAGAACCCAAGAACCAAAAGAAGGCACGAAAAAACTAATGAAAATCACAGCAGAATGGCTCTGGAAAGAACTAGGAAAGAAAAAGACACCTAGGATGTGCACCAGAGAAGAATTCACAAGAAAGGTGAGAAGCAATGCAGCCTTAGGTGCCATATTCACTGATGAGAACAAGTGGAAGTCGGCACGTGAAGCTGTTGAAGACAGTGGATTTTGGGAATTGGTTGACAAGGAAAGGAATCTCCATCTTGAAGGAAAGTGTGAGACATGTGTGTATAACATGATGGGAAAGAGAGAGAAGAAGCTAGGGGAGTTCGGCAAAGCAAAAGGCAGCAGAGCCATATGGTACATGTGGCTTGGAGCACGCTTCTTAGAGTTTGAAGCCCTGGGATTCTTGAATGAAGATCACTGGTTTTCCAGAGAGAACTCCCTGAGTGGAGTAGAAGGAGAAGGGCTGCACAAACTAGGCTACATTCTAAGAGACGTGGGTAAGAAAGAAGGAGGAGCAATGTACGCCGATGACACCGCAGGATGGGACACAAGAATCACGCTAGAGGACTTGAAAAATGAAGAAAAGGTGACAAACCACATGGAAGGAGAACATAAGAAACTTGCTGAAGCCATTTTCAGATTAACGTACCAAAACAAAGTGGTGCGTGTGCAAAGACCGACATCAAGAGGCACAGTAATGGACATTATATCGAGAAGAGACCAAAGAGGTAGTGGACAAGTTGTCACCTACGGCCTCAATACTTTCACCAACATGGAAGCCCAACTGATCAGACAGATGGAGGGAGAAGGAGTCTTCAAAAGCATCCAGCATCTGACAGCCACAGAAGAAATTGCAGTGAAAAACTGGTTAGTAAGAGTGGGGCGTGAGAGGTTATCAAGAATGGCCATCAGCGGAGATGATTGTGTTGTGAAACCCTTAGATGACAGGTTTGCAAACGCTCTAACAGCTTTAAATGACATGGGAAAGGTCAGGAAAGACATACAACAATGGGAACCTTCAAGAGGATGGAACGACTGGACACAAGTGCCCTTTTGTTCACACCATTTCCATGAGTTAATCATGAAGGACGGTCGTGTACTTGTGGTTCCATGTAGAAACCAAGATGAACTGATTGGTAGGGCCCGAATTTCCCAGGGAGCCGGGTGGTCCTTGCGGGAAACAGCTTGTTTGGGGAAGTCTTACGCCCAAATGTGGAGCCTAATGTACTTCCACAGACGTGACCTTAGGCTGGCGGCAAACGCTATTTGCTCGGCGGTCCCTTCACATTGGGTTCCAACAAGTCGAACAACCTGGTCCATACACGCCACACATGAGTGGATGACAACAGAAGACATGCTGACAGTCTGGAACAGGGTGTGGATTCAAGAAAACCCATGGATGGAAGACAAAACTCCAGTAGAATCATGGGAGGAAATCCCATATTTGGGGAAGAGAGAAGACCAGTGGTGCGGCTCATTGATTGGGCTAACAAGCAGGGCCACCTGGGCAAAGAACATCCAAACAGCAATAAATCAAGTTAGATCCCTAATAGGCAATGAGGAATACACAGACTACATGCCATCTATGAAAAGATTCAGAAGAGAAGAGGAAGAGGCAGGAGTCTTGTGG
>S24_I
AAACGCGAGAGAAACCGCGTGTCAACTGTGCAGCAGCTGACAAAGAGATTCTCACTTGGAATGCTACAGGGACGAGGACCACTGAAACTGTTCATGGCCCTAGTGGCGTTCCTTCGTTTCCTAACAATCCCGCCAACAGCAGGGATATTAAAAAGATGGGGAACAATCAAAAAATCAAAGGCTATCAATGTCTTGAGAGGGTTCAGGAAAGAGATTGGAAGGATGCTGAACATCTTGAACAGGAGACGCAGAACTGCAGGTATAATTATTATGATGATCCCAACAGTGATGGCGTTCCATTTAACCACACGCAATGGAGAACCACACATGATCGTCAGTAGACAAGAGAAAGGGAAAAGTCTTCTGTTTAAAACAGAGAACGGTGTGAACATGTGCACCCTCATGGCCATGGATCTTGGTGAACTGTGTGAAGACACAATCACTTACAATTGTCCTCTTCTCAGGCAGAATGAACCAGAAGACATAGACTGTTGGTGCAACTCCACGTCTACATGGGTAACTTATGGGACATGCACCGCTACAGGAGAACACAGAAGGGAAAAAAGATCAGTGGCACTCGTTCCACATGTGGGAATGGGACTGGAGACACGAACTGAAACATGGATGTCATCAGAAGGGGCCTGGAAACATGCACAGAGAATTGAAACTTGGGTCTTGAGACATCCAGGCTTCACCATAATGGCAGCATTCCTGGCATACACCATAGGAACGACATATTTCCAAAGAGTCCTGATTTTCATCTTACTGACAGCTGTTGCTCCTTCAATGACAATGCGTTGTATAGGAATATCAAATAGAGACTTTGTGGAAGGGGTTTCAGGAGGAAGCTGGGTTGACATAGTCCTGGAACATGGAAGCTGTGTGACGACGATGGCAAAAAATAAACCAACATTGGATTTTGAACTGATAAAGACAGAAGCGAAACATCCCGCCACTCTAAGGAAGTATTGCATAGAGGCAAAGCTGACCAACACAACAACAGCATCTCGCTGCCCAACACAAGGAGAACCTAGCCTAAATGAAGAACAGGACAAAAGATTTGTCTGCAAACACTCCATGGTAGATAGAGGATGGGGAAATGGATGCGGATTATTTGGAAAGGGAGGTATCGTGACCTGTGCAATGTTCACATGCAAAAAGAACATGGAAGGGAAAATCGTACAACCAGAAAACTTGGAGTACACCATTGTGATAACACCTCACTCAGGGGAAGAGAATGCAGTCGGAAATGACACAGGAAAACACGGCAAGGAAATTAAAGTAACACCACAGAGTTCCATCACAGAAGCAGAACTAGCAGGCTATGGCACTGTCACGATGGAATGCTCTCCGAGAACGGGACTCGACTTCAATGAGATGGTGTTGCTGCAAATGGAAAACAAGGCTTGGCTGGTGCATAGGCAATGGTTTTTAGACCTGCCATTACCATGGCTGCCCGGAGCAGACACACAAGGATCAAATTGGATACAGAAGGAGACATTGGTCACTTTCAAAAATCCCCATGCAAAGAAACAGGATGTTGTTGTTCTAGGATCCCAAGAAGGGGCTATGCACACAGCACTTACAGGGGCCACGGAAATCCAGATGTCATCAGGAAACTTACTGTTCACAGGACATCTTAAATGTAGGCTGAGAATGGACAAACTACAGCTCAAAGGAATGTCATATTCCATGTGTACAGGAAAGTTCAAAGTTGTGAAGGAAATAGCAGAAACACAACATGGAACAATAGTTATTAGAGTACAATATGAAGGGGACGGTTCTCCGTGCAAGATCCCTTTTGAAATAATGGATTTGGAAAAAAGACATGTCTTAGGTCGCTTGATCACAGTCAACCCAATTGTCACAGAAAAAGACAGCCCAGTCAACATAGAAGCAGAACCTCCATTCGGAGACAGCTACATCATTATAGGAGTAGAACCGGGACAACTGAAGCTCAGCTGGTTTAAGAAAGGAAGCTCTATAGGCCAAATGTTTGAGACAACAATGAGAGGAGCGAAGAGAATGGCCATTTTAGGTGACACAGCTTGGGATTTTGGATCCTTGGGAGGAGTGTTCACATCTATAGGAAAGGCCCTCCACCAAGTCTTTGGAGCAATCTATGGGGCTGCCTTCAGTGGGGTTTCATGGACTATGAAAATCCTCATAGGAGTTGTCATCACATGGATAGGAATGAATTCACGTAGCACTTCACTGTCTGTGTCACTAGTATTAGTAGGAGTCGTGACATTGTACTTGGGAGTTATGGTGCAGGCCGATAGTGGTTGCGTTGTGAGCTGGAAAAACAAAGAACTGAAATGTGGCAGCGGGATTTTTATCACAGACAACGTGCATACATGGACAGAACAATATAAATTCCAACCAGAATCCCCTTCAAAGCTGGCTTCAGCTATCCAGAAGGCTCATGAAGAAGGCATTTGTGGAATCCGCTCAGTAACAAGACTGGAGAATCTGATGTGGAAACAAATAACACCAGAACTGAATCACATTCTAACAGAAAATGAGGTAAAGTTGACTATCATGACAGGAGACATTAAAGGAATCATGCAGGCAGGAAAACGATCCCTGCGGCCTCAACCCACTGAGCTGAAGTACTCTTGGAAAGCATGGGGCAAAGCGAAAATGCTCTCCACAGAGCTTCATAACCACACCTTTCTCATTGATGGCCCCGAAACAGCAGAATGTCCCAACACAAATAGAGCTTGGAACTCACTAGAGGTTGAAGACTATGGCTTTGGAGTATTCACCACTAACATATGGCTGAAATTGAAAGAAAGGCAGGATGTATCTTGTGACTCAAAACTCATGTCAGCAGCCATAAAAGACAACAGAGCCGTCCACGCCGACATGGGCTATTGGATAGAAAGCGCACTCAATGACACATGGAAGATTGAGAAAGCTTCCTTTATTGAAGTCAAAAGCTGCCACTGGCCAAAGTCACACACTCTCTGGAGTAATGGAGTGCTAGAAAGTGAGATGATAATTCCAAAGAATTTTGCAGGACCAGTGTCACAACACAATTACCGACCAGGCTATCATACACAAACGGCAGGACCCTGGCATCTAGGCAGGCTTGAGATGGACTTTGATTTCTGCGAAGGAACTACAGTGGTGGTGACTGAAGACTGTGGAAATAGAGGACCCTCCTTAAGAACAACTACTGCTTCTGGAAAACTCATAACAGAATGGTGCTGCCGATCTTGCACATTACCACCGCTAAGGTACAGAGGTGAGGATGGATGCTGGTATGGAATGGAAATCAGACCATTGAAAGAGAAAGAAGAGAACTTGGTCAACTCTTTGGTCACAGCCGGACATGGACAGATTGACAACTTCTCACTAGGAGTCTTGGGAATGGCATTGTTCCTGGAAGAGATGCTTAGAACCCGAGTAGGGACGAAACATGCAATATTACTAGTTGCAGTCTCTTTCGTGACATTGATCACAGGGAACATGTCCTTTCGAGATTTGGGGAGAGTGATGGTCATGGTGGGCGCTACTATGACGGATGACATAGGCATGGGCGTGACCTATCTTGCCCTATTAGCAGCCTTCAAGGTCAGACCAACTTTTGCAGCTGGACTACTCTTAAGAAAGCTGACCTCCAAGGAATTGATGATGACCACCATAGGAATCGTACTCCTCTCTCAGAGCACCATACCAGAGACCATACTTGAACTGACTGACGCGTTGGCCTTGGGGATGATGGTTCTCAAAATAGTAAGAAACATGGAAAAGTATCAACTAGCAGTGACTATCATAGCTATCTTGTGCGTCCCAAATGCAGTGATATTACAAAACGCATGGAAAGTGAGCTGCACAGCACTGGCAGTGGTGTCCGTTTCCCCACTGCTTTTAACATCTTCACAGCAGAAAACGGATTGGATACCACTGGCGTTGACGATCAAAGGCCTTAATCCAACAGCCATTTTCTTAACAACCCTCTCAAGAACTAGCAAGAAAAGGAGCTGGCCACTAAATGAGGCTATTATGGCAGTCGGGATGGTGAGCATTTTAGCCAGTTCTTTCTTAAAGAATGACATTCCCATGACAGGACCACTAGTGGCTGGAGGGCTTCTCACTGTGTGTTACGTGCTCACTGGAAGATCGGCTGATTTGGAACTGGAGAGAGCTGCTGATATAAGATGGGAAGAACAGGCAGAGATATCAGGAAGCAGTCCAATTTTGTCGATAACAATATCGGAAGATGGCAGCATGTCGATAAAAAATGAAGAAGAAGAACAAACACTGACCATACTGATTAGAACAGGACTGCTGGTGATATCAGGACTTTTTCCCGTGTCAATACCAATCACGGCAGCTGCATGGTACCTGTGGGAAGTGAAAAAACAACGAGCCGGAGTATTGTGGGATGTCCCTTCACCTCCACCTGTGGGAAGGGCCGAACTGGAAGATGGAGCCTATAGAATCAAGCAGAAAGGGATTTTGGGATACTCGCAGATAGGAGCCGGAGTCTACAAAGAAGGAACTTTCCACACAATGTGGCATGTCACACGTGGTGCTGTTCTAATGCATAAAGGGAAGAGAATTGAACCATCATGGGCGGACGTCAAGAAGGACCTAATATCGTATGGAGGAGGTTGGAAGCTAGAAGGAGAATGGAAGGAAGGAGAAGAAGTCCAAGTCCTGGCATTAGAGCCTGGAAAGAATCCAAGAGCCGTCCAAACAAAACCCGGTCTTTTCAAAACCAACACTGGGACCATAGGCGCCGTATCTCTGGACTTTTCTCCTGGAACGTCAGGATCTCCAATTGTCGACAAAAAAGGAAAAGTTGTAGGCCTTTATGGCAACGGTGTCGTCACAAGGAGTGGAACATACGTGAGTGCCATAGCCCAGACTGAAAAAAGCATTGAAGACAACCCAGAGATTGAAGATGACATCTTTCGAAAGAAAAGACTGACCATCATGGACCTCCACCCAGGAGCAGGAAAAACAAAGAGATACCTTCCAGCAATAGTCAGAGAAGCCATAAAGCGAGGCTTGAGAACACTAATCCTGGCCCCCACTAGAGTTGTGGCGGCTGAAATGGAAGAGGCTCTCAGAGGACTTCCAATAAGATATCAAACCCCAGCTATCAGAGCTGAGCATACTGGACGGGAGATTGTGGATCTAATGTGTCACGCCACATTCACCATGAGGCTACTATCACCAATTAGAGTGCCAAATTACAACCTGATTATCATGGATGAAGCCCATTTCACAGACCCAGCAAGCATAGCGGCTAGAGGATACATCTCAACTCGAGTAGAGATGGGTGAAGCAGCTGGGATTTTCATGACAGCTACCCCTCCTGGAAGCAGAGACCCATTTCCTCAGAGCAACGCACCAATCATGGATGAAGAAAGGGAAATTCCTGAGCGTTCGTGGAACTCTGGACATGAGTGGGTTACGGATTTTAAAGGGAAGACTGTTTGGTTTGTTCCAAGTATAAAAGCAGGAAATGATATAGCAGCTTGCCTGAGAAAGAATGGGAAGAAAGTGATACAACTCAGCAGGAAGACCTTTGATTCTGAATATATCAAGACTAGGACCAATGATTGGGACTTTGTGGTCACGACAGACATTTCAGAAATGGGTGCCAACTTCAAGGCTGAGAGGGTTATAGACCCCAGACGCTGCATGAAACCAGTCATACTAACAGACGGTGAAGAGCGGGTTATCCTGGCAGGACCCATGCCAGTGACCCACTCTAGTGCAGCACAAAGAAGAGGGAGAGTAGGAAGAAATCCAAAAAATGAAAATGACCAGTATATATACATGGGGGAACCTCTGGAAAATGATGAAGACTGCGCACACTGGAAAGAAGCTAAGATGCTTCTAGATAACATCAACACGCCTGAAGGAATCATTCCCAGCATGTTTGAACCAGAGCGTGAGAAGGTCGACGCCATTGATGGTGAATACCGCTTGAGAGGAGAAGCGAGGAAAACATTTGTGGACCTAATGAGAAGAGGAGACCTACCAGTTTGGCTAGCCTACAGAGTGGCAGCTGAAGGTATCAACTACGCAGACAGAAGATGGTGCTTTGATGGAGTCAAGAACAACCAAATCTTGGAAGAAAATGTGGAAGTGGAAATTTGGACAAAAGAAGGAGAAAGGAAGAAATTAAAACCCAGATGGTTAGATGCTAGGATCTACTCTGACCCACTGGCACTTAAAGAATTCAAGGAATTCGCAGCTGGAAGAAAATCCCTGACCCTGAATCTAATCACCGAGATGGGTAGGCTCCCAACCTTCATGACCCAGAAAGCAAGGAATGCATTGGACAACTTAGCAGTCCTACACACGGCTGAAGCAGGCGGAAGGGCGTACAATCATGCTCTTAGTGAACTGCCGGAGACTCTGGAGACATTGCTTTTACTGACACTTTTGGCCACAGTCACAGGCGGAATCTTCCTGTTCTTGATGAGCGGAAAGGGTATAGGGAAGATGACCCTGGGAATGTGCTGCATAGTCACAGCTAGTATTCTTCTATGGTATGCACAAATACAGCCACATTGGATAGCAGCTTCAATAATACTGGAGTTTTTTCTCATAGTCTTGCTCATTCCAGAACCAGAAAAGCAGAGAACACCCCAAGATAACCAATTAACTTATGTTGTCATAGCCATCCTTACAGTGGTGGCCGCAACCATGGCAAACGAGATGGGCTTCCTGGAAAAAACAAAGAAAGATTTTGGATTGGGAAGCATCACAACCCAGCAACCTGAGAGCAACATCCTGGACATAGATCTACGTCCTGCATCAGCTTGGACTCTATATGCTGTGGCAACAACTTTCATCACACCAATGTTGAGACATAGCATTGAAAATTCCTCAGTGAATGTGTCTCTAACAGCCATTGCCAACCAAGCCACAGTGTTAATGGGTCTTGGGAAAGGATGGCCATTGTCGAAAATGGACATCGGAGTTCCCCTTCTTGCCATCGGATGCTATTCACAAGTCAACCCCATAACCCTCACAGCAGCCCTTCTCTTATTGGTAGCACATTATGCTATCATAGGGCCAGGACTCCAAGCGAAAGCAACCAGAGAGGCTCAGAAAAGAGCAGCAGCGGGCATCATGAAAAACCCAACTGTGGATGGAATAACAGTGATTGACCTAGATCCAATACCATATGATCCAAAGTTTGAAAAGCAGTTGGGACAAGTAATGCTCTTAGTCCTCTGCGTGACTCAAGTGTTGATGATGAGGACTACATGGGCTTTATGTGAAGCTCTAACTTTAGCGACCGGGCCCATCTCTACACTGTGGGAAGGAAATCCAGGGAGATTTTGGAATACAACTATTGCAGTGTCAATGGCTAACATTTTTAGAGGGAGTTATCTGGCCGGAGCCGGACTTCTCTTTTCTATCATGAAGAACACGGCCAACACAAGAAGGGGAACTGGCAACACAGGAGAAACGCTTGGAGAGAAATGGAAAAACCGGTTGAATGCATTGGGGAAGAGTGAATTCCAGATCTATAAGAAAAGTGGAATCCAGGAAGTGGATAGAACGTTAGCAAAAGAAGGCATCAAGAGAGGAGAAACGGACCATCACGCTGTGTCGCGAGGCTCAGCGAAACTGAGATGGTTCGTCGAGAGAAACCTTGTCACACCAGAAGGGAAAGTAGTGGACCTTGGCTGCGGCAGGGGGGGCTGGTCATACTATTGTGGGGGACTAAAGAATGTGAAGGAAGTCAAAGGCCTAACAAAAGGAGGACCAGGACATGAAGAACCCATTCCCATGTCAACATATGGTTGGAATCTGGTGCGTCTGCAAAGTGGAGTCGATGTCTTTTTTACTCCGCCAGAAAAGTGTGACACATTGCTGTGTGACATAGGGGAGTCGTCACCAAACCCCACGGTTGAGGCAGGACGAACACTCAGAGTTCTAAACTTAGTGGAAAACTGGCTGAACAATAATACCCAATTTTGCATAAAGGTTCTTAATCCATATATGCCTTCAGTTATAGAAAAAATGGAAGCGCTACAAAGGAAATACGGAGGAGCTTTGGTGAGGAATCCACTCTCACGAAATTCCACACACGAGATGTACTGGGTATCCAATGCTTCCGGGAACATAGTGTCATCAGTGAACATGATTTCAAGAATGTTGATTAACAGATTCACAATGAGACACAAGAAGGCCACATACGAGCCGGATGTTGATCTCGGAAGTGGAACCCGCAACATCGGAATTGAAAGTGAAGTACCAAATCTAGACATAATTGGGAAAAGAATAGAAAAAATAAAACAAGAGCATGAAACATCATGGCACTATGATCAAGACCACCCATACAAAACGTGGGCCTACCATGGCAGCTACGAAACAAAACAGACTGGATCAGCATCATCCATGGTGAACGGAGTGGTTAGGCTGCTAACAAAACCTTGGGACGTCATTCCCATGGTGACACAGATGGCAATGACAGACACGACTCCATTTGGACAACAGCGCGTTTTCAAAGAGAAAGTGGACACGAGAACCCAAGAACCAAAAGAAGGCACGAAAAAACTAATGAAAATCACAGCAGAATGGCTCTGGAAAGAACTAGGAAAGAAAAAGACACCTAGGATGTGCACCAGAGAAGAATTCACAAGAAAGGTGAGAAGCAATGCAGCCTTAGGTGCCATATTCACTGATGAGAACAAGTGGAAGTCGGCACGTGAAGCTGTTGAAGACAGTGGATTTTGGGAATTGGTTGACAAGGAAAGGAATCTCCATCTTGAAGGAAAATGTGAGACATGTGTGTATAACATGATGGGAAAGAGAGAGAAGAAGCTAGGGGAGTTCGGCAAAGCAAAAGGCAGCAGAGCCATATGGTACATGTGGCTTGGAGCACGCTTCTTAGAGTTTGAAGCCCTGGGATTCTTGAATGAAGATCACTGGTTTTCCAGAGAGAACTCCCTGAGTGGAGTAGAAGGAGAAGGGCTGCACAAACTAGGCTACATTCTAAGAGACGTGGGTAAGAAAGAAGGAGGAGCAATGTACGCCGATGACACCGCAGGATGGGACACAAGAATCACGCTAGAGGACTTGAAAAATGAAGAAATGGTGACAAACCACATGGAAGGAGAACATAAGAAACTCGCTGAAGCCATTTTCAGATTAACGTACCAAAACAAAGTGGTGCGTGTGCAAAGACCGACATCAAGAGGCACAGTAATGGACATTATATCGAGAAGAGACCAAAGAGGTAGTGGACAAGTTGTCACCTACGGCCTCAATACTTTCACCAACATGGAAGCCCAACTGATCAGACAGATGGAGGGAGAAGGAGTCTTCAAAAGCATCCAGCATCTGACAGCCACAGAAGAAATTGCAGTGAAAAACTGGTTAGTAAGAGTGGGTCGTGAGAGGTTATCAAGAATGGCCATCAGCGGAGATGATTGTGTTGTGAAACCCTTAGATGACAGGTTTGCAAACGCTCTAACAGCTTTAAATGACATGGGAAAGGTCAGGAAAGACATACAACAATGGGAACCTTCAAGAGGATGGAACGATTGGACACAAGTGCCCTTTTGTTCACACCATTTCCATGAGTTAATCATGAAGGACGGTCGTGTACTTGTGGTTCCATGTAGAAACCAAGGTGAACTGATTGGCAGGGCCCGAATTTCCCAGGGAGCCGGGTGGTCCTTGCGGGAAACAGCTTGTTTGGGGAAGTCTTACGCCCAAATGTGGAGCCTAATGTACTTCCACAGACGTGACCTTAGGCTGGCGGCAAACGCTATTTGCTCGGCGGTCCCTTCACATTGGGTTCCAACAAGTCGAACAACCTGGTCCATACACGCCACACATGAGTGGATGACAACAGAAGACATGCTGACAGTCTGGAACAGGGTGTGGATTCAAGAAAACCCATGGATGGAAGACAAAACTCCAGTAGAATCATGGGAGGAAATCCCATATTTGGGGAAGAGAGAAGACCAGTGGTGCGGCTCATTGATTGGGCTAACAAGTAGGGCCACCTGGGCAAAGAACATCCAAACAGCAATAAATCAAGTTAGATCCCTAATAGGCAATGAGGAATACACAGACTACATGCCATCTATGAAAAGATTCAGAAGAGAAGAGGAAGAGGCAGGAGTCTTGTGG
>S18_I
AAACGCGAGAGAAACCGCGTGTCAACTGTGCAGCAGCTGACAAAGAGATTCTCACTTGGAATGCTACAGGGACGAGGACCACTGAAATTGTTCATGGCCCTAGTGGCATTCCTTCGTTTCCTAACAATCCCGCCAACAGCAGGGATATTAAAAAGATGGGGAACAATCAAAAAATCAAAGGCTATCAATGTCTTGAGAGGGTTCAGGAAAGAGATTGGAAGGATGCTGAACATCTTGAACAGGAGACGCAGAACTGCAGGTATAATTATTATGATGATCCCAACAGTGATGGCGTTCCATTTAACCACACGCAATGGAGAACCACACATGATCGTCAGTAGACAAGAGAAAGGGAAAAGTCTTCTGTTTAAAACAGAGAACGGTGTGAACATGTGCACCCTCATGGCCATGGATCTTGGTGAACTGTGTGAAGACACAATCACTTACAATTGTCCTCTTCTCAGGCAGAATGAACCAGAAGACATAGACTGTTGGTGCAACTCCACGTCTACATGGGTAACTTATGGGACATGCACCGCTACAGGAGAACACAGAAGGGAAAAAAGATCAGTGGCGCTCGTTCCACATGTGGGAATGGGACTGGAGACACGAACTGAAACATGGATGTCATCAGAAGGGGCCTGGAAACATGCACAGAGAATTGAAACTTGGGTCTTGAGACATCCAGGCTTCACCATAATGGCAGCATTCCTGGCATACACCATAGGAACGACATATTTCCAAAGAGTCCTGATTTTCATCTTACTGACAGCTGTTGCTCCTTCAATGACAATGCGTTGTATAGGAATATCAAATAGAGACTTTGTGGAAGGGGTTTCAGGAGGAAGCTGGGTTGACATAGTCCTGGAACATGGAAGCTGTGTGACGACGATGGCAAAAAATAAACCAACATTGGATTTTGAACTGATAAAGACAGAAGCGAAACATCCCGCCACTCTAAGGAAGTATTGCATAGAGGCAAAGCTGACCAACACAACAACAGCATCTCGCTGCCCAACACAAGGAGAACCTAGCCTAAATGAAGAACAGGACAAAAGATTTGTCTGCAAACACTCCATGGTAGATAGAGGATGGGGAAATGGATGCGGATTATTTGGAAAGGGAGGTATCGTGACCTGTGCAATGTTCACATGCAAAAAGAACATGGAAGGGAAAATCGTACAACCAGAAAACTTGGAGTACACCATTGTGATAACACCTCACTCAGGGGAAGAGAATGCAGTCGGAAATGACACAGGAAAACACGGCAAGGAAATTAAAGTAACACCACAGAGTTCCATCACAGAAGCAGAACTAACAGGCTATGGCACTGTCACGATGGAATGCTCTCCGAGAACGGGACTCGACTTCAATGAGATGGTGTTGCTGCAAATGGAAAACAAGGCTTGGCTGGTGCACAGGCAATGGTTTTTAGACCTGCCATTACCATGGCTGCCCGGAGCAGACACACAAGGATCAAATTGGATACAGAAGGAGACATTGGTCACTTTCAAAAATCCCCATGCAAAGAAACAGGATGTTGTTGTTCTAGGATCCCAAGAAGGGGCTATGCACACAGCACTTACAGGGGCCACGGAAATCCAGATGTCATCAGGAAACTTACTGTTCACAGGACATCTTAAATGTAGGCTGAGAATGGACAAACTACAGCTCAAAGGAATGTCATATTCCATGTGTACAGGAAAGTTCAAAGTTGTGAAGGAAATAGCAGAAACACAACATGGAACAATAGTTATTAGAGTACAATATGAAGGGGACGGTTCTCCGTGCAAGATCCCTTTTGAAATAATGGATTTGGAAAAAAGACATGTCTTAGGTCGCTTGATCACAGTCAACCCAATTGTCACAGAAAAAGACAGCCCAGTCAACATAGAAGCAGAACCTCCATTCGGAGACAGCTACATCATTATAGGAGTAGAACCGGGACAACTGAAGCTCAGCTGGTTTAAGAAAGGAAGCTCTATTGGCCAAATGTTTGAGACAACAATGAGAGGAGCGAAGAGAATGGCCATTTTAGGTGACACAGCTTGGGATTTTGGATCCTTGGGAGGAGTGTTCACATCTATAGGAAAGGCCCTCCACCAAGTCTTTGGAGCAATCTATGGGGCTGCCTTCAGTGGGGTTTCATGGACTATGAAAATCCTCATAGGAGTTGTCATCACATGGATAGGAATGAATTCACGTAGCACTTCACTGTCTGTGTCACTAGTATTGGTGGGAGTCGTGACATTGTACTTGGGAGTTATGGTGCAGGCCGATAGTGGTTGCGTTGTGAGCTGGAAAAACAAAGAACTGAAATGTGGCAGCGGGATTTTTATCACAGACAACGTGCATACATGGACAGAACAATATAAATTTCAACCAGAATCCCCTTCAAAGCTGGCTTCAGCTATCCAGAAGGCTCATGAAGAAGGCATTTGTGGAATCCGCTCAGTAACAAGACTGGAGAATCTGATGTGGAAACAAATAACACCAGAACTGAATCACATTCTAACAGAAAATGAGGTAAAGTTGACTATCATGACAGGAGACATTAAAGGAATCATGCAGGCAGGAAAACGATCCCTGCGGCCTCAACCCACTGAGCTGAAGTACTCTTGGAAAACATGGGGCAAAGCGAAAATGCTCTCCACAGAGCTTCATAACCACACCTTTCTCATTGATGGCCCCGAAACAGCAGAATGTCCCAACACAAATAGAGCTTGGAACTCACTAGAGGTTGAAGACTATGGCTTTGGAGTATTCACCACTAACATATGGCTGAAATTGAAAGAAAGGCAGGATGTATCTTGTGACTCAAAACTCATGTCAGCAGCCATAAAAGACAACAGAGCCGTCCACGCCGACATGGGCTATTGGATAGAAAGCGCACTCAATGACACATGGAAGATTGAGAAAGCCTCCTTTATTGAAGTCAAAAGCTGCCACTGGCCAAAGTCACACACTCTCTGGAGTAATGGAGTGCTAGAAAGTGAGATGATAATTCCAAAGAATTTTGCAGGACCAGTGTCACAACACAATTACAGACCAGGCTATCATACACAAACGGCAGGACCCTGGCATCTAGGCAGGCTTGAGATGGACTTTGATTTCTGCGAAGGAACTACAGTGGTGGTGACTGAAGACTGTGGAAATAGAGGACCCTCCTTAAGAACAACTACTGCTTCTGGAAAACTCATAACAGAATGGTGCTGCCGATCTTGCACATTACCACCGCTAAGGTACAGAGGTGAGGATGGATGCTGGTATGGAATGGAAATCAGACCATTGAAAGAGAAAGAAGAGAACTTGGTCAACTCTTTGGTCACAGCCGGACATGGACAGATTGACAACTTCTCACTAGGAGTCTTGGGAATGGCATTGTTCCTGGAAGAGATGCTTAGAACCCGAGTAGGGACGAAACATGCAATATTACTAGTTGCAGTCTCTTTCGTGACATTGATCACAGGGAACATGTCCTTTCGAGATTTGGGGAGAGTGATGGTCATGGTGGGCGCTACTATGACGGATGACATAGGCATGGGCGTGACCTATCTTGCCCTATTAGCAGCCTTCAAGGTCAGACCAACTTTTGCAGCTGGACTACTCTTAAGAAAGCTGACCTCCAAGGAATTGATGATGACCACCATAGGAATCGTACTCCTCTCTCAGAGCACCATACCAGAGACCATACTTGAACTGACTGACGCGTTGGCCTTGGGGATGATGGTTCTCAAAATAGTAAGAAACATGGAAAAGTATCAACTAGCAGTGACTATCATGGCTATCTTGTGCGTCCCAAATGCAGTGATATTACAAAACGCATGGAAAGTGAGCTGCACAGCACTGGCAGTGGTGTCCGTTTCCCCACTGCTTTTAACATCTTCACAGCAGAAAACGGATTGGATACCACTGGCGTTGACGATCAAAGGCCTTAATCCAACAGCCATTTTCTTAACAACCCTCTCAAGAACTAGCAAGAAAAGGAGCTGGCCACTAAATGAGGCTATTATGGCAGTCGGGATGGTGAGCATTTTAGCCAGTTCTTTCTTAAAGAATGACATTCCCATGACAGGACCACTAGTGGCTGGAGGGCTTCTCACTGTGTGTTACGTGCTCACTGGAAGATCGGCTGATTTGGAACTGGAGAGAGCTGCTGACATAAGATGGGAAGAACAGGCAGAGATATCAGGAAGCAGTCCAATTTTGTCGATAACAATATCGGAAGATGGCAGCATGTCGATAAAAAATGAAGAAGAAGAACAAACACTGACCATACTGATTAGAACAGGACTGCTGGTGATATCAGGACTTTTTCCCGTGTCAATACCAATCACGGCAGCTGCATGGTACCTGTGGGAAGTGAAAAAACAACGAGCCGGAGTATTGTGGGATGTCCCTTCACCTCCACCTGTGGGAAGGGCCGAACTGGAAGATGGAGCCTATAGAATCAAGCAGAAAGGGATTTTGGGATACTCGCAGATAGGAGCCGGAGTCTACAAAGAAGGAACTTTCCACACAATGTGGCATGTCACACGTGGTGCTGTTCTAATGCATAAAGGGAAGAGAATTGAACCATCATGGGCGGACGTCAAGAAGGACCTAATATCGTATGGAGGAGGTTGGAAGCTAGAAGGAGAATGGAAGGAAGGAGAAGAAGTCCAGGTCCTGGCATTAGAGCCTGGAAAGAATCCAAGAGCCGTCCAAACAAAACCCGGTCTTTTCAAAACCAACACTGGGACCATAGGCGCCGTATCTCTGGACTTTTCTCCTGGAACGTCAGGATCTCCAATTGTCGACAAAAAAGGAAAAGTTGTAGGCCTTTATGGCAACGGTGTCGTCACAAGGAGTGGAACATACGTGAGTGCCATAGCCCAGACTGAAAAAAGCATTGAAGACAACCCAGAGATTGAAGATGACATCTTTCGAAAGAAAAGACTGACCATCATGGACCTCCACCCAGGAGCAGGAAAAACAAAGAGATACCTTCCAGCAATAGTCAGAGAAGCCATAAAACGAGGCTTGAGAACACTAATCCTGGCCCCCACTAGAGTTGTGGCGGCTGAAATGGAAGAGGCTCTCAGAGGACTTCCAATAAGATATCAAACCCCAGCTATCAGAGCTGAGCATACTGGACGGGAGATTGTGGATCTAATGTGTCACGCCACATTCACCATGAGGCTACTATCACCAATTAGAGTGCCAAATTACAACCTGATTATCATGGATGAAGCCCATTTCACAGACCCAGCAAGCATAGCGGCTAGAGGATACATCTCAACTCGAGTAGAGATGGGTGAAGCAGCTGGGATTTTCATGACAGCTACCCCTCCTGGAAGCAGAGACCCATTTCCTCAGAGCAACGCACCAATCATGGATGAAGAAAGGGAAATTCCTGAGCGTTCGTGGAACTCTGGACATGAGTGGGTTACGGATTTTAAAGGGAAGACTGTTTGGTTTGTTCCAAGTATAAAAGCAGGAAATGATATAGCAGCTTGCCTGAGAAAGAATGGGAAGAAAGTGATACAACTCAGCAGGAAGACCTTTGATTCTGAATATATCAAGACTAGGACCAATGATTGGGACTTTGTGGTCACGACAGACATTTCAGAAATGGGTGCTAACTTCAAGGCTGAGAGGGTTATAGACCCCAGACGCTGCATGAAACCAGTCATACTAACAGACGGTGAAGAGCGGGTTATCCTGGCAGGACCCATGCCAGTGACCCACTCTAGTGCAGCACAAAGAAGAGGGAGAGTAGGAAGAAATCCAAAAAATGAAAATGACCAGTATATATACATGGGGGAACCTCTGGAAAATGATGAAGACTGCGCACACTGGAAAGAAGCTAAGATGCTTCTAGATAACATCAACACGCCTGAAGGAATCATTCCCAGCATGTTTGAACCAGAGCGTGAGAAGGTCGACGCCATTGATGGTGAATACCGCTTGAGAGGAGAAGCGAGGAAAACATTTGTGGACTTAATGAGAAGAGGAGACCTACCAGTTTGGCTAGCCTACAGAGTGGCAGCTGAAGGTATCAACTACGCAGACAGAAGATGGTGCTTTGATGGAGTCAAGAACAACCAAATCTTGGAAGAAAATGTGGAAGTGGAAATTTGGACAAAAGAAGGAGAAAGGAAGAAATTAAAACCCAGATGGTTAGATGCTAGGATCTACTCTGACCCACTGGCACTTAAAGAATTCAAGGAATTCGCAGCTGGAAGAAAATCCCTGACTCTGAATCTAATCACCGAGATGGGTAGGCTCCCAACCTTCATGACCCAGAAAGCAAGGAATGCATTGGACAACTTAGCAGTCCTACACACGGCTGAAGCAGGCGGAAGGGCGTACAATCATGCTCTTAGTGAACTGCCGGAGACTCTGGAGACATTGCTTTTACTGACACTTTTGGCCACAGTCACAGGCGGAATCTTCCTGTTCTTGATGAGCGGAAAAGGTATAGGGAAGATGACCCTGGGAATGTGCTGCATAGTCACAGCTAGTATTCTTCTATGGTATGCACAAATACAGCCACATTGGATAGCAGCTTCAATAATACTGGAGTTTTTTCTCATAGTCTTGCTCATTCCAGAACCAGAAAAGCAGAGAACACCCCAAGATAACCAATTAACTTATGTTGTCATAGCCATCCTTACAGTGGTGGCCGCAACCATGGCAAACGAGATGGGCTTCCTGGAAAAAACAAAGAAAGATTTTGGATTGGGAAGCATCACAACCCAGCAACCTGAGAGCAACATCCTGGACATAGATCTACGTCCTGCGTCAGCTTGGACTCTATATGCTGTGGCAACAACTTTCATCACACCAATGTTGAGACATAGCATTGAAAATTCCTCAGTGAATGTGTCTCTAACAGCCATTGCCAACCAAGCCACAGTGTTAATGGGTCTTGGGAAAGGATGGCCATTGTCGAAAATGGACATCGGAGTTCCCCTTCTCGCTATCGGATGCTATTCACAAGTCAACCCCATAACCCTCACAGCAGCCCTTCTCTTATTGGTAGCACATTATGCTATCATAGGGCCAGGACTCCAAGCGAAAGCAACCAGAGAGGCTCAGAAAAGAGCAGCAGCGGGCATCATGAAAAACCCAACTGTGGATGGAATAACAGTGATTGACCTAGATCCAATACCATATGATCCAAAGTTTGAAAAGCAGTTGGGACAAGTAATGCTCTTAGTCCTCTGCGTGACTCAAGTGTTGATGATGAGGACTACATGGGCTTTATGTGAAGCTCTAACTTTAGCGACCGGGCCCATCTCTACACTGTGGGAAGGAAATCCAGGGAGATTTTGGAATACAACTATTGCAGTGTCAATGGCTAACATTTTTAGAGGGAGTTATCTGGCCGGAGCCGGACTTCTCTTTTCTATCATGAAGAACACGGCCAACACAAGAAGGGGAACTGGCAACACAGGAGAAACGCTTGGAGAGAAATGGAAAAACCGGTTGAATGCATTGGGGAAGAGTGAATTCCAGATCTATAAGAAAAGTGGAATCCAGGAAGTGGATAGAACGTTAGCAAAAGAAGGCATCAAGAGAGGAGAAACGGACCATCACGCTGTGTCGCGAGGCTCAGCGAAACTGAGATGGTTCGTCGAGAGAAACCTTGTCACACCAGAAGGGAAAGTAGTGGACCTTGGCTGCGGCAGGGGGGGCTGGTCATACTATTGTGGGGGACTAAAGAATGTGAAGGAAGTCAAAGGCCTAACAAAAGGAGGACCAGGACATGAAGAACCCATTCCCATGTCAACATATGGTTGGAATCTGGTGCGTCTGCAAAGTGGAGTCGATGTCTTTTTTACTCCGCCAGAAAAGTGTGACACATTGCTGTGTGACATAGGGGAGTCGTCACCAAACCCCACGGTTGAGGCAGGACGAACACTCAGAGTTCTAAACTTAGTGGAAAACTGGCTGAACAATAATACCCAATTTTGCATAAAGGTTCTTAATCCATATATGCCTTCAGTTATAGAAAAAATGGAAACGCTACAAAGGAAATACGGAGGAGCTTTGGTGAGGAATCCACTCTCACGAAATTCCACACACGAGATGTACTGGGTATCCAATGCTTCCGGGAACATAGTGTCATCAGTGAACATGATTTCAAGAATGTTGATTAACAGATTCACAATGAGACACAAGAAGGCCACATACGAGCCGGATGTTGATCTCGGAAGTGGAACCCGCAACATCGGAATTGAAAGTGAAGTACCAAATCTAGACATAATTGGGAAAAGAATAGAAAAAATAAAACAAGAGCATGAAACATCATGGCACTATGATCAAGACCACCCATACAAAACGTGGGCCTACCATGGCAGCTACGAAACAAAACAGACTGGATCAGCATCATCCATGGTGAACGGAGTGGTTAGGCTGCTAACAAAACCTTGGGACGTCATTCCCATGGTGACACAGATGGCAATGACAGACACGACTCCATTTGGACAACAGCGCGTTTTCAAAGAGAAAGTGGACACGAGAACCCAAGAACCAAAAGAAGGCACGAAAAAACTAATGAAAATCACAGCAGAATGGCTCTGGAAAGAACTAGGAAAGAAAAAGACACCTAGGATGTGCACCAGAGAAGAATTCACAAGAAAGGTGAGAAGCAATGCAGCCTTAGGTGCCATATTCACTGATGAGAACAAGTGGAAGTCGGCACGTGAAGCTGTTGAAGACAGTGGATTTTGGGAATTGGTTGACAAGGAAAGGAATCTCCATCTTGAAGGAAAGTGTGAGACATGTGTGTATAACATGATGGGAAAGAGAGAGAAGAAGCTAGGGGAGTTCGGCAAAGCAAAAGGCAGCAGAGCCATATGGTACATGTGGCTTGGAGCACGCTTCTTAGAGTTTGAAGCCCTGGGATTCTTGAATGAAGATCACTGGTTTTCCAGAGAGAACTCCCTGAGTGGAGTAGAAGGAGAAGGGCTGCACAAACTAGGCTACATTCTAAGAGACGTGGGTAAGAAAGAAGGAGGAGCAATGTACGCCGATGACACCGCAGGATGGGACACAAGAATCACGCTAGAGGACTTGAAAAATGAAGAAATGGTGACAAACCACATGGAAGGAGAACATAAGAAACTTGCTGAAGCCATTTTCAGATTAACGTACCAAAACAAAGTGGTGCGTGTGCAAAGACCGACATCAAGAGGCACAGTAATGGACATTATATCGAGAAGAGACCAAAGAGGTAGTGGACAAGTTGTCACCTACGGCCTCAATACTTTCACCAACATGGAAGCCCAACTGATCAGACAGATGGAGGGAGAAGGAGTCTTCAAAAGCATCCAGCATCTGACAGCCACAGAAGAAATTGCAGTAAAAAACTGGTTAGTAAGAGTGGGGCGTGAGAGGTTATCAAGAATGGCCATCAGCGGAGATGATTGTGTTGTGAAACCCTTAGATGACAGGTTTGCAAACGCTCTAACAGCTTTAAATGACATGGGAAAGGTCAGGAAAGACATACAACAATGGGAACCTTCAAGAGGATGGAACGATTGGACACAAGTGCCCTTTTGTTCACACCATTTCCATGAGTTAATCATGAAGGACGGTCGTGTACTTGTGGTTCCATGTAGAAACCAAGATGAACTGATTGGTAGGGCCCGAATTTCCCAGGGAGCCGGGTGGTCCTTGCGGGAAACAGCTTGTTTGGGGAAGTCTTACGCCCAAATGTGGAGCCTAATGTACTTCCACAGACGTGACCTTAGGCTGGCGGCAAACGCTATTTGCTCGGCGGTCCCTTCACATTGGGTTCCAACAAGTCGAACAACCTGGTCCATACACGCCACACATGAGTGGATGACAACAGAAGACATGCTGACAGTCTGGAACAGGGTGTGGATTCAAGAAAACCCATGGATGGAAGACAAAACTCCAGTAGAATCATGGGAGGAAATCCCATATTTGGGGAAGAGAGAAGACCAGTGGTGCGGCTCATTGATTGGGCTAACAAGTAGGGCCACCTGGGCAAAGAACATCCAAACAGCAATAAATCAAGTTAGATCCCTAATAGGCAATGAGGAATACACAGACTACATGCCATCTATGAAAAGATTCAGAAGAGAAGAGGAAGAGGCAGGAGTCTTGTGG
>S32_I
AAACGCGAGAGAAACCGCGTGTCAACTGTGCAGCAGCTGACAAAGAGATTCTCACTTGGAATGCTACAGGGACGAGGACCACTGAAATTGTTCATGGCCCTAGTGGCATTCCTTCGTTTCCTAACAATCCCGCCAACAGCAGGGATATTAAAAAGATGGGGAACAATCAAAAAATCAAAGGCTATCAATGTCTTGAGAGGGTTCAGGAAAGAGATTGGAAGGATGCTGAACATCTTGAACAGGAGACGCAGAACTGCAGGTATAATTATTATGATGATCCCAACAGTGATGGCGTTCCATTTAACCACACGCAATGGAGAACCACACATGATCGTCAGTAGACAAGAGAAAGGGAAAAGTCTTCTGTTTAAAACAGAGAACGGTGTGAACATGTGCACCCTCATGGCCATGGATCTTGGTGAACTGTGTGAAGACACAATCACTTACAATTGTCCTCTTCTCAGGCAGAATGAACCAGAAGACATAGACTGTTGGTGCAACTCCACGTCTACATGGGTAACTTATGGGACATGCACCGCTACAGGAGAACACAGAAGGGAAAAAAGATCAGTGGCACTCGTTCCACATGTGGGAATGGGACTGGAGACACGAACTGAAACATGGATGTCATCAGAAGGGGCCTGGAAACATGCACAGAGAATTGAAACTTGGGTCTTGAGACATCCAGGCTTCACCATAATGGCAGCATTCCTGGCATACACCATAGGAACGACATATTTCCAAAGAGTCCTGATTTTCATCTTACTGACAGCTGTTGCTCCTTCAATGACAATGCGTTGTATAGGAATATCAAATAGAGACTTTGTGGAAGGGGTTTCAGGAGGAAGCTGGGTTGACATAGTCCTGGAACATGGAAGCTGTGTGACGACGATGGCAAAAAATAAACCAACATTGGATTTTGAACTGATAAAGACAGAAGCGAAACATCCCGCCACTCTAAGGAAGTATTGCATAGAGGCAAAGCTGACCAACACAACAACAGCATCTCGCTGCCCAACACAAGGAGAACCTAGCCTAAATGAAGAACAGGACAAAAGATTTGTCTGCAAACACTCCATGGTAGATAGAGGATGGGGAAATGGATGCGGATTATTTGGAAAGGGAGGTATCGTGACCTGTGCAATGTTCACATGCAAAAAGAACATGGAAGGGAAAATCGTACAACCAGAAAACTTGGAGTACACCATTGTGATAACACCTCACTCAGGGGAAGAGAATGCAGTCGGAAATGACACAGGAAAACACGGCAAGGAAATTAAAGTAACACCACAGAGTTCCATCACAGAAGCAGAACTAACAGGCTATGGCACTGTCACGATGGAATGCTCTCCGAGAACGGGACTCGACTTCAATGAGATGGTGTTGCTGCAAATGGAAAACAAGGCTTGGCTGGTGCACAGGCAATGGTTTTTAGACCTGCCATTACCATGGCTGCCCGGAGCAGACACACAAGGATCAAATTGGATACAGAAGGAGACATTGGTCACTTTCAAAAATCCCCATGCAAAGAAACAGGATGTTGTTGTTCTAGGATCCCAAGAAGGGGCTATGCACACAGCACTTACAGGGGCCACGGAAATCCAGATGTCATCAGGAAACTTACTGTTCACAGGACATCTTAAATGTAGGCTGAGAATGGACAAACTACAGCTCAAAGGAATGTCATATTCCATGTGTACAGGAAAGTTCAAAGTTGTGAAGGAAATAGCAGAAACACAACATGGAACAATAGTTATTAGAGTACAATATGAAGGGGACGGTTCTCCGTGCAAGATCCCTTTTGAAATAATGGATTTGGAAAAAAGACATGTCTTAGGTCGCTTGATCACAGTCAACCCAATTGTCACAGAAAAAGACAGCCCAGTCAACATAGAAGCAGAACCTCCATTCGGAGACAGCTACATCATTATAGGAGTAGAACCGGGACAACTGAAGCTCAGCTGGTTTAAGAAAGGAAGCTCTATTGGCCAAATGTTTGAGACAACAATGAGAGGAGCGAAGAGAATGGCCATTTTAGGTGACACAGCTTGGGATTTTGGATCCTTGGGAGGAGTGTTCACATCTATAGGAAAGGCCCTCCACCAAGTCTTTGGAGCAATCTATGGGGCTGCCTTCAGTGGGGTTTCATGGACTATGAAAATCCTCATAGGAGTTGTCATCACATGGATAGGAATGAATTCACGTAGCACTTCACTGTCTGTGTCACTAGTATTGGTGGGAGTCGTGACATTGTACTTGGGAGTTATGGTGCAGGCCGATAGTGGTTGCGTTGTGAGCTGGAAAAACAAAGAACTGAAATGTGGCAGCGGGATTTTTATCACAGACAACGTGCATACATGGACAGAACAATATAAATTTCAACCAGAATCCCCTTCAAAGCTGGCTTCAGCTATCCAGAAGGCTCATGAAGAAGGCATTTGTGGAATCCGCTCAGTAACAAGACTGGAGAATCTGATGTGGAAACAAATAACACCAGAACTGAATCACATTCTAACAGAAAATGAGGTAAAGTTGACTATCATGACAGGAGACATTAAAGGAATCATGCAGGCAGGAAAACGATCCCTGCGGCCTCAACCCACTGAGCTGAAGTACTCTTGGAAAACATGGGGCAAAGCGAAAATGCTCTCCACAGAGCTTCATAACCACACCTTTCTCATTGATGGCCCCGAAACAGCAGAATGTCCCAACACAAATAGAGCTTGGAACTCACTAGAGGTTGAAGACTATGGCTTTGGAGTATTCACCACTAACATATGGCTGAAATTGAAAGAAAGGCAGGATGTATCTTGTGACTCAAAACTCATGTCAGCAGCCATAAAAGACAACAGAGCCGTCCACGCCGACATGGGCTATTGGATAGAAAGCGCACTCAATGACACATGGAAGATTGAGAAAGCCTCCTTTATTGAAGTCAAAAGCTGCCACTGGCCAAAGTCACACACTCTCTGGAGTAATGGAGTGCTAGAAAGTGAGATGATAATTCCAAAGAATTTTGCAGGACCAGTGTCACAACACAATTACAGACCAGGCTATCATACACAAACGGCAGGACCCTGGCATCTAGGCAGGCTTGAGATGGACTTTGATTTCTGCGAAGGAACTACAGTGGTGGTGACTGAAGACTGTGGAAATAGAGGACCCTCCTTAAGAACAACTACTGCTTCTGGAAAACTCATAACAGAATGGTGCTGCCGATCTTGCACATTACCACCGCTAAGGTACAGAGGTGAGGATGGATGCTGGTATGGAATGGAAATCAGACCATTGAAAGAGAAAGAAGAGAACTTGGTCAACTCTTTGGTCACAGCCGGACATGGACAGATTGACAACTTCTCACTAGGAGTCTTGGGAATGGCATTGTTCCTGGAAGAGATGCTTAGAACCCGAGTAGGGACGAAACATGCAATATTACTAGTTGCAGTCTCTTTCGTGACATTGATCACAGGGAACATGTCCTTTCGAGATTTGGGGAGAGTGATGGTCATGGTGGGCGCTACTATGACGGATGACATAGGCATGGGCGTGACCTATCTTGCCCTATTAGCAGCCTTCAAGGTCAGACCAACTTTTGCAGCTGGACTACTCTTAAGAAAGCTGACCTCCAAGGAATTGATGATGACCACCATAGGAATCGTACTCCTCTCTCAGAGCACCATACCAGAGACCATACTTGAACTGACTGACGCGTTGGCCTTGGGGATGATGGTTCTCAAAATAGTAAGAAACATGGAAAAGTATCAACTAGCAGTGACTATCATGGCTATCTTGTGCGTCCCAAATGCAGTGATATTACAAAACGCATGGAAAGTGAGCTGCACAGCACTGGCAGTGGTGTCCGTTTCCCCACTGCTTTTAACATCTTCACAGCAGAAAACGGATTGGATACCACTGGCGTTGACGATCAAAGGCCTTAATCCAACAGCCATTTTCTTAACAACCCTCTCAAGAACTAGCAAGAAAAGGAGCTGGCCACTAAATGAGGCTATTATGGCAGTCGGGATGGTGAGCATTTTAGCCAGTTCTTTCTTAAAGAATGACATTCCCATGACAGGACCACTAGTGGCTGGAGGGCTTCTCACTGTGTGTTACGTGCTCACTGGAAGATCGGCTGATTTGGAACTGGAGAGAGCTGCTGACATAAGATGGGAAGAACAGGCAGAGATATCAGGAAGCAGTCCAATTTTGTCGATAACAATATCGGAAGATGGCAGCATGTCGATAAAAAATGAAGAAGAAGAACAAACACTGACCATACTGATTAGAACAGGACTGCTGGTGATATCAGGACTTTTTCCCGTGTCAATACCAATCACGGCAGCTGCATGGTACCTGTGGGAAGTGAAAAAACAACGAGCCGGAGTATTGTGGGATGTCCCTTCACCTCCACCTGTGGGAAGGGCCGAACTGGAAGATGGAGCCTATAGAATCAAGCAGAAAGGGATTTTGGGATACTCGCAGATAGGAGCCGGAGTCTACAAAGAAGGAACTTTCCACACAATGTGGCATGTCACACGTGGTGCTGTTCTAATGCATAAAGGGAAGAGAATTGAACCATCATGGGCGGACGTCAAGAAGGACCTAATATCGTATGGAGGAGGTTGGAAGCTAGAAGGAGAATGGAAGGAAGGAGAAGAAGTCCAGGTCCTGGCATTAGAGCCTGGAAAGAATCCAAGAGCCGTCCAAACAAAACCCGGTCTTTTCAAAACCAACACTGGGACCATAGGCGCCGTATCTCTGGACTTTTCTCCTGGAACGTCAGGATCTCCAATTGTCGACAAAAAAGGAAAAGTTGTAGGCCTTTATGGCAACGGTGTCGTCACAAGGAGTGGAACATACGTGAGTGCCATAGCCCAGACTGAAAAAAGCATTGAAGACAACCCAGAGATTGAAGATGACATCTTTCGAAAGAAAAGACTGACCATCATGGACCTCCACCCAGGAGCAGGAAAAACAAAGAGATACCTTCCAGCAATAGTCAGAGAAGCCATAAAACGAGGCTTGAGAACACTAATCCTGGCCCCCACTAGAGTTGTGGCGGCTGAAATGGAAGAGGCTCTCAGAGGACTTCCAATAAGATATCAAACCCCAGCTATCAGAGCTGAGCATACTGGACGGGAGATTGTGGATCTAATGTGTCACGCCACATTCACCATGAGGCTACTATCACCAATTAGAGTGCCAAATTACAACCTGATTATCATGGATGAAGCCCATTTCACAGACCCAGCAAGCATAGCGGCTAGAGGATACATCTCAACTCGAGTAGAGATGGGTGAAGCAGCTGGGATTTTCATGACAGCTACCCCTCCTGGAAGCAGAGACCCATTTCCTCAGAGCAACGCACCAATCATGGATGAAGAAAGGGAAATTCCTGAGCGTTCGTGGAACTCTGGACATGAGTGGGTTACGGATTTTAAAGGGAAGACTGTTTGGTTTGTTCCAAGTATAAAAGCAGGAAATGATATAGCAGCTTGCCTGAGAAAGAATGGGAAGAAAGTGATACAACTCAGCAGGAAGACCTTTGATTCTGAATATATCAAGACTAGGACCAATGATTGGGACTTTGTGGTCACGACAGACATTTCAGAAATGGGTGCTAACTTCAAGGCTGAGAGGGTTATAGACCCCAGACGCTGCATGAAACCAGTCATACTAACAGACGGTGAAGAGCGGGTTATCCTGGCAGGACCCATGCCAGTGACCCACTCTAGTGCAGCACAAAGAAGAGGGAGAGTAGGAAGAAATCCAAAAAATGAAAATGACCAGTATATATACATGGGGGAACCTCTGGAAAATGATGAAGACTGCGCACACTGGAAAGAAGCTAAGATGCTTCTAGATAACATCAACACGCCTGAAGGAATCATTCCCAGCATGTTTGAACCAGAGCGTGAGAAGGTCGACGCCATTGATGGTGAATACCGCTTGAGAGGAGAAGCGAGGAAAACATTTGTGGACTTAATGAGAAGAGGAGACCTACCAGTTTGGCTAGCCTACAGAGTGGCAGCTGAAGGTATCAACTACGCAGACAGAAGATGGTGCTTTGATGGAGTCAAGAACAACCAAATCTTGGAAGAAAATGTGGAAGTGGAAATTTGGACAAAAGAAGGAGAAAGGAAGAAATTAAAACCCAGATGGTTAGATGCTAGGATCTACTCTGACCCACTGGCACTTAAAGAATTCAAGGAATTCGCAGCTGGAAGAAAATCCCTGACTCTGAATCTAATCACCGAGATGGGTAGGCTCCCAACCTTCATGACCCAGAAAGCAAGGAATGCATTGGACAACTTAGCAGTCCTACACACGGCTGAAGCAGGCGGAAGGGCGTACAATCATGCTCTTAGTGAACTGCCGGAGACTCTGGAGACATTGCTTTTACTGACACTTTTGGCCACAGTCACAGGCGGAATCTTCCTGTTCTTGATGAGCGGAAAAGGTATAGGGAAGATGACCCTGGGAATGTGCTGCATAGTCACAGCTAGTATTCTTCTATGGTATGCACAAATACAGCCACATTGGATAGCAGCTTCAATAATACTGGAGTTTTTTCTCATAGTCTTGCTCATTCCAGAACCAGAAAAGCAGAGAACACCCCAAGATAACCAATTAACTTATGTTGTCATAGCCATCCTTACAGTGGTGGCCGCAACCATGGCAAACGAGATGGGCTTCCTGGAAAAAACAAAGAAAGATTTTGGATTGGGAAGCATCACAACCCAGCAACCTGAGAGCAACATCCTGGACATAGATCTACGTCCTGCGTCAGCTTGGACTCTATATGCTGTGGCAACAACTTTCATCACACCAATGTTGAGACATAGCATTGAAAATTCCTCAGTGAATGTGTCTCTAACAGCCATTGCCAACCAAGCCACAGTGTTAATGGGTCTTGGGAAAGGATGGCCATTGTCGAAAATGGACATCGGAGTTCCCCTTCTCGCTATCGGATGCTATTCACAAGTCAACCCCATAACCCTCACAGCAGCCCTTCTCTTATTGGTAGCACATTATGCTATCATAGGGCCAGGACTCCAAGCGAAAGCAACCAGAGAGGCTCAGAAAAGAGCAGCAGCGGGCATCATGAAAAACCCAACTGTGGATGGAATAACAGTGATTGACCTAGATCCAATACCATATGATCCAAAGTTTGAAAAGCAGTTGGGACAAGTAATGCTCTTAGTCCTCTGCGTGACTCAAGTGTTGATGATGAGGACTACATGGGCTTTATGTGAAGCTCTAACTTTAGCGACCGGGCCCATCTCTACACTGTGGGAAGGAAATCCAGGGAGATTTTGGAATACAACTATTGCAGTGTCAATGGCTAACATTTTTAGAGGGAGTTATCTGGCCGGAGCCGGACTTCTCTTTTCTATCATGAAGAACACGGCCAACACAAGAAGGGGAACTGGCAACACAGGAGAAACGCTTGGAGAGAAATGGAAAAACCGGTTGAATGCATTGGGGAAGAGTGAATTCCAGATCTATAAGAAAAGTGGAATCCAGGAAGTGGATAGAACGTTAGCAAAAGAAGGCATCAAGAGAGGAGAAACGGACCATCACGCTGTGTCGCGAGGCTCAGCGAAACTGAGATGGTTCGTCGAGAGAAACCTTGTCACACCAGAAGGGAAAGTAGTGGACCTTGGCTGCGGCAGGGGGGGCTGGTCATACTATTGTGGGGGACTAAAGAATGTGAAGGAAGTCAAAGGCCTAACAAAAGGAGGACCAGGACATGAAGAACCCATTCCCATGTCAACATATGGTTGGAATCTGGTGCGTCTGCAAAGTGGAGTCGATGTCTTTTTTACTCCGCCAGAAAAGTGTGACACATTGCTGTGTGACATAGGGGAGTCGTCACCAAACCCCACGGTTGAGGCAGGACGAACACTCAGAGTTCTAAACTTAGTGGAAAACTGGCTGAACAATAATACCCAATTTTGCATAAAGGTTCTTAATCCATATATGCCTTCAGTTATAGAAAAAATGGAAGCGCTACAAAGGAAACACGGAGGAGCTTTGGTGAGGAATCCACTCTCACGAAATTCCACACACGAGATGTACTGGGTATCCAATGCTTCCGGGAACATAGTGTCATCAGTGAACATGATTTCAAGAATGTTGATTAACAGATTCACAATGAGACACAAGAAGGCCACATACGAGCCGGATGTTGATCTCGGAAGTGGAACCCGCAACATCGGAATTGAAAGTGAAGTACCAAATCTAGACATAATTGGGAAAAGAATAGAAAAAATAAAACAAGAGCATGAAACATCATGGCACTATGATCAAGACCACCCATACAAAACGTGGGCCTACCATGGCAGCTACGAAACAAAACAGACTGGATCAGCATCATCCATGGTGAACGGAGTGGTTAGGCTGCTAACAAAACCTTGGGACGTCATTCCCATGGTGACACAGATGGCAATGACAGACACGACTCCATTTGGACAACAGCGCGTTTTCAAAGAGAAAGTGGACACGAGAACCCAAGAACCAAAAGAAGGCACGAAAAAACTAATGAAAATCACAGCAGAATGGCTCTGGAAAGAACTAGGAAAGAAAAAGACACCTAGGATGTGCACCAGAGAAGAATTCACAAGAAAGGTGAGAAGCAATGCAGCCTTAGGTGCCATATTCACTGATGAGAACAAGTGGAAGTCGGCACGTGAAGCTGTTGAAGACAGTGGATTTTGGGAATTGGTTGACAAGGAAAGGAATCTCCATCTTGAAGGAAAGTGTGAGACATGTGTGTATAACATGATGGGAAAGAGAGAGAAGAAGCTAGGGGAGTTCGGCAAAGCAAAAGGCAGCAGAGCCATATGGTACATGTGGCTTGGAGCACGCTTCTTAGAGTTTGAAGCCCTGGGATTCTTGAATGAAGATCACTGGTTTTCCAGAGAGAACTCCCTGAGTGGAGTAGAAGGAGAAGGGCTGCACAAACTAGGCTACATTCTAAGAGACGTGGGTAAGAAAGAAGGAGGAGCAATGTACGCCGATGACACCGCAGGATGGGACACAAGAATCACGCTAGAAGACTTGAAAAATGAAGAAATGGTGACAAACCACATGGAAGGAGAACATAAGAAACTTGCTGAAGCCATTTTCAGATTAACGTACCAAAACAAAGTGGTGCGTGTGCAAAGACCGACATCAAGAGGCACAGTAATGGACATTATATCGAGAAGAGACCAAAGAGGTAGTGGACAAGTTGTCACCTACGGCCTCAATACTTTCACCAACATGGAAGCCCAACTGATCAGACAGATGGAGGGAGAAGGAGTCTTCAAAAGCATCCAGCATCTGACAGCCACAGAAGAAATTGCAGTAAAAAACTGGTTAGTAAGAGTGGGGCGTGAGAGGTTATCAAGAATGGCCATCAGCGGAGATGATTGTGTTGTGAAACCCTTAGATGACAGGTTTGCAAACGCTCTAACAGCTTTAAATGACATGGGAAAGGTCAGGAAAGACATACAACAATGGGAACCTTCAAGAGGATGGAACGATTGGACACAAGTGCCCTTTTGTTCACACCATTTCCATGAGTTAATCATGAAGGACGGTCGTGTACTTGTGGTTCCATGTAGAAACCAAGATGAACTGATTGGTAGGGCCCGAATTTCCCAGGGAGCCGGGTGGTCCTTGCGGGAAACAGCTTGTTTGGGGAAGTCTTACGCCCAAATGTGGAGCCTAATGTACTTCCACAGACGTGACCTTAGGCTGGCGGCAAACGCTATTTGCTCGGCGGTCCCTTCACATTGGGTTCCAACAAGTCGAACAACCTGGTCCATACACGCCACACATGAGTGGATGACAACAGAAGACATGCTGACAGTCTGGAACAGGGTGTGGATTCAAGAAAACCCATGGATGGAAGACAAAACTCCAGTAGAATCATGGGAGGAAATCCCATATTTGGGGAAGAGAGAAGACCAGTGGTGCGGCTCATTGATTGGGCTAACAAGTAGGGCCACCTGGGCAAAGAACATCCAAACAGCAATAAATCAAGTTAGATCCCTAATAGGCAATGAGGAATACACAGACTACATGCCATCTATGAAAAGATTCAGAAGAGAAGAGGAAGAGGCAGGAGTCTTGTGG
