# Supplementary material for: Single molecule, near full-length genome sequencing of dengue virus
Source: Sci Rep. 2020 Oct 23;10:18196. doi: 10.1038/s41598-020-75374-1 (PMC7584602; doi:10.1038/s41598-020-75374-1)
Supplement: Supplementary file 6 — Supplementary Information 6. [file 41598_2020_75374_MOESM6_ESM.fasta]

>S264_1.0
---------------------------------------------CTGAAACGCGAGAGAAACCGCGTGTCAACTGTGCAGCAGCTGACAAAGAGATTCTCACTTGGAATGCTACAGGGACGAGGACCACTGAAACTGTTCATGGCCCTGGTGGCATTCCTTCGTTTCCTAACAATCCCGCCAACAGCAGGGATATTAAAAAGATGGGGAACAATCAAAAAATCAAAGGCTATCAATGTCTTGAGAGGGTTCAGGAAAGAGATTGGAAGGATGCTGAACATCTTGAACAGGAGACGCAGAACTGCAGGTATAGTTATTATGATGATCCCAACAGTGATGGCGTTCCATTTAACCACACGCAATGGAGAACCACACATGATCGTCAGTAGACAAGAGAAAGGGAAAAGTCTTCTGTTTAAAACAGAGAACGGTGTGAACATGTGCACCCTCATGGCCATGGATCTTGGTGAACTGTGTGAAGACACAATCACTTACAATTGTCCTCTTCTCAGGCAGAATGAACCAGAAGACATAGACTGTTGGTGCAACTCTACGTCTACATGGGTAACTTATGGGACATGCACCGCTACAGGAGAACACAGAAGGGAAAAAAGATCAGTGGCACTCGTTCCACATGTGGGAATGGGACTGGAGACACGAACTGAAACATGGATGTCATCAGAAGGGGCCTGGAAACATGCACAGAGAATTGAAACTTGGGTCTTGAGACATCCAGGCTTCACCATAATGGCAGCACTCCTGGCATACACCATAGGAACGACATATTTCCAAAGAGTCCTGATTTTCATCTTACTGACAGCTGTTGCTCCTTCAATGACAATGCGTTGTATAGGAATATCAAATAGAGACTTTGTGGAAGGGGTTTCAGGAGGAAGCTGGGTTGACATAGTCCTGGAACATGGAAGCTGTGTGACGACGATGGCAAAAAATAAACCAACACTGGATTTTGAACTGATAAAGACAGAAGCGAAACATCCCGCCACTCTAAGGAAGTATTGCATAGAGGCAAAGCTGACCAACACAACAACAGCATCTCGCTGCCCAACACAAGGAGAACCTAGCCTAAATGAAGAACAGGACAAAAGATTTGTCTGCAAACACTCCATGGTAGATAGAGGATGGGGAAATGGATGCGGATTATTTGGAAAGGGAGGTATCGTGACCTGTGCAATGTTCACATGCAAAAAGAACATGGAAGGGAAAATCGTGCAACCAGAAAACTTGGAGTACACCATTGTGATAACACCTCACTCAGGGGAAGAGAATGCAGTCGGAAATGACACAGGAAAACACGGCAAGGAAATTAAAGTAACACCACAGAGTTCCATCACAGAAGCAGAACTAACAGGCTATGGCACTGTCACGATGGAATGCTCTCCGAGAACGGGACTCGACTTCAATGAGATGGTGTTGCTGCAAATGGAAAACAAAGCTTGGCTGGTGCACAGGCAATGGTTCTTAGACCTGCCATTACCATGGCTGCCCGGAGCAGACACACAAGGATCAAATTGGATACAGAAGGAGACATTGGTCACTTTCAAAAATCCCCACGCAAAGAAACAGGATGTTGTTGTTCTAGGATCCCAAGAAGGGGCTATGCACACAGCACTTACAGGGGCCACGGAAATCCAGATGTCATCAGGAAACTTACTGTTCACAGGACATCTTAAATGTAGGCTGAGAATGGACAAACTACAGCTCAAAGGAATGTCATATTCCATGTGTACAGGAAAGTTCAAAGTTGTGAAGGAAATAGCAGAAACACAACATGGAACAATAGTTATCAGAGTACAATATGAAGGGGACGGTTCTCCGTGCAAGATCCCTTTTGAAATAATGGATTTGGAAAAAAGACATGTCTTAGGTCGCTTGATCACAGTCAACCCAATTGTCACAGAAAAAGACAGCCCAGTCAACATAGAAGCAGAACCTCCATTCGGAGACAGCTACATCATTATAGGAGTAGAACCGGGACAACTGAAGCTCAGCTGGTTTAAGAAAGGAAGCTCTATTGGCCAAATGTTTGAGACAACAATGAGAGGAGCGAAGAGAATGGCCATTTTAGGTGACACAGCTTGGGATTTTGGATCCCTGGGAGGAGTGTTCACATCTATAGGAAAGGCCCTCCACCAAGTCTTTGGAGCAATCTATGGGGCTGCCTTCAGTGGGGTTTCATGGACTATGAAAATCCTCATAGGAGTTGTCATCACATGGATAGGAATGAATTCACGTAGCACTTCACTGTCTGTGTCACTAGTATTAGTGGGAGTCGTGACATTGTACCTGGGAGTTATGGTGCAGGCCGATAGTGGTTGCGTTGTGAGCTGGAAAAACAAAGAACTGAAATGTGGCAGCGGGATTTTTATTACAGACAACGTGCATACATGGACAGAACAATATAAATTCCAACCAGAATCCCCTTCAAAGCTGGCTTCAGCTATCCAGAAGGCTCATGAAGAAGGCATTTGTGGAATCCGCTCAGTAACAAGACTGGAGAATCTGATGTGGAAACAAATAACACCAGAACTGAATCACATTCTAACAGAAAATGAGGTAAAGCTGACTATCATGACAGGAGACATTAAAGGAATCATGCAGGCAGGAAAACGATCCCTGCGGCCTCAACCCACTGAGCTGAAGTACTCTTGGAAAGCATGGGGCAAAGCGAAAATGCTCTCCACAGAGCTACATAACCACACCTTTCTCATTGATGGCCCCGAAACAGCAGAATGTCCCAACACAAATAGAGCTTGGAACTCACTAGAGGTTGAAGACTATGGCTTTGGAGTATTCACCACTAACATATGGCTGAAATTGAAAGAAAGGCAGGATGTATCTTGTGACTCAAAACTCATGTCGGCAGCCATAAAAGACAACAGAGCCGTCCACGCCGACATGGGTTATTGGATAGAAAGCGCACTCAATGACACATGGAAGATTGAGAAAGCCTCCTTTATTGAAGTCAAAAGCTGCCACTGGCCAAAGTCACACACTCTCTGGAGTAATGGAGTGCTAGAAAGTGAGATGATAATTCCAAAGAATTTTGCAGGACCAGTGTCACAACACAATTACAGACCAGGCTATCATACACAAACGGCAGGACCCTGGCATCTAGGCAGGCTTGAGATGGACTTTGATTTCTGCGAAGGAACTACAGTGGTGGTGACTGAAGACTGTGGAAATAGAGGACCCTCCTTAAGAACAACTACTGCTTCTGGAAAACTCATAACAGAATGGTGCTGCCGATCTTGCACATTACCACCGCTAAGGTACAGAGGTGAGGATGGATGCTGGTATGGAATGGAAATCAGACCATTGAAAGAGAAAGAAGAGAACTTGGTCAACTCTTTGGTCACAGCCGGATATGGACAGATTGACAACTTCTCACTAGGAGTCTTGGGAATGGCATTGTTCCTGGAAGAGATGCTTAGAACCCGAGTAGGGACGAAGCACGCAATATTACTAGTTGCAGTCTCTTTCGTGACATTGATCACAGGGAACATGTCCTTTCGAGATTTGGGGAGAGTGATGGTCATGGTGGGCGCTACTATGACGGATGACATAGGCATGGGCGTGACCTATCTTGCCCTATTAGCAGCCTTCAAGGTCAGACCAACTTTTGCAGCTGGACTACTCTTAAGAAAGCTGACCTCCAAGGAATTGATGATGACCACCATAGGAATCGTACTCCTCTCTCAGAGCACCATACCAGAGACCATACTTGAACTGACTGACGCGTTGGCTTTGGGGATGATGGTTCTCAAAATAGTAAGAAACATGGAAAAGTATCAACTAGCAGTGACTATCATGGCTATCTTGTGCGTCCCAAATGCAGTGATATTACAAAACGCATGGAAAGTGAGCTGCACAGCACTGGCAGTGGTGTCCGTTTCCCCACTGCTTTTAACATCTTCACAGCAGAAAACGGATTGGATACCACTGGCGTTGACGATCAAAGGCCTTAATCCAACAGCCATTTTCTTAACAACCCTCTCAAGAACTAGCAAGAAAAGGAGCTGGCCACTAAATGAGGCTATTATGGCAGTCGGGATGGTGAGCATTTTAGCCAGTTCTTTCTTAAAGAATGACATTCCCATGACAGGACCACTAGTGGCTGGAGGGCTTCTCACTGTGTGTTACGTGCTCACTGGAAGATCGGCTGATTTGGAACTGGAGAGAGCTGCTGACATAAGATGGGAAGAACAGGCAGAGATATCAGGAAGCAGTCCAATTTTGTCGATAACAATATCGGAAGATGGCAGCATGTCGATAAAAAATGAAGAAGAAGAACAAACACTGACCATACTGATTAGAACAGGACTGCTGGTGATATCAGGACTTTTTCCCGTGTCAATACCAATCACGGCAGCTGCATGGTACCTGTGGGAAGTGAAGAAACAACGAGCCGGAGTATTGTGGGATGTCCCTTCACCTCCACCTGTGGGAAGGGCCGAACTGGAAGATGGAGCCTATAGAATCAAGCAGAAAGGGATTTTGGGATACTCGCAGATAGGAGCCGGAGTCTACAAAGAAGGAACTTTCCACACAATGTGGCATGTCACACGTGGTGCTGTTCTAATGCATAAAGGGAAGAGAATTGAACCATCATGGGCGGACGTCAAGAAGGACCTAATATCGTATGGAGGAGGTTGGAAGCTAGAAGGAGAATGGAAGGAAGGAGAAGAAGTCCAGGTCCTGGCATTAGAGCCTGGAAAGAATCCAAGAGCCGTCCAAACAAAACCCGGTCTTTTCAAAACCAACACTGGGACCATAGGCGCCGTATCTCTGGACTTTTCTCCTGGAACGTCAGGATCTCCAATTGTCGACAGAAAAGGAAAAGTTGTGGGCCTTTATGGCAACGGTGTCGTCACAAGGAGTGGAACATACGTGAGTGCCATAGCCCAGACTGAAAAAAGCATTGAAGACAACCCAGAGATTGAAGATGACATCTTTCGAAAGAAAAGACTGACCATCATGGACCTCCACCCAGGAGCAGGAAAAACAAAGAGATACCTTCCAGCAATAGTCAGAGAAGCCATAAAACGAGGCTTGAGAACACTAATCCTGGCCCCCACTAGAGTTGTGGCGGCTGAAATGGAAGAGGCTCTCAGAGGACTTCCAATAAGATATCAAACCCCAGCTATCAGAGCTGAGCATACTGGACGGGAGATTGTGGATCTAATGTGTCATGCCACATTCACCATGAGGCTACTATCACCAATTAGAGTGCCAAATTACAACCTGATTATCATGGATGAAGCCCATTTCACAGACCCAGCAAGCATAGCGGCTAGAGGATACATCTCAACTCGAGTAGAGATGGGTGAAGCAGCTGGGATTTTCATGACAGCTACCCCTCCTGGAAGCAGAGACCCATTTCCTCAAAGCAACGCACCAATCATGGATGAAGAAAGGGAAATTCCTGAGCGTTCGTGGAACTCTGGACATGAGTGGGTTACGGATTTTAAGGGGAAGACTGTTTGGTTTGTTCCAAGTATAAAAGCAGGAAATGATATAGCAGCTTGCCTGAGAAAGAATGGGAAGAAAGTGATACAACTCAGCAGGAAGACCTTTGATTCTGAATATATCAAGACTAGGACCAATGATTGGGACTTTGTGGTCACGACAGACATTTCAGAAATGGGTGCTAACTTCAAGGCTGAAAGGGTTATAGACCCCAGACGCTGCATGAAACCAGTCATACTAACAGACGGTGAAGAGCGGGTTATCCTGGCAGGACCCATGCCAGTGACCCACTCTAGTGCAGCACAAAGAAGAGGGAGAGTAGGAAGAAATCCAAAAAATGAAAATGACCAGTATATATACATGGGGGAACCTCTGGAAAATGATGAAGACTGCGCACACTGGAAAGAAGCCAAGATGCTTCTAGATAACATCAACACGCCTGAAGGAATCATTCCCAGCATGTTTGAACCAGAGCGTGAGAAGGTCGACGCCATTGATGGTGAATACCGCTTGAGAGGAGAAGCGAGGAAAACATTTGTGGACCTAATGAGAAGAGGAGACCTACCAGTTTGGCTAGCCTACAGAGTGGCAGCTGAAGGTATCAACTACGCAGACAGAAGATGGTGCTTTGATGGAGTCAAGAACAACCAAATCTTGGAAGAAAATGTGGAAGTGGAAATTTGGACAAAAGAAGGAGAAAGGAAGAAATTAAAACCCAGATGGTTAGATGCTAGGGTCTACTCTGACCCACTGGCACTTAAAGAATTCAAGGAATTCGCAGCTGGAAGAAAATCCCTGACCCTGAATCTAATCACCGAGATGGGTAGGCTCCCAACCTTCATGACCCAGAAAGCAAGGAATGCATTGGACAATTTAGCAGTCCTACATACGGCTGAAGCAGGCGGAAGGGCGTACAATCATGCTCTTAGTGAACTGCCGGAGACTCTGGAGACATTGCTTTTACTGACACTTTTGGCCACAGTCACAGGCGGAATCTTCCTGTTCTTGATGAGCGGAAAGGGTATAGGGAAGATGACCCTGGGAATGTGTTGCATAGTCACAGCTAGTATTCTTCTATGGTATGCACAAATACAGCCACATTGGATAGCAGCTTCAATAATACTGGAGTTTTTTCTCATAGTCTTGCTCATTCCAGAACCAGAAAAGCAGAGAACACCCCAAGATAACCAATTAACTTATGTTGTCATAGCCATCCTCACAGTGGTGGCCGCAACCATGGCAAACGAGATGGGTTTCCTGGAAAAAACAAAGAAAGATTTTGGATTGGGAAGCATTACAACCCAGCAACCTGAGAGCAATATCCTGGACATAGATCTACGTCCTGCATCAGCTTGGACTCTATATGCTGTGGCAACAACTTTCATCACACCAATGTTGAGACATAGCATTGAAAATTCCTCAGTGAATGTGTCTCTAACAGCCATTGCCAACCAAGCCACAGTGTTAATGGGTCTTGGGAAAGGATGGCCATTGTCGAAAATGGACATCGGAGTTCCCCTTCTCGCTATCGGATGCTATTCACAAGTCAACCCCATAACCCTCACAGCAGCCCTTCTCTTATTGGTAGCACATTATGCTATCATAGGGCCAGGACTCCAAGCGAAAGCAACCAGAGAGGCTCAGAAAAGAGCAGCAGCGGGCATCATGAAAAACCCAACTGTGGATGGAATAACAGTGATTGACCTAGATCCAATACCATATGATCCAAAGTTTGAAAAGCAGTTGGGACAAGTAATGCTCTTAGTTCTCTGCGTGACTCAAGTATTGATGATGAGGACTACATGGGCCTTATGTGAAGCTCTAACTTTAGCGACCGGGCCCATCTCTACACTGTGGGAAGGAAATCCAGGGAGATTTTGGAATACAACTATTGCAGTGTCAATGGCTAACATTTTTAGAGGGAGTTATCTGGCCGGAGCCGGACTTCTCTTTTCTATCATGAAGAACACGGCCAACACAAGAAGGGGAACTGGCAACACAGGAGAAACGCTTGGAGAGAAATGGAAAAACCGGTTGAATGCATTGGGGAAGAGTGAATTCCAGATCTATAAGAAAAGTGGAATCCAGGAAGTGGATAGAACGTTAGCAAAAGAAGGCATCAAGAGAGGAGAAACGGACCATCACGCTGTGTCGCGAGGCTCAGCGAAACTGAGATGGTTCGTCGAGAGAAACCTTGTCACACCAGAAGGGAAAGTAGTGGACCTTGGCTGCGGCAGAGGGGGCTGGTCATACTATTGTGGGGGACTAAAGAATGTAAAGGAAGTCAAAGGCCTAACAAAAGGAGGACCAGGACACGAAGAACCCATTCCCATGTCAACATATGGTTGGAATCTGGTGCGTCTGCAAAGTGGAGTCGATGTCTTCTTTACTCCGCCAGAAAAGTGTGACACATTGCTGTGTGACATAGGGGAATCGTCACCAAACCCCACGGTTGAGGCAGGACGAACACTCAGAGTTCTAAACTTAGTGGAAAACTGGCTGAACAATAATACCCAATTTTGCATAAAGGTTCTTAATCCATATATGCCTTCAGTTATAGAAAAAATGGAAGCGCTACAAAGGAAATACGGAGGAGCTTTGGTGAGGAATCCACTCTCACGAAATTCCACACACGAGATGTACTGGGTATCCAATGCTTCCGGGAACATAGTGTCATCAGTGAACATGATTTCAAGAATGTTAATTAACAGATTCACAATGAGACACAAGAAGGCCACATACGAGCCGGATGTTGATCTCGGAAGTGGAACCCGCAACATCGGAATTGAAAGTGAAGTACCAAATCTAGACATAATTGGGAAAAGAATAGAAAAAATAAAACAAGAGCATGAAACATCATGGCACTATGATCAAGACCACCCATACAAAACGTGGGCCTACCATGGCAGCTACGAAACAAAACAGACTGGATCAGCATCATCCATGGTGAACGGAGTGGTTAGGCTGCTAACAAAACCTTGGGACGTCATTCCCATGGTGACACAGATGGCAATGACAGACACGACTCCATTTGGACAACAGCGCGTTTTCAAAGAGAAAGTGGACACGAGAACCCAAGAACCAAAAGAAGGAACGAAAAAACTAATGAAAATCACAGCAGAATGGCTCTGGAAAGAACTAGGAAAGAAAAAGACACCTAGGATGTGCACCAGAGAAGAATTCACAAGAAAGGTGAGAAGCAATGCAGCCTTAGGTGCCATATTCACTGATGAAAACAAGTGGAAGTCGGCACGTGAAGCTGTTGAAGACAGTGGATTTTGGGAATTGGTTGACAAGGAAAGGAATCTCCATCTTGAAGGAAAGTGTGAGACATGTGTGTATAACATGATGGGAAAGAGAGAGAAGAAGCTAGGGGAGTTCGGCAAAGCAAAAGGCAGCAGAGCCATATGGTACATGTGGCTTGGAGCACGCTTCTTAGAGTTTGAAGCCCTGGGATTCTTGAATGAAGATCACTGGTTTTCCAGAGAGAACTCCCTGAGTGGAGTAGAGGGAGAAGGGCTGCACAAACTAGGCTACATTCTAAGAGACGTGAGTAAGAAAGAAGGAGGAGCAATGTACGCCGATGACACCGCAGGATGGGATACAAGAATCACGCTAGAGGACTTGAAAAATGAAGAAATGGTGACAAACCACATGGAAGGAGAACACAAGAAACTTGCTGAAGCCATTTTCAGATTAACGTACCAAAACAAAGTGGTGCGTGTGCAAAGACCGACATCAAGAGGCACAGTAATGGACATTATATCGAGAAGAGACCAAAGAGGTAGTGGACAAGTTGTCACCTACGGCCTCAATACTTTCACCAACATGGAAGCCCAACTGATCAGACAGATGGAGGGAGAAGGAGTCTTCAAATGCATCCAGCACCTGACAGCCACAGAAGAAATTGCAGTGAGAAACTGGTTATTAAGAGTGGGGCGTGAGAGGTTATCAAGAATGGCCATCAGCGGAGATGATTGTGTTGTGAAACCCTTAGATGACAGGTTTGCAAATGCTCTAACAGCTTTAAATGACATGGGAAAGGTCAGGAAAGACATACAACAATGGGAACCTTCAAGAGGATGGAACGATTGGACACAAGTGCCCTTTTGTTCACACCATTTCCATGAGTTAATCATGAAGGACGGTCGTGTACTTGTGGTTCCATGTAGAAACCAAGATGAACTGATTGGTAGGGCCCGAATTTCCCAGGGAGCCGGGTGGTCCTTGCGGGAAACAGCTTGTTTGGGGAAGTCTTATGCCCAAATGTGGAGCCTAATGTACTTCCACAGACGTGACCTTAGGCTGGCGGCAAACGCTATTTGCTCGGCGGTCCCTTCACATTGGGTTCCAACAAGTCGAACAACCTGGTCCATACACGCCACACATGAGTGGATGACAACAGAAGACATGCTGACAGTCTGGAACAGGGTGTGGATCCAAGAAAACCCATGGATGGAAGACAAAACTCCAGTAGAATCATGGGAGGAAATCCCATATTTGGGGAAG----------------------------------------------------
>S81_0.4607
------------------------------------------------AAACGCGAGAGAAACCGCGTGTCAACTGTGCAGCAGCTGACAAAGAGATTCTCACTTGGAATGCTACAGGGACGAGGACCACTGAAACTGTTCATGGCCCTGGTGGCATTCCTTCGTTTCCTAACAATCCCGCCAACAGCAGGGATATTAAAAAGATGGGGAACAATCAAAAAATCAAAGGCTATCAATGTCTTGAGAGGGTTCAGGAAAGAGATTGGAAGGATGCTGAACATCTTGAACAGGAGACGCAGAACTGCAGGTATAGTTATTATGATGATCCCAACAGTGATGGCGTTCCATTTAACCACACGCAATGGAGAACCACACATGATCGTCAGTAGACAAGAGAAAGGGAAAAGTCTTCTGTTTAAAACAGAGAACGGTGTGAACATGTGCACCCTCATGGCCATGGATCTTGGTGAACTGTGTGAAGACACGATCACTTACAATTGTCCTCTTCTCAGGCAGAATGAACCAGAAGACATAGACTGTTGGTGCAACTCTACGTCTACATGGGTAACTTATGGGACATGCACCGCTACAGGAGAACACAGAAGGGAAAAAAGATCAGTGGCACTCGTTCCACATGTGGGAATGGGACTGGAGACACGAACTGAAACATGGATGTCATCAGAAGGGGCCTGGAAACATGCACAGAGAATTGAAACTTGGGTCTTGAGACATCCAGGCTTCACCATAATGGCAGCACTCCTGGCATACACCATAGGAACGACATATTTCCAAAGAGTCCTGATTTTCATCTTACTGACAGCTGTTGCTCCTTCAATGACAATGCGTTGTATAGGAATATCAAATAGAGACTTTGTGGAAGGGGTTTCAGGAGGAAGCTGGGTTGACATAGTCCTGGAACATGGAAGCTGTGTGACGACGATGGCAAAAAATAAACCAACATTGGATTTTGAACTGATAAAGACAGAAGCGAAACATCCCGCCACTCTAAGGAAGTATTGCATAGAGGCAAAGCTGACCAACACAACAACAGCATCTCGCTGCCCAACACAAGGAGAACCTAGCCTAAATGAAGAACAGGACAAAAGATTTGTCTGCAAACACTCCATGGTAGATAGAGGATGGGGAAATGGATGCGGATTATTTGGAAAGGGAGGTATCGTGACCTGTGCAATGTTCACATGCAAAAAGAACATGGAAGGAAAAATCGTGCAACCAGAAAACTTAGAGTACACCATTGTGATAACACCTCACTCAGGGGAAGAGAATGCAGTCGGAAATGACACAGGAAAACACGGCAAGGAAATTAAAGTAACACCACAGAGTTCCATCACAGAAGCAGAACTAACAGGCTATGGCACTGTCACGATGGAATGCTCTCCGAGAACAGGACTCGACTTCAATGAGATGGTGTTGCTGCAAATGGAAAACAAAGCTTGGCTGGTGCACAGGCAATGGTTCTTAGACCTGCCATTACCATGGCTGCCCGGAGCAGACACACAAGGATCAAATTGGATACAGAAGGAGACATTGGTCACTTTCAAAAATCCCCATGCAAAGAAACAGGATGTTGTTGTTCTAGGATCCCAAGAAGGGGCTATGCACACAGCACTTACAGGGGCCACGGAAATCCAGATGTCATCAGGAAACTTACTGTTCACAGGACATCTTAAATGTAGGCTGAGAATGGACAAACTACAGCTCAAAGGAATGTCATATTCCATGTGTACAGGAAAGTTCAAAGTTGTGAAGGAAATAGCAGAAACACAACATGGAACAATAGTTATCAGAGTACAATATGAAGGGGACGGTTCTCCGTGCAAGATCCCTTTTGAAATAATGGATTTGGAAAAAAGACATGTCTTAGGTCGCTTGATCACAGTCAACCCAATTGTCACAGAAAAAGACAGCCCAGTCAACATAGAAGCAGAACCTCCATTCGGAGACAGCTACATCATTATAGGAGTAGAACCGGGACAACTGAAGCTCAGCTGGTTTAAGAAAGGAAGCTCTATTGGCCAAATGTTTGAGACAACAATGAGAGGAGCGAAGAGAATGGCCATTTTAGGTGACACAGCTTGGGATTTTGGATCCCTGGGAGGAGTGTTCACATCTGTAGGAAAGGCCCTCCACCAAGTCTTTGGAGCAATCTATGGGGCTGCCTTCAGTGGGGTTTCATGGACTATGAAAATCCTCATAGGAGTTGTCATCACATGGATAGGAATGAATTCACGTAGCACTTCACTGTCTGTGTCACTAGTATTAGTGGGAGTCGTGACATTGTACTTGGGAGTTATGGTGCAGGCCGATAGTGGTTGCGTTGTGAGCTGGAAAAACAAAGAACTGAAATGTGGCAGCGGGATTTTTATCACAGACAACGTGCATACATGGACAGAACAATATAAATTCCAACCAGAATCCCCTTCAAAGCTGGCTTCAGCTATCCAGAAGGCTCATGAAGAAGGCATTTGTGGAATCCGCTCAGTAACAAGACTGGAGAATCTGATGTGGAAACAAATAACACCAGAACTGAATCACATTCTAACAGAAAATGAGGTAAAGCTGACTATCATGACAGGAGACATTAAAGGAATCATGCAGGCAGGAAAACGATCCCTGCGGCCTCAACCCACTGAGCTGAAGTACTCTTGGAAAGCATGGGGCAAAGCGAAAATGCTCTCCACAGAGCTCCATAACCACACCTTTCTCATTGATGGCCCCGAAACAGCAGAATGTCCCAACACAAATAGAGCTTGGAACTCACTAGAGGTTGAAGACTATGGCTTTGGAGTATTCACCACTAACATATGGCTGAAATTGAAAGAAAGGCAGGATGTATCTTGTGACTCAAAACTCATGTCAGCAGCCATAAAAGACAACAGAGCCGTCCACGCCGACATGGGTTATTGGATAGAAAGCGCACTCAATGACACATGGAAGATTGAGAAAGCCTCCTTTATTGAAGTCAAAAGCTGCCACTGGCCAAAGTCACACACTCTCTGGAGTAATGGAGTGCTAGAAAGTGAGATGATAATTCCAAAGAATTTTGCAGGACCAGTGTCACAACACAATTACAGAACAGGCTATCATACACAAACGGCAGGACCCTGGCATCTAGGCAGGCTTGAGATGGACTTTGATTTCTGCGAAGGAACTACAGTGGTGGTGACTGAAGACTGTGGAAATAGAGGACCCTCCTTAAGAACAACTACTGCTTCTGGAAAACTCATAACAGAATGGTGCTGCCGATCTTGCACATTACCACCGCTAAGGTACAGAGGTGAGGATGGATGCTGGTATGGAATGGAAATCAGACCATTGAAAGAGAAAGAAGAGAACTTGGTCAACTCTTTGGTCACAGCCGGATATGGACAGATTGACAACTTCTCACTAGGAGTCTTGGGAATGGCATTGTTCCTGGAAGAGATGCTTAGAACCCGAGTAGGGACGAAACATGCAATATTACTAGTTGCAGTCTCTTTCGTGACATTGATCACAGGGAACATGTCCTTTCGAGATTTGGGGAGAGTGATGGTCATGGTGGGCGCTACTATGACGGATGACATAGGCATGGGCGTGACCTATCTTGCCCTATTAGCAGCCTTCAAGGTCAGACCAACTTTTGCAGCTGGACTACTCTTAAGAAAGCTGACCTCCAAGGAATTGATGATGACCACCATAGGAATCGTACTCCTCTCTCAGAGCACCATACCAGAGACCATACTTGAACTGACTGACGCGTTGGCTTTGGGGATGATGGTTCTCAAAATAGTAAGAAACATGGAAAAGTATCAACTAGCAGTGACTATCATGGCTATCTTGTGCGTCCCAAATGCAGTGATATTACAAAACGCATGGAAAGTGAGCTGCACAGCACTGGCAGTGGTGTCCGTTTCCCCACTGCTTTTAACATCTTCACAGCAGAAAACGGATTGGATACCACTGGCGTTGACGATCAAAGGCCTTAATCCAACAGCCATTTTCTTAACAACCCTCTCAAGAACTAGCAAGAAAAGGAGCTGGCCACTAAATGAGGCTATTATGGCAGTCGGGATGGTGAGCATTTTAGCCAGTTCTTTCTTAAAGAATGACATTCCCATGACAGGACCACTAGTGGCTGGAGGGCTTCTCACTGTGTGTTACGTGCTCACTGGAAGATCGGCTGATTTGGAACTGGAGAGAGCTGCTGACATAAGATGGGAGGAACAGGCAGAGATATCAGGAAGCAGTCCAATTTTGTCGATAACAATATCGGAAGATGGCAGCATGTCGATAAAAAATGAAGAAGAAGAACAAACACTGACCATACTGATTAGAACAGGACTGCTGGTGATATCAGGACTTTTTCCCGTGTCAATACCAATCACGGCAGCTGCATGGTACCTGTGGGAAGTGAAAAAACAACGAGCCGGAGTATTGTGGGATGTCCCTTCACCTCCACCTGTGGGAAGGGCCGAACTGGAAGATGGAGCCTATAGAATCAAGCAGAAAGGGATTTTGGGATACTCGCAGATAGGAGCCGGAGTCTACAAAGAAGGAACTTTCCACACAATGTGGCATGTCACACGTGGTGCTGTTCTAATGCATAAAGGGAAGAGAATTGAACCATCATGGGCGGACGTCAAGAAGGACCTAATATCGTATGGAGGAGGTTGGAAGCTAGAAGGAGAATGGAAGGAAGGAGAAGAAGTCCAGGTCCTGGCATTAGAGCCTGGAAAGAATCCAAGAGCCGTCCAAACAAAACCCGGTCTTTTCAAAACCAACACTGGGACCATAGGCGCCGTATCTCTGGACTTTTCTCCTGGAACGTCAGGATCTCCAATTGTCGACAGAAAAGGAAAAGTTGTGGGCCTTTATGGCAACGGTGTCGTCACAAGGAGTGGAACATACGTGAGTGCCATAGCCCAGACTGAAAAAAGCATTGAAGACAACCCAGAGATTGAAGATGACATCTTTCGAAAGAAAAGACTGACCATCATGGACCTCCACCCAGGAGCAGGAAAAACAAAGAGATACCTTCCAGCAATAGTCAGAGAAGCCATAAAACGAGGCTTGAGAACACTAATCCTGGCCCCCACTAGAGTTGTGGCGGCTGAAATGGAAGAGGCTCTCAGAGGACTTCCAATAAGATATCAAACCTCAGCTATCAGAGCTGAGCATACTGAACAGGAGATTGTGGATCTAATGTGTCATGCCACATTCACCATGAGGCTACTATCACCAATTAGAGTGCCAAATTACAACCTGATTATCATGGATGAAGCCCATTTCACAGACCCAGCAAGCATAGCGGCTAGAGGATACATCTCTACTCGAGTAGAGATGGGTGAAGCAGCTGGGATTTTCATGACAGCTACCCCTCCTGGAAGCAGAGACCCATTTCCTCAGAGCAACGCACCAATCATGGATGAAGAAAGGGAAATTCCTGAGCGTTCGTGGAACTCTGGACATGAGTGGGTTACGGATTTTAAAGGGAAGACTGTTTGGTTTGTTCCAAGTATAAAAGCAGGAAATGATATAGCAGCTTGCCTGAGAAAGAATGGGAAGAAAGTGATACAACTCAGCAGGAAGACCTTTGATTCTGAATATATCAAGACTAGGACCAATGATTGGGACTTTGTGGTCACGACAGACATTTCAGAAATGGGTGCTAACTTCAAGGCTGAAAGGGTTATAGACCCCAGACGCTGCATGAAACCAGTCATACTAACAGACGGTGAAGAGCGGGTTATCCTGGCAGGACCCATGCCAGTGACCCACTCTAGTGCAGCACAAAGAAGAGGGAGAGTAGGAAGAAATCCAAAAAATGAAAATGACCAGTATATATACATGGGGGAACCTCTGGAAAATGATGAAGACTGCGCACACTGGAAAGAAGCTAAGATGCTTCTAGATAACATCAACACGCCTGAAGGAATCATTCCCAGCATGTTTGAACCAGAGCGTGAGAAGGTCGACGCCATTGATGGTGAATACCGCTTGAGAGGAGAAGCGAGGAAAACATTTGTGGACCTAATGAGAAGAGGAGACCTACCAGTTTGGCTAGCCTACAGAGTGGCAGCTGAAGGTATCAACTACGCAGACAGAAGATGGTGCTTTGATGGAGTCAAGAACAACCAAATCTTGGAAGAAAATGTGGAAGTGGAAATTTGGACAAAAGAAGGAGAAAGGAAGAAATTAAAACCCAGATGGTTAGATGCTAGGGTCTACTCTGACCCACTGGCACTTAAAGAATTCAAGGAATTCGCAGCTGGAAGAAAATCCCTGACCCTGAATCTAATCACCGAGATGGGTAGGCTCCCAACCTTCATGACCCAGAAAGCAAGGAATGCATTGGACAACTTAGCAGTCCTACACACGGCTGAAGCAGGCGGAAGGGCGTACAATCATGCTCTTAGTGAACTGCCGGAGACTCTGGAGACATTGCTTTTACTGACACTTTTGGCCACAGTCACAGGCGGAATCTTCCTGTTCTTGATGAGCGGAAAAGGTATAGGGAAGATGACCCTGGGAATGTGCTGCATAGTCACAGCTAGTATTCTTCTATGGTATGCACAAATACAGCCACATTGGATAGCAGCTTCAATAATACTGGAGTTTTTTCTCATAGTCTTGCTCATTCCAGAACCAGAAAAGCAGAGAACACCCCAAGATAACCAATTAACTTATGTTGTCATAGCCATCCTCACAGTGGTGGCCGCAACCATGGCAAACGAGATGGGTTTCCTGGAAAAAACAAAGAAAGATTTTGGATTGGGAAGCATCACAACCCAGCAACCTGAGAGCAATATCCTGGACATAGATCTACGTCCTGCATCAGCTTGGACTCTATATGCTGTGGCAACAACTTTCATCACACCAATGTTGAGACATAGCATTGAAAATTCCTCAGTGAATGTGTCTCTAACAGCCATTGCCAACCAAGCCACAGTGTTAATGGGTCTTGGGAAAGGATGGCCATTGTCGAAAATGGACATCGGAGTTCCCCTTCTTGCTATCGGATGCTATTCACAAGTCAACCCCATAACCCTCACAGCAGCCCTTCTCTTATTGGTAGCACATTATGCTATCATAGGGCCAGGACTCCAAGCGAAAGCAACCAGAGAGGCTCAGAAAAGAGCAGCAGCGGGCATCATGAAAAACCCAACTGTGGATGGAATAACAGTGATTGACCTAGATCCAATACCATATGATCCAAAGTTTGAAAAGCAGTTGGGACAAGTAATGCTCTTAGTTCTCTGCGTGACTCAAGTATTGATGATGAGGACTACATGGGCCTTATGTGAAGCTCTAACTTTAGCGACCGGGCCCATCTCTACACTGTGGGAAGGAAATCCAGGGAGATTTTGGAATACAACTATTGCAGTGTCAATGGCTAACATTTTTAGAGGGAGTTATCTGGCCGGAGCCGGACTTCTCTTTTCTATCATGAAGAACACGGCCAACACAAGAAGGGGAACTGGCAACACAGGAGAAACGCTTGGAGAGAAATGGAAAAACCGGTTGAATGCATTGGGGAAGAGTGAATTCCAGATCTATAAGAAAAGTGGAATCCAGGAAGTGGATAGAACGTTAGCAAAAGAAGGCATCAAGAGAGGAGAAACGGACCATCACGCTGTGTCGCGAGGCTCAGCGAAACTGAGATGGTTCGTCGAGAGAAACCTTGTCACACCAGAAGGGAAAGTAATGGACCTTGGCTGCGGCAGAGGGGGCTGGTCATACTATTGTGGGGGACTAAAGAATGTAAAGGAAGTCAAAGGCCTAACAAAAGGAGGACCAGGACACGAAGAACCCATTCCCATGTCAACATATGGTTGGAATCTGGTGCGTCTGCAAAGTGGAGTCGATGTCTTCTTTACTCCGCCAGAAAAGTGTGACACATTGCTGTGTGACATAGGGGAGTCGTCACCAAACCCCACGGTTGAGGCAGGACGAACACTTAGAGTTCTAAACTTAGTGGAAAACTGGCTGAACAATAATACCCAATTTTGCATAAAGGTTCTTAATCCATATATGCCTTCAGTTATAGAAAAAATGGAAGCGCTACAAAGGAAATACGGAGGAGCTTTGGTGAGGAATCCACTCTCACGAAATTCCACACACGAGATGTACTGGGTATCCAATGCTTCCGGGAACATAGTGTCATCAGTGAACATGATTTCAAGAATGTTAATTAACAGATTCACAATGAGACACAAGAAGGCCACATACGAGCCGGATGTTGATCTCGGAAGTGGAACCCGCAACATCGGAATTGAAAGTGAAGTACCAAATCTAGACATAATTGGGAAAAGAATAGAAAAAATAAAACAAGAGCATGAAACATCATGGCACTATGATCAAGACCACCCATACAAAACGTGGGCCTATCATGGCAGCTACGAAACAAAACAGACTGGATCAGCATCATCCATGGTGAACGGAGTGGTTAGGCTGCTAACAAAACCTTGGGACGTCATTCCCATGGTGACACAGATGGCAATGACAGACACGACCCCATTTGGACAACAGCGCGTTTTCAAAGAGAAAGTGGACACGAGAACCCAAGAACCAAAAGAAGGAACAAAAAAACTAATGAAAATCACAGCAGAATGGCTCTGGAAAGAACTAGGAAAGAAAAAGACACCTAGGATGTGCACCAGAGAAGAATTCACAAGAAAGGTGAGAAGCAATGCAGCCTTAGGTGCCATATTCACTGATGAGAACAAGTGGAAGTCGGCACGTGAAGCTGTTGAAGACAGTGGATTTTGGGAATTGGTTGACAAGGAAAGGAATCTCCATCTTGAAGGAAAGTGTGAGACATGTGTGTATAACATGATGGGAAAGAGAGAGAAGAAGCTAGGGGAGTTCGGCAAAGCAAAAGGCAGCAGAGCCATATGGTACATGTGGCTTGGAGCACGCTTCTTAGAGTTTGAAGCCCTGGGATTCTTGAATGAAGATCACTGGTTTTCCAGAGAGAACTCCCTGAGTGGAGTAGAGGGAGAAGGGCTGCACAAACTAGGCTACATTCTAAGAGACGTGAGTAAGAAAGAAGGAGGAGCAATGTACGCCGATGACACCGCAGGATGGGACACAAGAATCACGCTAGAGGACTTGAAAAATGAAGAAATGATGACAAACCACATGGAAGGAGAACACAAGAAACTTGCTGAAGCCATTTTCAGATTAACGTACCAAAACAAAGTGGTGCGTGTGCAAAGACCGACATCAAGAGGCACAGTAATGGACATTATATCGAGAAGAGACCAAAGAGGTAGTGGACAAGTTGTCACCTACGGCCTCAATACTTTCACCAACATGGAAGCCCAACTGATCAGACAGATGGAGGGAGAAGGAGTCTTCAAAAGCATCCAGCACCTGACAGCCACAGAAGAAATTGCAGTGAAAAACTGGTTAGTAAGAGTGGGGCGTGAGAGGTTATCAAGAATGGCCATCAGCGGAGATGATTGTGTTGTGAAACCCTTAGATGACAGGTTTGCAAACGCTCTAACAGCTTTAAATGACATGGGAAAGGTCAGGAAAGACATACAACAATGGGAACCTTCAAGAGGATGGAACGATTGGACACAAGTGCCCTTTTGTTCACACCATTTCCATGAGTTAATCATGAAGGACGGTCGTGTACTTGTGGTTCCATGTAGAAACCAAGATGAACTGATTGGTAGGGCCCGAATTTCCCAGGGAGCCGGGTGGTCCTTGCGGGAAACAGCTTGTTTGGGGAAGTCTTATGCCCAAATGTGGAGCCTAATGTACTTCCACAGACGTGACCTTAGGCTGGCGGCAAACGCTATTTGCTCGGCGGTCCCTTCACATTGGGTTCCAACAAGTCGAACAACCTGGTCCATACACGCCACACATGAGTGGATGACAACAGAAGACATGCTGACAGTCTGGAACAGGGTGTGGATTCAAGAAAACCCATGGATGGAAGACAAAACTCCAGTAGAATCATGGGAGGAAATCCCATATTTGGGGAAGAGAGAAGACCAGTGGTGCGGCTCATTGATTGGGCTAACAAGCAGGGCCACCT
>S81_0.5393
------------------------------------------------AAACGCGAGAGAAACCGCGTGTCAACTGTGCAGCAGCTGACAAAGAGATTCTCACTTGGAATGCTACAGGGACGAGGACCACTGAAACTGTTCATGGCCCTGGTGGCATTCCTTCGTTTCCTAACAATCCCGCCAACAGCAGGGATATTAAAAAGATGGGGAACAATCAAAAAATCAAAGGCTATCAATGTCTTGAGAGGGTTCAGGAAAGAGATTGGAAGGATGCTGAACATCTTGAACAGGAGACGCAGAACTGCAGGTATAGTTATTATGATGATCCCAACAGTGATGGCGTTCCATTTAACCACACGCAATGGAGAACCACACATGATCGTCAGTAGACAAGAGAAAGGGAAAAGTCTTCTGTTTAAAACAGAGAACGGTGTGAACATGTGCACCCTCATGGCCATGGATCTTGGTGAACTGTGTGAAGACACGATCACTTACAATTGTCCTCTTCTCAGGCAGAATGAACCAGAAGACATAGACTGTTGGTGCAACTCTACGTCTACATGGGTAACTTATGGGACATGCACCGCTACAGGAGAACACAGAAGGGAAAAAAGATCAGTGGCACTCGTTCCACATGTGGGAATGGGACTGGAGACACGAACTGAAACATGGATGTCATCAGAAGGGGCCTGGAAACATGCACAGAGAATTGAAACTTGGGTCTTGAGACATCCAGGCTTCACCATAATGGCAGCACTCCTGGCATACACCATAGGAACGACATATTTCCAAAGAGTCCTGATTTTCATCTTACTGACAGCTGTTGCTCCTTCAATGACAATGCGTTGTATAGGAATATCAAATAGAGACTTTGTGGAAGGGGTTTCAGGAGGAAGCTGGGTTGACATAGTCCTGGAACATGGAAGCTGTGTGACGACGATGGCAAAAAATAAACCAACATTGGATTTTGAACTGATAAAGACAGAAGCGAAACATCCCGCCACTCTAAGGAAGTATTGCATAGAGGCAAAGCTGACCAACACAACAACAGCATCTCGCTGCCCAACACAAGGAGAACCTAGCCTAAATGAAGAACAGGACAAAAGATTTGTCTGCAAACACTCCATGGTAGATAGAGGATGGGGAAATGGATGCGGATTATTTGGAAAGGGAGGTATCGTGACCTGTGCAATGTTCACATGCAAAAAGAACATGGAAGGAAAAATCGTGCAACCAGAAAACTTAGAGTACACCATTGTGATAACACCTCACTCAGGGGAAGAGAATGCAGTCGGAAATGACACAGGAAAACACGGCAAGGAAATTAAAGTAACACCACAGAGTTCCATCACAGAAGCAGAACTAACAGGCTATGGCACTGTCACGATGGAATGCTCTCCGAGAACGGGACTCGACTTCAATGAGATGGTGTTGCTGCAAATGGAAAACAAAGCTTGGCTGGTGCACAGGCAATGGTTCTTAGACCTGCCATTACCATGGCTGCCCGGAGCAGACACACAAGGATCAAATTGGATACAGAAGGAGACATTGGTCACTTTCAAAAATCCCCATGCAAAGAAACAGGATGTTGTTGTTCTAGGATCCCAAGAAGGGGCTATGCACACAGCACTTACAGGGGCCACGGAAATCCAGATGTCATCAGGAAACTTACTGTTCACAGGACATCTTAAATGTAGGCTGAGAATGGACAAACTACAGCTCAAAGGAATGTCATATTCCATGTGTACAGGAAAGTTCAAAGTTGTGAAGGAAATAGCAGAAACACAACATGGAACAATAGTTATCAGAGTACAATATGAAGGGGACGGTTCTCCGTGCAAGATCCCTTTTGAAATAATGGATTTGGAAAAAAGACATGTCTTAGGTCGCTTGATCACAGTCAACCCAATTGTCACAGAAAAAGACAGCCCAGTCAACATAGAAGCAGAACCTCCATTCGGAGACAGCTACATCATTATAGGAGTAGAACCGGGACAACTGAAGCTCAGCTGGTTTAAGAAAGGAAGCTCTATTGGCCAAATGTTTGAGACAACAATGAGAGGAGCGAAGAGAATGGCCATTTTAGGTGACACAGCTTGGGATTTTGGATCCCTGGGAGGAGTGTTCACATCTGTAGGAAAGGCCCTCCACCAAGTCTTTGGAGCAATCTATGGGGCTGCCTTCAGTGGGGTTTCATGGACTATGAAAATCCTCATAGGAGTTGTCATCACATGGATAGGAATGAATTCACGTAGCACTTCACTGTCTGTGTCACTAGTATTAGTGGGAGTCGTGACATTGTACTTGGGAGTTATGGTGCAGGCCGATAGTGGTTGCGTTGTGAGCTGGAAAAACAAAGAACTGAAATGTGGCAGCGGGATTTTTATCACAGACAACGTGCATACATGGACAGAACAATATAAATTCCAACCAGAATCCCCTTCAAAGCTGGCTTCAGCTATCCAGAAGGCTCATGAAGAAGGCATTTGTGGAATCCGCTCAGTAACAAGACTGGAGAATCTGATGTGGAAACAAATAACACCAGAACTGAATCACATTCTAACAGAAAATGAGGTAAAGCTGACTATCATGACAGGAGACATTAAAGGAATCATGCAGGCAGGAAAACGATCCCTGCGGCCTCAACCCACTGAGCTGAAGTACTCTTGGAAAGCATGGGGCAAAGCGAAAATGCTCTCCACAGAGCTCCATAACCACACCTTTCTCATTGATGGCCCCGAAACAGCAGAATGTCCCAACACAAATAGAGCTTGGAACTCACTAGAGGTTGAAGACTATGGCTTTGGAGTATTCACCACTAACATATGGCTGAAATTGAAAGAAAGGCAGGATGTATCTTGTGACTCAAAACTCATGTCAGCAGCCATAAAAGACAACAGAGCCGTCCACGCCGACATGGGTTATTGGATAGAAAGCGCACTCAATGACACATGGAAGATTGAGAAAGCCTCCTTTATTGAAGTCAAAAGCTGCCACTGGCCAAAGTCACACACTCTCTGGAGTAATGGAGTGCTAGAAAGTGAGATGATAATTCCAAAGAATTTTGCAGGACCAGTGTCACAACACAATTACAGAACAGGCTATCATACACAAACGGCAGGACCCTGGCATCTAGGCAGGCTTGAGATGGACTTTGATTTCTGCGAAGGAACTACAGTGGTGGTGACTGAAGACTGTGGAAATAGAGGACCCTCCTTAAGAACAACTACTGCTTCTGGAAAACTCATAACAGAATGGTGCTGCCGATCTTGCACATTACCACCGCTAAGGTACAGAGGTGAGGATGGATGCTGGTATGGAATGGAAATCAGACCATTGAAAGAGAAAGAAGAGAACTTGGTCAACTCTTTGGTCACAGCCGGATATGGACAGATTGACAACTTCTCACTAGGAGTCTTGGGAATGGCATTGTTCCTGGAAGAGATGCTTAGAACCCGAGTAGGGACGAAACATGCAATATTACTAGTTGCAGTCTCTTTCGTGACATTGATCACAGGGAACATGTCCTTTCGAGATTTGGGGAGAGTGATGGTCATGGTGGGCGCTACTATGACGGATGACATAGGCATGGGCGTGACCTATCTTGCCCTATTAGCAGCCTTCAAGGTCAGACCAACTTTTGCAGCTGGACTACTCTTAAGAAAGCTGACCTCCAAGGAATTGATGATGACCACCATAGGAATCGTACTCCTCTCTCAGAGCACCATACCAGAGACCATACTTGAACTGACTGACGCGTTGGCTTTGGGGATGATGGTTCTCAAAATAGTAAGAAACATGGAAAAGTATCAACTAGCAGTGACTATCATGGCTATCTTGTGCGTCCCAAATGCAGTGATATTACAAAACGCATGGAAAGTGAGCTGCACAGCACTGGCAGTGGTGTCCGTTTCCCCACTGCTTTTAACATCTTCACAGCAGAAAACGGATTGGATACCACTGGCGTTGACGATCAAAGGCCTTAATCCAACAGCCATTTTCTTAACAACCCTCTCAAGAACTAGCAAGAAAAGGAGCTGGCCACTAAATGAGGCTATTATGGCAGTCGGGATGGTGAGCATTTTAGCCAGTTCTTTCTTAAAGAATGACATTCCCATGACAGGACCACTAGTGGCTGGAGGGCTTCTCACTGTGTGTTACGTGCTCACTGGAAGATCGGCTGATTTGGAACTGGAGAGAGCTGCTGACATAAGATGGGAGGAACAGGCAGAGATATCAGGAAGCAGTCCAATTTTGTCGATAACAATATCGGAAGATGGCAGCATGTCGATAAAAAATGAAGAAGAAGAACAAACACTGACCATACTGATTAGAACAGGACTGCTGGTGATATCAGGACTTTTTCCCGTGTCAATACCAATCACGGCAGCTGCATGGTACCTGTGGGAAGTGAAGAAACAACGAGCCGGAGTATTGTGGGATGTCCCTTCACCTCCACCTGTGGGAAGGGCCGAACTGGAAGATGGAGCCTATAGAATCAAGCAGAAAGGGATTTTGGGATACTCGCAGATAGGAGCCGGAGTCTACAAAGAAGGAACTTTCCACACAATGTGGCATGTCACACGTGGTGCTGTTCTAATGCATAAAGGGAAGAGAATTGAACCATCATGGGCGGACGTCAAGAAGGACCTAATATCGTATGGAGGAGGTTGGAAGCTAGAAGGAGAATGGAAGGAAGGAGAAGAAGTCCAGGTCCTGGCATTAGAGCCTGGAAAGAATCCAAGAGCCGTCCAAACAAAACCCGGTCTTTTCAAAACCAACACTGGGACCATAGGCGCCGTATCTCTGGACTTTTCTCCTGGAACGTCAGGATCTCCAATTGTCGACAGAAAAGGAAAAGTTGTGGGCCTTTATGGCAACGGTGTCGTCACAAGGAGTGGAACATACGTGAGTGCCATAGCCCAGACTGAAAAAAGCATTGAAGACAACCCAGAGATTGAAGATGACATCTTTCGAAAGAAAAGACTGACCATCATGGACCTCCACCCAGGAGCAGGAAAAACAAAGAGATACCTTCCAGCAATAGTCAGAGAAGCCATAAAACGAGGCTTGAGAACACTAATCCTGGCCCCCACTAGAGTTGTGGCGGCTGAAATGGAAGAGGCTCTCAGAGGACTTCCAATAAGATATCAAACCTCAGCTATCAGAGCTGAGCATACTGGACGGGAGATTGTGGATCTAATGTGTCATGCCACATTCACCATGAGGCTACTATCACCAATTAGAGTGCCAAATTACAACCTGATTATCATGGATGAAGCCCATTTCACAGACCCAGCAAGCATAGCGGTTAGAGGATACATCTCTACTCGAGTAGAGATGGGTGAAGCAGCTGGGATTTTCATGACAGCTACCCCTCCTGGAAGCAGAGACCCATTTCCTCAGAGCAACGCACCAATCATGGATGAAGAAAGGGAAATTCCTGAGCGTTCGTGGAACTCTGGACATGAGTGGGTTACGGATTTTAAAGGGAAGACTGTTTGGTTTGTTCCAAGTATAAAAGCAGGAAATGATATAGCAGCTTGCCTGAGAAAGAATGGGAAGAAAGTGATACAACTCAGCAGGAAGACCTTTGATTCTGAATATATCAAGACTAGGACCAATGATTGGGACTTTGTGGTCACGACAGACATTTCAGAAATGGGTGCTAACTTCAAGGCTGAAAGGGTTATAGACCCCAGACGCTGCATGAAACCAGTCATACTAACAGACGGTGAAGAGCGGGTTATCCTGGCAGGACCCATGCCAGTGACCCACTCTAGTGCAGCACAAAGAAGAGGGAGAGTAGGAAGAAATCCAAAAAATGAAAATGACCAGTATATATACATGGGGGAACCTCTGGAAAATGATGAAGACTGCGCACACTGGAAAGAAGCTAAGATGCTTCTAGATAACATCAACACGCCTGAAGGAATCATTCCCAGCATGTTTGAACCAGAGCGTGAGAAGGTCGACGCCATTGATGGTGAATACCGCTTGAGAGGAGAAGCGAGGAAAACATTTGTGGACCTAATGAGAAGAGGAGACCTACCAGTTTGGCTAGCCTACAGAGTGGCAGCTGAAGGTATCAACTACGCAGACAGAAGATGGTGCTTTGATGGAGTCAAGAACAACCAAATCTTGGAAGAAAATGTGGAAGTGGAAATTTGGACAAAAGAAGGAGAAAGGAAGAAATTAAAACCCAGATGGTTAGATGCTAGGGTCTACTCTGACCCACTGGCACTTAAAGAATTCAAGGAATTCGCAGCTGGAAGAAAATCCCTGACCCTGAATCTAATCACCGAGATGGGTAGGCTCCCAACCTTCATGACCCAGAAAGCAAGGAATGCATTGGACAACTTAGCAGTCCTACACACGGCTGAAGCAGGCGGAAGGGCGTACAATCATGCTCTTAGTGAACTGCCGGAGACTCTGGAGACATTGCTTTTACTGACACTTTTGGCCACAGTCACAGGCGGAATCTTCCTGTTCTTGATGAGCGGAAAAGGTATAGGGAAGATGACCCTGGGAATGTGCTGCATAGTCACAGCTAGTATTCTTCTATGGTATGCACAAATACAGCCACATTGGATAGCAGCTTCAATAATACTGGAGTTTTTTCTCATAGTCTTGCTCATTCCAGAACCAGAAAAGCAGAGAACACCCCAAGATAACCAATTAACTTATGTTGTCATAGCCATCCTCACAGTGGTGGCCGCAACCATGGCAAACGAGATGGGTTTCCTGGAAAAAACAAAGAAAGATTTTGGATTGGGAAGCATCACAACCCAGCAACCTGAGAGCAATATCCTGGACATAGATCTACGTCCTGCATCAGCTTGGACTCTATATGCTGTGGCAACAACTTTCATCACACCAATGTTGAGACATAGCATTGAAAATTCCTCAGTGAATGTGTCTCTAACAGCCATTGCCAACCAAGCCACAGTGTTAATGGGTCTTGGGAAAGGATGGCCATTGTCGAAAATGGACATCGGAGTTCCCCTTCTTGCTATCGGATGCTATTCACAAGTCAACCCCATAACCCTCACAGCAGCCCTTCTCTTATTGGTAGCACATTATGCTATCATAGGGCCAGGACTCCAAGCGAAAGCAACCAGAGAGGCTCAGAAAAGAGCAGCAGCGGGCATCATGAAAAACCCAACTGTGGATGGAATAACAGTGATTGACCTAGATCCAATACCATATGATCCAAAGTTTGAAAAGCAGTTGGGACAAGTAATGCTCTTAGTTCTCTGCGTGACTCAAGTATTGATGATGAGGACTACATGGGCCTTATGTGAAGCTCTAACTTTAGCGACCGGGCCCATCTCTACACTGTGGGAAGGAAATCCAGGGAGATTTTGGAATACAACTATTGCAGTGTCAATGGCTAACATTTTTAGAGGGAGTTATCTGGCCGGAGCCGGACTTCTCTTTTCTATCATGAAGAACACGGCCAACACAAGAAGGGGAACTGGCAACACAGGAGAAACGCTTGGAGAGAAATGGAAAAACCGGTTGAATGCATTGGGGAAGAGTGAATTCCAGATCTATAAGAAAAGTGGAATCCAGGAAGTGGATAGAACGTTAGCAAAAGAAGGCATCAAGAGAGGAGAAACGGACCATCACGCTGTGTCGCGAGGCTCAGCGAAACTGAGATGGTTCGTCGAGAGAAACCTTGTCACACCAGAAGGGAAAGTAATGGACCTTGGCTGCGGCAGAGGGGGCTGGTCATACTATTGTGGGGGACTAAAGAATGTAAAGGAAGTCAAAGGCCTAACAAAAGGAGGACCAGGACACGAAGAACCCATTCCCATGTCAACATATGGTTGGAATCTGGTGCGTCTGCAAAGTGGAGTCGATGTCTTCTTTACTCCGCCAGAAAAGTGTGACACATTGCTGTGTGACATAGGGGAGTCGTCACCAAACCCCACGGTTGAGGCAGGACGAACACTTAGAGTTCTAAACTTAGTGGAAAACTGGCTGAACAATAATACCCAATTTTGCATAAAGGTTCTTAATCCATATATGCCTTCAGTTATAGAAAAAATGGAAGCGCTACAAAGGAAATACGGAGGAGCTTTGGTGAGGAATCCACTCTCACGAAATTCCACACACGAGATGTACTGGGTATCCAATGCTTCCGGGAACATAGTGTCATCAGTGAACATGATTTCAAGAATGTTAATTAACAGATTCACAATGAGACACAAGAAGGCCACATACGAGCCGGATGTTGATCTCGGAAGTGGAACCCGCAACATCGGAATTGAAAGTGAAGTACCAAATCTAGACATAATTGGGAAAAGAATAGAAAAAATAAAACAAGAGCATGAAACATCATGGCACTATGATCAAGACCACCCATACAAAACGTGGGCCTATCATGGCAGCTACGAAACAAAACAGACTGGATCAGCATCATCCATGGTGAACGGAGTGGTTAGGCTGCTAACAAAACCTTGGGACGTCATTCCCATGGTGACACAGATGGCAATGACAGACACGACCCCATTTGGACAACAGCGCGTTTTCAAAGAGAAAGTGGACACGAGAACCCAAGAACCAAAAGAAGGAACAAAGAAACTAATGAAAATCACAGCAGAATGGCTCTGGAAAGAACTAGGAAAGAAAAAGACACCTAGGATGTGCACCAGAGAAGAATTCACAAGAAAGGTGAGAAGCAATGCAGCCTTAGGTGCCATATTCACTGATGAGAACAAGTGGAAGTCGGCACGTGAAGCTGTTGAAGACAGTGGATTTTGGGAATTGGTTGACAAGGAAAGGAATCTCCATCTTGAAGGAAAGTGTGAGACATGTGTGTATAACATGATGGGAAAGAGAGAGAAGAAGCTAGGGGAGTTCGGCAAAGCAAAAGGCAGCAGAGCCATATGGTACATGTGGCTTGGAGCACGCTTCTTAGAGTTTGAAGCCCTGGGATTCTTGAATGAAGATCACTGGTTTTCCAGAGAGAACTCCCTGAGTGGAGTAGAGGGAGAAGGGCTGCACAAACTAGGCTACATTCTAAGAGACGTGAGTAAGAAAGAAGGAGGAGCAATGTACGCCGATGACACCGCAGGATGGGACACAAGAATCACGCTAGAGGACTTGAAAAATGAAGAAATGATGACAAACCACATGGAAGGAGAACACAAGAAACTTGCTGAAGCCATTTTCAGATTAACGTACCAAAACAAAGTGGTGCGTGTGCAAAGACCGACATCAAGAGGCACAGTAATGGACATTATATCGAGAAGAGACCAAAGAGGTAGTGGACAAGTTGTCACCTACGGCCTCAATACTTTCACCAACATGGAAGCCCAACTGATCAGACAGATGGAGGGAGAAGGAGTCTTCAAAAGCATCCAGCACCTGACAGCCACAGAAGAAATTGCAGTGAAAAACTGGTTAGTAAGAGTGGGGCGTGAGAGGTTATCAAGAATGGCCATCAGCGGAGATGATTGTGTTGTGAAACCCTTAGATGACAGGTTTGCAAACGCTCTAACAGCTTTAAATGACATGGGAAAGGTCAGGAAAGACATACAACAATGGGAACCTTCAAGAGGATGGAACGATTGGACACAAGTGCCCTTTTGTTCACACCATTTCCATGAGTTAATCATGAAGGACGGTCGTGTACTTGTGGTTCCATGTAGAAACCAAGATGAACTGATTGGTAGGGCCCGAATTTCCCAGGGAGCCGGGTGGTCCTTGCGGGAAACAGCTTGTTTGGGGAAGTCTTATGCCCAAATGTGGAGCCTAATGTACTTCCACAGACGTGACCTTAGGCTGGCGGCAAACGCTATTTGCTCGGCGGTCCCTTCACATTGGGTTCCAACAAGTCGAACAACCTGGTCCATACACGCCACACATGAGTGGATGACAACAGAAGACATGCTGACAGTCTGGAACAGGGTGTGGATTCAAGAAAACCCATGGATGGAAGACAAAACTCCAGTAGAATCATGGGAGGAAATCCCATATTTGGGGAAGAGAGAAGACCAGTGGTGCGGCTCATTGATTGGGCTAACAAGCAGGGCCACCT
>S263_0.3125
---------------------------------------------CTGAAACGCGAGAGAAACCGCGTGTCAACTGTGCAGCAGCTGACAAAGAGATTCTCACTTGGAATGCTACAGGGACGAGGACCACTGAAACTGTTCATGGCCCTGGTGGCATTCCTTCGTTTCCTAACAATCCCGCCAACAGCAGGGATATTAAAAAGATGGGGAACAATCAAAAAATCAAAGGCTATCAATGTCTTGAGAGGGTTCAGGAAAGAGATTGGAAGGATGCTGAACATCTTGAACAGGAGACGCAGAACTGCAGGTATAGTTATTATGATGATCCCAACAGTGATGGCGTTCCATTTAACCACACGCAATGGAGAACCACACATGATCGTCAGTAGACAAGAGAAAGGGAAAAGTCTTCTGTTTAAAACAGAGAACGGTGTGAACATGTGCACCCTCATGGCCATGGACCTTGGTGAACTGTGTGAAGACACAATCACTTACAATTGTCCTCTTCTCAGGCAGAATGAACCAGAAGACATAGACTGTTGGTGCAACTCTACGTCTACATGGGTAACTTATGGGACATGCACCGCTACAGGAGAACACAGAAGGGAAAAAAGATCAGTGGCACTCGTTCCACATGTGGGAATGGGACTGGAGACACGAACTGAAACATGGATGTCATCAGAAGGGGCCTGGAAACATGCACAGAGAATTGAAACTTGGGTCTTGAGACATCCAGGCTTCACCATAATGGCAGCACTCCTTGCATACACCATAGGAACGACATATTTCCAAAGAGTCCTGATTTTCATCTTACTGACAGCTGTTGCTCCTTCAATGACAATGCGTTGTATAGGAATATCAAATAGAGACTTTGTGGAAGGGGTTTCAGGAGGAAGCTGGGTTGACATAGTCCTGGAACATGGAAGCTGTGTGACGACGATGGCAAAAAATAAACCAACATTGGATTTTGAACTGATAAAGACAGAAGCGAAACATCCCGCCACTCTAAGGAAGTATTGCATAGAGGCAAAGCTGACCAACACAACAACAGCATCTCGCTGCCCAACACAAGGAGAACCTAGCCTAAATGAAGAACAGGACAAAAGATTTGTCTGCAAACACTCCATGGTAGATAGAGGATGGGGAAATGGATGCGGATTATTTGGAAAGGGAGGTATCGTGACCTGTGCAATGTTCACATGCAAAAAGAACATGGAAGGGAAAATCGTGCAACCAGAAAACTTGGAGTACACCATTGTGATAACACCTCACTCAGGGGAAGAGAATGCAGTCGGAAATGACACAGGAAAACACGGCAAGGAAATTAAAGTAACACCACAGAGTTCCATCACAGAAGCAGAACTAACAGGCTATGGCACTGTCACGATGGAATGCTCTCCGAGAACGGGACTCGACTTCAATGAGATGGTGTTGCTGCAAATGGAAAACAAAGCTTGGCTGGTGCACAGGCAATGGTTCTTAGACCTGCCATTACCATGGCTGCCCGGAGCAGACACACAAGGATCAAATTGGATACAGAAGGAGACATTGGTCACTTTCAAAAATCCCCATGCAAAGAAACAGGATGTTGTTGTTCTAGGATCCCAAGAAGGGGCTATGCACACAGCACTTACAGGGGCCACGGAAATCCAGATGTCATCAGGAAACTTACTGTTCACAGGACATCTTAAATGTAGGCTGAGAATGGACAAACTACAGCTCAAAGGAATGTCATATTCCATGTGTACAGGAAAGTTCAAAGTTGTGAAGGAAATAGCAGAAACACAACATGGAACAATAGTTATTAGAGTACAATATGAAGGGGACGGTTCTCCGTGCAAGATCCCTTTTGAAATAATGGATTTGGAAAAAAGACATGTCTTAGGTCGCTTGATCACAGTCAACCCAATTGTCACAGAAAAAGACAGCCCAGTCAACATAGAAGCAGAACCTCCATTCGGAGACAGCTACATCATTATAGGAGTAGAACCGGGACAACTGAAGCTCAGCTGGTTTAAGAAAGGAAGCTCTATTGGCCAAATGTTTGAGACAACAATGAGAGGAGCGAAGAGAATGGCCATTTTAGGTGACACAGCTTGGGATTTTGGATCCCTGGGAGGAGTGTTCACATCTATAGGAAAGGCCCTCCACCAAGTCTTTGGAGCAATCTATGGGGCTGCCTTCAGTGGGGTTTCATGGACTATGAAAATCCTCATAGGAGTTGTCATCACATGGATAGGAATGAATTCACGTAGCACTTCACTGTCTGTGTCACTAGTATTAGTGGGAGTCGTGACATTGTACTTGGGAGTTATGGTGCAGGCCGATAGTGGTTGCGTTGTGAGCTGGAAAAACAAAGAACTGAAATGTGGCAGCGGGATTTTTATCACAGACAACGTGCATACATGGACAGAACAATATAAATTCCAACCAGAATCCCCTTCAAAGCTGGCTTCAGCTATCCAGAAGGCTCATGAAGAAGGCATTTGTGGAATCCGCTCAGTAACAAGACTGGAGAATCTGATGTGGAAACAAATAACACCAGAACTGAATCACATTCTAACAGAAAATGAGGTAAAGCTGACTATCATGACAGGAGACATTAAAGGAATCATGCAGGCAGGAAAACGATCCCTGCGGCCTCAACCCACTGAGCTGAAGTACTCTTGGAAAGCATGGGGCAAAGCGAAAATGCTCTCCACAGAGCTTCATAACCACACCTTTCTCATTGATGGCCCCGAAACAGCAGAATGTCCCAACACAAATAGAGCTTGGAACTCACTAGAGGTTGAAGACTATGGCTTTGGAGTATTCACCACTAACATATGGCTGAAATTGAAAGAAAGGCAGGATGTATCTTGTGACTCAAAACTCATGTCAGCAGCCATAAAAGACAACAGAGCCGTCCACGCCGACATGGGTTATTGGATAGAAAGCGCACTCAATGACACATGGAAGATTGAGAAAGCCTCCTTTATTGAAGTCAAAAGCTGCCACTGGCCAAAGTCACACACTCTCTGGAGTAATGGAGTGCTAGAAAGTGAGATGATAATTCCAAAGAATTTTGCAGGACCAGTGTCACAACACAATTACAGACCAGGCTATCATACACAAACGGCAGGACCCTGGCATCTAGGCAGGCTTGAGATGGACTTTGATTTCTGCGAAGGAACTACAGTGGTGGTGACTGAAGACTGTGGAAATAGAGGACCCTCCTTAAGAACGACTACTGCTTCTGGAAAACTCATAACAGAATGGTGCTGCCGATCTTGCACATTACCACCGCTAAGGTACAGAGGTGAGGATGGATGCTGGTATGGAATGGAAATCAGACCATTGAAAGAGAAAGAAGAGAACTTGGTCAACTCTTTGGTCACAGCCGGATATGGACAGATTGACAACTTCTCACTAGGAGTCTTGGGAATGGCATTGTTCCTGGAAGAGATGCTTAGAACCCGAGTAGGGACGAAACATGCAATATTACTAGTTGCAGTCTCTTTCGTGACATTGATCACAGGGAACATGTCCTTTCGAGATTTGGGGAGAGTGATGGTCATGGTGGGCGCTACTATGACGGATGACATAGGCATGGGCGTGACCTATCTTGCCCTATTAGCAGCCTTCAAGGTCAGACCAACTTTTGCAGCTGGACTACTCTTAAGAAAGCTGACCTCCAAGGAATTGATGATGACCACCATAGGAATCGTACTCCTCTCTCAGAGCACCATACCAGAGACCATACTTGAACTGACTGACGCGTTGGCTTTGGGGATGATGGTTCTCAAAATAGTAAGAAACATGGAAAAGTATCAACTAGCAGTGACTATCATGGCTATCTTGTGCGTCCCAAATGCAGTGATATTACAAAACGCATGGAAAGTGAGCTGCACAGCACTGGCAGTGGTGTCCGTTTCCCCACTGCTTTTAACATCTTCACAGCAGAAAACGGATTGGATACCACTGGCGTTGACGATCAAAGGCCTTAATCCAACAGCCATTTTCTTAACAACCCTCTCAAGAACTAGCAAGAAAAGGAGCTGGCCACTAAATGAGGCTATTATGGCAGTCGGGATGGTGAGCATTTTAGCCAGTTCTTTCTTAAAGAATGACATTCCCATGACAGGACCACTAGTGGCTGGAGGGCTTCTCACTGTGTGTTACGCGCTCACTGGAAGATCGGCTGATTTGGAACTGGAGAGAGCTGCTGACATAAGATGGGAAGAACAGGCAGAGATATCAGGAAGCAGTCCAATTTTGTCGATAACAATATCGGAAGATGGCAGCATGTCGATAAAAAATGAAGAAGAAGAACAAACACTGACCATACTGATTAGAACAGGACTGCTGGTGATATCAGGACTTTTTCCCGTGTCAATACCAATCACGGCAGCTGCATGGTACCTGTGGGAAGTGAAGAAACAACGAGCCGGAGTATTGTGGGATGTCCCTTCACCTCCACCTGTGGGAAGGGCCGAACTGGAAGATGGAGCCTATAGAATCAAGCAGAAAGGGATTTTGGGATACTCGCAGATAGGAGCCGGAGTCTACAAAGAAGGAACTTTCCACACAATGTGGCATGTCACACGTGGTGCTGTTCTAATGCATAAAGGGAAGAGAATTGAACCATCATGGGCGGACGTCAAGAAGGACCTAATATCGTATGGAGGAGGTTGGAAGCTAGAAGGAGAATGGAAGGAAGGAGAAGAAGTCCAGGTCCTGGCATTAGAGCCTGGAAAGAATCCAAGAGCCGTCCAAACAAAACCCGGTCTTTTCAAAACCAACACTGGGACCATAGGCGCCGTATCTCTGGACTTTTCTCCTGGAACGTCAGGATCTCCAATTGTCGACAAAAAAGGAAAAGTTGTGGGCCTTTATGGCAACGGTGTCGTCACAAGGAGTGGAACATACGTGAGTGCCATAGCCCAGACTGAAAAAAGCATTGAAGACAACCCAGAGATTGAAGATGACATCTTTCGAAAGAAAAGACTGACCATCATGGACCTCCACCCAGGAGCAGGAAAAACAAAGAGATACCTTCCAGCAATAGTCAGAGAAGCCATAAAACGAGGCTTGAGAACACTAATCCTGGCCCCCACTAGAGTTGTGGCGGCTGAAATGGAAGAGGCTCTCAGAGGACTTCCAATAAGATATCAAACCCCAGCTATCAGAGCTGAGCATACTGGACGGGAGATTGTGGATCTAATGTGTCATGCCACATTCACCATGAGGCTACTATCACCAATTAGAGTGCCAAATTACAACCTGATTATCATGGATGAAGCCCATTTCACAGACCCAGCAAGCATAGCGGCTAGAGGATACATCTCAACTCGAGTAGAGATGGGTGAAGCAGCTGGGATTTTCATGACAGCTACCCCTCCTGGAAGCAGAGACCCATTTCCTCAGAGCAACGCACCAATCATGGATGAAGAAAGGGAAATTCCTGAGCGTTCGTGGAACTCTGGACATGAGTGGGTTACGGATTTTAAGGGGAAGACTGTTTGGTTTGTTCCGAGTATAAAAGCAGGAAATGATATAGCAGCTTGCCTGAGAAAGAATGGGAAGAAAGTGATACAACTCAGCAGGAAGACCTTTGATTCTGAATATGTCAAGACTAGGACCAATGATTGGGACTTTGTGGTCACGACAGACATTTCAGAAATGGGTGCTAACTTCAAGGCTGAAAGGGTTATAGACCCCAGACGCTGCATGAAACCAGTCATACTAACAGACGGTGAAGAGCGGGTTATCCTGGCAGGACCCATGCCAGTGACCCACTCTAGTGCAGCACAAAGAAGAGGGAGAGTAGGAAGAAATCCAAAAAATGAAAATGACCAGTATATATACATGGGGGAACCTCTGGAAAATGATGAAGACTGCGCACACTGGAAAGAAGCTAAAATGCTTCTAGATAACATCAACACGCCTGAAGGAATCATTCCCAGCATGTTTGAACCAGAGCGTGAGAAGGTCGACGCCATTGATGGTGAATACCGCTTGAGAGGAGAAGCGAGGAAAACATTTGTGGACCTAATGAGAAGAGGAGACCTACCAGTTTGGCTAGCCTACAGAGTGGCAGCTGAAGGTATCAACTACGCAGACAGAAGATGGTGCTTTGATGGAGTCAAGAACAACCAAATCTTGGAAGAAAATGTGGAAGTGGAAATTTGGACAAAAGAAGGAGAAAGGAAGAAATTAAAACCCAGATGGTTAGATGCTAGGGTCTACTCTGACCCACTGGCACTTAAAGAATTCAAGGAATTCGCAGCTGGAAGAAAATCCCTGACCCTGAATCTAATCACCGAGATGGGTAGGCTCCCAACCTTCATGACCCAGAAAGCAAGGAATGCATTGGACAACTTAGCAGTCCTACATACGGCTGAAGCAGGCGGAAGGGCGTACAATCATGCTCTTAGTGAACTGCCGGAGACTCTGGAGACATTGCTTTTATTGACACTTTTGGCCACAGTCACAGGCGGAATCTTCCTGTTCTTGATGAGCGGAAAAGGTATAGGGAAGATGACCCTGGGAATGTGCTGCATAGTCACAGCTAGTATTCTTCTATGGTATGCACAAATACAGCCACATTGGATAGCAGCTTCAATAATACTGGAGTTTTTTCTCATAGTCTTGCTCATTCCAGAACCAGAAAAGCAGAGAACACCCCAAGATAACCAATTAACTTATGTTGTCATAGCCATCCTCACAGTGGTGGCTGCAACCATGGCAAACGAGATGGGTTTCCTGGAAAAAACAAAGAAAGACTTTGGATTGGGAAGCATCACAACCCAGCAACCTGAAAGCAATATCCTGGACATAGATCTACGTCCTGCATCAGCTTGGACTCTATATGCTGTGGCAACAACTTTCATCACACCAATGTTGAGACATAGCATTGAAAATTCCTCAGTGAATGTGTCTCTAACAGCCATTGCCAACCAAGCTACAGTGTTAATGGGTCTTGGGAAAGGATGGCCATTGTCGAAAATGGACATCGGAGTTCCCCTTCTGGCTATCGGATGCTATTCACAAGTCAACCCCATAACCCTCACAGCAGCCCTTCTCTTATTGGTAGCACATTATGCTATCATAGGGCCAGGACTCCAAGCGAAAGCAACCAGAGAGGCTCAGAAAAGAGCAGCAGCGGGCATCATGAAAAACCCAACTGTGGATGGAATAACAGTGATTGACCTAGATCCAATACCATATGATCCAAAGTTTGAAAAGCAGTTGGGACAAGTAATGCTCTTAGTTCTCTGCGTGACTCAAGTATTGATGATGAGGACTACATGGGCCTTATGTGAAGCTCTAACTTTAGCGACCGGGCCCATCTCTACACTGTGGGAAGGAAATCCAGGGAGATTTTGGAATACAACTATTGCAGTGTCAATGGCTAACATTTTTAGAGGGAGTTATCTGGCCGGAGCCGGACTTCTCTTTTCTATCATGAAGAACACGGCCAACACAAGAAGGGGAACTGGCAACACAGGAGAAACGCTTGGAGAGAAATGGAAAAACCGGTTGAATGCATTGGGGAAGAGTGAATTCCAGATCTATAAGAAAAGTGGAATCCAGGAAGTGGATAGGACGTTAGCAAAAGAAGGCATCAAGAGAGGAGAAACGGACCATCACGCTGTGTCGCGAGGCTCAGCGAAATTGAGATGGTTCGTCGAGAGAAACCTTGTCACACCAGAAGGGAAAGTAGTGGACCTTGGCTGCGGCAGAGGGGGCTGGTCATACTATTGTGGGGGACTAAAGAATGTAAAGGAAGTCAAAGGCCTAACAAAAGGAGGACCAGGACACGAAGAACCCATTCCCATGTCAACATATGGTTGGAATCTGGTGCGTCTGCAAAGTGGAGTCGATGTCTTCTTTACTCCGCCAGAAAAGTGTGACACATTGCTGTGTGACATAGGGGAGTCGTCACCAAACCCCACGGTTGAGGCAGGACGAACACTCAGAGTTCTAAACTTAGTGGAAAACTGGCTGAACAATAATACCCAATTTTGCATAAAGGTTCTTAATCCATATATGCCTTCAGTTATAGAAAAAATGGAAGCGCTACAAAGGAAATACGGAGGAGCTTTGGTGAGGAATCCACTCTCACGAAATTCCACACACGAGATGTACTGGGTATCCAATGCTTCCGGGAACATAGTGTCATCAGTGAACATGATTTCAAGAATGTTAATTAACAGATTCACAATGAGACACAAGAAGGCCACATACGAGCCGGATGTTGATCTCGGAAGTGGAACCCGCAACATCGGAATTGAAAGTGAAGTACCAAATCTAGATATAATTGGGAAAAGAATAGAAAAAATAAAACAAGAGCATGAAACATCATGGCACTATGATCAAGACCACCCATACAAAACGTGGGCCTACCATGGCAGCTACGAAACAAAACAGACTGGATCAGCATCATCCATGGTGAACGGAGTGGTTAGGCTGCTAACAAAACCTTGGGACGTCATTCCCATGGTGACACAGATGGCAATGACAGACACGACTCCATTTGGACAACAGCGCGTTTTCAAAGAGAAAGTGGACACGAGAACCCAAGAACCAAAAGAAGGAACGAAAAAACTAATGAAAATCACAGCAGAATGGCTCTGGAAAGAACTAGGAAAGAAAAAGACACCTAGGATGTGCACCAGAGAAGAATTCACAAGAAAGGTGAGAAGCAATGCAGCCTTAGGTGCCATATTCACTGATGAGAACAAGTGGAAGTCGGCACGTGAAGCTGTTGAAGACAGTGGATTTTGGGAATTGGTTGACAAGGAAAGGAATCTCCATCTTGAAGGAAAGTGTGAGACATGTGTGTATAACATGATGGGAAAGAGAGAGAAGAAGCTAGGGGAGTTCGGCAAAGCAAAAGGCAGCAGAGCCATATGGTACATGTGGCTTGGAGCACGCTTCTTAGAGTTTGAAGCCCTGGGATTCTTGAATGAAGATCACTGGTTTTCCAGAGAGAACTCCCTGAGTGGAGTAGAGGGAGAAGGGCTGCACAAACTAGGCTACATTCTAAGAGACGTGAGTAAGAAAGAAGGAGGAGCAATGTACGCCGATGACACAGCAGGATGGGACACAAGAATCACGCTAGAGGACTTGAAAAATGAAGAAATGGTGACAAACCACATGGAAGGAGAACACAAGAAACTTGCTGAAGCCATTTTCAGATTAACGTACCAAAACAAAGTGGTGCGTGTGCAAAGACCGACATCAAGAGGCACAGTAATGGACATTATATCGAGAAGAGACCAAAGAGGTAGTGGACAAGTTGTCACCTACGGCCTCAATACTTTCACCAACATGGAAGCCCAACTGATCAGACAGATGGAGGGAGAAGGAGTCTTCAAAAGCATCCAGCACCTGACAGCCACAGAAGAAATTGCAGTGAAAAACTGGTTAGTAAGAGTGGGGCGTGAGAGGTTATCAAGAATGGCCATCAGCGGAGATGATTGTGTTGTGAAACCCTTAGATGACAGGTTTGCAAACGCTCTAACAGCTTTAAATGACATGGGAAAGGTCAGGAAAGACATACAACAATGGGAACCTTCAAGAGGATGGAACGATTGGACACAAGTGCCCTTTTGTTCACACCATTTCCATGAGTTAATCATGAAGGACGGTCGTGTACTTGTGGTT-------------------------------------------------------------------------------------------------------------------------------------------------------------------------------------------------------------------------------------------------------------------------------------------------------------------------------------------------------------------------------------------------------------
>S263_0.6055
---------------------------------------------CTGAAACGCGAGAGAAACCGCGTGTCAACTGTGCAGCAGCTGACAAAGAGATTCTCACTTGGAATGCTACAGGGACGAGGACCACTGAAACTGTTCATGGCCCTGGTGGCATTCCTTCGTTTCCTAACAATCCCGCCAACAGCAGGGATATTAAAAAGATGGGGAACAATCAAAAAATCAAAGGCTATCAATGTCTTGAGAGGGTTCAGGAAAGAGATTGGAAGGATGCTGAACATCTTGAACAGGAGACGCAGAACTGCAGGTATAGTTATTATGATGATCCCAACAGTGATGGCGTTCCATTTAACCACACGCAATGGAGAACCACACATGATCGTCAGTAGACAAGAGAAAGGGAAAAGTCTTCTGTTTAAAACAGAGAACGGTGTGAACATGTGCACCCTCATGGCCATGGACCTTGGTGAACTGTGTGAAGACACAATCACTTACAATTGTCCTCTTCTCAGGCAGAATGAACCAGAAGACATAGACTGTTGGTGCAACTCTACGTCTACATGGGTAACTTATGGGACATGCACCGCTACAGGAGAACACAGAAGGGAAAAAAGATCAGTGGCACTCGTTCCACATGTGGGAATGGGACTGGAGACACGAACTGAAACATGGATGTCATCAGAAGGGGCCTGGAAACATGCACAGAGAATTGAAACTTGGGTCTTGAGACATCCAGGCTTCACCATAATGGCAGCACTCCTTGCATACACCATAGGAACGACATATTTCCAAAGAGTCCTGATTTTCATCTTACTGACAGCTGTTGCTCCTTCAATGACAATGCGTTGTATAGGAATATCAAATAGAGACTTTGTGGAAGGGGTTTCAGGAGGAAGCTGGGTTGACATAGTCCTGGAACATGGAAGCTGTGTGACGACGATGGCAAAAAATAAACCAACATTGGATTTTGAACTGATAAAGACAGAAGCGAAACATCCCGCCACTCTAAGGAAGTATTGCATAGAGGCAAAGCTGACCAACACAACAACAGCATCTCGCTGCCCAACACAAGGAGAACCTAGCCTAAATGAAGAACAGGACAAAAGATTTGTCTGCAAACACTCCATGGTAGATAGAGGATGGGGAAATGGATGCGGATTATTTGGAAAGGGAGGTATCGTGACCTGTGCAATGTTCACATGCAAAAAGAACATGGAAGGGAAAATCGTGCAACCAGAAAACTTGGAGTACACCATTGTGATAACACCTCACTCAGGGGAAGAGAATGCAGTCGGAAATGACACAGGAAAACACGGCAAGGAAATTAAAGTAACACCACAGAGTTCCATCACAGAAGCAGAACTAACAGGCTATGGCACTGTCACGATGGAATGCTCTCCGAGAACGGGACTCGACTTCAATGAGATGGTGTTGCTGCAAATGGAAAACAAAGCTTGGCTGGTGCACAGGCAATGGTTCTTAGACCTGCCATTACCATGGCTGCCCGGAGCAGACACACAAGGATCAAATTGGATACAGAAGGAGACATTGGTCACTTTCAAAAATCCCCATGCAAAGAAACAGGATGTTGTTGTTCTAGGATCCCAAGAAGGGGCTATGCACACAGCACTTACAGGGGCCACGGAAATCCAGATGTCATCAGGAAACTTACTGTTCACAGGACATCTTAAATGTAGGCTGAGAATGGACAAACTACAGCTCAAAGGAATGTCATATTCCATGTGTACAGGAAAGTTCAAAGTTGTGAAGGAAATAGCAGAAACACAACATGGAACAATAGTTATTAGAGTACAATATGAAGGGGACGGTTCTCCGTGCAAGATCCCTTTTGAAATAATGGATTTGGAAAAAAGACATGTCTTAGGTCGCTTGATCACAGTCAACCCAATTGTCACAGAAAAAGACAGCCCAGTCAACATAGAAGCAGAACCTCCATTCGGAGACAGCTACATCATTATAGGAGTAGAACCGGGACAACTGAAGCTCAGCTGGTTTAAGAAAGGAAGCTCTATTGGCCAAATGTTTGAGACAACAATGAGAGGAGCGAAGAGAATGGCCATTTTAGGTGACACAGCTTGGGATTTTGGATCCCTGGGAGGAGTGTTCACATCTATAGGAAAGGCCCTCCACCAAGTCTTTGGAGCAACCCATGGGGCTGCCTTCAGTGGGGTTTCATGGACTATGAAAATCCTCATAGGAGTTGTCATCACATGGATAGGAATGAATTCACGTAGCACTTCACTGTCTGTGTCACTAGTATTAGTGGGAGTCGTGACATTGTACTTGGGAGTTATGGTGCAGGCCGATAGTGGTTGCGTTGTGAGCTGGAAAAACAAAGAACTGAAATGTGGCAGCGGGATTTTTATCACAGACAACGTGCATACATGGACAGAACAATATAAATTCCAACCAGAATCCCCTTCAAAGCTGGCTTCAGCTATCCAGAAGGCTCATGAAGAAGGCATTTGTGGAATCCGCTCAGTAACAAGACTGGAGAATCTGATGTGGAAACAAATAACACCAGAACTGAATCACATTCTAACAGAAAATGAGGTAAAGCTGACTATCATGACAGGAGACATTAAAGGAATCATGCAGGCAGGAAAACGATCCCTGCGGCCTCAACCCACTGAGCTGAAGTACTCTTGGAAAGCATGGGGCAAAGCGAAAATGCTCTCCACAGAGCTTCATAACCACACCTTTCTCATTGATGGCCCCGAAACAGCAGAATGTCCCAACACAAATAGAGCTTGGAACTCACTAGAGGTTGAAGACTATGGCTTTGGAGTATTCACCACTAACATATGGCTGAAATTGAAAGAAAGGCAGGATGTATCTTGTGACTCAAAACTCATGTCAGCAGCCATAAAAGACAACAGAGCCGTCCACGCCGACATGGGTTATTGGATAGAAAGCGCACTCAATGACACATGGAAGATTGAGAAAGCCTCCTTTATTGAAGTCAAAAGCTGCCACTGGCCAAAGTCACACACTCTCTGGAGTAATGGAGTGCTAGAAAGTGAGATGATAATTCCAAAGAATTTTGCAGGACCAGTGTCACAACACAATTACAGACCAGGCTATCATACACAAACGGCAGGACCCTGGCATCTAGGCAGGCTTGAGATGGACTTTGATTTCTGCGAAGGAACTACAGTGGTGGTGACTGAAGACTGTGGAAATAGAGGACCCTCCTTAAGAACGACTACTGCTTCTGGAAAACTCATAACAGAATGGTGCTGCCGATCTTGCACATTACCACCGCTAAGGTACAGAGGTGAGGATGGATGCTGGTATGGAATGGAAATCAGACCATTGAAAGAGAAAGAAGAGAACTTGGTCAACTCTTTGGTCACAGCCGGATATGGACAGATTGACAACTTCTCACTAGGAGTCTTGGGAATGGCATTGTTCCTGGAAGAGATGCTTAGAACCCGAGTAGGGACGAAACATGCAATATTACTAGTTGCAGTCTCTTTCGTGACATTGATCACAGGGAACATGTCCTTTCGAGATTTGGGGAGAGTGATGGTCATGGTGGGCGCTACTATGACGGATGACATAGGCATGGGCGTGACCTATCTTGCCCTATTAGCAGCCTTCAAGGTCAGACCAACTTTTGCAGCTGGACTACTCTTAAGAAAGCTGACCTCCAAGGAATTGATGATGACCACCATAGGAATCGTACTCCTCTCTCAGAGCACCATACCAGAGACCATACTTGAACTGACTGACGCGTTGGCTTTGGGGATGATGGTTCTCAAAATAGTAAGAAACATGGAAAAGTATCAACTAGCAGTGACTATCATGGCTATCTTGTGCGTCCCAAATGCAGTGATATTACAAAACGCATGGAAAGTGAGCTGCACAGCACTGGCAGTGGTGTCCGTTTCCCCACTGCTTTTAACATCTTCACAGCAGAAAACGGATTGGATACCACTGGCGTTGACGATCAAAGGCCTTAATCCAACAGCCATTTTCTTAACAACCCTCTCAAGAACTAGCAAGAAAAGGAGCTGGCCACTAAATGAGGCTATTATGGCAGTCGGGATGGTGAGCATTTTAGCCAGTTCTTTCTTAAAGAATGACATTCCCATGACAGGACCACTAGTGGCTGGAGGGCTTCTCACTGTGTGTTACGCGCTCACTGGAAGATCGGCTGATTTGGAACTGGAGAGAGCTGCTGACATAAGATGGGAAGAACAGGCAGAGATATCAGGAAGCAGTCCAATTTTGTCGATAACAATATCGGAAGATGGCAGCATGTCGATAAAAAATGAAGAAGAAGAACAAACACTGACCATACTGATTAGAACAGGACTGCTGGTGATATCAGGACTTTTTCCCGTGTCAATACCAATCACGGCAGCTGCATGGTACCTGTGGGAAGTGAAGAAACAACGAGCCGGAGTATTGTGGGATGTCCCTTCACCTCCACCTGTGGGAAGGGCCGAACTGGAAGATGGAGCCTATAGAATCAAGCAGAAAGGGATTTTGGGATACTCGCAGATAGGAGCCGGAGTCTACAAAGAAGGAACTTTCCACACAATGTGGCATGTCACACGTGGTGCTGTTCTAATGCATAAAGGGAAGAGAATTGAACCATCATGGGCGGACGTCAAGAAGGACCTAATATCGTATGGAGGAGGTTGGAAGCTAGAAGGAGAATGGAAGGAAGGAGAAGAAGTCCAGGTCCTGGCATTAGAGCCTGGAAAGAATCCAAGAGCCGTCCAAACAAAACCCGGTCTTTTCAAAACCAACACTGGGACCATAGGCGCCGTATCTCTGGACTTTTCTCCTGGAACGTCAGGATCTCCAATTGTCGACAGAAAAGGAAAAGTTGTGGGCCTTTATGGCAACGGTGTCGTCACAAGGAGTGGAACATACGTGAGTGCCATAGCCCAGACTGAAAAAAGCATTGAAGACAACCCAGAGATTGAAGATGACATCTTTCGAAAGAAAAGACTGACCATCATGGACCTCCACCCAGGAGCAGGAAAAACAAAGAGATACCTTCCAGCAATAGTCAGAGAAGCCATAAAACGAGGCTTGAGAACACTAATCCTGGCCCCCACTAGAGTTGTGGCGGCTGAAATGGAAGAGGCTCTCAGAGGACTTCCAATAAGATATCAAACCCCAGCTATCAGAGCTGAGCATACTGGACGGGAGATTGTGGATCTAATGTGTCATGCCACATTCACCATGAGGCTACTATCACCAATTAGAGTGCCAAATTACAACCTGATTATCATGGATGAAGCCCATTTCACAGACCCAGCAAGCATAGCGGCTAGAGGATACATCTCAACTCGAGTAGAGATGGGTGAAGCAGCTGGGATTTTCATGACAGCTACCCCTCCTGGAAGCAGAGACCCATTTCCTCAGAGCAACGCACCAATCATGGATGAAGAAAGGGAAATTCCTGAGCGTTCGTGGAACTCTGGACATGAGTGGGTTACGGATTTTAAGGGGAAGACTGTTTGGTTTGTTCCGAGTATAAAAGCAGGAAATGATATAGCAGCTTGCCTGAGAAAGAATGGGAAGAAAGTGATACAACTCAGCAGGAAGACCTTTGATTCTGAATATGTCAAGACTAGGACCAATGATTGGGACTTTGTGGTCACGACAGACATTTCAGAAATGGGTGCTAACTTCAAGGCTGAAAGGGTTATAGACCCCAGACGCTGCATGAAACCAGTCATACTAACAGACGGTGAAGAGCGGGTTATCCTGGCAGGACCCATGCCAGTGACCCACTCTAGTGCAGCACAAAGAAGAGGGAGAGTAGGAAGAAATCCAAAAAATGAAAATGACCAGTATATATACATGGGGGAACCTCTGGAAAATGATGAAGACTGCGCACACTGGAAAGAAGCTAAAATGCTTCTAGATAACATCAACACGCCTGAAGGAATCATTCCCAGCATGTTTGAACCAGAGCGTGAGAAGGTCGACGCCATTGATGGTGAATACCGCTTGAGAGGAGAAGCGAGGAAAACATTTGTGGACCTAATGAGAAGAGGAGACCTACCAGTTTGGCTAGCCTACAGAGTGGCAGCTGAAGGTATCAACTACGCAGACAGAAGATGGTGCTTTGATGGAGTCAAGAACAACCAAATCTTGGAAGAAAATGTGGAAGTGGAAATTTGGACAAAAGAAGGAGAAAGGAAGAAATTAAAACCCAGATGGTTAGATGCTAGGGTCTACTCTGACCCACTGGCACTTAAAGAATTCAAGGAATTCGCAGCTGGAAGAAAATCCCTGACCCTGAATCTAATCACCGAGATGGGTAGGCTCCCAACCTTCATGACCCAGAAAGCAAGGAATGCATTGGACAACTTAGCAGTCCTACATACGGCTGAAGCAGGCGGAAGGGCGTACAATCATGCTCTTAGTGAACTGCCGGAGACTCTGGAGACATTGCTTTTATTGACACTTTTGGCCACAGTCACAGGCGGAATCTTCCTGTTCTTGATGAGCGGAAAAGGTATAGGGAAGATGACCCTGGGAATGTGCTGCATAGTCACAGCTAGTATTCTTCTATGGTATGCACAAATACAGCCACATTGGATAGCAGCTTCAATAATACTGGAGTTTTTTCTCATAGTCTTGCTCATTCCAGAACCAGAAAAGCAGAGAACACCCCAAGATAACCAATTAACTTATGTTGTCATAGCCATCCTCACAGTGGTGGCTGCAACCATGGCAAACGAGATGGGTTTCCTGGAAAAAACAAAGAAAGACTTTGGATTGGGAAGCATCACAACCCAGCAACCTGAAAGCAATATCCTGGACATAGATCTACGTCCTGCATCAGCTTGGACTCTATATGCTGTGGCAACAACTTTCATCACACCAATGTTGAGACATAGCATTGAAAATTCCTCAGTGAATGTGTCTCTAACAGCCATTGCCAACCAAGCTACAGTGTTAATGGGTCTTGGGAAAGGATGGCCATTGTCGAAAATGGACATCGGAGTTCCCCTTCTGGCTATCGGATGCTATTCACAAGTCAACCCCATAACCCTCACAGCAGCCCTTCTCTTATTGGTAGCACATTATGCTATCATAGGGCCAGGACTCCAAGCGAAAGCAACCAGAGAGGCTCAGAAAAGAGCAGCAGCGGGCATCATGAAAAACCCAACTGTGGATGGAATAACAGTGATTGACCTAGATCCAATACCATATGATCCAAAGTTTGAAAAGCAGTTGGGACAAGTAATGCTCTTAGTTCTCTGCGTGACTCAAGTATTGATGATGAGGACTACATGGGCCTTATGTGAAGCTCTAACTTTAGCGACCGGGCCCATCTCTACACTGTGGGAAGGAAATCCAGGGAGATTTTGGAATACAACTATTGCAGTGTCAATGGCTAACATTTTTAGAGGGAGTTATCTGGCCGGAGCCGGACTTCTCTTTTCTATCATGAAGAACACGGCCAACACAAGAAGGGGAACTGGCAACACAGGAGAAACGCTTGGAGAGAAATGGAAAAACCGGTTGAATGCATTGGGGAAGAGTGAATTCCAGATCTATAAGAAAAGTGGAATCCAGGAAGTGGATAGGACGTTAGCAAAAGAAGGCATCAAGAGAGGAGAAACGGACCATCACGCTGTGTCGCGAGGCTCAGCGAAATTGAGATGGTTCGTCGAGAGAAACCTTGTCACACCAGAAGGGAAAGTAGTGGACCTTGGCTGCGGCAGAGGGGGCTGGTCATACTATTGTGGGGGACTAAAGAATGTAAAGGAAGTCAAAGGCCTAACAAAAGGAGGACCAGGACACGAAGAACCCATTCCCATGTCAACATATGGTTGGAATCTGGTGCGTCTGCAAAGTGGAGTCGATGTCTTCTTTACTCCGCCAGAAAAGTGTGACACATTGCTGTGTGACATAGGGGAGTCGTCACCAAACCCCACGGTTGAGGCAGGACGAACACTCAGAGTTCTAAACTTAGTGGAAAACTGGCTGAACAATAATACCCAATTTTGCATAAAGGTTCTTAATCCATATATGCCTTCAGTTATAGAAAAAATGGAAGCGCTACAAAGGAAATACGGAGGAGCTTTGGTGAGGAATCCACTCTCACGAAATTCCACACACGAGATGTACTGGGTATCCAATGCTTCCGGGAACATAGTGTCATCAGTGAACATGATTTCAAGAATGTTAATTAACAGATTCACAATGAGACACAAGAAGGCCACATACGAGCCGGATGTTGATCTCGGAAGTGGAACCCGCAACATCGGAATTGAAAGTGAAGTACCAAATCTAGATATAATTGGGAAAAGAATAGAAAAAATAAAACAAGAGCATGAAACATCATGGCACTATGATCAAGACCACCCATACAAAACGTGGGCCTACCATGGCAGCTACGAAACAAAACAGACTGGATCAGCATCATCCATGGTGAACGGAGTGGTTAGGCTGCTAACAAAACCTTGGGACGTCATTCCCATGGTGACACAGATGGCAATGACAGACACGACTCCATTTGGACAACAGCGCGTTTTCAAAGAGAAAGTGGACACGAGAACCCAAGAACCAAAAGAAGGAACGAAAAAACTAATGAAAATCACAGCAGAATGGCTCTGGAAAGAACTAGGAAAGAAAAAGACACCTAGGATGTGCACCAGAGAAGAATTCACAAGAAAGGTGAGAAGCAATGCAGCCTTAGGTGCCATATTCACTGATGAGAACAAGTGGAAGTCGGCACGTGAAGCTGTTGAAGACAGTGGATTTTGGGAATTGGTTGACAAGGAAAGGAATCTCCATCTTGAAGGAAAGTGTGAGACATGTGTGTATAACATGATGGGAAAGAGAGAGAAGAAGCTAGGGGAGTTCGGCAAAGCAAAAGGCAGCAGAGCCATATGGTACATGTGGCTTGGAGCACGCTTCTTAGAGTTTGAAGCCCTGGGATTCTTGAATGAAGATCACTGGTTTTCCAGAGAGAACTCCCTGAGTGGAGTAGAGGGAGAAGGGCTGCACAAACTAGGCTACATTCTAAGAGACGTGAGTAAGAAAGAAGGAGGAGCAATGTACGCCGATGACACAGCAGGATGGGACACAAGAATCACGCTAGAGGACTTGAAAAATGAAGAAATGGTGACAAACCACATGGAAGGAGAACACAAGAAACTTGCTGAAGCCATTTTCAGATTAACGTACCAAAACAAAGTGGTGCGTGTGCAAAGACCGACATCAAGAGGCACAGTAATGGACATTATATCGAGAAGAGACCAAAGAGGTAGTGGACAAGTTGTCACCTACGGCCTCAATACTTTCACCAACATGGAAGCCCAACTGATCAGACAGATGGAGGGAGAAGGAGTCTTCAAAAGCATCCAGCACCTGACAGCCACAGAAGAAATTGCAGTGAAAAACTGGTTAGTAAGAGTGGGGCGTGAGAGGTTATCAAGAATGGCCATCAGCGGAGATGATTGTGTTGTGAAACCCTTAGATGACAGGTTTGCAAACGCTCTAACAGCTTTAAATGACATGGGAAAGGTCAGGAAAGACATACAACAATGGGAACCTTCAAGAGGATGGAACGATTGGACACAAGTGCCCTTTTGTTCACACCATTTCCATGAGTTAATCATGAAGGACGGTCGTGTACTTGTGGTT-------------------------------------------------------------------------------------------------------------------------------------------------------------------------------------------------------------------------------------------------------------------------------------------------------------------------------------------------------------------------------------------------------------
>S263_0.082
---------------------------------------------CTGAAACGCGAGAGAAACCGCGTGTCAACTGTGCAGCAGCTGACAAAGAGATTCTCACTTGGAATGCTACAGGGACGAGGACCACTGAAACTGTTCATGGCCCTGGTGGCATTCCTTCGTTTCCTAACAATCCCGCCAACAGCAGGGATATTAAAAAGATGGGGAACAATCAAAAAATCAAAGGCTATCAATGTCTTGAGAGGGTTCAGGAAAGAGATTGGAAGGATGCTGAACATCTTGAACAGGAGACGCAGAACTGCAGGTATAGTTATTATGATGATCCCAACAGTGATGGCGTTCCATTTAACCACACGCAATGGAGAACCACACATGATCGTCAGTAGACAAGAGAAAGGGAAAAGTCTTCTGTTTAAAACAGAGAACGGTGTGAACATGTGCACCCTCATGGCCATGGACCTTGGTGAACTGTGTGAAGACACAATCACTTACAATTGTCCTCTTCTCAGGCAGAATGAACCAGAAGACATAGACTGTTGGTGCAACTCTACGTCTACATGGGTAACTTATGGGACATGCACCGCTACAGGAGAACACAGAAGGGAAAAAAGATCAGTGGCACTCGTTCCACATGTGGGAATGGGACTGGAGACACGAACTGAAACATGGATGTCATCAGAAGGGGCCTGGAAACATGCACAGAGAATTGAAACTTGGGTCTTGAGACATCCAGGCTTCACCATAATGGCAGCACTCCTTGCATACACCATAGGAACGACATATTTCCAAAGAGTCCTGATTTTCATCTTACTGACAGCTGTTGCTCCTTCAATGACAATGCGTTGTATAGGAATATCAAATAGAGACTTTGTGGAAGGGGTTTCAGGAGGAAGCTGGGTTGACATAGTCCTGGAACATGGAAGCTGTGTGACGACGATGGCAAAAAATAAACCAACATTGGATTTTGAACTGATAAAGACAGAAGCGAAACATCCCGCCACTCTAAGGAAGTATTGCATAGAGGCAAAGCTGACCAACACAACAACAGCATCTCGCTGCCCAACACAAGGAGAACCTAGCCTAAATGAAGAACAGGACAAAAGATTTGTCTGCAAACACTCCATGGTAGATAGAGGATGGGGAAATGGATGCGGATTATTTGGAAAGGGAGGTATCGTGACCTGTGCAATGTTCACATGCAAAAAGAACATGGAAGGGAAAATCGTGCAACCAGAAAACTTGGAGTACACCATTGTGATAACACCTCACTCAGGGGAAGAGAATGCAGTCGGAAATGACACAGGAAAACACGGCAAGGAAATTAAAGTAACACCACAGAGTTCCATCACAGAAGCAGAACTAACAGGCTATGGCACTGTCACGATGGAATGCTCTCCGAGAACGGGACTCGACTTCAATGAGATGGTGTTGCTGCAAATGGAAAACAAAGCTTGGCTGGTGCACAGGCAATGGTTCTTAGACCTGCCATTACCATGGCTGCCCGGAGCAGACACACAAGGATCAAATTGGATACAGAAGGAGACATTGGTCACTTTCAAAAATCCCCATGCAAAGAAACAGGATGTTGTTGTTCTAGGATCCCAAGAAGGGGCTATGCACACAGCACTTACAGGGGCCACGGAAATCCAGATGTCATCAGGAAACTTACTGTTCACAGGACATCTTAAATGTAGGCTGAGAATGGACAAACTACAGCTCAAAGGAATGTCATATTCCATGTGTACAGGAAAGTTCAAAGTTGTGAAGGAAATAGCAGAAACACAACATGGAACAATAGTTATTAGAGTACAATATGAAGGGGACGGTTCTCCGTGCAAGATCCCTTTTGAAATAATGGATTTGGAAAAAAGACATGTCTTAGGTCGCTTGATCACAGTCAACCCAATTGTCACAGAAAAAGACAGCCCAGTCAACATAGAAGCAGAACCTCCATTCGGAGACAGCTACATCATTATAGGAGTAGAACCGGGACAACTGAAGCTCAGCTGGTTTAAGAAAGGAAGCTCTATTGGCCAAATGTTTGAGACAACAATGAGAGGAGCGAAGAGAATGGCCATTTTAGGTGACACAGCTTGGGATTTTGGATCCCTGGGAGGAGTGTTCACATCTATAGGAAAGGCCCTCCACCAAGTCTTTGGAGCAATCTATGGGGCTGCCTTCAGTGGGGTTTCATGGACTATGAAAATCCTCATAGGAGTTGTCATCACATGGATAGGAATGAATTCACGTAGCACTTCACTGTCTGTGTCACTAGTATTAGTGGGAGTCGTGACATTGTACTTGGGAGTTATGGTGCAGGCCGATAGTGGTTGCGTTGTGAGCTGGAAAAACAAAGAACTGAAATGTGGCAGCGGGATTTTTATCACAGACAACGTGCATACATGGACAGAACAATATAAATTCCAACCAGAATCCCCTTCAAAGCTGGCTTCAGCTATCCAGAAGGCTCATGAAGAAGGCATTTGTGGAATCCGCTCAGTAACAAGACTGGAGAATCTGATGTGGAAACAAATAACACCAGAACTGAATCACATTCTAACAGAAAATGAGGTAAAGCTGACTATCATGACAGGAGACATTAAAGGAATCATGCAGGCAGGAAAACGATCCCTGCGGCCTCAACCCACTGAGCTGAAGTACTCTTGGAAAGCATGGGGCAAAGCGAAAATGCTCTCCACAGAGCTTCATAACCACACCTTTCTCATTGATGGCCCCGAAACAGCAGAATGTCCCAACACAAATAGAGCTTGGAACTCACTAGAGGTTGAAGACTATGGCTTTGGAGTATTCACCACTAACATATGGCTGAAATTGAAAGAAAGGCAGGATGTATCTTGTGACTCAAAACTCATGTCAGCAGCCATAAAAGACAACAGAGCCGTCCACGCCGACATGGGTTATTGGATAGAAAGCGCACTCAATGACACATGGAAGATTGAGAAAGCCTCCTTTATTGAAGTCAAAAGCTGCCACTGGCCAAAGTCACACACTCTCTGGAGTAATGGAGTGCTAGAAAGTGAGATGATAATTCCAAAGAATTTTGCAGGACCAGTGTCACAACACAATTACAGACCAGGCTATCATACACAAACGGCAGGACCCTGGCATCTAGGCAGGCTTGAGATGGACTTTGATTTCTGCGAAGGAACTACAGTGGTGGTGACTGAAGACTGTGGAAATAGAGGACCCTCCTTAAGAACGACTACTGCTTCTGGAAAACTCATAACAGAATGGTGCTGCCGATCTTGCACATTACCACCGCTAAGGTACAGAGGTGAGGATGGATGCTGGTATGGAATGGAAATCAGACCATTGAAAGAGAAAGAAGAGAACTTGGTCAACTCTTTGGTCACAGCCGGATATGGACAGATTGACAACTTCTCACTAGGAGTCTTGGGAATGGCATTGTTCCTGGAAGAGATGCTTAGAACCCGAGTAGGGACGAAACATGCAATATTACTAGTTGCAGTCTCTTTCGTGACATTGATCACAGGGAACATGTCCTTTCGAGATTTGGGGAGAGTGATGGTCATGGTGGGCGCTACTATGACGGATGACATAGGCATGGGCGTGACCTATCTTGCCCTATTAGCAGCCTTCAAGGTCAGACCAACTTTTGCAGCTGGACTACTCTTAAGAAAGCTGACCTCCAAGGAATTGATGATGACCACCATAGGAATCGTACTCCTCTCTCAGAGCACCATACCAGAGACCATACTTGAACTGACTGACGCGTTGGCTTTGGGGATGATGGTTCTCAAAATAGTAAGAAACATGGAAAAGTATCAACTAGCAGTGACTATCATGGCTATCTTGTGCGTCCCAAATGCAGTGATATTACAAAACGCATGGAAAGTGAGCTGCACAGCACTGGCAGTGGTGTCCGTTTCCCCACTGCTTTTAACATCTTCACAGCAGAAAACGGATTGGATACCACTGGCGTTGACGATCAAAGGCCTTAATCCAACAGCCATTTTCTTAACAACCCTCTCAAGAACTAGCAAGAAAAGGAGCTGGCCACTAAATGAGGCTATTATGGCAGTCGGGATGGTGAGCATTTTAGCCAGTTCTTTCTTAAAGAATGACATTCCCATGACAGGACCACTAGTGGCTGGAGGGCTTCTCACTGTGTGTTACGCGCTCACTGGAAGATCGGCTGATTTGGAACTGGAGAGAGCTGCTGACATAAGATGGGAAGAACAGGCAGAGATATCAGGAAGCAGTCCAATTTTGTCGATAACAATATCGGAAGATGGCAGCATGTCGATAAAAAATGAAGAAGAAGAACAAACACTGACCATACTGATTAGAACAGGACTGCTGGTGATATCAGGACTTTTTCCCGTGTCAATACCAATCACGGCAGCTGCATGGTACCTGTGGGAAGTGAAGAAACAACGAGCCGGAGTATTGTGGGATGTCCCTTCACCTCCACCTGTGGGAAGGGCCGAACTGGAAGATGGAGCCTATAGAATCAAGCAGAAAGGGATTTTGGGATACTCGCAGATAGGAGCCGGAGTCTACAAAGAAGGAACTTTCCACACAATGTGGCATGTCACACGTGGTGCTGTTCTAATGCATAAAGGGAAGAGAATTGAACCATCATGGGCGGACGTCAAGAAGGACCTAATATCGTATGGAGGAGGTTGGAAGCTAGAAGGAGAATGGAAGGAAGGAGAAGAAGTCCAGGTCCTGGCATTAGAGCCTGGAAAGAATCCAAGAGCCGTCCAAACAAAACCCGGTCTTTTCAAAACCAACACTGGGACCATAGGCGCCGTATCTCTGGACTTTTCTCCTGGAACGTCAGGATCTCCAATTGTCGACAGAAAAGGAAAAGTTGTGGGCCTTTATGGCAACGGTGTCGTCACAAGGAGTGGAACATACGTGAGTGCCATAGCCCAGACTGAAAAAAGCATTGAAGACAACCCAGAGATTGAAGATGACATCTTTCGAAAGAAAAGACTGACCATCATGGACCTCCACCCAGGAGCAGGAAAAACAAAGAGATACCTTCCAGCAATAGTCAGAGAAGCCATAAAACGAGGCTTGAGAACACTAATCCTGGCCCCCACTAGAGTTGTGGCGGCTGAAATGGAAGAGGCTCTCAGAGGACTTCCAATAAGATATCAAACCCCAGCTATCAGAGCTGAGCATACTGGACGGGAGATTGTGGATCTAATGTGTCATGCCACATTCACCATGAGGCTACTATCACCAATTAGAGTGCCAAATTACAACCTGATTATCATGGATGAAGCCCATTTCACAGACCCAGCAAGCATAGCGGCTAGAGGATACATCTCAACTCGAGTAGAGATGGGTGAAGCAGCTGGGATTTTCATGACAGCTACCCCTCCTGGAAGCAGAGACCCATTTCCTCAGAGCAACGCACCAATCATGGATGAAGAAAGGGAAATTCCTGAGCGTTCGTGGAACTCTGGACATGAGTGGGTTACGGATTTTAAGGGGAAGACTGTTTGGTTTGTTCCGAGTATAAAAGCAGGAAATGATATAGCAGCTTGCCTGAGAAAGAATGGGAAGAAAGTGATACAACTCAGCAGGAAGACCTTTGATTCTGAATATGTCAAGACTAGGACCAATGATTGGGACTTTGTGGTCACGACAGACATTTCAGAAATGGGTGCTAACTTCAAGGCTGAAAGGGTTATAGACCCCAGACGCTGCATGAAACCAGTCATACTAACAGACGGTGAAGAGCGGGTTATCCTGGCAGGACCCATGCCAGTGACCCACTCTAGTGCAGCACAAAGAAGAGGGAGAGTAGGAAGAAATCCAAAAAATGAAAATGACCAGTATATATACATGGGGGAACCTCTGGAAAATGATGAAGACTGCGCACACTGGAAAGAAGCTAAAATGCTTCTAGATAACATCAACACGCCTGAAGGAATCATTCCCAGCATGTTTGAACCAGAGCGTGAGAAGGTCGACGCCATTGATGGTGAATACCGCTTGAGAGGAGAAGCGAGGAAAACATTTGTGGACCTAATGAGAAGAGGAGACCTACCAGTTTGGCTAGCCTACAGAGTGGCAGCTGAAGGTATCAACTACGCAGACAGAAGATGGTGCTTTGATGGAGTCAAGAACAACCAAATCTTGGAAGAAAATGTGGAAGTGGAAATTTGGACAAAAGAAGGAGAAAGGAAGAAATTAAAACCCAGATGGTTAGATGCTAGGGTCTACTCTGACCCACTGGCACTTAAAGAATTCAAGGAATTCGCAGCTGGAAGAAAATCCCTGACCCTGAATCTAATCACCGAGATGGGTAGGCTCCCAACCTTCATGACCCAGAAAGCAAGGAATGCATTGGACAACTTAGCAGTCCTACATACGGCTGAAGCAGGCGGAAGGGCGTACAATCATGCTCTTAGTGAACTGCCGGAGACTCTGGAGACATTGCTTTTATTGACACTTTTGGCCACAGTCACAGGCGGAATCTTCCTGTTCTTGATGAGCGGAAAAGGTATAGGGAAGATGACCCTGGGAATGTGCTGCATAGTCACAGCTAGTATTCTTCTATGGTATGCACAAATACAGCCACATTGGATAGCAGCTTCAATAATACTGGAGTTTTTTCTCATAGTCTTGCTCATTCCAGAACCAGAAAAGCAGAGAACACCCCAAGATAACCAATTAACTTATGTTGTCATAGCCATCCTCACAGTGGTGGCTGCAACCATGGCAAACGAGATGGGTTTCCTGGAAAAAACAAAGAAAGACTTTGGATTGGGAAGCATCACAACCCAGCAACCTGAAAGCAATATCCTGGACATAGATCTACGTCCTGCATCAGCTTGGACTCTATATGCTGTGGCAACAACTTTCATCACACCAATGTTGAGACATAGCATTGAAAATTCCTCAGTGAATGTGTCTCTAACAGCCATTGCCAACCAAGCTACAGTGTTAATGGGTCTTGGGAAAGGATGGCCATTGTCGAAAATGGACATCGGAGTTCCCCTTCTGGCTATCGGATGCTATTCACAAGTCAACCCCATAACCCTCACAGCAGCCCTTCTCTTATTGGTAGCACATTATGCTATCATAGGGCCAGGACTCCAAGCGAAAGCAACCAGAGAGGCTCAGAAAAGAGCAGCAGCGGGCATCATGAAAAACCCAACTGTGGATGGAATAACAGTGATTGACCTAGATCCAATACCATATGATCCAAAGTTTGAAAAGCAGTTGGGACAAGTAATGCTCTTAGTTCTCTGCGTGACTCAAGTATTGATGATGAGGACTACATGGGCCTTATGTGAAGCTCTAACTTTAGCGACCGGGCCCATCTCTACACTGTGGGAAGGAAATCCAGGGAGATTTTGGAATACAACTATTGCAGTGTCAATGGCTAACATTTTTAGAGGGAGTTATCTGGCCGGAGCCGGACTTCTCTTTTCTATCATGAAGAACACGGCCAACACAAGAAGGGGAACTGGCAACACAGGAGAAACGCTTGGAGAGAAATGGAAAAACCGGTTGAATGCATTGGGGAAGAGTGAATTCCAGATCTATAAGAAAAGTGGAATCCAGGAAGTGGATAGGACGTTAGCAAAAGAAGGCATCAAGAGAGGAGAAACGGACCATCACGCTGTGTCGCGAGGCTCAGCGAAATTGAGATGGTTCGTCGAGAGAAACCTTGTCACACCAGAAGGGAAAGTAGTGGACCTTGGCTGCGGCAGAGGGGGCTGGTCATACTATTGTGGGGGACTAAAGAATGTAAAGGAAGTCAAAGGCCTAACAAAAGGAGGACCAGGACACGAAGAACCCATTCCCATGTCAACATATGGTTGGAATCTGGTGCGTCTGCAAAGTGGAGTCGATGTCTTCTTTACTCCGCCAGAAAAGTGTGACACATTGCTGTGTGACATAGGGGAGTCGTCACCAAACCCCACGGTTGAGGCAGGACGAACACTCAGAGTTCTAAACTTAGTGGAAAACTGGCTGAACAATAATACCCAATTTTGCATAAAGGTTCTTAATCCATATATGCCTTCAGTTATAGAAAAAATGGAAGCGCTACAAAGGAAATACGGAGGAGCTTTGGTGAGGAATCCACTCTCACGAAATTCCACACACGAGATGTACTGGGTATCCAATGCTTCCGGGAACATAGTGTCATCAGTGAACATGATTTCAAGAATGTTAATTAACAGATTCACAATGAGACACAAGAAGGCCACATACGAGCCGGATGTTGATCTCGGAAGTGGAACCCGCAACATCGGAATTGAAAGTGAAGTACCAAATCTAGATATAATTGGGAAAAGAATAGAAAAAATAAAACAAGAGCATGAAACATCATGGCACTATGATCAAGACCACCCATACAAAACGTGGGCCTACCATGGCAGCTACGAAACAAAACAGACTGGATCAGCATCATCCATGGTGAACGGAGTGGTTAGGCTGCTAACAAAACCTTGGGACGTCATTCCCATGGTGACACAGATGGCAATGACAGACACGACTCCATTTGGACAACAGCGCGTTTTCAAAGAGAAAGTGGACACGAGAACCCAAGAACCAAAAGAAGGAACGAAAAAACTAATGAAAATCACAGCAGAATGGCTCTGGAAAGAACTAGGAAAGAAAAAGACACCTAGGATGTGCACCAGAGAAGAATTCACAAGAAAGGTGAGAAGCAATGCAGCCTTAGGTGCCATATTCACTGATGAGAACAAGTGGAAGTCGGCACGTGAAGCTGTTGAAGACAGTGGATTTTGGGAATTGGTTGACAAGGAAAGGAATCTCCATCTTGAAGGAAAGTGTGAGACATGTGTGTATAACATGATGGGAAAGAGAGAGAAGAAGCTAGGGGAGTTCGGCAAAGCAAAAGGCAGCAGAGCCATATGGTACATGTGGCTTGGAGCACGCTTCTTAGAGTTTGAAGCCCTGGGATTCTTGAATGAAGATCACTGGTTTTCCAGAGAGAACTCCCTGAGTGGAGTAGAGGGAGAAGGGCTGCACAAACCAGGCTACATTCTAAGAGACGTGAGTAAGAAAGAAGGAGGAGCAATGTACGCCGATGACACAGCAGGATGGGACACAAGAATCACGCTAGAGGACTTGAAAAATGAAGAAATGGTGACAAACCACATGGAAGGAGAACACAAGAAACTTGCTGAAGCCATTTTCAGATTAACGTACCAAAACAAAGTGGTGCGTGTGCAAAGACCGACATCAAGAGGCACAGTAATGGACATTATATCGAGAAGAGACCAAAGAGGTAGTGGACAAGTTGTCACCTACGGCCTCAATACTTTCACCAACATGGAAGCCCAACTGATCAGACAGATGGAGGGAGAAGGAGTCTTCAAAAGCATCCAGCACCTGACAGCCACAGAAGAAATTGCAGTGAAAAACTGGTTAGTAAGAGTGGGGCGTGAGAGGTTATCAAGAATGGCCATCAGCGGAGATGATTGTGTTGTGAAACCCTTAGATGACAGGTTTGCAAACGCTCTAACAGCTTTAAATGACATGGGAAAGGTCAGGAAAGACATACAACAATGGGAACCTTCAAGAGGATGGAACGATTGGACACAAGTGCCCTTTTGTTCACACCATTTCCATGAGTTAATCATGAAGGACGGTCGTGTACTTGTGGTT-------------------------------------------------------------------------------------------------------------------------------------------------------------------------------------------------------------------------------------------------------------------------------------------------------------------------------------------------------------------------------------------------------------
>S54_0.5184
---------------------------------------------CTGAAACGCGAGAGAAACCGCGTGTCAACTGTGCAGCAGCTGACAAAGAGATTCTCACTTGGAATGCTACAGGGACGAGGACCACTGAAACTGTTCATGGCCCTGGTGGCATTCCTTCGTTTCCTAACAATCCCGCCAACAGCAGGGATATTAAAAAGATGGGGAACAATCAAAAAATCAAAGGCTATCAATGTCTTGAGAGGGTTCAGGAAAGAGATTGGAAGGATGCTGAACATCTTGAACAGGAGACGCAGAACTGCAGGTATAGTTATTATGATGATCCCAACAGTGATGGCGTTCCATTTAACCACACGCAATGGAGAACCACACATGATCGTCAGTAGACAAGAGAAAGGGAAAAGTCTTCTGTTTAAAACAGAGAACGGTGTGAACATGTGCACCCTCATGGCCATGGACCTTGGTGAACTGTGTGAAGACACAATCACTTACAATTGTCCTCTTCTCAGGCAGAATGAACCAGAAGACATAGACTGTTGGTGCAACTCTACATCTACATGGGTAACTTATGGGACATGCACCGCTACAGGAGAACACAGAAGGGAAAAAAGATCAGTGGCACTCGTTCCACATGTGGGAATGGGACTGGAGACACGAACTGAAACATGGATGTCATCAGAAGGGGCCTGGAAACATGCACAGAGAATTGAAACTTGGGTCTTGAGACATCCAGGCTTCACCATAATGGCAGCACTCCTTGCATACACCATAGGAACGACATATTTCCAAAGAGTCCTGATTTTCATCTTACTGACAGCTGTTGCTCCTTCAATGACAATGCGTTGTATAGGAATATCAAATAGAGACTTTGTGGAAGGGGTTTCAGGAGGAAGCTGGGTTGACATAGTCCTGGAACATGGAAGCTGTGTGACGACGATGGCAAAAAATAAACCAACATTGGATTTTGAACTGATAAAGACAGAAGCGAAACATCCCGCCACTCTAAGGAAGTATTGCATAGAGGCAAAGCTGACCAACACAACAACAGCATCTCGCTGCCCAACACAAGGAGAACCTAGCCTAAATGAAGAACAGGACAAAAGATTTGTCTGCAAACACTCCATGGTAGATAGAGGATGGGGAAATGGATGCGGATTATTTGGAAAGGGAGGTATCGTGACCTGTGCAATGTTCACATGCAAAAAGAACATGGAAGGGAAAATCGTGCAACCAGAAAACTTGGAGTACACCATTGTGATAACACCTCACTCAGGGGAAGAGAATGCAGTCGGAAATGACACAGGAAAACACGGCAAGGAAATTAAAGTAACACCACAGAGTTCCATCACAGAAGCAGAACTAACAGGCTATGGCACTGTCACGATGGAATGCTCTCCGAGAACAGGACTCGACTTCAATGAGATGGTGTTGCTGCAAATGGAAAACAAAGCTTGGCTGGTGCACAGGCAATGGTTCTTAGACCTGCCATTACCATGGCTGCCCGGAGCAGACACACAAGGATCAAATTGGATACAGAAGGAGACATTGGTCACTTTCAAAAATCCCCATGCAAAGAAACAGGATGTTGTTGTTCTAGGATCCCAAGAAGGGGCTATGCACACAGCACTTACAGGGGCCACGGAAATCCAGATGTCATCAGGAAACTTACTGTTCACAGGACATCTTAAATGTAGGCTGAGAATGGACAAACTACAGCTCAAAGGAATGTCATATTCCATGTGTACAGGAAAGTTCAAAGTTGTGAAGGAAATAGCAGAAACACAACATGGAACAATAGTTATTAGAGTACAATATGAAGGGGACGGTTCTCCGTGCAAGATCCCTTTTGAAATAATGGATTTGGAAAAAAGACATGTCTTAGGTCGCTTGATCACAGTCAACCCAATTGTCACAGAAAAAGACAGCCCAGTCAACATAGAAGCAGAACCTCCATTCGGAGACAGCTACATCATTATAGGAGCAGAACCGGGACAACTGAAGCTCAGCTGGTTTAAGAAAGGAAGCTCTATTGGCCAAATGTTTGAGACAACAATGAGAGGAGCGAAGAGAATGGCCATTTTAGGTGACACAGCTTGGGATTTTGGATCCCTGGGAGGAGTGTTCACATCTATAGGAAAGGCCCTCCACCAAGTCTTTGGAGCAATCTATGGGGCTGCCTTCAGTGGGGTTTCATGGACTATGAAAATCCTCATAGGAGTTGTCATCACATGGATAGGAATGAATTCACGTAGCACTTCACTGTCTGTGTCACTAGTATTAGTGGGAGTCGTGACATTGTACTTGGGAGTTATGGTGCAGGCCGATAGTGGTTGCGTTGTGAGCTGGAAAAACAAAGAACTGAAATGTGGCAGCGGGATTTTTATCACAGACAACGTGCATACATGGACAGAACAATATAAATTCCAACCAGAATCCCCTTCAAAGCTGGCTTCAGCTATCCAGAAGGCTCATGAAGAAGGCATTTGTGGAATCCGCTCAGTAACAAGACTGGAGAATCTGATGTGGAAACAAATAACACCAGAACTGAATCACATTCTAACAGAAAATGAGGTAAAGCTGACTATCATGACAGGAGACATTAAAGGAATCATGCAGGCAGGAAAACGATCCCTGCGGCCTCAACCCACTGAGCTGAAGTACTCTTGGAAAGCATGGGGCAAAGCGAAAATGCTCTCCACAGAGCTTCATAACCACACCTTTCTCATTGATGGCCCCGAAACAGCAGAATGTCCCAACACAAATAGAGCTTGGAACTCACTAGAGGTTGAAGACTATGGCTTTGGAGTATTCACCACTAACATATGGCTGAAATTGAAAGAAAGGCAGGATGTATCTTGTGACTCAAAACTCATGTCAGCAGCCATAAAAGACAACAGAGCCGTCCACGCCGACATGGGTTATTGGATAGAAAGCGCACTCAATGACACATGGAAGATTGAGAAAGCCTCCTTTATTGAAGTCAAAAGCTGCCACTGGCCAAAGTCACACACTCTCTGGAGTAATGGAGTGCTAGAAAGTGAGATGATAATTCCAAAGAATTTTGCAGGACCAGTGTCACAACACAATTACAGACCAGGCTATCATACACAAACGGCAGGACCCTGGCATCTAGGCAGGCTTGAGATGGACTTTGATTTCTGCGAAGGAACTACAGTGGTGGTGACTGAAGACTGTGGAAATAGAGGACCCTCCTTAAGAACGACTACTGCTTCTGGAAAACTCATAACAGAATGGTGCTGCCGATCTTGCACATTACCACCGCTAAGGTACAGAGGTGAGGATGGATGCTGGTATGGAATGGAAATCAGACCATTGAAAGAGAAAGAAGAGAACTTGGTCAACTCTTTGGTCACAGCCGGATATGGACAGATTGACAACTTCTCACTAGGAGTCTTGGGAATGGCATTGTTCCTGGAAGAGATGCTTAGAACCCGAGTAGGGACGAAACATGCAATATTACTAGTTGCAGTCTCTTTCGTGACATTGATCACAGGGAACATGTCCTTTCGAGATTTGGGGAGAGTGATGGTCATGGTGGGCGCTACTATGACGGATGACATAGGCATGGGCGTGACCTATCTTGCCCTATTAGCAGCCTTCAAGGTCAGACCAACTTTTGCAGCTGGACTACTCTTAAGAAAGCTGACCTCCAAGGAATTGATGATGACCACCATAGGAATCGTACTCCTCTCTCAGAGCACCATACCAGAGACCATACTTGAACTGACTGACGCGTTGGCTTTGGGGATGATGGTTCTCAAAATAGTAAGAAACATGGAAAAGTATCAACTAGCAGTGACTATCATGGCTATCTTGTGCGTCCCAAATGCAGTGATATTACAAAACGCATGGAAAGTGAGCTGCACAGCACTGGCAGTGGTGTCCGTTTCCCCACTGCTTTTAACATCTTCACAGCAGAAAACGGATTGGATACCACTGGCGTTGACGATCAAAGGCCTTAATCCAACAGCCATTTTCTTAACAACCCTCTCAAGAACTAGCAAGAAAAGGAGCTGGCCACTAAATGAGGCTATTATGGCAGTCGGGATGGTGAGCATTTTAGCCAGTTCTTTCTTAAAGAATGACATTCCCATGACAGGACCACTAGTGGCTGGAGGGCTTCTCACTGTGTGTTACGTGCTCACTGGAAGATCGGCTGATTTGGAACTGGAGAGAGCTGCTGACATAAGATGGGAAGAACAGGCAGAGATATCAGGAAGCAGTCCAATTTTGTCGATAACAATATCGGAAGATGGCAGCATGTCGATAAAAAATGAAGAAGAAGAACAAACACTGACCATACTGATTAGAACAGGACTGCTGGTGATATCAGGACTTTTTCCCGTGTCAATACCAATCACGGCAGCTGCATGGTACCTGTGGGAAGTGAAAAAACAACGAGCCGGAGTATTGTGGGATGTCCCTTCACCTCCACCTGTGGGAAGGGCCGAACTGGAAGATGGAGCCTATAGAATCAAGCAGAAAGGGATTTTGGGATACTCGCAGATAGGAGCCGGAGTCTACAAAGAAGGAACTTTCCACACAATGTGGCATGTCACACGTGGTGCTGTTCTAATGCATAAAGGGAAGAGAATTGAACCATCATGGGCGGACGTCAAGAAGGACCTAATATCGTATGGAGGAGGTTGGAAGCTAGAAGGAGAATGGAAGGAAGGAGAAGAAGTCCAGGTCCTGGCATTAGAGCCTGGAAAGAATCCAAGAGCCGTCCAAACAAAACCCGGTCTTTTCAAAACCAACACTGGGACCATAGGCGCCGTATCTCTGGACTTTTCTCCTGGAACGTCAGGATCTCCAATTGTCGACAAAAAAGGAAAAGTTGTGGGCCTTTATGGCAACGGTGTCGTCACAAGGAGTGGAACATACGTGAGTGCCATAGCCCAGACTGAAAAAAGCATTGAAGACAACCCAGAGATTGAAGATGACATCTTTCGAAAGAAAAGACTGACCATCATGGACCTCCACCCAGGAGCAGGAAAAACAAAGAGATACCTTCCAGCAATAGTCAGAGAAGCCATAAAACGAGGCTTGAGAACACTAATCCTGGCCCCCACTAGAGTTGTGGCGGCTGAAATGGAAGAGGCTCTCAGAGGACTTCCAATAAGATATCAAACCCCAGCTATCAGAGCTGAGCATACTGGACGGGAGATTGTGGATCTAATGTGTCATGCCACATTCACCATGAGGCTACTATCACCAATTAGAGTGCCAAATTACAACCTGATTATCATGGATGAAGCCCATTTCACAGACCCAGCAAGCATAGCGGCTAGAGGATACATCTCAACTCGAGTAGAGATGGGTGAAGCAGCTGGGATTTTCATGACAGCTACCCCTCCTGGAAGCAGAGACCCATTTCCTCAGAGCAACGCACCAATCATGGATGAAGAAAGGGAAATTCCTGAGCGTTCGTGGAACTCTGGACATGAGTGGGTTACGGATTTTAAGGGGAAGACTGTTTGGTTTGTTCCGAGTATAAAAGCAGGAAATGATATAGCAGCTTGCCTGAGAAAGAATGGGAAGAAAGTGATACAACTCAGCAGGAAGACCTTTGATTCTGAATATATCAAGACTAGGACCAATGATTGGGACTTTGTGGTCACGACAGACATTTCAGAAATGGGTGCTAACTTCAAGGCTGAAAGGGTTATAGACCCCAGACGCTGCATGAAACCAGTCATACTAACAGACGGTGAAGAGCGGGTTATCCTGGCAGGACCCATGCCAGTGACCCACTCTAGTGCAGCACAAAGAAGAGGGAGAGTAGGAAGAAATCCAAAAAATGAAAATGACCAGTATATATACATGGGGGAACCTCTGGAAAATGATGAAGACTGCGCACACTGGAAAGAAGCTAAAATGCTTCTAGATAACATCAACACGCCTGAAGGAATCATTCCCAGCATGTTTGAACCAGAGCGTGAGAAGGTCGACGCCATTGATGGTGAATACCGCTTGAGAGGAGAAGCGAGGAAAACATTTGTGGACCTAATGAGAAGAGGAGACCTACCAGTTTGGCTAGCCTACAGAGTGGCAGCTGAAGGTATCAACTACGCAGACAGAAGATGGTGCTTTGATGGAGTCAAGAACAACCAAATCTTGGAAGAAAATGTGGAAGTGGAAATTTGGACAAAAGAAGGAGAAAGGAAGAAATTAAAACCCAGATGGTTAGATGCTAGGGTCTACTCTGACCCACTGGCACTTAAAGAATTCAAGGAATTCGCAGCTGGAAGAAAATCCCTGACCCTGAATCTAATCACCGAGATGGGTAGGCTCCCAACCTTCATGACCCAGAAAGCAAGGAATGCATTGGACAACTTAGCAGTCCTACATACGGCTGAAGCAGGCGGAAGGGCGTACAATCATGCTCTTAGTGAACTGCCGGAGACTCTGGAGACATTGCTTTTATTGACACTTTTGGCCACAGTCACAGGCGGAATCTTCCTGTTCTTGATGAGCGGAAAAGGTATAGGGAAGATGACCCTGGGAATGTGCTGCATAGTCACAGCTAGTATTCTTCTATGGTATGCACAAATACAGCCACATTGGATAGCAGCTTCAATAATACTGGAGTTTTTTCTCATAGTCTTGCTCATTCCAGAACCAGAAAAGCAGAGAACACCCCAAGATAACCAATTAACTTATGTTGTCATAGCCATCCTCACAGTGGTGGCTGCAACCATGGCAAACGAGATGGGTTTCCTGGAAAAAACAAAGAAAGATTTTGGATTGGGAAGCATCACAACCCAGCAACCTGAAAGCAATATCCTGGACATAGATCTACGTCCTGCATCAGCTTGGACTCTATATGCTGTGGCAACAACTTTCATCACACCAATGTTGAGACATAGCATTGAAAATTCCTCAGTGAATGTGTCTCTAACAGCCATTGCCAACCAAGCTACAGTGTTAATGGGTCTTGGGAAAGGATGGCCATTGTCGAAAATGGACATCGGAGTTCCCCTTCTCGCTATCGGATGCTATTCACAAGTCAACCCCATAACCCTCACAGCAGCCCTTCTCTTATTGGTAGCACATTATGCTATCATAGGGCCAGGACTCCAAGCGAAAGCAACCAGAGAGGCTCAGAAAAGAGCAGCAGCGGGCATCATGAAAAACCCAACTGTGGATGGAATAACAGTGATTGACCTAGATCCAATACCATATGATCCAAAGTTTGAAAAGCAGTTGGGACAAGTAATGCTCTTAGTTCTCTGCGTGACTCAAGTATTGATGATGAGGACTACATGGGCCTTATGTGAAGCTCTAACTTTAGCGACCGGGCCCATCTCTACACTGTGGGAAGGAAATCCAGGGAGATTTTGGAATACAACTATTGCAGTGTCAATGGCTAACATTTTTAGAGGGAGTTATCTGGCCGGAGCCGGACTTCTCTTTTCTATCATGAAGAACACGGCCAACACAAGAAGGGGAACTGGCAACACAGGAGAAACGCTTGGAGAGAAATGGAAAAACCGGTTGAATGCATTGGGGAAGAGTGAATTCCAGATCTATAAGAAAAGTGGAATCCAGGAAGTGGATAGAACGTTAGCAAAAGAAGGCATCAAGAGAGGAGAAACGGACCATCACGCTGTGTCGCGAGGCTCAGCGAAATTGAGATGGTTCGTCGAGAGAAACCTTGTCACACCAGAAGGGAAAGTAGTGGACCTTGGCTGCGGCAGGGGGGGCTGGTCATACTATTGTGGGGGACTAAAGAATGTAAAGGAAGTCAAAGGCCTAACAAAAGGAGGACCAGGACACGAAGAACCCATTCCCATGTCAACATATGGTTGGAATCTGGTGCGTCTGCAAAGTGGAGTCGATGTCTTCTTTACTCCGCCAGAAAAGTGTGACACATTGCTGTGTGACATAGGGGAGTCGTCACCAAACCCCACGGTTGAGGCAGGACGAACACTCAGAGTTCTAAACTTAGTGGAAAACTGGCTGAACAATAATACCCAATTTTGCATAAAGGTTCTTAATCCATATATGCCTTCAGTTATAGAAAAAATGGAAGCGCTACAAAGGAAATACGGAGGAGCTTTGGTGAGGAATCCACTCTCACGAAATTCCACACACGAGATGTACTGGGTATCCAATGCTTCCGGGAACATAGTGTCATCAGTGAACATGATTTCAAGAATGTTAATTAACAGATTCACAATGAGACACAAGAAGGCCACATACGAGCCGGATGTTGATCTCGGAAGTGGAACCCGCAACATCGGAATTGAAAGTGAAGTACCAAATCTAGATATAATTGGGAAAAGAATAGAAAAAATAAAACAAGAGCATGAAACATCATGGCACTATGATCAAGACCACCCATACAAAACGTGGGCCTACCATGGCAGCTACGAAACAAAACAGACTGGATCAGCATCATCCATGGTGAACGGAGTGGTTAGGCTGCTAACAAAACCTTGGGACGTCATTCCCATGGTGACACAGATGGCAATGACAGACACGACTCCATTTGGACAACAGCGCGTTTTCAAAGAGAAAGTGGACACGAGAACCCAAGAACCAAAAGAAGGAACGAAAAAACTAATGAAAATCACAGCAGAATGGCTCTGGAAAGAACTAGGAAAGAAAAAGACACCTAGGATGTGCACCAGAGAAGAATTCACAAGAAAGGTGAGAAGCAATGCAGCCTTAGGTGCCATATTCACTGATGAGAACAAGTGGAAGTCGGCACGTGAAGCTGTTGAAGACAGTGGATTTTGGGAATTGGTTGACAAGGAAAGGAATCTCCATCTTGAAGGAAAGTGTGAGACATGTGTGTATAACATGATGGGAAAGAGAGAGAAGAAGCTAGGGGAGTTCGGCAAAGCAAAAGGCAGCAGAGCCATATGGTACATGTGGCTTGGAGCACGCTTCTTAGAGTTTGAAGCCCTGGGATTCTTGAATGAAGATCACTGGTTTTCCAGAGAGAACTCCCTGAGTGGAGTAGAGGGAGAAGGGCTGCACAAACTAGGCTACATTCTAAGAGACGTGAGTAAGAAAGAAGGAGGAGCAATGTACGCCGATGACACAGCAGGATGGGACACAAGAATCACGCTAGAGGACTTGAAAAATGAAGAAATGGTGACAAACCACATGGAAGGAGAACACAAGAAACTTGCTGAAGCCATTTTCAGATTAACGTACCAAAACAAAGTGGTGCGTGTGCAAAGACCGACATCAAGAGGCACAGTAATGGACATTATATCGAGAAGAGACCAAAGAGGTAGTGGACAAGTTGTCACCTACGGCCTCAATACTTTCACCAACATGGAAGCCCAACTGATCAGACAGATGGAGGGAGAAGGAGTCTTCAAAAGCATCCAGCACCTGACAGCCACAGAAGAAATTGCAGTGAAAAACTGGTTAGTAAGAGTGGGGCGTGAGAGGTTATCAAGAATGGCCATCAGCGGAGATGATTGTGTTGTGAAACCCTTAGATGACAGGTTTGCAAACGCTCTAACAGCTTTAAATGACATGGGAAAGGTCAGGAAAGACATACAACAATGGGAACCTTCAAGAGGATGGAACGATTGGACACAAGTGCCCTTTTGTTCACACCATTTCCATGAGTTAATCATGAAGGACGGTCGTGTACTTGTGGTTCCATGTAGAAACCAAGATGAACTGATTGGTAGGGCCCGAATTTCCCAGGGAGCCGGGTGGTCCTTGCGGGAAACAGCTTGTTTGGGGAAGTCTTATGCCCAAATGTGGAGCCTAATGTACTTCCACAGACGTGACCTTAGGCTGGCGGCAAACGCTATTTGCTCGGCGGTCCCTTCACATTGGGTTCCAACAAGTCGAACAACCTGGTCCATACACGCCACACATGAGTGGATGACAACAGAAGACATGCTGACAGTCTGGAACAGGGTGTGGATTCAAGAAAACCCATGGATGGAAGACAAAACTCCAGTAGAATCATGGGAGGAAATCCCATATTTGGGGAAGAGAGAAGACCAGTGGTGCGGCTCATTGATTGGG-------------------
>S54_0.0048
---------------------------------------------CTGAAACGCGAGAGAAACCGCGTGTCAACTGTGCAGCAGCTGACAAAGAGATTCTCACTTGGAATGCTACAGGGACGAGGACCACTGAAACTGTTCATGGCCCTGGTGGCATTCCTTCGTTTCCTAACAATCCCGCCAACAGCAGGGATATTAAAAAGATGGGGAACAATCAAAAAATCAAAGGCTATCAATGTCTTGAGAGGGTTCAGGAAAGAGATTGGAAGGATGCTGAACATCTTGAACAGGAGACGCAGAACTGCAGGTATAGTTATTATGATGATCCCAACAGTGATGGCGTTCCATTTAACCACACGCAATGGAGAACCACACATGATCGTCAGTAGACAAGAGAAAGGGAAAAGTCTTCTGTTTAAAACAGAGAACGGTGTGAACATGTGCACCCTCATGGCCATGGACCTTGGTGAACTGTGTGAAGACACAATCACTTACAATTGTCCTCTTCTCAGGCAGAATGAACCAGAAGACATAGACTGTTGGTGCAACTCTACATCTACATGGGTAACTTATGGGACATGCACCGCTACAGGAGAACACAGAAGGGAAAAAAGATCAGTGGCACTCGTTCCACATGTGGGAATGGGACTGGAGACACGAACTGAAACATGGATGTCATCAGAAGGGGCCTGGAAACATGCACAGAGAAGTGAAACTTGGGTCTTGAGACATCCAGGCTTCACCATAATGGCAGCACTCCTTGCATACACCATAGGAACGACATATTTCCAAAGAGTCCTGATTTTCATCTTACTGACAGCTGTTGCTCCTTCAATGACAATGCGTTGTATAGGAATATCAAATAGAGACTTTGTGGAAGGGGTTTCAGGAGGAAGCTGGGTTGACATAGTCCTGGAACATGGAAGCTGTGTGACGACGATGGCAAAAAATAAACCAACATTGGATTTTGAACTGATAAAGACAGAAGCGAAACATCCCGCCACTCTAAGGAAGTATTGCATAGAGGCAAAGCTGACCAACACAACAACAGCATCTCGCTGCCCAACACAAGGAGAACCTAGCCTAAATGAAGAACAGGACAAAAGATTTGTCTGCAAACACTCCATGGTAGATAGAGGATGGGGAAATGGATGCGGATTATTTGGAAAGGGAGGTATCGTGACCTGTGCAATGTTCACATGCAAAAAGAACATGGAAGGGAAAATCGTGCAACCAGAAAACTTGGAGTACACCATTGTGATAACACCTCACTCAGGGGAAGAGAATGCAGTCGGAAATGACACAGGAAAACACGGCAAGGAAATTAAAGTAACACCACAGAGTTCCATCACAGAAGCAGAACTAACAGGCTATGGCACTGTCACGATGGAATGCTCTCCGAGAACAGGACTCGACTTCAATGAGATGGTGTTGCTGCAAATGGAAAACAAAGCTTGGCTGGTGCACAGGCAATGGTTCTTAGACCTGCCATTACCATGGCTGCCCGGAGCAGACACACAAGGATCAAATTGGATACAGAAGGAGACATTGGTCACTTTCAAAAATCCCCATGCAAAGAAACAGGATGTTGTTGTTCTAGGATCCCAAGAAGGGGCTATGCACACAGCACTTACAGGGGCCACGGAAATCCAGATGTCATCAGGAAACTTACTGTTCACAGGACATCTTAAATGTAGGCTGAGAATGGACAAACTACAGCTCAAAGGAATGTCATATTCCATGTGTACAGGAAAGTTCAAAGTTGTGAAGGAAATAGCAGAAACACAACATGGAACAATAGTTATTAGAGTACAATATGAAGGGGACGGTTCTCCGTGCAAGATCCCTTTTGAAATAATGGATTTGGAAAAAAGACATGTCTTAGGTCGCTTGATCACAGTCAACCCAATTGTCACAGAAAAAGACAGCCCAGTCAACATAGAAGCAGAACCTCCATTCGGAGACAGCTACATCATTATAGGAGCAGAACCGGGACAACTGAAGCTCAGCTGGTTTAAGAAAGGAAGCTCTATTGGCCAAATGTTTGAGACAACAATGAGAGGAGCGAAGAGAATGGCCATTTTAGGTGACACAGCTTGGGATTTTGGATCCCTGGGAGGAGTGTTCACATCTATAGGAAAGGCCCTCCACCAAGTCTTTGGAGCAATCTATGGGGCTGCCTTCAGTGGGGTTTCATGGACTATGAAAATCCTCATAGGAGTTGTCATCACATGGATAGGAATGAATTCACGTAGCACTTCACTGTCTGTGTCACTAGTATTAGTGGGAGTCGTGACATTGTACTTGGGAGTTATGGTGCAGGCCGATAGTGGTTGCGTTGTGAGCTGGAAAAACAAAGAACTGAAATGTGGCAGCGGGATTTTTATCACAGACAACGTGCATACATGGACAGAACAATATAAATTCCAACCAGAATCCCCTTCAAAGCTGGCTTCAGCTATCCAGAAGGCTCATGAAGAAGGCATTTGTGGAATCCGCTCAGTAACAAGACTGGAGAATCTGATGTGGAAACAAATAACACCAGAACTGAATCACATTCTAACAGAAAATGAGGTAAAGCTGACTATCATGACAGGAGACATTAAAGGAATCATGCAGGCAGGAAAACGATCCCTGCGGCCTCAACCCACTGAGCTGAAGTACTCTTGGAAAGCATGGGGCAAAGCGAAAATGCTCTCCACAGAGCTTCATAACCACACCTTTCTCATTGATGGCCCCGAAACAGCAGAATGTCCCAACACAAATAGAGCTTGGAACTCACTAGAGGTTGAAGACTATGGCTTTGGAGTATTCACCACTAACATATGGCTGAAATTGAAAGAAAGGCAGGATGTATCTTGTGACTCAAAACTCATGTCAGCAGCCATAAAAGACAACAGAGCCGTCCACGCCGACATGGGTTATTGGATAGAAAGCGCACTCAATGACACATGGAAGATTGAGAAAGCCTCCTTTATTGAAGTCAAAAGCTGCCACTGGCCAAAGTCACACACTCTCTGGAGTAATGGAGTGCTAGAAAGTGAGATGATAATTCCAAAGAATTTTGCAGGACCAGTGTCACAACACAATTACAGACCAGGCTATCATACACAAACGGCAGGACCCTGGCATCTAGGCAGGCTTGAGATGGACTTTGATTTCTGCGAAGGAACTACAGTGGTGGTGACTGAAGACTGTGGAAATAGAGGACCCTCCTTAAGAACGACTACTGCTTCTGGAAAACTCATAACAGAATGGTGCTGCCGATCTTGCACATTACCACCGCTAAGGTACAGAGGTGAGGATGGATGCTGGTATGGAATGGAAATCAGACCATTGAAAGAGAAAGAAGAGAACTTGGTCAACTCTTTGGTCACAGCCGGATATGGACAGATTGACAACTTCTCACTAGGAGTCTTGGGAATGGCATTGTTCCTGGAAGAGATGCTTAGAACCCGAGTAGGGACGAAACATGCAATATTACTAGTTGCAGTCTCTTTCGTGACATTGATCACAGGGAACATGTCCTTTCGAGATTTGGGGAGAGTGATGGTCATGGTGGGCGCTACTATGACGGATGACATAGGCATGGGCGTGACCTATCTTGCCCTATTAGCAGCCTTCAAGGTCAGACCAACTTTTGCAGCTGGACTACTCTTAAGAAAGCTGACCTCCAAGGAATTGATGATGACCACCATAGGAATCGTACTCCTCTCTCAGAGCACCATACCAGAGACCATACTTGAACTGACTGACGCGTTGGCTTTGGGGATGATGGTTCTCAAAATAGTAAGAAACATGGAAAAGTATCAACTAGCAGTGACTATCATGGCTATCTTGTGCGTCCCAAATGCAGTGATATTACAAAACGCATGGAAAGTGAGCTGCACAGCACTGGCAGTGGTGTCCGTTTCCCCACTGCTTTTAACATCTTCACAGCAGAAAACGGATTGGATACCACTGGCGTTGACGATCAAAGGCCTTAATCCAACAGCCATTTTCTTAACAACCCTCTCAAGAACTAGCAAGAAAAGGAGCTGGCCACTAAATGAGGCTATTATGGCAGTCGGGATGGTGAGCATTTTAGCCAGTTCTTTCTTAAAGAATGACATTCCCATGACAGGACCACTAGTGGCTGGAGGGCTTCTCACTGTGTGTTACGTGCTCACTGGAAGATCGGCTGATTTGGAACTGGAGAGAGCTGCTGACATAAGATGGGAAGAACAGGCAGAGATATCAGGAAGCAGTCCAATTTTGTCGATAACAATATCGGAAGATGGCAGCATGTCGATAAAAAATGAAGAAGAAGAACAAACACTGACCATACTGATTAGAACAGGACTGCTGGTGATATCAGGACTTTTTCCCGTGTCAATACCAATCACGGCAGCTGCATGGTACCTGTGGGAAGTGAAAAAACAACGAGCCGGAGTATTGTGGGATGTCCCTTCACCTCCACCTGTGGGAAGGGCCGAACTGGAAGATGGAGCCTATAGAATCAAGCAGAAAGGGATTTTGGGATACTCGCAGATAGGAGCCGGAGTCTACAAAGAAGGAACTTTCCACACAATGTGGCATGTCACACGTGGTGCTGTTCTAATGCATAAAGGGAAGAGAATTGAACCATCATGGGCGGACGTCAAGAAGGACCTAATATCGTATGGAGGAGGTTGGAAGCTAGAAGGAGAATGGAAGGAAGGAGAAGAAGTCCAGGTCCTGGCATTAGAGCCTGGAAAGAATCCAAGAGCCGTCCAAACAAAACCCGGTCTTTTNAAAACCAACACTGGGACCATAGGCGCCGTATCTCTGGACTTTTCTCCTGGAACGTCAGGATCTCCAATTGTCGACAAAAAAGGAAAAGTTGTGGGCCTTTATGGCAACGGTGTCGTCACAAGGAGTGGAACATACGTGAGTGCCATAGCCCAGACTGAAAAAAGCATTGAAGACAACCCAGAGATTGAAGATGACATCTTTCGAAAGAAAAGACTGACCATCATGGACCTCCACCCAGGAGCAGGAAAAACAAAGAGATACCTTCCAGCAATAGTCAGAGAAGCCATAAAACGAGGCTTGAGAACACTAATCCTGGCCCCCACTAGAGTTGTGGCGGCTGAAATGGAAGAGGCTCTCAGAGGACTTCCAATAAGATATCAAACCCCAGCTATCAGAGCTGAGCATACTGGACGGGAGATTGTGGATCTAATGTGTCATGCCACATTCACCATGAGGCTACTATCACCAATTAGAGTGCCAAATTACAACCTGATTATCATGGATGAAGCCCATTTCACAGACCCAGCAAGCATAGCGGCTAGAGGATACATCTCAACTCGAGTAGAGATGGGTGAAGCAGCTGGGATTTTCATGACAGCTACCCCTCCTGGAAGCAGAGACCCATTTCCTCAGAGCAACGCACCAATCATGGATGAAGAAAGGGAAATTCCTGAGCGTTCGTGGAACTCTGGACATGAGTGGGTTACGGATTTTAAGGGGAAGACTGTTTGGTTTGTTCCGAGTATAAAAGCAGGAAATGATATAGCAGCTTGCCTGAGAAAGAATGGGAAGAAAGTGATACAACTCAGCAGGAAGACCTTTGATTCTGAATATATCAAGACTAGGACCAATGATTGGGACTTTGTGGTCACGACAGACATTTCAGAAATGGGTGCTAACTTCAAGGCTGAAAGGGTTATAGACCCCAGACGCTGCATGAAACCAGTCATACTAACAGACGGTGAAGAGCGGGTTATCCTGGCAGGACCCATGCCAGTGACCCACTCTAGTGCAGCACAAAGAAGAGGGAGAGTAGGAAGAAATCCAAAAAATGAAAATGACCAGTATATATACATGGGGGAACCTCTGGAAAATGATGAAGACTGCGCACACTGGAAAGAAGCTAAAATGCTTCTAGATAACATCAACACGCCTGAAGGAATCATTCCCAGCATGTTTGAACCAGAGCGTGAGAAGGTCGACGCCATTGATGGTGAATACCGCTTGAGAGGAGAAGCGAGGAAAACATTTGTGGACCTAATGAGAAGAGGAGACCTACCAGTTTGGCTAGCCTACAGAGTGGCAGCTGAAGGTATCAACTACGCAGACAGAAGATGGTGCTTTGATGGAGTCAAGAACAACCAAATCTTGGAAGAAAATGTGGAAGTGGAAATTTGGACAAAAGAAGGAGAAAGGAAGAAATTAAAACCCAGATGGTTAGATGCTAGGGTCTACTCTGACCCACTGGCACTTAAAGAATTCAAGGAATTCGCAGCTGGAAGAAAATCCCTGACCCTGAATCTAATCACCGAGATGGGTAGGCTCCCAACCTTCATGACCCAGAAAGCAAGGAATGCATTGGACAACTTAGCAGTCCTACATACGGCTGAAGCAGGCGGAAGGGCGTACAATCATGCTCTTAGTGAACTGCCGGAGACTCTGGAGACATTGCTTTTATTGACACTTTTGGCCACAGTCACAGGCGGAATCTTCCTGTTCTTGATGAGCGGAAAAGGTATAGGGAAGATGACCCTGGGAATGTGCTGCATAGTCACAGCTAGTATTCTTCTATGGTATGCACAAATACAGCCACATTGGATAGCAGCTTCAATAATACTGGAGTTTTTTCTCATAGTCTTGCTCATTCCAGAACCAGAAAAGCAGAGAACACCCCAAGATAACCAATTAACTTATGTTGTCATAGCCATCCTCACAGTGGTGGCTGCAACCATGGCAAACGAGATGGGTTTCCTGGAAAAAACAAAGAAAGATTTTGGATTGGGAAGCATCACAACCCAGCAACCTGAAAGCAATATCCTGGACATAGATCTACGTCCTGCATCAGCTTGGACTCTATATGCTGTGGCAACAACTTTCATCACACCAATGTTGAGACATAGCATTGAAAATTCCTCAGTGAATGTGTCTCTAACAGCCATTGCCAACCAAGCTACAGTGTTAATGGGTCTTGGGAAAGGATGGCCATTGTCGAAAATGGACATCGGAGTTCCCCTTCTCGCTATCGGATGCTATTCACAAGTCAACCCCATAACCCTCACAGCAGCCCTTCTCTTATTGGTAGCACATTATGCTATCATAGGGCCAGGACTCCAAGCGAAAGCAACCAGAGAGGCTCAGAAAAGAGCAGCAGCGGGCATCATGAAAAACCCAACTGTGGATGGAATAACAGTGATTGACCTAGATCCAATACCATATGATCCAAAGTTTGAAAAGCAGTTGGGACAAGTAATGCTCTTAGTTCTCTGCGTGACTCAAGTATTGATGATGAGGACTACATGGGCCTTATGTGAAGCTCTAACTTTAGCGACCGGGCCCATCTCTACACTGTGGGAAGGAAATCCAGGGAGATTTTGGAATACAACTATTGCAGTGTCAATGGCTAACATTTTTAGAGGGAGTTATCTGGCCGGAGCCGGACTTCTCTTTTCTATCATGAAGAACACGGCCAACACAAGAAGGGGAACTGGCAACACAGGAGAAACGCTTGGAGAGAAATGGAAAAACCGGTTGAATGCATTGGGGAAGAGTGAATTCCAGATCTATAAGAAAAGTGGAATCCAGGAAGTGGATAGAACGTTAGCAAAAGAAGGCATCAAGAGAGGAGAAACGGACCATCACGCTGTGTCGCGAGGCTCAGCGAAATTGAGATGGTTCGTCGAGAGAAACCTTGTCACACCAGAAGGGAAAGTAGTGGACCTTGGCTGCGGCAGGGGGGGCTGGTCATACTATTGTGGGGGACTAAAGAATGTAAAGGAAGTCAAAGGCCTAACAAAAGGAGGACCAGGACACGAAGAACCCATTCCCATGTCAACATATGGTTGGAATCTGGTGCGTCTGCAAAGTGGAGTCGATGTCTTCTTTACTCCGCCAGAAAAGTGTGACACATTGCTGTGTGACATAGGGGAGTCGTCACCAAACCCCACGGTTGAGGCAGGACGAACACTCAGAGTTCTAAACTTAGTGGAAAACTGGCTGAACAATAATACCCAATTTTGCATAAAGGTTCTTAATCCATATATGCCTTCAGTTATAGAAAAAATGGAAGCGCTACAAAGGAAATACGGAGGAGCTTTGGTGAGGAATCCACTCTCACGAAATTCCACACACGAGATGTACTGGGTATCCAATGCTTCCGGGAACATAGTGTCATCAGTGAACATGATTTCAAGAATGTTAATTAACAGATTCACAATGAGACACAAGAAGGCCACATACGAGCCGGATGTTGATCTCGGAAGTGGAACCCGCAACATCGGAATTGAAAGTGAAGTACCAAATCTAGATATAATTGGGAAAAGAATAGAAAAAATAAAACAAGAGCATGAAACATCATGGCACTATGATCAAGACCACCCATACAAAACGTGGGCCTACCATGGCAGCTACGAAACAAAACAGACTGGATCAGCATCATCCATGGTGAACGGAGTGGTTAGGCTGCTAACAAAACCTTGGGACGTCATTCCCATGGTGACACAGATGGCAATGACAGACACGACTCCATTTGGACAACAGCGCGTTTTCAAAGAGAAAGTGGACACGAGAACCCAAGAACCAAAAGAAGGAACGAAAAAACTAATGAAAATCACAGCAGAATGGCTCTGGAAAGAACTAGGAAAGAAAAAGACACCTAGGATGTGCACCAGAGAAGAATTCACAAGAAAGGTGAGAAGCAATGCAGCCTTAGGTGCCATATTCACTGATGAGAACAAGTGGAAGTCGGCACGTGAAGCTGTTGAAGACAGTGGATTTTGGGAATTGGTTGACAAGGAAAGGAATCTCCATCTTGAAGGAAAGTGTGAGACATGTGTGTATAACATGATGGGAAAGAGAGAGAAGAAGCTAGGGGAGTTCGGCAAAGCAAAAGGCAGCAGAGCCATATGGTACATGTGGCTTGGAGCACGCTTCTTAGAGTTTGAAGCCCTGGGATTCTTGAATGAAGATCACTGGTTTTCCAGAGAGAACTCCCTGAGTGGAGTAGAGGGAGAAGGGCTGCACAAACTAGGCTACATTCTAAGAGACGTGAGTAAGAAAGAAGGAGGAGCAATGTACGCCGATGACACAGCAGGATGGGACACAAGAATCACGCTAGAGGACTTGAAAAATGAAGAAATGGTGACAAACCACATGGAAGGAGAACACAAGAAACTTGCTGAAGCCATTTTCAGATTAACGTACCAAAACAAAGTGGTGCGTGTGCAAAGACCGACATCAAGAGGCACAGTAATGGACATTATATCGAGAAGAGACCAAAGAGGTAGTGGACAAGTTGTCACCTACGGCCTCAATACTTTCACCAACATGGAAGCCCAACTGATCAGACAGATGGAGGGAGAAGGAGTCTTCAAAAGCATCCAGCACCTGACAGCCACAGAAGAAATTGCAGTGAAAAACTGGTTAGTAAGAGTGGGGCGTGAGAGGTTATCAAGAATGGCCATCAGCGGAGATGATTGTGTTGTGAAACCCTTAGATGACAGGTTTGCAAACGCTCTAACAGCTTTAAATGACATGGGAAAGGTCAGGAAAGACATACAACAATGGGAACCTTCAAGAGGATGGAACGATTGGACACAAGTGCCCTTTTGTTCACACCATTTCCATGAGTTAATCATGAAGGACGGTCGTGTACTTGTGGTTCCATGTAGAAACCAAGATGAACTGATTGGTAGGGCCCGAATTTCCCAGGGAGCCGGGTGGTCCTTGCGGGAAACAGCTTGTTTGGGGAAGTCTTATGCCCAAATGTGGAGCCTAATGTACTTCCACAGACGTGACCTTAGGCTGGCGGCAAACGCTATTTGCTCGGCGGTCCCTTCACATTGGGTTCCAACAAGTCGAACAACCTGGTCCATACACGCCACACATGAGTGGATGACAACAGAAGACATGCTGACAGTCTGGAACAGGGTGTGGATTCAAGAAAACCCATGGATGGAAGACAAAACTCCAGTAGAATCATGGGAGGAAATCCCATATTTGGGGAAGAGAGAAGACCAGTGGTGCGGCTCATTGATTGGG-------------------
>S54_0.0041
---------------------------------------------CTGAAACGCGAGAGAAACCGCGTGTCAACTGTGCAGCAGCTGACAAAGAGATTCTCACTTGGAATGCTACAGGGACGAGGACCACTGAAACTGTTCATGGCCCTGGTGGCATTCCTTCGTTTCCTAACAATCCCGCCAACAGCAGGGATATTAAAAAGATGGGGAACAATCAAAAAATCAAAGGCTATCAATGTCTTGAGAGGGTTCAGGAAAGAGATTGGAAGGATGCTGAACATCTTGAACAGGAGACGCAGAACTGCAGGTATAGTTATTATGATGATCCCAACAGTGATGGCGTTCCATTTAACCACACGCAATGGAGAACCACACATGATCGTCAGTAGACAAGAGAAAGGGAAAAGTCTTCTGTTTAAAACAGAGAACGGTGTGAACATGTGCACCCTCATGGCCATGGACCTTGGTGAACTGTGTGAAGACACAATCACTTACAATTGTCCTCTTCTCAGGCAGAATGAACCAGAAGACATAGACTGTTGGTGCAACTCTACATCTACATGGGTAACTTATGGGACATGCACCGCTACAGGAGAACACAGAAGGGAAAAAAGATCAGTGGCACTCGTTCCACATGTGGGAATGGGACTGGAGACACGAACTGAAACATGGATGTCATCAGAAGGGGCCTGGAAACATGCACAGAGAAGTGAAACTTGGGTCTTGAGACATCCAGGCTTCACCATAATGGCAGCACTCCTTGCATACACCATAGGAACGACATATTTCCAAAGAGTCCTGATTTTCATCTTACTGACAGCTGTTGCTCCTTCAATGACAATGCGTTGTATAGGAATATCAAATAGAGACTTTGTGGAAGGGGTTTCAGGAGGAAGCTGGGTTGACATAGTCCTGGAACATGGAAGCTGTGTGACGACGATGGCAAAAAATAAACCAACATTGGATTTTGAACTGATAAAGACAGAAGCGAAACATCCCGCCACTCTAAGGAAGTATTGCATAGAGGCAAAGCTGACCAACACAACAACAGCATCTCGCTGCCCAACACAAGGAGAACCTAGCCTAAATGAAGAACAGGACAAAAGATTTGTCTGCAAACACTCCATGGTAGATAGAGGATGGGGAAATGGATGCGGATTATTTGGAAAGGGAGGTATCGTGACCTGTGCAATGTTCACATGCAAAAAGAACATGGAAGGGAAAATCGTGCAACCAGAAAACTTGGAGTACACCATTGTGATAACACCTCACTCAGGGGAAGAGAATGCAGTCGGAAATGACACAGGAAAACACGGCAAGGAAATTAAAGTAACACCACAGAGTTCCATCACAGAAGCAGAACTAACAGGCTATGGCACTGTCACGATGGAATGCTCTCCGAGAACAGGACTCGACTTCAATGAGATGGTGTTGCTGCAAATGGAAAACAAAGCTTGGCTGGTGCACAGGCAATGGTTCTTAGACCTGCCATTACCATGGCTGCCCGGAGCAGACACACAAGGATCAAATTGGATACAGAAGGAGACATTGGTCACTTTCAAAAATCCCCATGCAAAGAAACAGGATGTTGTTGTTCTAGGATCCCAAGAAGGGGCTATGCACACAGCACTTACAGGGGCCACGGAAATCCAGATGTCATCAGGAAACTTACTGTTCACAGGACATCTTAAATGTAGGCTGAGAATGGACAAACTACAGCTCAAAGGAATGTCATATTCCATGTGTACAGGAAAGTTCAAAGTTGTGAAGGAAATAGCAGAAACACAACATGGAACAATAGTTATTAGAGTACAATATGAAGGGGACGGTTCTCCGTGCAAGATCCCTTTTGAAATAATGGATTTGGAAAAAAGACATGTCTTAGGTCGCTTGATCACAGTCAACCCAATTGTCACAGAAAAAGACAGCCCAGTCAACATAGAAGCAGAACCTCCATTCGGAGACAGCTACATCATTATAGGAGCAGAACCGGGACAACTGAAGCTCAGCTGGTTTAAGAAAGGAAGCTCTATTGGCCAAATGTTTGAGACAACAATGAGAGGAGCGAAGAGAATGGCCATTTTAGGTGACACAGCTTGGGATTTTGGATCCCTGGGAGGAGTGTTCACATCTATAGGAAAGGCCCTCCACCAAGTCTTTGGAGCAATCTATGGGGCTGCCTTCAGTGGGGTTTCATGGACTATGAAAATCCTCATAGGAGTTGTCATCACATGGATAGGAATGAATTCACGTAGCACTTCACTGTCTGTGTCACTAGTATTAGTGGGAGTCGTGACATTGTACTTGGGAGTTATGGTGCAGGCCGATAGTGGTTGCGTTGTGAGCTGGAAAAACAAAGAACTGAAATGTGGCAGCGGGATTTTTATCACAGACAACGTGCATACATGGACAGAACAATATAAATTCCAACCAGAATCCCCTTCAAAGCTGGCTTCAGCTATCCAGAAGGCTCATGAAGAAGGCATTTGTGGAATCCGCTCAGTAACAAGACTGGAGAATCTGATGTGGAAACAAATAACACCAGAACTGAATCACATTCTAACAGAAAATGAGGTAAAGCTGACTATCATGACAGGAGACATTAAAGGAATCATGCAGGCAGGAAAACGATCCCTGCGGCCTCAACCCACTGAGCTGAAGTACTCTTGGAAAGCATGGGGCAAAGCGAAAATGCTCTCCACAGAGCTTCATAACCACACCTTTCTCATTGATGGCCCCGAAACAGCAGAATGTCCCAACACAAATAGAGCTTGGAACTCACTAGAGGTTGAAGACTATGGCTTTGGAGTATTCACCACTAACATATGGCTGAAATTGAAAGAAAGGCAGGATGTATCTTGTGACTCAAAACTCATGTCAGCAGCCATAAAAGACAACAGAGCCGTCCACGCCGACATGGGTTATTGGATAGAAAGCGCACTCAATGACACATGGAAGATTGAGAAAGCCTCCTTTATTGAAGTCAAAAGCTGCCACTGGCCAAAGTCACACACTCTCTGGAGTAATGGAGTGCTAGAAAGTGAGATGATAATTCCAAAGAATTTTGCAGGACCAGTGTCACAACACAATTACAGACCAGGCTATCATACACAAACGGCAGGACCCTGGCATCTAGGCAGGCTTGAGATGGACTTTGATTTCTGCGAAGGAACTACAGTGGTGGTGACTGAAGACTGTGGAAATAGAGGACCCTCCTTAAGAACGACTACTGCTTCTGGAAAACTCATAACAGAATGGTGCTGCCGATCTTGCACATTACCACCGCTAAGGTACAGAGGTGAGGATGGATGCTGGTATGGAATGGAAATCAGACCATTGAAAGAGAAAGAAGAGAACTTGGTCAACTCTTTGGTCACAGCCGGATATGGACAGATTGACAACTTCTCACTAGGAGTCTTGGGAATGGCATTGTTCCTGGAAGAGATGCTTAGAACCCGAGTAGGGACGAAACATGCAATATTACTAGTTGCAGTCTCTTTCGTGACATTGATCACAGGGAACATGTCCTTTCGAGATTTGGGGAGAGTGATGGTCATGGTGGGCGCTACTATGACGGATGACATAGGCATGGGCGTGACCTATCTTGCCCTATTAGCAGCCTTCAAGGTCAGACCAACTTTTGCAGCTGGACTACTCTTAAGAAAGCTGACCTCCAAGGAATTGATGATGACCACCATAGGAATCGTACTCCTCTCTCAGAGCACCATACCAGAGACCATACTTGAACTGACTGACGCGTTGGCTTTGGGGATGATGGTTCTCAAAATAGTAAGAAACATGGAAAAGTATCAACTAGCAGTGACTATCATGGCTATCTTGTGCGTCCCAAATGCAGTGATATTACAAAACGCATGGAAAGTGAGCTGCACAGCACTGGCAGTGGTGTCCGTTTCCCCACTGCTTTTAACATCTTCACAGCAGAAAACGGATTGGATACCACTGGCGTTGACGATCAAAGGCCTTAATCCAACAGCCATTTTCTTAACAACCCTCTCAAGAACTAGCAAGAAAAGGAGCTGGCCACTAAATGAGGCTATTATGGCAGTCGGGATGGTGAGCATTTTAGCCAGTTCTTTCTTAAAGAATGACATTCCCATGACAGGACCACTAGTGGCTGGAGGGCTTCTCACTGTGTGTTACGTGCTCACTGGAAGATCGGCTGATTTGGAACTGGAGAGAGCTGCTGACATAAGATGGGAAGAACAGGCAGAGATATCAGGAAGCAGTCCAATTTTGTCGATAACAATATCGGAAGATGGCAGCATGTCGATAAAAAATGAAGAAGAAGAACAAACACTGACCATACTGATTAGAACAGGACTGCTGGTGATATCAGGACTTTTTCCCGTGTCAATACCAATCACGGCAGCTGCATGGTACCTGTGGGAAGTGAAAAAACAACGAGCCGGAGTATTGTGGGATGTCCCTTCACCTCCACCTGTGGGAAGGGCCGAACTGGAAGATGGAGCCTATAGAATCAAGCAGAAAGGGATTTTGGGATACTCGCAGATAGGAGCCGGAGTCTACAAAGAAGGAACTTTCCACACAATGTGGCATGTCACACGTGGTGCTGTTCTAATGCATAAAGGGAAGAGAATTGAACCATCATGGGCGGACGTCAAGAAGGACCTAATATCGTATGGAGGAGGTTGGAAGCTAGAAGGAGAATGGAAGGAAGGAGAAGAAGTCCAGGTCCTGGCATTAGAGCCTGGAAAGAATCCAAGAGCCGTCCAAACAAAACCCGGTCTTTTCAAAACCAACACTGGGACCATAGGCGCCGTATCTCTGGACTTTTCTCCTGGAACGTCAGGATCTCCAATTGTCGACAAAAAAGGAAAAGTTGTGGGCCTTTATGGCAACGGTGTCGTCACAAGGAGTGGAACATACGTGAGTGCCATAGCCCAGACTGAAAAAAGCATTGAAGACAACCCAGAGATTGAAGATGACATCTTTCGAAAGAAAAGACTGACCATCATGGACCTCCACCCAGGAGCAGGAAAAACAAAGAGATACCTTCCAGCAATAGTCAGAGAAGCCATAAAACGAGGCTTGAGAACACTAATCCTGGCCCCCACTAGAGTTGTGGCGGCTGAAATGGAAGAGGCTCTCAGAGGACTTCCAATAAGATATCAAACCCCAGCTATCAGAGCTGAGCATACTGGACGGGAGATTGTGGATCTAATGTGTCATGCCACATTCACCATGAGGCTACTATCACCAATTAGAGTGCCAAATTACAACCTGATTATCATGGATGAAGCCCATTTCACAGACCCAGCAAGCATAGCGGCTAGAGGATACATCTCAACTCGAGTAGAGATGGGTGAAGCAGCTGGGATTTTCATGACAGCTACCCCTCCTGGAAGCAGAGACCCATTTCCTCAGAGCAACGCACCAATCATGGATGAAGAAAGGGAAATTCCTGAGCGTTCGTGGAACTCTGGACATGAGTGGGTTACGGATTTTAAGGGGAAGACTGTTTGGTTTGTTCCGAGTATAAAAGCAGGAAATGATATAGCAGCTTGCCTGAGAAAGAATGGGAAGAAAGTGATACAACTCAGCAGGAAGACCTTTGATTCTGAATATATCAAGACTAGGACCAATGATTGGGACTTTGTGGTCACGACAGACATTTCAGAAATGGGTGCTAACTTCAAGGCTGAAAGGGTTATAGACCCCAGACGCTGCATGAAACCAGTCATACTAACAGACGGTGAAGAGCGGGTTATCCTGGCAGGACCCATGCCAGTGACCCACTCTAGTGCAGCACAAAGAAGAGGGAGAGTAGGAAGAAATCCAAAAAATGAAAATGACCAGTATATATACATGGGGGAACCTCTGGAAAATGATGAAGACTGCGCACACTGGAAAGAAGCTAAAATGCTTCTAGATAACATCAACACGCCTGAAGGAATCATTCCCAGCATGTTTGAACCAGAGCGTGAGAAGGTCGACGCCATTGATGGTGAATACCGCTTGAGAGGAGAAGCGAGGAAAACATTTGTGGACCTAATGAGAAGAGGAGACCTACCAGTTTGGCTAGCCTACAGAGTGGCAGCTGAAGGTATCAACTACGCAGACAGAAGATGGTGCTTTGATGGAGTCAAGAACAACCAAATCTTGGAAGAAAATGTGGAAGTGGAAATTTGGACAAAAGAAGGAGAAAGGAAGAAATTAAAACCCAGATGGTTAGATGCTAGGGTCTACTCTGACCCACTGGCACTTAAAGAATTCAAGGAATTCGCAGCTGGAAGAAAATCCCTGACCCTGAATCTAATCACCGAGATGGGTAGGCTCCCAACCTTCATGACCCAGAAAGCAAGGAATGCATTGGACAACTTAGCAGTCCTACATACGGCTGAAGCAGGCGGAAGGGCGTACAATCATGCTCTTAGTGAACTGCCGGAGACTCTGGAGACATTGCTTTTATTGACACTTTTGGCCACAGTCACAGGCGGAATCTTCCTGTTCTTGATGAGCGGAAAAGGTATAGGGAAGATGACCCTGGGAATGTGCTGCATAGTCACAGCTAGTATTCTTCTATGGTATGCACAAATACAGCCACATTGGATAGCAGCTTCAATAATACTGGAGTTTTTTCTCATAGTCTTGCTCATTCCAGAACCAGAAAAGCAGAGAACACCCCAAGATAACCAATTAACTTATGTTGTCATAGCCATCCTCACAGTGGTGGCTGCAACCATGGCAAACGAGATGGGTTTCCTGGAAAAAACAAAGAAAGATTTTGGATTGGGAAGCATCACAACCCAGCAACCTGAAAGCAATATCCTGGACATAGATCTACGTCCTGCATCAGCTTGGACTCTATATGCTGTGGCAACAACTTTCATCACACCAATGTTGAGACATAGCATTGAAAATTCCTCAGTGAATGTGTCTCTAACAGCCATTGCCAACCAAGCTACAGTGTTAATGGGTCTTGGGAAAGGATGGCCATTGTCGAAAATGGACATCNGAGTTCCCCTTCTCGCTATCGGATGCTATTCACAAGTCAACCCCATAACCCTCACAGCAGCCCTTCTCTTATTGGTAGCACATTATGCTATCATAGGGCCAGGACTCCAAGCGAAAGCAACCAGAGAGGCTCAGAAAAGAGCAGCAGCGGGCATCATGAAAAACCCAACTGTGGATGGAATAACAGTGATTGACCTAGATCCAATACCATATGATCCAAAGTTTGAAAAGCAGTTGGGACAAGTAATGCTCTTAGTTCTCTGCGTGACTCAAGTATTGATGATGAGGACTACATGGGCCTTATGTGAAGCTCTAACTTTAGCGACCGGGCCCATCTCTACACTGTGGGAAGGAAATCCAGGGAGATTTTGGAATACAACTATTGCAGTGTCAATGGCTAACATTTTTAGAGGGAGTTATCTGGCCGGAGTCGGACTTCTCTTTTCTATCATGAAGAACACGGCCAACACAAGAAGGGGAACTGGCAACACAGGAGAAACGCTTGGAGAGAAATGGAAAAACCGGTTGAATGCATTGGGGAAGAGTGAATTCCAGATCTATAAGAAAAGTGGAATCCAGGAAGTGGATAGAACGTTAGCAAAAGAAGGCATCAAGAGAGGAGAAACGGACCATCACGCTGTGTCGCGAGGCTCAGCGAAATTGAGATGGTTCGTCGAGAGAAACCTTGTCACACCAGAAGGGAAAGTAGTGGACCTTGGCTGCGGCAGGGGGGGCTGGTCATACTATTGTGGGGGACTAAAGAATGTAAAGGAAGTCAAAGGCCTAACAAAAGGAGGACCAGGACACGAAGAACCCATTCCCATGTCAACATATGGTTGGAATCTGGTGCGTCTGCAAAGTGGAGTCGATGTCTTCTTTACTCCGCCAGAAAAGTGTGACACATTGCTGTGTGACATAGGGGAGTCGTCACCAAACCCCACGGTTGAGGCAGGACGAACACTCAGAGTTCTAAACTTAGTGGAAAACTGGCTGAACAATAATACCCAATTTTGCATAAAGGTTCTTAATCCATATATGCCTTCAGTTATAGAAAAAATGGAAGCGCTACAAAGGAAATACGGAGGAGCTTTGGTGAGGAATCCACTCTCACGAAATTCCACACACGAGATGTACTGGGTATCCAATGCTTCCGGGAACATAGTGTCATCAGTGAACATGATTTCAAGAATGTTAATTAACAGATTCACAATGAGACACAAGAAGGCCACATACGAGCCGGATGTTGATCTCGGAAGTGGAACCCGCAACATCGGAATTGAAAGTGAAGTACCAAATCTAGATATAATTGGGAAAAGAATAGAAAAAATAAAACAAGAGCATGAAACATCATGGCACTATGATCAAGACCACCCATACAAAACGTGGGCCTACCATGGCAGCTACGAAACAAAACAGACTGGATCAGCATCATCCATGGTGAACGGAGTGGTTAGGCTGCTAACAAAACCTTGGGACGTCATTCCCATGGTGACACAGATGGCAATGACAGACACGACTCCATTTGGACAACAGCGCGTTTTCAAAGAGAAAGTGGACACGAGAACCCAAGAACCAAAAGAAGGAACGAAAAAACTAATGAAAATCACAGCAGAATGGCTCTGGAAAGAACTAGGAAAGAAAAAGACACCTAGGATGTGCACCAGAGAAGAATTCACAAGAAAGGTGAGAAGCAATGCAGCCTTAGGTGCCATATTCACTGATGAGAACAAGTGGAAGTCGGCACGTGAAGCTGTTGAAGACAGTGGATTTTGGGAATTGGTTGACAAGGAAAGGAATCTCCATCTTGAAGGAAAGTGTGAGACATGTGTGTATAACATGATGGGAAAGAGAGAGAAGAAGCTAGGGGAGTTCGGCAAAGCAAAAGGCAGCAGAGCCATATGGTACATGTGGCTTGGAGCACGCTTCTTAGAGTTTGAAGCCCTGGGATTCTTGAATGAAGATCACTGGTTTTCCAGAGAGAACTCCCTGAGTGGAGTAGAGGGAGAAGGGCTGCACAAACTAGGCTACATTCTAAGAGACGTGAGTAAGAAAGAAGGAGGAGCAATGTACGCCGATGACACAGCAGGATGGGACACAAGAATCACGCTAGAGGACTTGAAAAATGAAGAAATGGTGACAAACCACATGGAAGGAGAACACAAGAAACTTGCTGAAGCCATTTTCAGATTAACGTACCAAAACAAAGTGGTGCGTGTGCAAAGACCGACATCAAGAGGCACAGTAATGGACATTATATCGAGAAGAGACCAAAGAGGTAGTGGACAAGTTGTCACCTACGGCCTCAATACTTTCACCAACATGGAAGCCCAACTGATCAGACAGATGGAGGGAGAAGGAGTCTTCAAAAGCATCCAGCACCTGACAGCCACAGAAGAAATTGCAGTGAAAAACTGGTTAGTAAGAGTGGGGCGTGAGAGGTTATCAAGAATGGCCATCAGCGGAGATGATTGTGTTGTGAAACCCTTAGATGACAGGTTTGCAAACGCTCTAACAGCTTTAAATGACATGGGAAAGGTCAGGAAAGACATACAACAATGGGAACCTTCAAGAGGATGGAACGATTGGACACAAGTGCCCTTTTGTTCACACCATTTCCATGAGTTAATCATGAAGGACGGTCGTGTACTTGTGGTTCCATGTAGAAACCAAGATGAACTGATTGGTAGGGCCCGAATTTCCCAGGGAGCCGGGTGGTCCTTGCGGGAAACAGCTTGTTTGGGGAAGTCTTATGCCCAAATGTGGAGCCTAATGTACTTCCACAGACGTGACCTTAGGCTGGCGGCAAACGCTATTTGCTCGGCGGTCCCTTCACATTGGGTTCCAACAAGTCGAACAACCTGGTCCATACACGCCACACATGAGTGGATGACAACAGAAGACATGCTGACAGTCTGGAACAGGGTGTGGATTCAAGAAAACCCATGGATGGAAGACAAAACTCCAGTAGAATCATGGGAGGAAATCCCATATTTGGGGAAGAGAGAAGACCAGTGGTGCGGCTCATTGATTGGG-------------------
>S54_0.0029
---------------------------------------------CTGAAACGCGAGAGAAACCGCGTGTCAACTGTGCAGCAGCTGACAAAGAGATTCTCACTTGGAATGCTACAGGGACGAGGACCACTGAAACTGTTCATGGCCCTGGTGGCATTCCTTCGTTTCCTAACAATCCCGCCAACAGCAGGGATATTAAAAAGATGGGGAACAATCAAAAAATCAAAGGCTATCAATGTCTTGAGAGGGTTCAGGAAAGAGATTGGAAGGATGCTGAACATCTTGAACAGGAGACGCAGAACTGCAGGTATAGTTATTATGATGATCCCAACAGTGATGGCGTTCCATTTAACCACACGCAATGGAGAACCACACATGATCGTCAGTAGACAAGAGAAAGGGAAAAGTCTTCTGTTTAAAACAGAGAACGGTGTGAACATGTGCACCCTCATGGCCATGGACCTTGGTGAACTGTGTGAAGACACAATCACTTACAATTGTCCTCTTCTCAGGCAGAATGAACCAGAAGACATAGACTGTTGGTGCAACTCTACATCTACATGGGTAACTTATGGGACATGCACCGCTACAGGAGAACACAGAAGGGAAAAAAGATCAGTGGCACTCGTTCCACATGTGGGAATGGGACTGGAGACACGAACTGAAACATGGATGTCATCAGAAGGGGCCTGGAAACATGCACAGAGAATTGAAACTTGGGTCTTGAGACATCCAGGCTTCACCATAATGGCAGCACTCCTTGCATACACCATAGGAACGACATATTTCCAAAGAGTCCTGATTTTCATCTTACTGACAGCTGTTGCTCCTTCAATGACAATGCGTTGTATAGGAATATCAAATAGAGACTTTGTGGAAGGGGTTTCAGGAGGAAGCTGGGTTGACATAGTCCTGGAACATGGAAGCTGTGTGACGACGATGGCAAAAAATAAACCAACATTGGATTTTGAACTGATAAAGACAGAAGCGAAACATCCCGCCACTCTAAGGAAGTATTGCATAGAGGCAAAGCTGACCAACACAACAACAGCATCTCGCTGCCCAACACAAGGAGAACCTAGCCTAAATGAAGAACAGGACAAAAGATTTGTCTGCAAACACTCCATGGTAGATAGAGGATGGGGAAATGGATGCGGATTATTTGGAAAGGGAGGTATCGTGACCTGTGCAATGTTCACATGCAAAAAGAACATGGAAGGGAAAATCGTGCAACCAGAAAACTTGGAGTACACCATTGTGATAACACCTCACTCAGGGGAAGAGAATGCAGTCGGAAATGACACAGGAAAACACGGCAAGGAAATTAAAGTAACACCACAGAGTTCCATCACAGAAGCAGAACTAACAGGCTATGGCACTGTCACGATGGAATGCTCTCCGAGAACGGGACTCGACTTCAATGAGATGGTGTTGCTGCAAATGGAAAACAAAGCTTGGCTGGTGCACAGGCAATGGTTCTTAGACCTGCCATTACCATGGCTGCCCGGAGCAGACACACAAGGATCAAATTGGATACAGAAGGAGACATTGGTCACTTTCAAAAATCCCCATGCAAAGAAACAGGATGTTGTTGTTCTAGGATCCCAAGAAGGGGCTATGCACACAGCACTTACAGGGGCCACGGAAATCCAGATGTCATCAGGAAACTTACTGTTCACAGGACATCTTAAATGTAGGCTGAGAATGGACAAACTACAGCTCAAAGGAATGTCATATTCCATGTGTACAGGAAAGTTCAAAGTTGTGAAGGAAATAGCAGAAACACAACATGGAACAATAGTTATTAGAGTACAATATGAAGGGGACGGTTCTCCGTGCAAGATCCCTTTTGAAATAATGGATTTGGAAAAAAGACATGTCTTAGGTCGCTTGATCACAGTCAACCCAATTGTCACAGAAAAAGACAGCCCAGTCAACATAGAAGCAGAACCTCCATTCGGAGACAGCTACATCATTATAGGAGCAGAACCGGGACAACTGAAGCTCAGCTGGTTTAAGAAAGGAAGCTCTATTGGCCAAATGTTTGAGACAACAATGAGAGGAGCGAAGAGAATGGCCATTTTAGGTGACACAGCTTGGGATTTTGGATCCCTGGGAGGAGTGTTCACATCTATAGGAAAGGCCCTCCACCAAGTCTTTGGAGCAATCTATGGGGCTGCCTTCAGTGGGGTTTCATGGACTATGAAAATCCTCATAGGAGTTGTCATCACATGGATAGGAATGAATTCACGTAGCACTTCACTGTCTGTGTCACTAGTATTAGTGGGAGTCGTGACATTGTACTTGGGAGTTATGGTGCAGGCCGATAGTGGTTGCGTTGTGAGCTGGAAAAACAAAGAACTGAAATGTGGCAGCGGGATTTTTATCACAGACAACGTGCATACATGGACAGAACAATATAAATTCCAACCAGAATCCCCTTCAAAGCTGGCTTCAGCTATCCAGAAGGCTCATGAAGAAGGCATTTGTGGAATCCGCTCAGTAACAAGACTGGAGAATCTGATGTGGAAACAAATAACACCAGAACTGAATCACATTCTAACAGAAAATGAGGTAAAGCTGACTATCATGACAGGAGACATTAAAGGAATCATGCAGGCAGGAAAACGATCCCTGCGGCCTCAACCCACTGAGCTGAAGTACTCTTGGAAAGCATGGGGCAAAGCGAAAATGCTCTCCACAGAGCTTCATAACCACACCTTTCTCATTGATGGCCCCGAAACAGCAGAATGTCCCAACACAAATAGAGCTTGGAACTCACTAGAGGTTGAAGACTATGGCTTTGGAGTATTCACCACTAACATATGGCTGAAATTGAAAGAAAGGCAGGATGTATCTTGTGACTCAAAACTCATGTCAGCAGCCATAAAAGACAACAGAGCCGTCCACGCCGACATGGGTTATTGGATAGAAAGCGCACTCAATGACACATGGAAGATTGAGAAAGCCTCCTTTATTGAAGTCAAAAGCTGCCACTGGCCAAAGTCACACACTCTCTGGAGTAATGGAGTGCTAGAAAGTGAGATGATAATTCCAAAGAATTTTGCAGGACCAGTGTCACAACACAATTACAGACCAGGCTATCATACACAAACGGCAGGACCCTGGCATCTAGGCAGGCTTGAGATGGACTTTGATTTCTGCGAAGGAACTACAGTGGTGGTGACTGAAGACTGTGGAAATAGAGGACCCTCCTTAAGAACGACTACTGCTTCTGGAAAACTCATAACAGAATGGTGCTGCCGATCTTGCACATTACCACCGCTAAGGTACAGAGGTGAGGATGGATGCTGGTATGGAATGGAAATCAGACCATTGAAAGAGAAAGAAGAGAACTTGGTCAACTCTTTGGTCACAGCCGGATATGGACAGATTGACAACTTCTCACTAGGAGTCTTGGGAATGGCATTGTTCCTGGAAGAGATGCTTAGAACCCGAGTAGGGACGAAACATGCAATATTACTAGTTGCAGTCTCTTTCGTGACATTGATCACAGGGAACATGTCCTTTCGAGATTTGGGGAGAGTGATGGTCATGGTGGGCGCTACTATGACGGATGACATAGGCATGGGCGTGACCTATCTTGCCCTATTAGCAGCCTTCAAGGTCAGACCAACTTTTGCAGCTGGACTACTCTTAAGAAAGCTGACCTCCAAGGAATTGATGATGACCACCATAGGAATCGTACTCCTCTCTCAGAGCACCATACCAGAGACCATACTTGAACTGACTGACGCGTTGGCTTTGGGGATGATGGTTCTCAAAATAGTAAGAAACATGGAAAAGTATCAACTAGCAGTGACTATCATGGCTATCTTGTGCGTCCCAAATGCAGTGATATTACAAAACGCATGGAAAGTGAGCTGCACAGCACTGGCAGTGGTGTCCGTTTCCCCACTGCTTTTAACATCTTCACAGCAGAAAACGGATTGGATACCACTGGCGTTGACGATCAAAGGCCTTAATCCAACAGCCATTTTCTTAACAACCCTCTCAAGAACTAGCAAGAAAAGGAGCTGGCCACTAAATGAGGCTATTATGGCAGTCGGGATGGTGAGCATTTTAGCCAGTTCTTTCTTAAAGAATGACATTCCCATGACAGGACCACTAGTGGCTGGAGGGCTTCTCACTGTGTGTTACGTGCTCACTGGAAGATCGGCTGATTTGGAACTGGAGAGAGCTGCTGACATAAGATGGGAAGAACAGGCAGAGATATCAGGAAGCAGTCCAATTTTGTCGATAACAATATCGGAAGATGGCAGCATGTCGATAAAAAATGAAGAAGAAGAACAAACACTGACCATACTGATTAGAACAGGACTGCTGGTGATATCAGGACTTTTTCCCGTGTCAATACCAATCACGGCAGCTGCATGGTACCTGTGGGAAGTGAAGAAACAACGAGCCGGAGTATTGTGGGATGTCCCTTCACCTCCACCTGTGGGAAGGGCCGAACTGGAAGATGGAGCCTATAGAATCAAGCAGAAAGGGATTTTGGGATACTCGCAGATAGGAGCCGGAGTCTACAAAGAAGGAACTTTCCACACAATGTGGCATGTCACACGTGGTGCTGTTCTAATGCATAAAGGGAAGAGAATTGAACCATCATGGGCGGACGTCAAGAAGGACCTAATATCGTATGGAGGAGGTTGGAAGCTAGAAGGAGAATGGAAGGAAGGAGAAGAAGTCCAGGTCCTGGCATTAGAGCCTGGAAAGAATCCAAGAGCCGTCCAAACAAAACCCGGTCTTTTNAAAACCAACACTGGGACCATAGGCGCCGTATCTCTGGACTTTTCTCCTGGAACGTCAGGATCTCCAATTGTCGACAAAAAAGGAAAAGTTGTGGGCCTTTATGGCAACGGTGTCGTCACAAGGAGTGGAACATACGTGAGTGCCATAGCCCAGACTGAAAAAAGCATTGAAGACAACCCAGAGATTGAAGATGACATCTTTCGAAAGAAAAGACTGACCATCATGGACCTCCACCCAGGAGCAGGAAAAACAAAGAGATACCTTCCAGCAATAGTCAGAGAAGCCATAAAACGAGGCTTGAGAACACTAATCCTGGCCCCCACTAGAGTTGTGGCGGCTGAAATGGAAGAGGCTCTCAGAGGACTTCCAATAAGATATCAAACCCCAGCTATCAGAGCTGAGCATACTGGACGGGAGATTGTGGATCTAATGTGTCATGCCACATTCACCATGAGGCTACTATCACCAATTAGAGTGCCAAATTACAACCTGATTATCATGGATGAAGCCCATTTCACAGACCCAGCAAGCATAGCGGTTAGAGGATACATCTCAACTCGAGTAGAGATGGGTGAAGCAGCTGGGATTTTCATGACAGCTACCCCTCCTGGAAGCAGAGACCCATTTCCTCAGAGCAACGCACCAATCATGGATGAAGAAAGGGAAATTCCTGAGCGTTCGTGGAACTCTGGACATGAGTGGGTTACGGATTTTAAGGGGAAGACTGTTTGGTTTGTTCCGAGTATAAAAGCAGGAAATGATATAGCAGCTTGCCTGAGAAAGAATGGGAAGAAAGTGATACAACTCAGCAGGAAGACCTTTGATTCTGAATATATCAAGACTAGGACCAATGATTGGGACTTTGTGGTCACGACAGACATTTCAGAAATGGGTGCTAACTTCAAGGCTGAAAGGGTTATAGACCCCAGACGCTGCATGAAACCAGTCATACTAACAGACGGTGAAGAGCGGGTTATCCTGGCAGGACCCATGCCAGTGACCCACTCTAGTGCAGCACAAAGAAGAGGGAGAGTAGGAAGAAATCCAAAAAATGAAAATGACCAGTATATATACATGGGGGAACCTCTGGAAAATGATGAAGACTGCGCACACTGGAAAGAAGCTAAAATGCTTCTAGATAACATCAACACGCCTGAAGGAATCATTCCCAGCATGTTTGAACCAGAGCGTGAGAAGGTCGACGCCATTGATGGTGAATACCGCTTGAGAGGAGAAGCGAGGAAAACATTTGTGGACCTAATGAGAAGAGGAGACCTACCAGTTTGGCTAGCCTACAGAGTGGCAGCTGAAGGTATCAACTACGCAGACAGAAGATGGTGCTTTGATGGAGTCAAGAACAACCAAATCTTGGAAGAAAATGTGGAAGTGGAAATTTGGACAAAAGAAGGAGAAAGGAAGAAATTAAAACCCAGATGGTTAGATGCTAGGGTCTACTCTGACCCACTGGCACTTAAAGAATTCAAGGAATTCGCAGCTGGAAGAAAATCCCTGACCCTGAATCTAATCAACGAGATGGGTAGGCTCCCAACCTTCATGACCCAGAAAGCAAGGAATGCATTGGACAACTTAGCAGTCCTACATACGGCTGAAGCAGGCGGAAGGGCGTACAATCATGCTCTTAGTGAACTGCCGGAGACTCTGGAGACATTGCTTTTATTGACACTTTTGGCCACAGTCACAGGCGGAATCTTCCTGTTCTTGATGAGCGGAAAAGGTATAGGGAAGATGACCCTGGGAATGTGCTGCATAGTCACAGCTAGTATTCTTCTATGGTATGCACAAATACAGCCACATTGGATAGCAGCTTCAATAATACTGGAGTTTTTTCTCATAGTCTTGCTCATTCCAGAACCAGAAAAGCAGAGAACACCCCAAGATAACCAATTAACTTATGTTGTCATAGCCATCCTCACAGTGGTGGCTGCAACCATGGCAAACGAGATGGGTTTCCTGGAAAAAACAAAGAAAGATTTTGGATTGGGAAGCATCACAACCCAGCAACCTGAAAGCAATATCCTGGACATAGATCTACGTCCTGCATCAGCTTGGACTCTATATGCTGTGGCAACAACTTTCATCACACCAATGTTGAGACATAGCATTGAAAATTCCTCAGTGAATGTGTCTCTAACAGCCATTGCCAACCAAGCTACAGTGTTAATGGGTCTTGGGAAAGGATGGCCATTGTCGAAAATGGACATCGGAGTTCCCCTTCTCGCTATCGGATGCTATTCACAAGTCAACCCCATAACCCTCACAGCAGCCCTTCTCTTATTGGTAGCACATTATGCTATCATAGGGCCAGGACTCCAAGCGAAAGCAACCAGAGAGGCTCAGAAAAGAGCAGCAGCGGGCATCATGAAAAACCCAACTGTGGATGGAATAACAGTGATTGACCTAGATCCAATACCATATGATCCAAAGTTTGAAAAGCAGTTGGGACAAGTAATGCTCTTAGTTCTCTGCGTGACTCAAGTATTGATGATGAGGACTACATGGGCCTTATGTGAAGCTCTAACTTTAGCGACCGGGCCCATCTCTACACTGTGGGAAGGAAATCCAGGGAGATTTTGGAATACAACTATTGCAGTGTCAATGGCTAACATTTTTAGAGGGAGTTATCTGGCCGGAGCCGGACTTCTCTTTTCTATCATGAAGAACACGGCCAACACAAGAAGGGGAACTGGCAACACAGGAGAAACGCTTGGAGAGAAATGGAAAAACCGGTTGAATGCATTGGGGAAGAGTGAATTCCAGATCTATAAGAAAAGTGGAATCCAGGAAGTGGATAGAACGTTAGCAAAAGAAGGCATCAAGAGAGGAGAAACGGACCATCACGCTGTGTCGCGAGGCTCAGCGAAATTGAGATGGTTCGTCGAGAGAAACCTTGTCACACCAGAAGGGAAAGTAGTGGACCTTGGCTGCGGCAGGGGGGGCTGGTCATACTATTGTGGGGGACTAAAGAATGTAAAGGAAGTCAAAGGCCTAACAAAAGGAGGACCAGGACACGAAGAACCCATTCCCATGTCAACATATGGTTGGAATCTGGTGCGTCTGCAAAGTGGAGTCGATGTCTTCTTTACTCCGCCAGAAAAGTGTGACACATTGCTGTGTGACATAGGGGAGTCGTCACCAAACCCCACGGTTGAGGCAGGACGAACACTCAGAGTTCTAAACTTAGTGGAAAACTGGCTGAACAATAATACCCAATTTTGCATAAAGGTTCTTAATCCATATATGCCTTCAGTTATAGAAAAAATGGAAGCGCTACAAAGGAAATACGGAGGAGCTTTGGTGAGGAATCCACTCTCACGAAATTCCACACACGAGATGTACTGGGTATCCAATGCTTCCGGGAACATAGTGTCATCAGTGAACATGATTTCAAGAATGTTAATTAACAGATTCACAATGAGACACAAGAAGGCCACATACGAGCCGGATGTTGATCTCGGAAGTGGAACCCGCAACATCGGAATTGAAAGTGAAGTACCAAATCTAGATATAATTGGGAAAAGAATAGAAAAAATAAAACAAGAGCATGAAACATCATGGCACTATGATCAAGACCACCCATACAAAACGTGGGCCTACCATGGCAGCTACGAAACAAAACAGACTGGATCAGCATCATCCATGGTGAACGGAGTGGTTAGGCTGCTAACAAAACCTTGGGACGTCATTCCCATGGTGACACAGATGGCAATGACAGACACGACTCCATTTGGACAACAGCGCGTTTTCAAAGAGAAAGTGGACACGAGAACCCAAGAACCAAAAGAAGGAACGAAAAAACTAATGAAAATCACAGCAGAATGGCTCTGGAAAGAACTAGGAAAGAAAAAGACACCTAGGATGTGCACCAGAGAAGAATTCACAAGAAAGGTGAGAAGCAATGCAGCCTTAGGTGCCATATTCACTGATGAGAACAAGTGGAAGTCGGCACGTGAAGCTGTTGAAGACAGTGGATTTTGGGAATTGGTTGACAAGGAAAGGAATCTCCATCTTGAAGGAAAGTGTGAGACATGTGTGTATAACATGATGGGAAAGAGAGAGAAGAAGCTAGGGGAGTTCGGCAAAGCAAAAGGCAGCAGAGCCATATGGTACATGTGGCTTGGAGCACGCTTCTTAGAGTTTGAAGCCCTGGGATTCTTGAATGAAGATCACTGGTTTTCCAGAGAGAACTCCCTGAGTGGAGTAGAGGGAGAAGGGCTGCACAAACTAGGCTACATTCTAAGAGACGTGAGTAAGAAAGAAGGAGGAGCAATGTACGCCGATGACACAGCAGGATGGGACACAAGAATCACGCTAGAGGACTTGAAAAATGAAGAAATGGTGACAAACCACATGGAAGGAGAACACAAGAAACTTGCTGAAGCCATTTTCAGATTAACGTACCAAAACAAAGTGGTGCGTGTGCAAAGACCGACATCAAGAGGCACAGTAATGGACATTATATCGAGAAGAGACCAAAGAGGTAGTGGACAAGTTGTCACCTACGGCCTCAATACTTTCACCAACATGGAAGCCCAACTGATCAGACAGATGGAGGGAGAAGGAGTCTTCAAAAGCATCCAGCACCTGACAGCCACAGAAGAAATTGCAGTGAAAAACTGGTTAGTAAGAGTGGGGCGTGAGAGGTTATCAAGAATGGCCATCAGCGGAGATGATTGTGTTGTGAAACCCTTAGATGACAGGTTTGCAAACGCTCTAACAGCTTTAAATGACATGGGAAAGGTCAGGAAAGACATACAACAATGGGAACCTTCAAGAGGATGGAACGATTGGACACAAGTGCCCTTTTGTTCACACCATTTCCATGAGTTAATCATGAAGGACTGTCGTGTACTTGTGGTTCCATGTAGAAACCAAGATGAACTGATTGGTAGGGCCCGAATTTCCCAGGGAGCCGGGTGGTCCTTGCGGGAAACAGCTTGTTTGGGGAAGTCTTATGCCCAAATGTGGAGCCTAATGTACTTCCACAGACGTGACCTTAGGCTGGCGGCAAACGCTATTTGCTCGGCGGTCCCTTCACATTGGGTTCCAACAAGTCGAACAACCTGGTCCATACACGCCACACATGAGTGGATGACAACAGAAGACATGCTGACAGTCTGGAACAGGGTGTGGATTCAAGAAAACCCATGGATGGAAGACAAAACTCCAGTAGAATCATGGGAGGAAATCCCATATTTGGGGAAGAGAGAAGACCAGTGGTGCGGCTCATTGATTGGG-------------------
>S54_0.4601
---------------------------------------------CTGAAACGCGAGAGAAACCGCGTGTCAACTGTGCAGCAGCTGACAAAGAGATTCTCACTTGGAATGCTACAGGGACGAGGACCACTGAAACTGTTCATGGCCCTGGTGGCATTCCTTCGTTTCCTAACAATCCCGCCAACAGCAGGGATATTAAAAAGATGGGGAACAATCAAAAAATCAAAGGCTATCAATGTCTTGAGAGGGTTCAGGAAAGAGATTGGAAGGATGCTGAACATCTTGAACAGGAGACGCAGAACTGCAGGTATAGTTATTATGATGATCCCAACAGTGATGGCGTTCCATTTAACCACACGCAATGGAGAACCACACATGATCGTCAGTAGACAAGAGAAAGGGAAAAGTCTTCTGTTTAAAACAGAGAACGGTGTGAACATGTGCACCCTCATGGCCATGGACCTTGGTGAACTGTGTGAAGACACAATCACTTACAATTGTCCTCTTCTCAGGCAGAATGAACCAGAAGACATAGACTGTTGGTGCAACTCTACATCTACATGGGTAACTTATGGGACATGCACCGCTACAGGAGAACACAGAAGGGAAAAAAGATCAGTGGCACTCGTTCCACATGTGGGAATGGGACTGGAGACACGAACTGAAACATGGATGTCATCAGAAGGGGCCTGGAAACATGCACAGAGAATTGAAACTTGGGTCTTGAGACATCCAGGCTTCACCATAATGGCAGCACTCCTTGCATACACCATAGGAACGACATATTTCCAAAGAGTCCTGATTTTCATCTTACTGACAGCTGTTGCTCCTTCAATGACAATGCGTTGTATAGGAATATCAAATAGAGACTTTGTGGAAGGGGTTTCAGGAGGAAGCTGGGTTGACATAGTCCTGGAACATGGAAGCTGTGTGACGACGATGGCAAAAAATAAACCAACATTGGATTTTGAACTGATAAAGACAGAAGCGAAACATCCCGCCACTCTAAGGAAGTATTGCATAGAGGCAAAGCTGACCAACACAACAACAGCATCTCGCTGCCCAACACAAGGAGAACCTAGCCTAAATGAAGAACAGGACAAAAGATTTGTCTGCAAACACTCCATGGTAGATAGAGGATGGGGAAATGGATGCGGATTATTTGGAAAGGGAGGTATCGTGACCTGTGCAATGTTCACATGCAAAAAGAACATGGAAGGGAAAATCGTGCAACCAGAAAACTTGGAGTACACCATTGTGATAACACCTCACTCAGGGGAAGAGAATGCAGTCGGAAATGACACAGGAAAACACGGCAAGGAAATTAAAGTAACACCACAGAGTTCCATCACAGAAGCAGAACTAACAGGCTATGGCACTGTCACGATGGAATGCTCTCCGAGAACGGGACTCGACTTCAATGAGATGGTGTTGCTGCAAATGGAAAACAAAGCTTGGCTGGTGCACAGGCAATGGTTCTTAGACCTGCCATTACCATGGCTGCCCGGAGCAGACACACAAGGATCAAATTGGATACAGAAGGAGACATTGGTCACTTTCAAAAATCCCCATGCAAAGAAACAGGATGTTGTTGTTCTAGGATCCCAAGAAGGGGCTATGCACACAGCACTTACAGGGGCCACGGAAATCCAGATGTCATCAGGAAACTTACTGTTCACAGGACATCTTAAATGTAGGCTGAGAATGGACAAACTACAGCTCAAAGGAATGTCATATTCCATGTGTACAGGAAAGTTCAAAGTTGTGAAGGAAATAGCAGAAACACAACATGGAACAATAGTTATTAGAGTACAATATGAAGGGGACGGTTCTCCGTGCAAGATCCCTTTTGAAATAATGGATTTGGAAAAAAGACATGTCTTAGGTCGCTTGATCACAGTCAACCCAATTGTCACAGAAAAAGACAGCCCAGTCAACATAGAAGCAGAACCTCCATTCGGAGACAGCTACATCATTATAGGAGCAGAACCGGGACAACTGAAGCTCAGCTGGTTTAAGAAAGGAAGCTCTATTGGCCAAATGTTTGAGACAACAATGAGAGGAGCGAAGAGAATGGCCATTTTAGGTGACACAGCTTGGGATTTTGGATCCCTGGGAGGAGTGTTCACATCTATAGGAAAGGCCCTCCACCAAGTCTTTGGAGCAATCTATGGGGCTGCCTTCAGTGGGGTTTCATGGACTATGAAAATCCTCATAGGAGTTGTCATCACATGGATAGGAATGAATTCACGTAGCACTTCACTGTCTGTGTCACTAGTATTAGTGGGAGTCGTGACATTGTACTTGGGAGTTATGGTGCAGGCCGATAGTGGTTGCGTTGTGAGCTGGAAAAACAAAGAACTGAAATGTGGCAGCGGGATTTTTATCACAGACAACGTGCATACATGGACAGAACAATATAAATTCCAACCAGAATCCCCTTCAAAGCTGGCTTCAGCTATCCAGAAGGCTCATGAAGAAGGCATTTGTGGAATCCGCTCAGTAACAAGACTGGAGAATCTGATGTGGAAACAAATAACACCAGAACTGAATCACATTCTAACAGAAAATGAGGTAAAGCTGACTATCATGACAGGAGACATTAAAGGAATCATGCAGGCAGGAAAACGATCCCTGCGGCCTCAACCCACTGAGCTGAAGTACTCTTGGAAAGCATGGGGCAAAGCGAAAATGCTCTCCACAGAGCTTCATAACCACACCTTTCTCATTGATGGCCCCGAAACAGCAGAATGTCCCAACACAAATAGAGCTTGGAACTCACTAGAGGTTGAAGACTATGGCTTTGGAGTATTCACCACTAACATATGGCTGAAATTGAAAGAAAGGCAGGATGTATCTTGTGACTCAAAACTCATGTCAGCAGCCATAAAAGACAACAGAGCCGTCCACGCCGACATGGGTTATTGGATAGAAAGCGCACTCAATGACACATGGAAGATTGAGAAAGCCTCCTTTATTGAAGTCAAAAGCTGCCACTGGCCAAAGTCACACACTCTCTGGAGTAATGGAGTGCTAGAAAGTGAGATGATAATTCCAAAGAATTTTGCAGGACCAGTGTCACAACACAATTACAGACCAGGCTATCATACACAAACGGCAGGACCCTGGCATCTAGGCAGGCTTGAGATGGACTTTGATTTCTGCGAAGGAACTACAGTGGTGGTGACTGAAGACTGTGGAAATAGAGGACCCTCCTTAAGAACGACTACTGCTTCTGGAAAACTCATAACAGAATGGTGCTGCCGATCTTGCACATTACCACCGCTAAGGTACAGAGGTGAGGATGGATGCTGGTATGGAATGGAAATCAGACCATTGAAAGAGAAAGAAGAGAACTTGGTCAACTCTTTGGTCACAGCCGGATATGGACAGATTGACAACTTCTCACTAGGAGTCTTGGGAATGGCATTGTTCCTGGAAGAGATGCTTAGAACCCGAGTAGGGACGAAACATGCAATATTACTAGTTGCAGTCTCTTTCGTGACATTGATCACAGGGAACATGTCCTTTCGAGATTTGGGGAGAGTGATGGTCATGGTGGGCGCTACTATGACGGATGACATAGGCATGGGCGTGACCTATCTTGCCCTATTAGCAGCCTTCAAGGTCAGACCAACTTTTGCAGCTGGACTACTCTTAAGAAAGCTGACCTCCAAGGAATTGATGATGACCACCATAGGAATCGTACTCCTCTCTCAGAGCACCATACCAGAGACCATACTTGAACTGACTGACGCGTTGGCTTTGGGGATGATGGTTCTCAAAATAGTAAGAAACATGGAAAAGTATCAACTAGCAGTGACTATCATGGCTATCTTGTGCGTCCCAAATGCAGTGATATTACAAAACGCATGGAAAGTGAGCTGCACAGCACTGGCAGTGGTGTCCGTTTCCCCACTGCTTTTAACATCTTCACAGCAGAAAACGGATTGGATACCACTGGCGTTGACGATCAAAGGCCTTAATCCAACAGCCATTTTCTTAACAACCCTCTCAAGAACTAGCAAGAAAAGGAGCTGGCCACTAAATGAGGCTATTATGGCAGTCGGGATGGTGAGCATTTTAGCCAGTTCTTTCTTAAAGAATGACATTCCCATGACAGGACCACTAGTGGCTGGAGGGCTTCTCACTGTGTGTTACGTGCTCACTGGAAGATCGGCTGATTTGGAACTGGAGAGAGCTGCTGACATAAGATGGGAAGAACAGGCAGAGATATCAGGAAGCAGTCCAATTTTGTCGATAACAATATCGGAAGATGGCAGCATGTCGATAAAAAATGAAGAAGAAGAACAAACACTGACCATACTGATTAGAACAGGACTGCTGGTGATATCAGGACTTTTTCCCGTGTCAATACCAATCACGGCAGCTGCATGGTACCTGTGGGAAGTGAAGAAACAACGAGCCGGAGTATTGTGGGATGTCCCTTCACCTCCACCTGTGGGAAGGGCCGAACTGGAAGATGGAGCCTATAGAATCAAGCAGAAAGGGATTTTGGGATACTCGCAGATAGGAGCCGGAGTCTACAAAGAAGGAACTTTCCACACAATGTGGCATGTCACACGTGGTGCTGTTCTAATGCATAAAGGGAAGAGAATTGAACCATCATGGGCGGACGTCAAGAAGGACCTAATATCGTATGGAGGAGGTTGGAAGCTAGAAGGAGAATGGAAGGAAGGAGAAGAAGTCCAGGTCCTGGCATTAGAGCCTGGAAAGAATCCAAGAGCCGTCCAAACAAAACCCGGTCTTTTCAAAACCAACACTGGGACCATAGGCGCCGTATCTCTGGACTTTTCTCCTGGAACGTCAGGATCTCCAATTGTCGACAAAAAAGGAAAAGTTGTGGGCCTTTATGGCAACGGTGTCGTCACAAGGAGTGGAACATACGTGAGTGCCATAGCCCAGACTGAAAAAAGCATTGAAGACAACCCAGAGATTGAAGATGACATCTTTCGAAAGAAAAGACTGACCATCATGGACCTCCACCCAGGAGCAGGAAAAACAAAGAGATACCTTCCAGCAATAGTCAGAGAAGCCATAAAACGAGGCTTGAGAACACTAATCCTGGCCCCCACTAGAGTTGTGGCGGCTGAAATGGAAGAGGCTCTCAGAGGACTTCCAATAAGATATCAAACCCCAGCTATCAGAGCTGAGCATACTGGACGGGAGATTGTGGATCTAATGTGTCATGCCACATTCACCATGAGGCTACTATCACCAATTAGAGTGCCAAATTACAACCTGATTATCATGGATGAAGCCCATTTCACAGACCCAGCAAGCATAGCGGCTAGAGGATACATCTCAACTCGAGTAGAGATGGGTGAAGCAGCTGGGATTTTCATGACAGCTACCCCTCCTGGAAGCAGAGACCCATTTCCTCAGAGCAACGCACCAATCATGGATGAAGAAAGGGAAATTCCTGAGCGTTCGTGGAACTCTGGACATGAGTGGGTTACGGATTTTAAGGGGAAGACTGTTTGGTTTGTTCCGAGTATAAAAGCAGGAAATGATATAGCAGCTTGCCTGAGAAAGAATGGGAAGAAAGTGATACAACTCAGCAGGAAGACCTTTGATTCTGAATATATCAAGACTAGGACCAATGATTGGGACTTTGTGGTCACGACAGACATTTCAGAAATGGGTGCTAACTTCAAGGCTGAAAGGGTTATAGACCCCAGACGCTGCATGAAACCAGTCATACTAACAGACGGTGAAGAGCGGGTTATCCTGGCAGGACCCATGCCAGTGACCCACTCTAGTGCAGCACAAAGAAGAGGGAGAGTAGGAAGAAATCCAAAAAATGAAAATGACCAGTATATATACATGGGGGAACCTCTGGAAAATGATGAAGACTGCGCACACTGGAAAGAAGCTAAAATGCTTCTAGATAACATCAACACGCCTGAAGGAATCATTCCCAGCATGTTTGAACCAGAGCGTGAGAAGGTCGACGCCATTGATGGTGAATACCGCTTGAGAGGAGAAGCGAGGAAAACATTTGTGGACCTAATGAGAAGAGGAGACCTACCAGTTTGGCTAGCCTACAGAGTGGCAGCTGAAGGTATCAACTACGCAGACAGAAGATGGTGCTTTGATGGAGTCAAGAACAACCAAATCTTGGAAGAAAATGTGGAAGTGGAAATTTGGACAAAAGAAGGAGAAAGGAAGAAATTAAAACCCAGATGGTTAGATGCTAGGGTCTACTCTGACCCACTGGCACTTAAAGAATTCAAGGAATTCGCAGCTGGAAGAAAATCCCTGACCCTGAATCTAATCACCGAGATGGGTAGGCTCCCAACCTTCATGACCCAGAAAGCAAGGAATGCATTGGACAACTTAGCAGTCCTACATACGGCTGAAGCAGGCGGAAGGGCGTACAATCATGCTCTTAGTGAACTGCCGGAGACTCTGGAGACATTGCTTTTATTGACACTTTTGGCCACAGTCACAGGCGGAATCTTCCTGTTCTTGATGAGCGGAAAAGGTATAGGGAAGATGACCCTGGGAATGTGCTGCATAGTCACAGCTAGTATTCTTCTATGGTATGCACAAATACAGCCACATTGGATAGCAGCTTCAATAATACTGGAGTTTTTTCTCATAGTCTTGCTCATTCCAGAACCAGAAAAGCAGAGAACACCCCAAGATAACCAATTAACTTATGTTGTCATAGCCATCCTCACAGTGGTGGCTGCAACCATGGCAAACGAGATGGGTTTCCTGGAAAAAACAAAGAAAGATTTTGGATTGGGAAGCATCACAACCCAGCAACCTGAAAGCAATATCCTGGACATAGATCTACGTCCTGCATCAGCTTGGACTCTATATGCTGTGGCAACAACTTTCATCACACCAATGTTGAGACATAGCATTGAAAATTCCTCAGTGAATGTGTCTCTAACAGCCATTGCCAACCAAGCTACAGTGTTAATGGGTCTTGGGAAAGGATGGCCATTGTCGAAAATGGACATCGGAGTTCCCCTTCTCGCTATCGGATGCTATTCACAAGTCAACCCCATAACCCTCACAGCAGCCCTTCTCTTATTGGTAGCACATTATGCTATCATAGGGCCAGGACTCCAAGCGAAAGCAACCAGAGAGGCTCAGAAAAGAGCAGCAGCGGGCATCATGAAAAACCCAACTGTGGATGGAATAACAGTGATTGACCTAGATCCAATACCATATGATCCAAAGTTTGAAAAGCAGTTGGGACAAGTAATGCTCTTAGTTCTCTGCGTGACTCAAGTATTGATGATGAGGACTACATGGGCCTTATGTGAAGCTCTAACTTTAGCGACCGGGCCCATCTCTACACTGTGGGAAGGAAATCCAGGGAGATTTTGGAATACAACTATTGCAGTGTCAATGGCTAACATTTTTAGAGGGAGTTATCTGGCCGGAGCCGGACTTCTCTTTTCTATCATGAAGAACACGGCCAACACAAGAAGGGGAACTGGCAACACAGGAGAAACGCTTGGAGAGAAATGGAAAAACCGGTTGAATGCATTGGGGAAGAGTGAATTCCAGATCTATAAGAAAAGTGGAATCCAGGAAGTGGATAGAACGTTAGCAAAAGAAGGCATCAAGAGAGGAGAAACGGACCATCACGCTGTGTCGCGAGGCTCAGCGAAATTGAGATGGTTCGTCGAGAGAAACCTTGTCACACCAGAAGGGAAAGTAGTGGACCTTGGCTGCGGCAGGGGGGGCTGGTCATACTATTGTGGGGGACTAAAGAATGTAAAGGAAGTCAAAGGCCTAACAAAAGGAGGACCAGGACACGAAGAACCCATTCCCATGTCAACATATGGTTGGAATCTGGTGCGTCTGCAAAGTGGAGTCGATGTCTTCTTTACTCCGCCAGAAAAGTGTGACACATTGCTGTGTGACATAGGGGAGTCGTCACCAAACCCCACGGTTGAGGCAGGACGAACACTCAGAGTTCTAAACTTAGTGGAAAACTGGCTGAACAATAATACCCAATTTTGCATAAAGGTTCTTAATCCATATATGCCTTCAGTTATAGAAAAAATGGAAGCGCTACAAAGGAAATACGGAGGAGCTTTGGTGAGGAATCCACTCTCACGAAATTCCACACACGAGATGTACTGGGTATCCAATGCTTCCGGGAACATAGTGTCATCAGTGAACATGATTTCAAGAATGTTAATTAACAGATTCACAATGAGACACAAGAAGGCCACATACGAGCCGGATGTTGATCTCGGAAGTGGAACCCGCAACATCGGAATTGAAAGTGAAGTACCAAATCTAGATATAATTGGGAAAAGAATAGAAAAAATAAAACAAGAGCATGAAACATCATGGCACTATGATCAAGACCACCCATACAAAACGTGGGCCTACCATGGCAGCTACGAAACAAAACAGACTGGATCAGCATCATCCATGGTGAACGGAGTGGTTAGGCTGCTAACAAAACCTTGGGACGTCATTCCCATGGTGACACAGATGGCAATGACAGACACGACTCCATTTGGACAACAGCGCGTTTTCAAAGAGAAAGTGGACACGAGAACCCAAGAACCAAAAGAAGGAACGAAAAAACTAATGAAAATCACAGCAGAATGGCTCTGGAAAGAACTAGGAAAGAAAAAGACACCTAGGATGTGCACCAGAGAAGAATTCACAAGAAAGGTGAGAAGCAATGCAGCCTTAGGTGCCATATTCACTGATGAGAACAAGTGGAAGTCGGCACGTGAAGCTGTTGAAGACAGTGGATTTTGGGAATTGGTTGACAAGGAAAGGAATCTCCATCTTGAAGGAAAGTGTGAGACATGTGTGTATAACATGATGGGAAAGAGAGAGAAGAAGCTAGGGGAGTTCGGCAAAGCAAAAGGCAGCAGAGCCATATGGTACATGTGGCTTGGAGCACGCTTCTTAGAGTTTGAAGCCCTGGGATTCTTGAATGAAGATCACTGGTTTTCCAGAGAGAACTCCCTGAGTGGAGTAGAGGGAGAAGGGCTGCACAAACTAGGCTACATTCTAAGAGACGTGAGTAAGAAAGAAGGAGGAGCAATGTACGCCGATGACACAGCAGGATGGGACACAAGAATCACGCTAGAGGACTTGAAAAATGAAGAAATGGTGACAAACCACATGGAAGGAGAACACAAGAAACTTGCTGAAGCCATTTTCAGATTAACGTACCAAAACAAAGTGGTGCGTGTGCAAAGACCGACATCAAGAGGCACAGTAATGGACATTATATCGAGAAGAGACCAAAGAGGTAGTGGACAAGTTGTCACCTACGGCCTCAATACTTTCACCAACATGGAAGCCCAACTGATCAGACAGATGGAGGGAGAAGGAGTCTTCAAAAGCATCCAGCACCTGACAGCCACAGAAGAAATTGCAGTGAAAAACTGGTTAGTAAGAGTGGGGCGTGAGAGGTTATCAAGAATGGCCATCAGCGGAGATGATTGTGTTGTGAAACCCTTAGATGACAGGTTTGCAAACGCTCTAACAGCTTTAAATGACATGGGAAAGGTCAGGAAAGACATACAACAATGGGAACCTTCAAGAGGATGGAACGATTGGACACAAGTGCCCTTTTGTTCACACCATTTCCATGAGTTAATCATGAAGGACGGTCGTGTACTTGTGGTTCCATGTAGAAACCAAGATGAACTGATTGGTAGGGCCCGAATTTCCCAGGGAGCCGGGTGGTCCTTGCGGGAAACAGCTTGTTTGGGGAAGTCTTATGCCCAAATGTGGAGCCTAATGTACTTCCACAGACGTGACCTTAGGCTGGCGGCAAACGCTATTTGCTCGGCGGTCCCTTCACATTGGGTTCCAACAAGTCGAACAACCTGGTCCATACACGCCACACATGAGTGGATGACAACAGAAGACATGCTGACAGTCTGGAACAGGGTGTGGATTCAAGAAAACCCATGGATGGAAGACAAAACTCCAGTAGAATCATGGGAGGAAATCCCATATTTGGGGAAGAGAGAAGACCAGTGGTGCGGCTCATTGATTGGG-------------------
>S54_0.0066
---------------------------------------------CTGAAACGCGAGAGAAACCGCGTGTCAACTGTGCAGCAGCTGACAAAGAGATTCTCACTTGGAATGCTACAGGGACGAGGACCACTGAAACTGTTCATGGCCCTGGTGGCATTCCTTCGTTTCCTAACAATCCCGCCAACAGCAGGGATATTAAAAAGATGGGGAACAATCAAAAAATCAAAGGCTATCAATGTCTTGAGAGGGTTCAGGAAAGAGATTGGAAGGATGCTGAACATCTTGAACAGGAGACGCAGAACTGCAGGTATAGTTATTATGATGATCCCAACAGTGATGGCGTTCCATTTAACCACACGCAATGGAGAACCACACATGATCGTCAGTAGACAAGAGAAAGGGAAAAGTCTTCTGTTTAAAACAGAGAACGGTGTGAACATGTGCACCCTCATGGCCATGGACCTTGGTGAACTGTGTGAAGACACAATCACTTACAATTGTCCTCTTCTCAGGCAGAATGAACCAGAAGACATAGACTGTTGGTGCAACTCTACATCTACATGGGTAACTTATGGGACATGCACCGCTACAGGAGAACACAGAAGGGAAAAAAGATCAGTGGCACTCGTTCCACATGTGGGAATGGGACTGGAGACACGAACTGAAACATGGATGTCATCAGAAGGGGCCTGGAAACATGCACAGAGAATTGAAACTTGGGTCTTGAGACATCCAGGCTTCACCATAATGGCAGCACTCCTTGCATACACCATAGGAACGACATATTTCCAAAGAGTCCTGATTTTCATCTTACTGACAGCTGTTGCTCCTTCAATGACAATGCGTTGTATAGGAATATCAAATAGAGACTTTGTGGAAGGGGTTTCAGGAGGAAGCTGGGTTGACATAGTCCTGGAACATGGAAGCTGTGTGACGACGATGGCAAAAAATAAACCAACATTGGATTTTGAACTGATAAAGACAGAAGCGAAACATCCCGCCACTCTAAGGAAGTATTGCATAGAGGCAAAGCTGACCAACACAACAACAGCATCTCGCTGCCCAACACAAGGAGAACCTAGCCTAAATGAAGAACAGGACAAAAGATTTGTCTGCAAACACTCCATGGTAGATAGAGGATGGGGAAATGGATGCGGATTATTTGGAAAGGGAGGTATCGTGACCTGTGCAATGTTCACATGCAAAAAGAACATGGAAGGGAAAATCGTGCAACCAGAAAACTTGGAGTACACCATTGTGATAACACCTCACTCAGGGGAAGAGAATGCAGTCGGAAATGACACAGGAAAACACGGCAAGGAAATTAAAGTAACACCACAGAGTTCCATCACAGAAGCAGAACTAACAGGCTATGGCACTGTCACGATGGAATGCTCTCCGAGAACGGGACTCGACTTCAATGAGATGGTGTTGCTGCAAATGGAAAACAAAGCTTGGCTGGTGCACAGGCAATGGTTCTTAGACCTGCCATTACCATGGCTGCCCGGAGCAGACACACAAGGATCAAATTGGATACAGAAGGAGACATTGGTCACTTTCAAAAATCCCCATGCAAAGAAACAGGATGTTGTTGTTCTAGGATCCCAAGAAGGGGCTATGCACACAGCACTTACAGGGGCCACGGAAATCCAGATGTCATCAGGAAACTTACTGTTCACAGGACATCTTAAATGTAGGCTGAGAATGGACAAACTACAGCTCAAAGGAATGTCATATTCCATGTGTACAGGAAAGTTCAAAGTTGTGAAGGAAATAGCAGAAACACAACATGGAACAATAGTTATTAGAGTACAATATGAAGGGGACGGTTCTCCGTGCAAGATCCCTTTTGAAATAATGGATTTGGAAAAAAGACATGTCTTAGGTCGCTTGATCACAGTCAACCCAATTGTCACAGAAAAAGACAGCCCAGTCAACATAGAAGCAGAACCTCCATTCGGAGACAGCTACATCATTATAGGAGCAGAACCGGGACAACTGAAGCTCAGCTGGTTTAAGAAAGGAAGCTCTATTGGCCAAATGTTTGAGACAACAATGAGAGGAGCGAAGAGAATGGCCATTTTAGGTGACACAGCTTGGGATTTTGGATCCCTGGGAGGAGTGTTCACATCTATAGGAAAGGCCCTCCACCAAGTCTTTGGAGCAATCTATGGGGCTGCCTTCAGTGGGGTTTCATGGACTATGAAAATCCTCATAGGAGTTGTCATCACATGGATAGGAATGAATTCACGTAGCACTTCACTGTCTGTGTCACTAGTATTAGTGGGAGTCGTGACATTGTACTTGGGAGTTATGGTGCAGGCCGATAGTGGTTGCGTTGTGAGCTGGAAAAACAAAGAACTGAAATGTGGCAGCGGGATTTTTATCACAGACAACGTGCATACATGGACAGAACAATATAAATTCCAACCAGAATCCCCTTCAAAGCTGGCTTCAGCTATCCAGAAGGCTCATGAAGAAGGCATTTGTGGAATCCGCTCAGTAACAAGACTGGAGAATCTGATGTGGAAACAAATAACACCAGAACTGAATCACATTCTAACAGAAAATGAGGTAAAGCTGACTATCATGACAGGAGACATTAAAGGAATCATGCAGGCAGGAAAACGATCCCTGCGGCCTCAACCCACTGAGCTGAAGTACTCTTGGAAAGCATGGGGCAAAGCGAAAATGCTCTCCACAGAGCTTCATAACCACACCTTTCTCATTGATGGCCCCGAAACAGCAGAATGTCCCAACACAAATAGAGCTTGGAACTCACTAGAGGTTGAAGACTATGGCTTTGGAGTATTCACCACTAACATATGGCTGAAATTGAAAGAAAGGCAGGATGTATCTTGTGACTCAAAACTCATGTCAGCAGCCATAAAAGACAACAGAGCCGTCCACGCCGACATGGGTTATTGGATAGAAAGCGCACTCAATGACACATGGAAGATTGAGAAAGCCTCCTTTATTGAAGTCAAAAGCTGCCACTGGCCAAAGTCACACACTCTCTGGAGTAATGGAGTGCTAGAAAGTGAGATGATAATTCCAAAGAATTTTGCAGGACCAGTGTCACAACACAATTACAGACCAGGCTATCATACACAAACGGCAGGACCCTGGCATCTAGGCAGGCTTGAGATGGACTTTGATTTCTGCGAAGGAACTACAGTGGTGGTGACTGAAGACTGTGGAAATAGAGGACCCTCCTTAAGAACGACTACTGCTTCTGGAAAACTCATAACAGAATGGTGCTGCCGATCTTGCACATTACCACCGCTAAGGTACAGAGGTGAGGATGGATGCTGGTATGGAATGGAAATCAGACCATTGAAAGAGAAAGAAGAGAACTTGGTCAACTCTTTGGTCACAGCCGGATATGGACAGATTGACAACTTCTCACTAGGAGTCTTGGGAATGGCATTGTTCCTGGAAGAGATGCTTAGAACCCGAGTAGGGACGAAACATGCAATATTACTAGTTGCAGTCTCTTTCGTGACATTGATCACAGGGAACATGTCCTTTCGAGATTTGGGGAGAGTGATGGTCATGGTGGGCGCTACTATGACGGATGACATAGGCATGGGCGTGACCTATCTTGCCCTATTAGCAGCCTTCAAGGTCAGACCAACTTTTGCAGCTGGACTACTCTTAAGAAAGCTGACCTCCAAGGAATTGATGATGACCACCATAGGAATCGTACTCCTCTCTCAGAGCACCATACCAGAGACCATACTTGAACTGACTGACGCGTTGGCTTTGGGGATGATGGTTCTCAAAATAGTAAGAAACATGGAAAAGTATCAACTAGCAGTGACTATCATGGCTATCTTGTGCGTCCCAAATGCAGTGATATTACAAAACGCATGGAAAGTGAGCTGCACAGCACTGGCAGTGGTGTCCGTTTCCCCACTGCTTTTAACATCTTCACAGCAGAAAACGGATTGGATACCACTGGCGTTGACGATCAAAGGCCTTAATCCAACAGCCATTTTCTTAACAACCCTCTCAAGAACTAGCAAGAAAAGGAGCTGGCCACTAAATGAGGCTATTATGGCAGTCGGGATGGTGAGCATTTTAGCCAGTTCTTTCTTAAAGAATGACATTCCCATGACAGGACCACTAGTGGCTGGAGGGCTTCTCACTGTGTGTTACGTGCTCACTGGAAGATCGGCTGATTTGGAACTGGAGAGAGCTGCTGACATAAGATGGGAAGAACAGGCAGAGATATCAGGAAGCAGTCCAATTTTGTCGATAACAATATCGGAAGATGGCAGCATGTCGATAAAAAATGAAGAAGAAGAACAAACACTGACCATACTGATTAGAACAGGACTGCTGGTGATATCAGGACTTTTTCCCGTGTCAATACCAATCACGGCAGCTGCATGGTACCTGTGGGAAGTGAAGAAACAACGAGCCGGAGTATTGTGGGATGTCCCTTCACCTCCACCTGTGGGAAGGGCCGAACTGGAAGATGGAGCCTATAGAATCAAGCAGAAAGGGATTTTGGGATACTCGCAGATAGGAGCCGGAGTCTACAAAGAAGGAACTTTCCACACAATGTGGCATGTCACACGTGGTGCTGTTCTAATGCATAAAGGGAAGAGAATTGAACCATCATGGGCGGACGTCAAGAAGGACCTAATATCGTATGGAGGAGGTTGGAAGCTAGAAGGAGAATGGAAGGAAGGAGAAGAAGTCCAGGTCCTGGCATTAGAGCCTGGAAAGAATCCAAGAGCCGTCCAAACAAAACCCGGTCTTTTCAAAACCAACACTGGGACCATAGGCGCCGTATCTCTGGACTTTTCTCCTGGAACGTCAGGATCTCCAATTGTCGACAAAAAAGGAAAAGTTGTGGGCCTTTATGGCAACGGTGTCGTCACAAGGAGTGGAACATACGTGAGTGCCATAGCCCAGACTGAAAAAAGCATTGAAGACAACCCAGAGATTGAAGATGACATCTTTCGAAAGAAAAGACTGACCATCATGGACCTCCACCCAGGAGCAGGAAAAACAAAGAGATACCTTCCAGCAATAGTCAGAGAAGCCATAAAACGAGGCTTGAGAACACTAATCCTGGCCCCCACTAGAGTTGTGGCGGCTGAAATGGAAGAGGCTCTCAGAGGACTTCCAATAAGATATCAAACCCCAGCTATCAGAGCTGAGCATACTGGACGGGAGATTGTGGATCTAATGTGTCATGCCACATTCACCATGAGGCTACTATCACCAATTAGAGTGCCAAATTACAACCTGATTATCATGGATGAAGCCCATTTCACAGACCCAGCAAGCATAGCGGCTAGAGGATACATCTCAACTCGAGTAGAGATGGGTGAAGCAGCTGGGATTTTCATGACAGCTACCCCTCCTGGAAGCAGAGACCCATTTCCTCAGAGCAACGCACCAATCATGGATGAAGAAAGGGAAATTCCTGAGCGTTCGTGGAACTCTGGACATGAGTGGGTTACGGATTTTAAGGGGAAGACTGTTTGGTTTGTTCCGAGTATAAAAGCAGGAAATGATATAGCAGCTTGCCTGAGAAAGAATGGGAAGAAAGTGATACAACTCAGCAGGAAGACCTTTGATTCTGAATATATCAAGACTAGGACCAATGATTGGGACTTTGTGGTCACGACAGACATTTCAGAAATGGGTGCTAACTTCAAGGCTGAAAGGGTTATAGACCCCAGACGCTGCATGAAACCAGTCATACTAACAGACGGTGAAGAGCGGGTTATCCTGGCAGGACCCATGCCAGTGACCCACTCTAGTGCAGCACAAAGAAGAGGGAGAGTAGGAAGAAATCCAAAAAATGAAAATGACCAGTATATATACATGGGGGAACCTCTGGAAAATGATGAAGACTGCGCACACTGGAAAGAAGCTAAAATGCTTCTAGATAACATCAACACGCCTGAAGGAATCATTCCCAGCATGTTTGAACCAGAGCGTGAGAAGGTCGACGCCATTGATGGTGAATACCGCTTGAGAGGAGAAGCGAGGAAAACATTTGTGGACCTAATGAGAAGAGGAGACCTACCAGTTTGGCTAGCCTACAGAGTGGCAGCTGAAGGTATCAACTACGCAGACAGAAGATGGTGCTTTGATGGAGTCAAGAACAACCAAATCTTGGAAGAAAATGTGGAAGTGGAAATTTGGACAAAAGAAGGAGAAAGGAAGAAATTAAAACCCAGATGGTTAGATGCTAGGGTCTACTCTGACCCACTGGCACTTAAAGAATTCAAGGAATTCGCAGCTGGAAGAAAATCCCTGACCCTGAATCTAATCACCGAGATGGGTAGGCTCCCAACCTTCATGACCCAGAAAGCAAGGAATGCATTGGACAACTTAGCAGTCCTACATACGGCTGAAGCAGGCGGAAGGGCGTACAATCATGCTCTTAGTGAACTGCCGGAGACTCTGGAGACATTGCTTTTATTGACACTTTTGGCCACAGTCACAGGCGGAATCTTCCTGTTCTTGATGAGCGGAAAAGGTATAGGGAAGATGACCCTGGGAATGTGCTGCATAGTCACAGCTAGTATTCTTCTATGGTATGCACAAATACAGCCACATTGGATAGCAGCTTCAATAATACTGGAGTTTTTTCTCATAGTCTTGCTCATTCCAGAACCAGAAAAGCAGAGAACACCCCAAGATAACCAATTAACTTATGTTGTCATAGCCATCCTCACAGTGGTGGCTGCAACCATGGCAAACGAGATGGGTTTCCTGGAAAAAACAAAGAAAGATTTTGGATTGGGAAGCATCACAACCCAGCAACCTGAAAGCAATATCCTGGACATAGATCTACGTCCTGCATCAGCTTGGACTCTATATGCTGTGGCAACAACTTTCATCACACCAATGTTGAGACATAGCATTGAAAATTCCTCAGTGAATGTGTCTCTAACAGCCATTGCCAACCAAGCTACAGTGTTAATGGGTCTTGGGAAAGGATGGCCATTGTCGAAAATGGACATCGGAGTTCCCCTTCTCGCTATCGGATGCTATTCACAAGTCAACCCCATAACCCTCACAGCAGCCCTTCTCTTATTGGTAGCACATTATGCTATCATAGGGCCAGGACTCCAAGCGAAAGCAACCAGAGAGGCTCAGAAAAGAGCAGCAGCGGGCATCATGAAAAACCCAACTGTGGATGGAATAACAGTGATTGACCTAGATCCAATACCATATGATCCAAAGTTTGAAAAGCAGTTGGGACAAGTAATGCTCTTAGTTCTCTGCGTGACTCAAGTATTGATGATGAGGACTACATGGGCCTTATGTGAAGCTCTAACTTTAGCGACCGGGCCCATCTCTACACTGTGGGAAGGAAATCCAGGGAGATTTTGGAATACAACTATTGCAGTGTCAATGGCTAACATTTTTAGAGGGAGTTATCTGGCCGGAGNCGGACTTCTCTTTTCTATCATGAAGAACACGGCCAACACAAGAAGGGGAACTGGCAACACAGGAGAAACGCTTGGAGAGAAATGGAAAAACCGGTTGAATGCATTGGGGAAGAGTGAATTCCAGATCTATAAGAAAAGTGGAATCCAGGAAGTGGATAGAACGTTAGCAAAAGAAGGCATCAAGAGAGGAGAAACGGACCATCACGCTGTGTCGCGAGGCTCAGCGAAATTGAGATGGTTCGTCGAGAGAAACCTTGTCACACCAGAAGGGAAAGTAGTGGACCTTGGCTGCGGCAGGGGGGGCTGGTCATACTATTGTGGGGGACTAAAGAATGTAAAGGAAGTCAAAGGCCTAACAAAAGGAGGACCAGGACACGAAGAACCCATTCCCATGTCAACATATGGTTGGAATCTGGTGCGTCTGCAAAGTGGAGTCGATGTCTTCTTTACTCCGCCAGAAAAGTGTGACACATTGCTGTGTGACATAGGGGAGTCGTCACCAAACCCCACGGTTGAGGCAGGACGAACACTCAGAGTTCTAAACTTAGTGGAAAACTGGCTGAACAATAATACCCAATTTTGCATAAAGGTTCTTAATCCATATATGCCTTCAGTTATAGAAAAAATGGAAGCGCTACAAAGGAAATACGGAGGAGCTTTGGTGAGGAATCCACTCTCACGAAATTCCACACACGAGATGTACTGGGTATCCAATGCTTCCGGGAACATAGTGTCATCAGTGAACATGATTTCAAGAATGTTAATTAACAGATTCACAATGAGACACAAGAAGGCCACATACGAGCCGGATGTTGATCTCGGAAGTGGAACCCGCAACATCGGAATTGAAAGTGAAGTACCAAATCTAGATATAATTGGGAAAAGAATAGAAAAAATAAAACAAGAGCATGAAACATCATGGCACTATGATCAAGACCACCCATACAAAACGTGGGCCTACCATGGCAGCTACGAAACAAAACAGACTGGATCAGCATCATCCATGGTGAACGGAGTGGTTAGGCTGCTAACAAAACCTTGGGACGTCATTCCCATGGTGACACAGATGGCAATGACAGACACGACTCCATTTGGACAACAGCGCGTTTTCAAAGAGAAAGTGGACACGAGAACCCAAGAACCAAAAGAAGGAACGAAAAAACTAATGAAAATCACAGCAGAATGGCTCTGGAAAGAACTAGGAAAGAAAAAGACACCTAGGATGTGCACCAGAGAAGAATTCACAAGAAAGGTGAGAAGCAATGCAGCCTTAGGTGCCATATTCACTGATGAGAACAAGTGGAAGTCGGCACGTGAAGCTGTTGAAGACAGTGGATTTTGGGAATTGGTTGACAAGGAAAGGAATCTCCATCTTGAAGGAAAGTGTGAGACATGTGTGTATAACATGATGGGAAAGAGAGAGAAGAAGCTAGGGGAGTTCGGCAAAGCAAAAGGCAGCAGAGCCATATGGTACATGTGGCTTGGAGCACGCTTCTTAGAGTTTGAAGCCCTGGGATTCTTGAATGAAGATCACTGGTTTTCCAGAGAGAACTCCCTGAGTGGAGTAGAGGGAGAAGGGCTGCACAAACTAGGCTACATTCTAAGAGACGTGAGTAAGAAAGAAGGAGGAGCAATGTACGCCGATGACACAGCAGGATGGGACACAAGAATCACGCTAGAGGACTTGAAAAATGAAGAAATGGTGACAAACCACATGGAAGGAGAACACAAGAAACTTGCTGAAGCCATTTTCAGATTAACGTACCAAAACAAAGTGGTGCGTGTGCAAAGACCGACATCAAGAGGCACAGTAATGGACATTATATCGAGAAGAGACCAAAGAGGTAGTGGACAAGTTGTCACCTACGGCCTCAATACTTTCACCAACATGGAAGCCCAACTGATCAGACAGATGGAGGGAGAAGGAGTCTTCAAAAGCATCCAGCACCTGACAGCCACAGAAGAAATTGCAGTGAAAAACTGGTTAGTAAGAGTGGGGCGTGAGAGGTTATCAAGAATGGCCATCAGCGGAGATGATTGTGTTGTGAAACCCTTAGATGACAGGTTTGCAAACGCTCTAACAGCTTTAAATGACATGGGAAAGGTCAGGAAAGACATACAACAATGGGAACCTTCAAGAGGATGGAACGATTGGACACAAGTGCCCTTTTGTTCACACCATTTCCATGAGTTAATCATGAAGGACGGTCGTGTACTTGTGGTTCCATGTAGAAACCAAGATGAACTGATTGGTAGGGCCCGAATTTCCCAGGGAGCCGGGTGGTCCTTGCGGGAAACAGCTTGTTTGGGGAAGTCTTATGCCCAAATGTGGAGCCTAATGTACTTCCACAGACGTGACCTTAGGCTGGCGGCAAACGCTATTTGCTCGGCGGTCCCTTCACATTGGGTTCCAACAAGTCGAACAACCTGGTCCATACACGCCACACATGAGTGGATGACAACAGAAGACATGCTGACAGTCTGGAACAGGGTGTGGATTCAAGAAAACCCATGGATGGAAGACAAAACTCCAGTAGAATCATGGGAGGAAATCCCATATTTGGGGAAGAGAGAAGACCAGTGGTGCGGCTCATTGATTGGG-------------------
>S54_0.0032
---------------------------------------------CTGAAACGCGAGAGAAACCGCGTGTCAACTGTGCAGCAGCTGACAAAGAGATTCTCACTTGGAATGCTACAGGGACGAGGACCACTGAAACTGTTCATGGCCCTGGTGGCATTCCTTCGTTTCCTAACAATCCCGCCAACAGCAGGGATATTAAAAAGATGGGGAACAATCAAAAAATCAAAGGCTATCAATGTCTTGAGAGGGTTCAGGAAAGAGATTGGAAGGATGCTGAACATCTTGAACAGGAGACGCAGAACTGCAGGTATAGTTATTATGATGATCCCAACAGTGATGGCGTTCCATTTAACCACACGCAATGGAGAACCACACATGATCGTCAGTAGACAAGAGAAAGGGAAAAGTCTTCTGTTTAAAACAGAGAACGGTGTGAACATGTGCACCCTCATGGCCATGGACCTTGGTGAACTGTGTGAAGACACAATCACTTACAATTGTCCTCTTCTCAGGCAGAATGAACCAGAAGACATAGACTGTTGGTGCAACTCTACATCTACATGGGTAACTTATGGGACATGCACCGCTACAGGAGAACACAGAAGGGAAAAAAGATCAGTGGCACTCGTTCCACATGTGGGAATGGGACTGGAGACACGAACTGAAACATGGATGTCATCAGAAGGGGCCTGGAAACATGCACAGAGAATTGAAACTTGGGTCTTGAGACATCCAGGCTTCACCATAATGGCAGCACTCCTTGCATACACCATAGGAACGACATATTTCCAAAGAGTCCTGATTTTCATCTTACTGACAGCTGTTGCTCCTTCAATGACAATGCGTTGTATAGGAATATCAAATAGAGACTTTGTGGAAGGGGTTTCAGGAGGAAGCTGGGTTGACATAGTCCTGGAACATGGAAGCTGTGTGACGACGATGGCAAAAAATAAACCAACATTGGATTTTGAACTGATAAAGACAGAAGCGAAACATCCCGCCACTCTAAGGAAGTATTGCATAGAGGCAAAGCTGACCAACACAACAACAGCATCTCGCTGCCCAACACAAGGAGAACCTAGCCTAAATGAAGAACAGGACAAAAGATTTGTCTGCAAACACTCCATGGTAGATAGAGGATGGGGAAATGGATGCGGATTATTTGGAAAGGGAGGTATCGTGACCTGTGCAATGTTCACATGCAAAAAGAACATGGAAGGGAAAATCGTGCAACCAGAAAACTTGGAGTACACCATTGTGATAACACCTCACTCAGGGGAAGAGAATGCAGTCGGAAATGACACAGGAAAACACGGCAAGGAAATTAAAGTAACACCACAGAGTTCCATCACAGAAGCAGAACTAACAGGCTATGGCACTGTCACGATGGAATGCTCTCCGAGAACGGGACTCGACTTCAATGAGATGGTGTTGCTGCAAATGGAAAACAAAGCTTGGCTGGTGCACAGGCAATGGTTCTTAGACCTGCCATTACCATGGCTGCCCGGAGCAGACACACAAGGATCAAATTGGATACAGAAGGAGACATTGGTCACTTTCAAAAATCCCCATGCAAAGAAACAGGATGTTGTTGTTCTAGGATCCCAAGAAGGGGCTATGCACACAGCACTTACAGGGGCCACGGAAATCCAGATGTCATCAGGAAACTTACTGTTCACAGGACATCTTAAATGTAGGCTGAGAATGGACAAACTACAGCTCAAAGGAATGTCATATTCCATGTGTACAGGAAAGTTCAAAGTTGTGAAGGAAATAGCAGAAACACAACATGGAACAATAGTTATTAGAGTACAATATGAAGGGGACGGTTCTCCGTGCAAGATCCCTTTTGAAATAATGGATTTGGAAAAAAGACATGTCTTAGGTCGCTTGATCACAGTCAACCCAATTGTCACAGAAAAAGACAGCCCAGTCAACATAGAAGCAGAACCTCCATTCGGAGACAGCTACATCATTATAGGAGCAGAACCGGGACAACTGAAGCTCAGCTGGTTTAAGAAAGGAAGCTCTATTGGCCAAATGTTTGAGACAACAATGAGAGGAGCGAAGAGAATGGCCATTTTAGGTGACACAGCTTGGGATTTTGGATCCCTGGGAGGAGTGTTCACATCTATAGGAAAGGCCCTCCACCAAGTCTTTGGAGCAATCTATGGGGCTGCCTTCAGTGGGGTTTCATGGACTATGAAAATCCTCATAGGAGTTGTCATCACATGGATAGGAATGAATTCACGTAGCACTTCACTGTCTGTGTCACTAGTATTAGTGGGAGTCGTGACATTGTACTTGGGAGTTATGGTGCAGGCCGATAGTGGTTGCGTTGTGAGCTGGAAAAACAAAGAACTGAAATGTGGCAGCGGGATTTTTATCACAGACAACGTGCATACATGGACAGAACAATATAAATTCCAACCAGAATCCCCTTCAAAGCTGGCTTCAGCTATCCAGAAGGCTCATGAAGAAGGCATTTGTGGAATCCGCTCAGTAACAAGACTGGAGAATCTGATGTGGAAACAAATAACACCAGAACTGAATCACATTCTAACAGAAAATGAGGTAAAGCTGACTATCATGACAGGAGACATTAAAGGAATCATGCAGGCAGGAAAACGATCCCTGCGGCCTCAACCCACTGAGCTGAAGTACTCTTGGAAAGCATGGGGCAAAGCGAAAATGCTCTCCACAGAGCTTCATAACCACACCTTTCTCATTGATGGCCCCGAAACAGCAGAATGTCCCAACACAAATAGAGCTTGGAACTCACTAGAGGTTGAAGACTATGGCTTTGGAGTATTCACCACTAACATATGGCTGAAATTGAAAGAAAGGCAGGATGTATCTTGTGACTCAAAACTCATGTCAGCAGCCATAAAAGACAACAGAGCCGTCCACGCCGACATGGGTTATTGGATAGAAAGCGCACTCAATGACACATGGAAGATTGAGAAAGCCTCCTTTATTGAAGTCAAAAGCTGCCACTGGCCAAAGTCACACACTCTCTGGAGTAATGGAGTGCTAGAAAGTGAGATGATAATTCCAAAGAATTTTGCAGGACCAGTGTCACAACACAATTACAGACCAGGCTATCATACACAAACGGCAGGACCCTGGCATCTAGGCAGGCTTGAGATGGACTTTGATTTCTGCGAAGGAACTACAGTGGTGGTGACTGAAGACTGTGGAAATAGAGGACCCTCCTTAAGAACGACTACTGCTTCTGGAAAACTCATAACAGAATGGTGCTGCCGATCTTGCACATTACCACCGCTAAGGTACAGAGGTGAGGATGGATGCTGGTATGGAATGGAAATCAGACCATTGAAAGAGAAAGAAGAGAACTTGGTCAACTCTTTGGTCACAGCCGGATATGGACAGATTGACAACTTCTCACTAGGAGTCTTGGGAATGGCATTGTTCCTGGAAGAGATGCTTAGAACCCGAGTAGGGACGAAACATGCAATATTACTAGTTGCAGTCTCTTTCGTGACATTGATCACAGGGAACATGTCCTTTCGAGATTTGGGGAGAGTGATGGTCATGGTGGGCGCTACTATGACGGATGACATAGGCATGGGCGTGACCTATCTTGCCCTATTGGCAGCCTTCAAGGTCAGACCAACTTTTGCAGCTGGACTACTCTTAAGAAAGCTGACCTCCAAGGAATTGATGATGACCACCATAGGAATCGTACTCCTCTCTCAGAGCACCATACCAGAGACCATACTTGAACTGACTGACGCGTTGGCTTTGGGGATGATGGTTCTCAAAATAGTAAGAAACATGGAAAAGTATCAACTAGCAGTGACTATCATGGCTATCTTGTGCGTCCCAAATGCAGTGATATTACAAAACGCATGGAAAGTGAGCTGCACAGCACTGGCAGTGGTGTCCGTTTCCCCACTGCTTTTAACATCTTCACAGCAGAAAACGGATTGGATACCACTGGCGTTGACGATCAAAGGCCTTAATCCAACAGCCATTTTCTTAACAACCCTCTCAAGAACTAGCAAGAAAAGGAGCTGGCCACTAAATGAGGCTATTATGGCAGTCGGGATGGTGAGCATTTTAGCCAGTTCTTTCTTAAAGAATGACATTCCCATGACAGGACCACTAGTGGCTGGAGGGCTTCTCACTGTGTGTTACGTGCTCACTGGAAGATCGGCTGATTTGGAACTGGAGAGAGCTGCTGACATAAGATGGGAAGAACAGGCAGAGATATCAGGAAGCAGTCCAATTTTGTCGATAACAATATCGGAAGATGGCAGCATGTCGATAAAAAATGAAGAAGAAGAACAAACACTGACCATACTGATTAGAACAGGACTGCTGGTGATATCAGGACTTTTTCCCGTGTCAATACCAATCACGGCAGCTGCATGGTACCTGTGGGAAGTGAAGAAACAACGAGCCGGAGTATTGTGGGATGTCCCTTCACCTCCACCTGTGGGAAGGGCCGAACTGGAAGATGGAGCCTATAGAATCAAGCAGAAAGGGATTTTGGGATACTCGCAGATAGGAGCCGGAGTCTACAAAGAAGGAACTTTCCACACAATGTGGCATGTCACACGTGGTGCTGTTCTAATGCATAAAGGGAAGAGAATTGAACCATCATGGGCGGACGTCAAGAAGGACCTAATATCGTATGGAGGAGGTTGGAAGCTAGAAGGAGAATGGAAGGAAGGAGAAGAAGTCCAGGTCCTGGCATTAGAGCCTGGAAAGAATCCAAGAGCCGTCCAAACAAAACCCGGTCTTTTCAAAACCAACACTGGGACCATAGGCGCCGTATCTCTGGACTTTTCTCCTGGAACGTCAGGATCTCCAATTGTCGACAAAAAAGGAAAAGTTGTGGGCCTTTATGGCAACGGTGTCGTCACAAGGAGTGGAACATACGTGAGTGCCATAGCCCAGACTGAAAAAAGCATTGAAGACAACCCAGAGATTGAAGATGACATCTTTCGAAAGAAAAGACTGACCATCATGGACCTCCACCCAGGAGCAGGAAAAACAAAGAGATACCTTCCAGCAATAGTCAGAGAAGCCATAAAACGAGGCTTGAGAACACTAATCCTGGCCCCCACTAGAGTTGTGGCGGCTGAAATGGAAGAGGCTCTCAGAGGACTTCCAATAAGATATCAAACCCCAGCTATCAGAGCTGAGCATACTGGACGGGAGATTGTGGATCTAATGTGTCATGCCACATTCACCATGAGGCTACTATCACCAATTAGAGTGCCAAATTACAACCTGATTATCATGGATGAAGCCCATTTCACAGACCCAGCAAGCATAGCGGCTAGAGGATACATCTCAACTCGAGTAGAGATGGGTGAAGCAGCTGGGATTTTCATGACAGCTACCCCTCCTGGAAGCAGAGACCCATTTCCTCAGAGCAACGCACCAATCATGGATGAAGAAAGGGAAATTCCTGAGCGTTCGTGGAACTCTGGACATGAGTGGGTTACGGATTTTAAGGGGAAGACTGTTTGGTTTGTTCCGAGTATAAAAGCAGGAAATGATATAGCAGCTTGCCTGAGAAAGAATGGGAAGAAAGTGATACAACTCAGCAGGAAGACCTTTGATTCTGAATATATCAAGACTAGGACCAATGATTGGGACTTTGTGGTCACGACAGACATTTCAGAAATGGGTGCTAACTTCAAGGCTGAAAGGGTTATAGACCCCAGACGCTGCATGAAACCAGTCATACTAACAGACGGTGAAGAGCGGGTTATCCTGGCAGGACCCATGCCAGTGACCCACTCTAGTGCAGCACAAAGAAGAGGGAGAGTAGGAAGAAATCCAAAAAATGAAAATGACCAGTATATATACATGGGGGAACCTCTGGAAAATGATGAAGACTGCGCACACTGGAAAGAAGCTAAAATGCTTCTAGATAACATCAACACGCCTGAAGGAATCATTCCCAGCATGTTTGAACCAGAGCGTGAGAAGGTCGACGCCATTGATGGTGAATACCGCTTGAGAGGAGAAGCGAGGAAAACATTTGTGGACCTAATGAGAAGAGGAGACCTACCAGTTTGGCTAGCCTACAGAGTGGCAGCTGAAGGTATCAACTACGCAGACAGAAGATGGTGCTTTGATGGAGTCAAGAACAACCAAATCTTGGAAGAAAATGTGGAAGTGGAAATTTGGACAAAAGAAGGAGAAAGGAAGAAATTAAAACCCAGATGGTTAGATGCTAGGGTCTACTCTGACCCACTGGCACTTAAAGAATTCAAGGAATTCGCAGCTGGAAGAAAATCCCTGACCCTGAATCTAATCACCGAGATGGGTAGGCTCCCAACCTTCATGACCCAGAAAGCAAGGAATGCATTGGACAACTTAGCAGTCCTACATACGGCTGAAGCAGGCGGAAGGGCGTACAATCATGCTCTTAGTGAACTGCCGGAGACTCTGGAGACATTGCTTTTATTGACACTTTTGGCCACAGTCACAGGCGGAATCTTCCTGTTCTTGATGAGCGGAAAAGGTATAGGGAAGATGACCCTGGGAATGTGCTGCATAGTCACAGCTAGTATTCTTCTATGGTATGCACAAATACAGCCACATTGGATAGCAGCTTCAATAATACTGGAGTTTTTTCTCATAGTCTTGCTCATTCCAGAACCAGAAAAGCAGAGAACACCCCAAGATAACCAATTAACTTATGTTGTCATAGCCATCCTCACAGTGGTGGCTGCAACCATGGCAAACGAGATGGGTTTCCTGGAAAAAACAAAGAAAGATTTTGGATTGGGAAGCATCACAACCCAGCAACCTGAAAGCAATATCCTGGACATAGATCTACGTCCTGCATCAGCTTGGACTCTATATGCTGTGGCAACAACTTTCATCACACCAATGTTGAGACATAGCATTGAAAATTCCTCAGTGAATGTGTCTCTAACAGCCATTGCCAACCAAGCTACAGTGTTAATGGGTCTTGGGAAAGGATGGCCATTGTCGAAAATGGACATCGGAGTTCCCCTTCTCGCTATCGGATGCTATTCACAAGTCAACCCCATAACCCTCACAGCAGCCCTTCTCTTATTGGTAGCACATTATGCTATCATAGGGCCAGGACTCCAAGCGAAAGCAACCAGAGAGGCTCAGAAAAGAGCAGCAGCGGGCATCATGAAAAACCCAACTGTGGATGGAATAACAGTGATTGACCTAGATCCAATACCATATGATCCAAAGTTTGAAAAGCAGTTGGGACAAGTAATGCTCTTAGTTCTCTGCGTGACTCAAGTATTGATGATGAGGACTACATGGGCCTTATGTGAAGCTCTAACTTTAGCGACCGGGCCCATCTCTACACTGTGGGAAGGAAATCCAGGGAGATTTTGGAATACAACTATTGCAGTGTCAATGGCTAACATTTTTAGAGGGAGTTATCTGGCCGGAGCCGGACTTCTCTTTTCTATCATGAAGAACACGGCCAACACAAGAAGGGGAACTGGCAACACAGGAGAAACGCTTGGAGAGAAATGGAAAAACCGGTTGAATGCATTGGGGAAGAGTGAATTCCAGATCTATAAGAAAAGTGGAATCCAGGAAGTGGATAGAACGTTAGCAAAAGAAGGCATCAAGAGAGGAGAAACGGACCATCACGCTGTGTCGCGAGGCTCAGCGAAATTGAGATGGTTCGTCGAGAGAAACCTTGTCACACCAGAAGGGAAAGTAGTGGACCTTGGCTGCGGCAGGGGGGGCTGGTCATACTATTGTGGGGGACTAAAGAATGTAAAGGAAGTCAAAGGCCTAACAAAAGGAGGACCAGGACACGAAGAACCCATTCCCATGTCAACATATGGTTGGAATCTGGTGCGTCTGCAAAGTGGAGTCGATGTCTTCTTTACTCCGCCAGAAAAGTGTGACACATTGCTGTGTGACATAGGGGAGTCGTCACCAAACCCCACGGTTGAGGCAGGACGAACACTCAGAGTTCTAAACTTAGTGGAAAACTGGCTGAACAATAATACCCAATTTTGCATAAAGGTTCTTAATCCATATATGCCTTCAGTTATAGAAAAAATGGAAGCGCTACAAAGGAAATACGGAGGAGCTTTGGTGAGGAATCCACTCTCACGAAATTCCACACACGAGATGTACTGGGTATCCAATGCTTCCGGGAACATAGTGTCATCAGTGAACATGATTTCAAGAATGTTAATTAACAGATTCACAATGAGACACAAGAAGGCCACATACGAGCCGGATGTTGATCTCGGAAGTGGAACCCGCAACATCGGAATTGAAAGTGAAGTACCAAATCTAGATATAATTGGGAAAAGAATAGAAAAAATAAAACAAGAGCATGAAACATCATGGCACTATGATCAAGACCACCCATACAAAACGTGGGCCTACCATGGCAGCTACGAAACAAAACAGACTGGATCAGCATCATCCATGGTGAACGGAGTGGTTAGGCTGCTAACAAAACCTTGGGACGTCATTCCCATGGTGACACAGATGGCAATGACAGACACGACTCCATTTGGACAACAGCGCGTTTTCAAAGAGAAAGTGGACACGAGAACCCAAGAACCAAAAGAAGGAACGAAAAAACTAATGAAAATCACAGCAGAATGGCTCTGGAAAGAACTAGGAAAGAAAAAGACACCTAGGATGTGCACCAGAGAAGAATTCACAAGAAAGGTGAGAAGCAATGCAGCCTTAGGTGCCATATTCACTGATGAGAACAAGTGGAAGTCGGCACGTGAAGCTGTTGAAGACAGTGGATTTTGGGAATTGGTTGACAAGGAAAGGAATCTCCATCTTGAAGGAAAGTGTGAGACATGTGTGTATAACATGATGGGAAAGAGAGAGAAGAAGCTAGGGGAGTTCGGCAAAGCAAAAGGCAGCAGAGCCATATGGTACATGTGGCTTGGAGCACGCTTCTTAGAGTTTGAAGCCCTGGGATTCTTGAATGAAGATCACTGGTTTTCCAGAGAGAACTCCCTGAGTGGAGTAGAGGGAGAAGGGCTGCACAAACTAGGCTACATTCTAAGAGACGTGAGTAAGAAAGAAGGAGGAGCAATGTACGCCGATGACACAGCAGGATGGGACACAAGAATCACGCTAGAGGACTTGAAAAATGAAGAAATGGTGACAAACCACATGGAAGGAGAACACAAGAAACTTGCTGAAGCCATTTTCAGATTAACGTACCAAAACAAAGTGGTGCGTGTGCAAAGACCGACATCAAGAGGCACAGTAATGGACATTATATCGAGAAGAGACCAAAGAGGTAGTGGACAAGTTGTCACCTACGGCCTCAATACTTTCACCAACATGGAAGCCCAACTGATCAGACAGATGGAGGGAGAAGGAGTCTTCAAAAGCATCCAGCACCTGACAGCCACAGAAGAAATTGCAGTGAAAAACTGGTTAGTAAGAGTGGGGCGTGAGAGGTTATCAAGAATGGCCATCAGCGGAGATGATTGTGTTGTGAAACCCTTAGATGACAGGTTTGCAAACGCTCTAACAGCTTTAAATGACATGGGAAAGGTCAGGAAAGACATACAACAATGGGAACCTTCAAGAGGATGGAACGATTGGACACAAGTGCCCTTTTGTTCACACCATTTCCATGAGTTAATCATGAAGGACGGTCGTGTACTTGTGGTTCCATGTAGAAACCAAGATGAACTGATTGGTAGGGCCCGAATTTCCCAGGGAGCCGGGTGGTCCTTGCGGGAAACAGCTTGTTTGGGGAAGTCTTATGCCCAAATGTGGAGCCTAATGTACTTCCACAGACGTGACCTTAGGCTGGCGGCAAACGCTATTTGCTCGGCGGTCCCTTCACATTGGGTTCCAACAAGTCGAACAACCTGGTCCATACACGCCACACATGAGTGGATGACAACAGAAGACATGCTGACAGTCTGGAACAGGGTGTGGATTCAAGAAAACCCATGGATGGAAGACAAAACTCCAGTAGAATCATGGGAGGAAATCCCATATTTGGGGAAGAGAGAAGACCAGTGGTGCGGCTCATTGATTGGG-------------------
>S17_1.0
---------------------------------------------CTGAAACGCGAGAGAAACCGCGTGTCAACTGTGCAGCAGCTGACAAAGAGATTCTCACTTGGAATGCTACAGGGACGAGGACCACTGAAACTGTTCATGGCCCTGGTGGCATTCCTTCGTTTCCTAACAATCCCGCCAACAGCAGGGATATTAAAAAGATGGGGAACAATCAAAAAATCAAAGGCTATCAATGTCTTGAGAGGGTTCAGGAAAGAGATTGGAAGGATGCTGAACATCTTGAACAGGAGACGCAGAACTGCAGGTATAGTTATTATGATGATCCCAACAGTGATGGCGTTCCATTTAACCACACGCAATGGAGAACCACACATGATCGTCAGTAGACAAGAGAAAGGGAAAAGTCTTCTGTTTAAAACAGAGAACGGTGTGAACATGTGCACCCTCATGGCCATGGATCTTGGTGAACTGTGTGAAGACACAATCACTTACAATTGTCCTCTTCTCAGGCAGAATGAACCAGAAGACATAGACTGTTGGTGCAACTCTACGTCTACATGGGTAACTTATGGGACATGCACCGCTACAGGAGAACACAGAAGGGAAAAAAGATCAGTGGCACTCGTTCCACATGTAGGAATGGGACTGGAGACACGAACTGAAACATGGATGTCATCAGAAGGGGCCTGGAAACATGCACAGAGAATTGAAACTTGGGTCTTGAGACATCCAGGCTTCACCATAATGGCAGCACTCCTGGCATACACCATAGGAACGACATATTTCCAAAGAGTCCTGATTTTCATCTTACTGACAGCCGTTGCTCCTTCAATGACAATGCGTTGTATAGGAATATCAAATAGAGACTTTGTGGAAGGGGTTTCAGGAGGAAGCTGGGTTGACATAGTCCTGGAACATGGAAGCTGTGTGACGACGATGGCAAAAAATAAACCAACATTGGATTTTGAACTGATAAAGACAGAAGCGAAACATCCCGCCACTCTAAGGAAGTATTGCATAGAGGCAAAGCTGACCAACACAACAACAGCATCTCGCTGCCCAACACAAGGAGAACCTAGCCTAAATGAAGAACAGGACAAAAGATTTGTCTGCAAACACTCCATGGTAGATAGAGGATGGGGAAATGGATGCGGATTATTTGGAAAGGGAGGTATCGTGACCTGTGCAATGTTCACATGCAAAAAGAACATGGAAGGGAAAATCGTGCAACCAGAAAACTTGGAGTACACCATTGTGATAACACCTCACTCAGGGGAAGAGAATGCAGTCGGAAATGACACAGGAAAACACGGCAAGGAAATTAAAGTAACACCACAGAGTTCCATCACAGAAGCAGAACTAACAGGCTATGGCACTGTCACGATGGAATGCTCTCCGAGAACGGGACTCGACTTCAATGAGATGGTGTTGCTGCAAATGGAAAACAAAGCTTGGCTGGTGCACAGGCAATGGTTCTTAGACCTGCCATTACCATGGCTGCCCGGAGCAGACACACAAGGATCAAATTGGATACAGAAGGAGACATTGGTCACTTTCAAAAATCCCCATGCAAAGAAACAGGATGTTGTTGTTCTAGGATCCCAAGAAGGGGCTATGCACACAGCACTTACAGGGGCCACGGAAATCCAGATGTCATCAGGAAACTTACTGTTCACAGGACATCTTAAATGTAGGCTGAGAATGGACAAACTACAGCTCAAAGGAATGTCATATTCCATGTGTACAGGAAAGTTCAAAGTTGTGAAGGAAATAGCAGAAACACAACATGGAACAATAGTTATCAGAGTACAATATGAAGGGGACGGTTCTCCGTGTAAGATCCCTTTTGAAATAATGGATTTGGAAAAAAGACATGTCTTAGGTCGCTTGATCACAGTCAACCCAATTGTCACAGAAAAAGACAGCCCAGTCAACATAGAAGCAGAACCTCCATTCGGAGACAGCTACATCATTATAGGAGTAGAACCGGGACAACTGAAGCTCAGTTGGTTTAAGAAAGGAAGCTCTATTGGCCAAATGTTTGAGACAACAATGAGAGGAGCGAAGAGAATGGCCATTTTAGGTGACACAGCTTGGGATTTTGGATCCCTGGGAGGAGTGTTCACATCTATAGGAAAGGCCCTCCACCAAGTCTTTGGAGCAATCTATGGGGCTGCCTTCAGTGGGGTTTCATGGACTATGAAAATCCTCATAGGAGTTGTCATCACATGGATAGGAATGAATTCACGTAGCACTTCACTGTCTGTGTCACTAGTATTAGTGGGAGTCGTGACATTGTACTTGGGAGTTATGGTGCAGGCCGATAGTGGTTGCGTTGTGAGCTGGAAAAACAAAGAACTGAAATGTGGCAGCGGGATTTTTATCACAGACAACGTGCATACATGGACAGAACAATATAAATTCCAACCAGAATCCCCTTCAAAGCTGGCTTCAGCTATCCAGAAGGCTCATGAAGAAGGCATTTGTGGAATCCGCTCAGTAACAAGACTGGAGAATCTGATGTGGAAACAAATAACACCAGAACTGAATCACATTCTAACAGAAAATGAGGTAAAGCTGACTATCATGACAGGAGACATTAAAGGAATCATGCAGGCAGGAAAACGAACCCTGCGGCCTCAACCCACTGAGCTGAAGTACTCTTGGAAAGCATGGGGCAAAGCGAAAATGCTCTCCACAGAGCTTCATAACCACACCTTTCTCATTGATGGCCCCGAAACAGCAGAATGTCCCAACACAAATAGAGCTTGGAACTCACTAGAGGTTGAAGACTATGGCTTTGGAGTATTCACCACTAACATATGGCTGAAATTGAAAGAAAGGCAGGATGTATCTTGTGACTCAAAACTCATGTCGGCAGCCATAAAAGACAACAGAGCCGTCCACGCCGACATGGGTTATTGGATAGAAAGCGCACTCAATGACACATGGAAGATTGAGAAAGCCTCCTTTATTGAAGTCAAAAGCTGCCACTGGCCAAAGTCACACACTCTCTGGAGTAATGGAGTGCTAGAAAGTGAGATGATAATTCCAAAGAATTTTGCAGGACCAGTGTCACAACACAATTACAGACCAGGCTATCATACACAAACGGCAGGACCCTGGCATCTAGGCAGGCTTGAGATGGACTTTGATTTCTGCGAAGGAACTACAGTGGTGGTGACTGAAGACTGTGGAAATAGAGGACCTTCCTTAAGAACAACTACTGCTTCTGGAAAACTCATAACAGAATGGTGCTGCCGATCTTGCACATTACCACCGCTAAGGTACAGAGGTGAGGATGGATGCTGGTATGGAATGGAAATCAGACCATTGAAAGAGAGAGAAGAGAACTTGGTCAACTCTTTGGTCACAGCCGGATATGGACAGATTGACAACTTCTCACTAGGAGTCTTGGGAATGGCATTGTTCCTGGAAGAGATGCTTAGAACCCGAGTAGGGACGAAACATGCAATATTACTAGTTGCAGTCTCTTTCGTGACATTGATCACAGGGAACATGTCCTTTCGAGATTTGGGGAGAGTGATGGTCATGGTGGGCGCTACTATGACGGATGACATAGGCATGGGCGTGACCTATCTTGCCCTATTAGCAGCCTTCAAGGTCAGACCAACTTTTGCAGCTGGACTACTCTTAAGAAAGCTGACCTCCAAGGAATTGATGATGACCACCATAGGAATCGTACTCCTCTCTCAGAGCACCATACCAGAGACCATACTTGAACTGACTGACGCGTTGGCTTTGGGGATGATGGTTCTCAAAATAGTAAGAAACATGGAAAAGTATCAACTAGCAGTGACTATCATGGCTATCTTGTGCGTCCCAAATGCAGTGATATTACAAAACGCATGGAAAGTGAGCTGCACAGCACTGGCAGTGGTGTCCGTTTCCCCACTGCTTTTAACATCTTCACAGCAGAAAACGGATTGGATACCACTGGCGTTGACGATCAAAGGCCTTAATCCAACAGCCATTTTCTTAACAACCCTCTCAAGAACTAGCAAGAAAAGGAGCTGGCCACTAAATGAGGCTATTATGGCAGTCGGGATGGTGAGCATTTTAGCCAGTTCTTTCTTAAAGAATGACATTCCCATGACAGGACCACTAGTGGCTGGAGGGCTTCTCACTGTGTGTTACGTGCTCACTGGAAGATCGGCTGATTTGGAACTGGAGAGAGCTGCTGACATAAGATGGGAAGAACAGGCAGAGATATCAGGAAGCAGTCCAATTTTGTCGATAACAATATCGGAAGATGGCAGCATGTCGATAAAAAATGAAGAAGAAGAACAAACACTGACCATACTGATTAGAACAGGACTGCTGGTGATATCAGGACTTTTTCCCGTGTCAATACCAATCACGGCAGCTGCATGGTACCTGTGGGAAGTGAAGAAACAACGAGCCGGAGTATTGTGGGATGTCCCTTCACCTCCACCTGTGGGAAGGGCCGAACTGGAAGATGGAGCCTATAGAATCAAGCAGAAAGGGATTTTGGGATACTCGCAGATAGGAGCCGGAGTCTACAAAGAAGGAACTTTCCACACAATGTGGCATGTCACACGTGGTGCTGTTCTAATGCATAAAGGGAAGAGAATTGAACCATCATGGGCGGACGTCAAGAAGGACCTAATATCGTATGGAGGAGGTTGGAAGCTAGAAGGAGAATGGAAGGAAGGAGAAGAAGTCCAGGTCCTGGCATTAGAGCCTGGAAAGAATCCAAGAGCCGTCCAAACAAAACCCGGTCTTTTCAAAACCAACACTGGGACCATAGGCGCCGTATCTCTGGACTTTTCTCCTGGAACGTCAGGATCTCCAATTGTCGACAAAAAAGGAAAAGTTGTGGGCCTTTATGGCAACGGTGTCGTCACAAGGAGTGGAACATACGTGAGTGCCATAGCCCAGACTGAAAAAAGCATTGAAGACAACCCAGAGATTGAAGATGACATCTTTCGAAAGAAAAGACTGACCATCATGGACCTCCACCCAGGAGCAGGAAAAACAAAGAGATACCTTCCAGCAATAGTCAGAGAAGCCATAAAACGAGGCTTGAGAACACTAATCCTGGCCCCCACTAGAGTTGTGGCGGCTGAAATGGAAGAGGCTCTCAGAGGACTTCCAATAAGATATCAAACCCCAGCTATCAGAGCTGAGCATACTGGACGGGAGATTGTGGATCTAATGTGTCATGCCACATTCACCATGAGGCTACTATCACCAATTAGAGTGCCAAATTACAACCTGATTATCATGGATGAAGCCCATTTCACAGACCCAGCAAGCATAGCGGCTAGAGGATACATCTCAACTCGAGTAGAGATGGGTGAAGCAGCTGGGATTTTCATGACAGCTACCCCTCCTGGAAGCAGAGACCCATTTCCTCAGAGCAACGCACCAATCATGGATGAAGAAAGGGAAATTCCTGAGCGTTCGTGGAACTCTGGACATGAGTGGGTTACGGATTTTAAGGGGAAGACTGTTTGGTTTGTTCCAAGTATAAAAGCAGGAAATGATATAGCAGCTTGCCTGAGAAAGAATGGGAAGAAAGTGATACAACTCAGCAGGAAGACCTTTGATTCTGAATATATCAAGACTAGGACCAATGATTGGGACTTTGTGGTCACGACAGACATTTCAGAAATGGGTGCTAACTTCAAGGCTGAAAGGGTTATAGACCCCAGACGCTGCATGAAACCAGTCATACTAACAGACGGTGAAGAGCGGGTTATCCTGGCAGGACCCATGCCAGTGACCCACTCTAGTGCAGCACAAAGAAGAGGGAGAGTAGGAAGAAATCCAAAAAATGAAAATGACCAGTATATATACATGGGGGAACCTCTGGAAAATGATGAAGACTGCGCACACTGGAAAGAAGCTAAGATGCTTCTAGATAACATCAACACGCCTGAAGGAATCATTCCCAGCATGTTTGAACCAGAGCGTGAGAAGGTCGACGCCATTGATGGTGAATACCGCTTGAGAGGAGAAGCGAGGAAAACATTTGTGGACCTAATGAGAAGAGGAGACCTACCAGTTTGGCTAGCCTACAGAGTGGCAGCTGAAGGTATCAACTACGCAGACAGAAGATGGTGCTTTGATGGAGTCAAGAACAACCAAATCTTGGAAGAAAATGTGGAAGTGGAAATTTGGACAAAAGAAGGAGAAAGGAAGAAATTAAAACCCAGATGGTTAGATGCTAGGGTCTACTCTGACCCACTGGCACTTAAAGAATTCAAGGAATTCGCAGCTGGAAGAAAATCCCTGACCCTGAATCTAATCACCGAGATGGGTAGGCTCCCAACCTTCATGACCCACAAAGCAAGGAATGCATTGGACAACTTAGCAGTCCTACATACGGCTGAAGCAGGCGGAAGGGCGTACAATCATGCTCTTAGTGAACTGCCGGAGACTCTGGAGACATTGCTTTTACTGACACTTTTGGCCACAGTCACAGGCGGAATCTTCCTGTTCTTGATGAGCGGAAAGGGTATAGGGAAGATGACCCTGGGAATGTGCTGCATAGTCACAGCTAGTATTCTTCTATGGTATGCACAAATACAGCCACATTGGATAGCAGCTTCAATAATACTGGAGTTTTTTCTCATAGTCTTGCTCATTCCAGAACCAGAAAAGCAGAGAACACCCCAAGATAACCAATTAACTTATGTTGTCATAGCCATCCTCACAGTGGTGGCCGCAACCATGGCAAACGAGATGGGTTTCCTGGAAAAAACAAAGAAAGATTTTGGATTGGGAAGCATCACAACCCAGCAACCTGAGAGCAATATCCTGGACATAGATCTACGTCCTGCATCAGCTTGGACTCTATATGCTGTGGCAACAACTTTCATCACACCAATGTTGAGACATAGCATTGAAAATTCCTCAGTGAATGTGTCTCTAACAGCCATTGCCAACCAAGCCACAGTGTTAATGGGTCTTGGGAAAGGATGGCCATTGTCGAAAATGGACATCGGAGTTCCCCTTCTCGCTATCGGATGCTATTCACAAGTCAACCCCATAACCCTCACAGCAGCCCTTCTCTTATTGGTAGCACATTATGCTATCATAGGGCCAGGACTCCAAGCGAAAGCAACCAGAGAGGCTCAGAAAAGAGCAGCAGCGGGCATCATGAAAAACCCAACTGTGGATGGAATAACAGTGATTGACCTAGATCCAATACCATATGATCCAAAGTTTGAAAAGCAGTTGGGACAAGTGATGCTCTTAGTTCTCTGCGTGACTCAAGTATTGATGATGAGGACTACATGGGCCTTATGTGAAGCTCTAACTTTAGCGACCGGGCCCATCTCTACACTGTGGGAAGGAAATCCAGGGAGATTTTGGAATACAACTATTGCAGTGTCAATGGCTAACATTTTTAGAGGGAGTTATCTGGCCGGAGCCGGACTTCTCTTTTCTATCATGAAGAACACGGCCAACACAAGAAGGGGAACTGGCAACACAGGAGAAACGCTTGGAGAGAAATGGAAAAACCGGTTGAATGCATTGGGGAAGAGTGAATTCCAGATCTATAAGAAAAGTGGAATCCAGGAAGTGGATAGAACGTTAGCAAAAGAAGGCATCAAGAGAGGAGAAACGGACCATCACGCTGTGTCGCGAGGCTCGGCGAAACTGAGATGGTTCGTCGAGAGAAACCTTGTCACACCAGAAGGGAAAGTAGTGGACCTTGGCTGCGGCAGAGGGGGCTGGTCATACTATTGTGGGGGACTAAAGAATGTAAAGGAAGTCAAAGGCCTAACAAAAGGAGGACCAGGACACGAAGAACCCATTCCCATGTCAACATATGGTTGGAATTTGGTGCGTCTGCAAAGTGGAGTCGATGTCTTCTTTACTCCGCCAGAAAAGTGTGACACATTGCTGTGTGACATAGGGGAGTCGTCACCAAACCCCACGGTTGAGGCAGGACGAACACTCAGAGTTCTAAACTTAGTGGAAAACTGGCTGAACAATAATACCCAATTTTGCATAAAGGTTCTTAATCCATATATGCCTTCAGTTATAGAAAAAATGGAAGCGCTACAAAGGAAATACGGAGGAGCTTTGGTGAGGAATCCACTCTCACGAAATTCCACACACGAGATGTACTGGGTATCCAATGCTTCCGGGAACATAGTGTCATCAGTGAACATGATTTCAAGAATGTTAATTAACAGATTCACAATGAGACACAAGAAGGCCACATACGAGCCGGATGTTGATCTCGGAAGTGGAACCCGCAACATCGGAATTGAAAGTGAAGTACCAAATCTAGACATAATTGGGAAAAGAATAGAAAAAATAAAACAAGAGCATGAAACATCATGGCACTATGATCAAGACCACCCATACAAAACGTGGGCCTACCATGGCAGCTACGAAACAAAACAGACTGGATCAGCATCATCCATGGTGAACGGAGTGGTTAGGCTGCTAACAAAACCTTGGGACGTCATTCCCATGGTGACACAGATGGCAATGACAGACACGACTCCATTTGGACAACAGCGCGTTTTCAAAGAGAAAGTGGACACAAGAACCCAAGAGCCAAAAGAAGGAACGAAAAAACTAATGAAAATCACAGCAGAATGGCTCTGGAAAGAACTAGGAAAGAAAAAGACACCTAGGATGTGCACCAGAGAAGAATTCACAAGAAAGGTGAGAAGCAATGCAGCCTTAGGTGCCATATTCACTGATGAGAACAAGTGGAAGTCGGCACGTGAAGCTGTTGAAGACAGTGGATTTTGGGAATTGGTTGACAAGGAAAGGAATCTCCATCTTGAAGGAAAGTGTGAGACATGTGTGTATAACATGATGGGAAAGAGAGAGAAGAAGCTAGGGGAGTTCGGCAAAGCAAAAGGCAGCAGAGCCATATGGTACATGTGGCTTGGAGCACGCTTCTTAGAGTTTGAAGCCCTGGGATTCTTGAATGAAGATCACTGGTTTTCCAGAGAGAACTCCCTGAGTGGAGTAGAGGGAGAAGGGCTGCACAAACTAGGCTACATTCTAAGAGACGTGAGTAAGAAAGAAGGAGGAGCAATGTACGCCGATGACACCGCAGGATGGGATACAAGAATCACGCTAGAGGACTTGAAAAATGAAGAAATGGTGACAAACCACATGGAAGGAGAACACAAGAAACTTGCTGAAGCCATTTTCAGATTAACGTACCAAAACAAAGTGGTGCGTGTGCAAAGACCGACATCAAGAGGCACAGTAATGGACATTATATCGAGAAGAGACCAAAGAGGTAGTGGACAAGTTGTCACCTACGGCCTCAATACTTTCACCAACATGGAAGCCCAACTGATCAGACAGATGGAGGGAGAAGGAGTCTTCAAAAGCATCCAGCACCTGACAGCCACAGAAGAAATTGCAGTGAAAAACTGGTTAGTAAGAGTGGGGCGTGAGAGGTTATCAAGAATGGCCATCAGCGGAGATGATTGTGTTGTGAAACCCTTAGATGACAGGTTTGCAAACGCTCTAACAGCTTTAAATGACATGGGAAAGGTCAGGAAAGACATACAACAATGGGAACCTTCAAGAGGATGGAACGATTGGACACAAGTGCCCTTTTGTTCACACCACTTCCATGAGTTAATCATGAAGGACGGTCGTGTACTTGTGGTTCCATGTAGAAACCAAGATGAACTGATTGGTAGGGCCCGAATTTCCCAGGGAGCCGGGTGGTCCTTGCGGGAAACAGCTTGTTTGGGGAAGTCTTATGCCCAAATGTGGAGCCTAATGTACTTCCACAGACGTGACCTTAGGCTGGCGGCAAACGCTATTTGCTCGGCGGTCCCTTCACATTGGGTTCCAACAAGTCGAACAACCTGGTCCATACACGCCACACATGAGTGGATGACAACAGAAGACATGCTGACAGTCTGGAACAGGGTGTGGATTCAAGAAAACCCATGGATGGAAGACAAAACTCCAGTAGAATCATGGGAGGAAATCCCATATTTGGGGAAGAGAGAAGACCAGTGGTGCGGCTCATTGATTGGGCTAACAAGCAGGGCCA---
>S08_0.0286
ATGAATAACCAACGGAAAAAGGCGAGAAACACGCCTTTCAATATGCTGAAACGCGAGAGAAACCGCGTGTCAACTGTGCAGCAGCTGACAAAGAGATTCTCACTTGGAATGCTACAGGGACGAGGACCACTGAAACTGTTCATGGCCCTGGTGGCATTCCTTCGTTTCCTAACAATCCCGCCAACAGCAGGGATATTAAAAAGATGGGGAACAATCAAAAAATCAAAGGCTATCAATGTCTTGAGAGGGTTCAGGAAAGAGATTGGAAGGATGCTGAACATCTTGAACAGGAGACGCAGAACTGCAGGTATAGTTATTATGATGATCCCAACAGTGATGGCGTTCCATTTAACCACACGCAATGGAGAACCACACATGATCGTCAGTAGACAAGAGAAAGGGAAAAGTCTTCTGTTTAAAACAGAGAACGGTGTGAACATGTGCACCCTCATGGCCATGGATCTTGGTGAACTGTGTGAAGACACAATCACTTACAATTGTCCTCTTCTCAGGCAGAATGAACCAGAAGACATAGACTGTTGGTGCAACTCTACGTCTACATGGGTAACTTATGGGACATGCACCGCTACAGGAGAACACAGAAGGGAAAAAAGATCAGTGGCACTCGTTCCACATGTGGGAATGGGACTGGAGACACGAACTGAAACATGGATGTCATCAGAAGGGGCCTGGAAACATGCACAGAGAATTGAAACTTGGGTCTTGAGACATCCAGGCTTCACCATAATGGCAGCACTCCTGGCATACACCATAGGAACGACATATTTCCAAAGAGTCCTGATTTTCATCTTACTGACAGCTGTTGCTCCTTCAATGACAATGCGTTGTATAGGAATATCAAATAGAGACTTTGTGGAAGGGGTTTCAGGAGGAAGCTGGGTTGACATAGTCCTGGAACATGGAAGCTGTGTGACGACGATGGCAAAAAATAAACCAACATTGGATTTTGAACTGATAAAGACAGAAGCGAAACATCCCGCCACTCTAAGGAAGTATTGCATAGAGGCAAAGCTGACCAACACAACAACAACATCTCGCTGCCCAACACAAGGAGAACCTAGCCTAAATGAAGAACAGGACAAAAGATTTGTCTGCAAACACTCCATGGTAGATAGAGGATGGGGAAATGGATGCGGATTATTTGGAAAGGGAGGTATCGTGACCTGTGCAATGTTCACATGCAAAAAGAACATGGAAGGGAAAATCGTGCAACCAGAAAACTTGGAGTACACCATTGTGATAACACCTCACTCAGGGGAAGAGAATGCAGTCGGAAATGACACAGGAAAACACGGCAAGGAAATTAAAGTAACACCACAGAGTTCCATCACAGAAGCAGAACTAACAGGCTATGGCACTGTCACGATGGAATGCTCTCCGAGAACAGGACTCGACTTCAATGAGATGGTGTTGCTGCAAATGGAAAACAAAGCTTGGCTGGTGCACAGGCAATGGTTCTTAGACCTGCCATTACCATGGCTGCCCGGAGCAGACACACAAGGATCAAATTGGATACAGAAGGAGACATTGGTCACTTTCAAAAATCCCCATGCAAAGAAACAGGATGTTGTTGTTCTAGGATCCCAAGAAGGGGCTATGCACACAGCACTTACAGGGGCCACGGAAATCCAGATGTCATCAGGAAACTTACTGTTCACAGGACATCTTAAATGTAGGCTGAGAATGGACAAACTACAGCTCAAAGGAATGTCATATTCCATGTGTACAGGAAAGTTCAAAGTTGTGAAGGAAATAGCAGAAACACAACATGGAACAATAGTTATCAGAGTACAATATGAAGGGGACGGTTCTCCGTGCAAGATCCCTTTTGAAATAATGGATTTGGAAAAAAGACATGTCTTAGGTCGCTTGATCACAGTCAACCCAATTGTCACAGAAAAAGACAGCCCAGTCAACATAGAAGCAGAACCTCCATTCGGAGACAGCTACATCATTATAGGAGTAGAACCGGGACAACTGAAGCTCAGCTGGTTTAAGAAAGGAAGCTCTATTGGCCAAATGTTTGAGACAACAATGAGAGGAGCGAAGAGAATGGCCATTTTAGGTGACACAGCTTGGGATTTTGGATCCCTGGGAGGAGTGTTCACATCTATAGGAAAGGCCCTCCACCAAGTCTTTGGAGCAATCTATGGGGCTGCCTTCAGTGGGGTTTCATGGACTATGAAAATCCTCATAGGAGTTGTCATCACATGGATAGGAATGAATTCACGTAGCACTTCACTGTCTGTGTCACTAGTATTAGTGGGAGTCGTGACATTGTACTTGGGAGTTATGGTGCAGGCCGATAGTGGTTGCGTTGTGAGCTGGAAAAACAAAGAACTGAAATGTGGCAGCGGGATTTTTATCACAGACAACGTGCATACATGGACAGAACAATATAAATTCCAACCAGAATCCCCTTCAAAGCTGGCTTCAGCTATCCAGAAGGCTCATGAAGAAGGCATTTGTGGAATCCGCTCAGTAACAAGACTGGAGAATCTGATGTGGAAACAAATAACACCAGAACTGAATCACATTCTAACAGAAAATGAGGTAAAGCTGACTATCATGACAGGAGACATTAAAGGAATCATGCAGGCAGGAAAACGATCCCTGCGGCCTCAACCCACTGAGCTGAAGTACTCTTGGAAAGCATGGGGCAAAGCGAAAATGCTCTCCACAGAGCTTCATAACCACACCTTTCTCATTGATGGCCCCGAAACAGCAGAATGTCCCAACACAAATAGAGCTTGGAACTCACTAGAGGTTGAAGACTATGGCTTTGGAGTATTCACCACTAACATATGGCTGAAATTGAAAGAAAGGCAGGATGTATCTTGTGACTCAAAACTCATGTCAGCAGCCATAAAAGACAACAGAGCCGTCCACGCCGACATGGGTTATTGGATAGAAAGCGCACTCAATGACACATGGAAGATTGAGAAAGCCTCCTTTATTGAAGTCAAAAGCTGCCACTGGCCAAAGTCACACACTCTCTGGAGTAATGGAGTGCTAGAAAGTGAGATGATAATTCCAAAGAATTTTGCAGGACCAGTGTCACAACACAATTACAGACCAGGCTATCATACACAAACGGCAGGACCCTGGCATCTAGGCAGGCTTGAGATGGACTTTGATTTCTGCGAAGGAACTACAGTGGTGGTGACTGAAGACTGTGGAAATAGAGGACCCTCCTTAAGAACAACTACTGCTTCTGGAAAACTCATAACAGAATGGTGCTGCCGATCTTGCACATTACCACCGCTAAGGTACAGAGGTGAGGATGGATGCTGGTATGGAATGGAAATCAGACCATTGAAAGAGAAAGAAGAGAACTTGGTCAACTCTTTGGTCACAGCCGGATATGGACAGATTGACAACTTCTCACTAGGAGTCTTGGGAATGGCATTGTTCCTGGAAGAGATGCTTAGAACCCGAGTAGGGACGAAACATGCAATATTACTAGTTGCAGTCTCTTTCGTGACATTGATCACAGGGAACATGTCCTTTCGAGATTTGGGGAGAGTGATGGTCATGGTGGGCGCTACTATGACGGATGACATAGGCATGGGCGTGACCTATCTTGCCCTATTAGCAGCCTTCAAGGTCAGACCAACTTTTGCAGCTGGACTACTCTTAAGAAAGCTNACCTCCAAGGAATTGATGATGACCACCATAGGAATCGTACTCCTCTCTCAGAGCACCATACCAGAGACCATACTTGAACTGACTGACGCGTTGGCTTTGGGGATGATGGTTCTCAAAATAGTAAGAAACATGGAAAAGTATCAACTAGCAGTGACTATCATGGCTATCTTGTGCGTCCCAAATGCAGTGATATTACAAAACGCATGGAAAGTGAGCTGCACAGCACTGGCAGTGGTGTCCGTTTCCCCACTGCTTTTAACATCTTCACAGCAGAAAACGGATTGGATACCACTGGCGTTGACGATCAAAGGCCTTAATCCAACAGCCATTTTCTTAACAACCCTCTCAAGAACTAGCAAGAAAAGGAGCTGGCCACTAAATGAGGCTATTATGGCAGTCGGGATGGTGAGCATTTTAGCCAGTTCTTTCTTAAAGAATGACATTCCCATGACAGGACCACTAGTGGCTGGAGGGCTTCTCACTGTGTGTTACGTGCTCACTGGAAGATCGGCTGATTTGGAACTGGAGAGAGCTGCTGACATAAGATGGGAAGAACAGGCAGAGATATCAGGAAGCAGTCCAATTTTGTCGATAACAATATCGGAAGATGGCAGCATGTCGATAAAAAATGAAGAAGAAGAACAAACACTGACCATACTGATTAGAACAGGACTGCTGGTGATATCAGGACTTTTTCCCGTGTCAATACCAATCACGGCAGCTGCATGGTACCTGTGGGAAGTGAAGAAACAACGAGCCGGAGTATTGTGGGATGTCCCTTCACCTCCACCTGTGGGAAGGGCCGAACTGGAAGATGGAGCCTATAGAATCAAGCAGAAAGGGATTTTGGGATACTCGCAGATAGGAGCCGGAGTCTACAAAGAAGGAACTTTCCACACAATGTGGCATGTCACACGTGGTGCTGTTCTAATGCATAAAGGGAAGAGAATTGAACCATCATGGGCGGACGTCAAGAAGGACCTAATATCGTATGGAGGAGGTTGGAAGCTAGAAGGAGAATGGAAGGAAGGAGAAGAAGTCCAGGTCCTGGCATTAGAGCCTGGAAAGAATCCAAGAGCCGTCCAAACAAAACCCGGTCTTTTTAAAACCAACACTGGGACCATAGGCGCCGTATCTCTGGACTTTTCTCCTGGAACGTCAGGATCTCCAATTGTCGACAGAAAAGGAAAAGTTGTGGGCCTTTATGGCAACGGTGTCGTCACAAGGAGTGGAACATACGTGAGTGCCATAGCCCAGACTGAAAAAAGCATTGAAGACAACCCAGAGATTGAAGATGACATCTTTCGAAAGAAAAGACTGACCATCATGGACCTCCACCCAGGAGCAGGAAAAACAAAGAGATACCTTCCAGCAATAGTCAGAGAAGCCATAAAACGAGGCTTGAGAACACTAATCCTGGCCCCCACTAGAGTTGTGGCGGCTGAAATGGAAGAGGCTCTCAGAGGACTTCCAATAAGATATCAAACCCCAGCTATCAGAGCTGAGCATACTGGACAGGAGATTGTGGATCTAATGTGTCATGCCACATTCACCATGAGGCTACTATCACCAATTAGAGTGCCAAATTACAACCTGATTATCATGGATGAAGCCCATTTCACAGACCCAGCAAGCATAGCGGCTAGAGGATACATCTCAACTCGAGTAGAGATGGGTGAAGCAGCTGGGATTTTCATGACAGCTACCCCTCCTGGAAGCAGAGACCCATTCCCTCAGAGCAACGCACCAATCATGGATGAAGAAAGGGAAATTCCTGAGCGTTCGTGGAACTCTGGACATGAGTGGGTTACGGATTTTAAGGGGAAGACTGTTTGGTTTGTTCCAAGTATAAAAGCAGGAAATGATATAGCAGCTTGCCTGAGAAAGAATGGGAAGAAAGTGATACAACTCAGCAGGAAGACCTTTGATTCTGAATATATCAAGACTAGGACCAATGATTGGGACTTTGTGGTCACGACAGACATTTCAGAAATGGGTGCTAACTTCAAGGCTGAAAGGGTTATAGACCCCAGACGCTGCATGAAACCAGTCATACTAACAGACGGTGAAGAGCGGGTTATCCTGGCAGGACCCATGCCAGTGACCCACTCTAGTGCAGCACAAAGAAGAGGGAGAGTAGGAAGAAATCCAAAAAATGAAAATGACCAGTATATATATATGGGGGAACCTCTGGAAAATGATGAAGACTGCGCACACTGGAAAGAAGCTAAGATGCTTCTAGATAACATCAACACGCCTGAAGGAATCATTCCCAGCATGTTTGAACCAGAGCGTGAGAAGGTCGACGCCATTGATGGTGAATACCGCTTGAGAGGAGAAGCGAGGAAAACATTTGTGGACCTAATGAGAAGAGGAGACCTACCAGTTTGGCTAGCCTACAGAGTGGCAGCTGAAGGTATCAACTACGCAGACAGAAGATGGTGCTTTGATGGAGTCAAGAACAACCAAATCTTGGAAGAAAATGTGGAAGTGGAAATTTGGACAAAAGAAGGAGAAAGGAAGAAATTAAAACCCAGATGGTTAGATGCTAGGGTCTACTCTGACCCACTGGCACTTAAAGAATTCAAGGAATTCGCAGCTGGAAGAAAATCCCTGACCCTGAATCTAATCACCGAGATGGGTAGGCTCCCAACCTTCATGACCCAGAAAGCAAGGAATGCATTGGACAACTTAGCAGTCCTACATACGGCTGAAGCAGGCGGAAGGGCGTACAATCATGCTCTTAGTGAACTGCCGGAGACTCTGGAGACATTGCTTTTACTGACACTTTTGGCCACAGTCACAGGCGGAATCTTCCTGTTCTTGATGAGCGGAAAAGGTATAGGGAAGATGACCCTGGGAATGTGCTGCATAGTCACAGCTAGTATTCTTCTATGGTATGCACAAATACAGCCACATTGGATAGCAGCTTCAATAATACTGGAGTTTTTTCTCATAGTCTTGCTCATTCCAGAACCAGAAAAGCAGAGAACACCCCAAGATAACCAATTAACTTATGTTGTCATAGCCATCCTCACAGTGGTGGCCGCAACCATGGCAAACGAGATGGGTTTCCTGGAAAAAACAAAGAAAGATTTTGGATTGGGAAGCATCACAACCCAGCAACCTGAGAGCAATATCCTGGACATAGATCTACGTCCTGCATCAGCTTGGACTCTATATGCTGTGGCAACAACTTTCATCACACCAATGTTGAGACATAGCATTGAAAATTCCTCAGTGAATGTGTCTCTAACAGCCATTGCCAACCAAGCCACAGTGTTAATGGGTCTTGGGAAAGGATGGCCATTGTCGAAAATGGACATCGGAGTTCCCCTTCTCGCTATCGGATGCTATTCACAAGTCAACCCCATAACCCTCACAGCAGCCCTTCTCTTATTGGTAGCACATTATGCTATCATAGGGCCAGGACTCCAAGCGAAAGCAACCAGAGAGGCTCAGAAAAGAGCAGCAGCGGGCATCATGAAAAACCCAACTGTGGATGGAATAACAGTGATTGACCTAGATCCAATACCATATGATCCAAAGTTTGAAAAGCAGTTGGGACAAGTGATGCTCTTAGTTCTCTGCGTGACTCAAGTATTGATGATGAGGACTACATGGGCCTTATGTGAAGCTCTAACTTTAGCGACCGGGCCCATCTCTACACTGTGGGAAGGAAATCCAGGGAGATTTTGGAATACAACTATTGCAGTGTCAATGGCTAACATTTTTAGAGGGAGTTATCTGGCCGGAGCCGGACTCCTCTTTTCTATCATGAAGAACACGGCCAACACAAGAAGGGGAACTGGCAACACAGGAGAAACGCTTGGAGAGAAATGGAAAAACCGGTTGAATGCATTGGGGAAGAGTGAATTCCAGATCTATAAGAAAAGTGGAATCCAGGAAGTGGATAGAACGTTAGCAAAAGAAGGCATCAAGAGAGGAGAAACGGACCATCACGCTGTGTCGCGAGGCTCGGCGAAACTGAGATGGTTCGTCGAGAGAAACCTTGTCACACCAGAAGGGAAAGTAGTGGACCTTGGCTGCGGCAGAGGGGGCTGGTCATACTATTGTGGGGGACTAAAGAATGTAAAGGAAGTCAAAGGCCTAACAAAAGGAGGACCAGGACACGAAGAACCCATTCCCATGTCAACTTATGGTTGGAATTTGGTGCGTCTGCAAAGTGGAGTCGATGTCTTTTTCACTCCGCCAGAAAAGTGTGACACATTGCTGTGTGACATAGGGGAGTCGTCACCAAACCCCACGGTTGAGGCAGGACGAACACTCAGAGTTCTAAACTTAGTGGAAAACTGGCTGAACAATAATACCCAATTTTGCATAAAGGTTCTTAATCCATATATGCCTTCAGTTATAGAAAAAATGGAAGCGCTACAAAGGAAATACGGAGGAGCTTTGGTGAGGAATCCACTCTCACGAAATTCCACACACGAGATGTACTGGGTATCCAATGCTTCCGGGAACATAGTGTCATCAGTGAACATGATTTCAAGAATGTTAATTAACAGATTCACAATGAGACACAAGAAGGCCACATACGAGCCGGATGTTGATCTCGGAAGTGGAACCCGCAACATCGGAATTGAAAGTGAAGTACCAAATCTAGGCATAATTGGGAAAAGAATAGAAAAAATAAAACAAGAGCATGAAACATCATGGCACTATGATCAAGACCACCCATACAAAACGTGGGCCTACCATGGCAGCTACGAAACAAAACAGACTGGATCAGCATCATCCATGGTGAACGGAGTGGTTAGGCTGCTAACAAAACCTTGGGACGTCATTCCCATGGTGACACAGATGGCAATGACAGACACGACTCCATTTGGACAACAGCGCGTTTTCAAAGAGAAAGTGGACACGAGAACCCAAGAACCAAAAGAAGGAACGAAAAAACTAATGAAAATCACAGCAGAATGGCTCTGGAAAGAACTAGGAAAGAAAAAGACACCTAGGATGTGCACCAGAGAAGAATTCACAAGAAAGGTGAGAAGCAATGCAGCCTTAGGTGCCATATTCACTGATGAGAACAAGTGGAAGTCGGCACGTGAAGCTGTTGAAGACAGTGGATTTTGGGAATTGGTTGACAAGGAAAGGAATCTCCATCTTGAAGGAAAGTGTGAGACATGTGTGTATAACATGATGGGAAAGAGAGAGAAGAAGCTAGGGGAGTTCGGCAAAGCAAAAGGCAGCAGAGCCATATGGTACATGTGGCTTGGAGCACGCTTCTTAGAGTTTGAAGCCCTGGGATTCTTGAATGAAGATCACTGGTTTTCCAGAGAGAACTCCCTGAGTGGAGTAGAGGGA----------------------------------------------------------------------------------------------------------------------------------------------------------------------------------------------------------------------------------------------------------------------------------------------------------------------------------------------------------------------------------------------------------------------------------------------------------------------------------------------------------------------------------------------------------------------------------------------------------------------------------------------------------------------------------------------------------------------------------------------------------------------------------------------------------------------------------------------------------------------------------------------------------------------------------------------------------------------------------------------------------------------------------------------------------------------------------------
>S08_0.4167
ATGAATAACCAACGGAAAAAGGCGAGAAACACGCCTTTCAATATGCTGAAACGCGAGAGAAACCGCGTGTCAACTGTGCAGCAGCTGACAAAGAGATTCTCACTTGGAATGCTACAGGGACGAGGACCACTGAAACTGTTCATGGCCCTGGTGGCATTCCTTCGTTTCCTAACAATCCCGCCAACAGCAGGGATATTAAAAAGATGGGGAACAATCAAAAAATCAAAGGCTATCAATGTCTTGAGAGGGTTCAGGAAAGAGATTGGAAGGATGCTGAACATCTTGAACAGGAGACGCAGAACTGCAGGTATAGTTATTATGATGATCCCAACAGTGATGGCGTTCCATTTAACCACACGCAATGGAGAACCACACATGATCGTCAGTAGACAAGAGAAAGGGAAAAGTCTTCTGTTTAAAACAGAGAACGGTGTGAACATGTGCACCCTCATGGCCATGGATCTTGGTGAACTGTGTGAAGACACAATCACTTACAATTGTCCTCTTCTCAGGCAGAATGAACCAGAAGACATAGACTGTTGGTGCAACTCTACGTCTACATGGGTAACTTATGGGACATGCACCGCTACAGGAGAACACAGAAGGGAAAAAAGATCAGTGGCACTCGTTCCACATGTGGGAATGGGACTGGAGACACGAACTGAAACATGGATGTCATCAGAAGGGGCCTGGAAACATGCACAGAGAATTGAAACTTGGGTCTTGAGACATCCAGGCTTCACCATAATGGCAGCACTCCTGGCATACACCATAGGAACGACATATTTCCAAAGAGTCCTGATTTTCATCTTACTGACAGCTGTTGCTCCTTCAATGACAATGCGTTGTATAGGAATATCAAATAGAGACTTTGTGGAAGGGGTTTCAGGAGGAAGCTGGGTTGACATAGTCCTGGAACATGGAAGCTGTGTGACGACGATGGCAAAAAATAAACCAACATTGGATTTTGAACTGATAAAGACAGAAGCGAAACATCCCGCCACTCTAAGGAAGTATTGCATAGAGGCAAAGCTGACCAACACAACAACAGCATCTCGCTGCCCAACACAAGGAGAACCTAGCCTAAATGAAGAACAGGACAAAAGATTTGTCTGCAAACACTCCATGGTAGATAGAGGATGGGGAAATGGATGCGGATTATTTGGAAAGGGAGGTATCGTGACCTGTGCAATGTTCACATGCAAAAAGAACATGGAAGGGAAAATCGTGCAACCAGAAAACTTGGAGTACACCATTGTGATAACACCTCACTCAGGGGAAGAGAATGCAGTCGGAAATGACACAGGAAAACACGGCAAGGAAATTAAAGTAACACCACAGAGTTCCATCACAGAAGCAGAACTAACAGGCTATGGCACTGTCACGATGGAATGCTCTCCGAGAACAGGACTCGACTTCAATGAGATGGTGTTGCTGCAAATGGAAAACAAAGCTTGGCTGGTGCACAGGCAATGGTTCTTAGACCTGCCATTACCATGGCTGCCCGGAGCAGACACACAAGGATCAAATTGGATACAGAAGGAGACATTGGTCACTTTCAAAAATCCCCATGCAAAGAAACAGGATGTTGTTGTTCTAGGATCCCAAGAAGGGGCTATGCACACAGCACTTACAGGGGCCACGGAAATCCAGATGTCATCAGGAAACTTACTGTTCACAGGACATCTTAAATGTAGGCTGAGAATGGACAAACTACAGCTCAAAGGAATGTCATATTCCATGTGTACAGGAAAGTTCAAAGTTGTGAAGGAAATAGCAGAAACACAACATGGAACAATAGTTATCAGAGTACAATATGAAGGGGACGGTTCTCCGTGCAAGATCCCTTTTGAAATAATGGATTTGGAAAAAAGACATGTCTTAGGTCGCTTGATCACAGTCAACCCAATTGTCACAGAAAAAGACAGCCCAGTCAACATAGAAGCAGAACCTCCATTCGGAGACAGCTACATCATTATAGGAGTAGAACCGGGACAACTGAAGCTCAGCTGGTTTAAGAAAGGAAGCTCTATTGGCCAAATGTTTGAGACAACAATGAGAGGAGCGAAGAGAATGGCCATTTTAGGTGACACAGCTTGGGATTTTGGATCCCTGGGAGGAGTGTTCACATCTATAGGAAAGGCCCTCCACCAAGTCTTTGGAGCAATCTATGGGGCTGCCTTCAGTGGGGTTTCATGGACTATGAAAATCCTCATAGGAGTTGTCATCACATGGATAGGAATGAATTCACGTAGCACTTCACTGTCTGTGTCACTAGTATTAGTGGGAGTCGTGACATTGTACTTGGGAGTTATGGTGCAGGCCGATAGTGGTTGCGTTGTGAGCTGGAAAAACAAAGAACTGAAATGTGGCAGCGGGATTTTTATCACAGACAACGTGCATACATGGACAGAACAATATAAATTCCAACCAGAATCCCCTTCAAAGCTGGCTTCAGCTATCCAGAAGGCTCATGAAGAAGGCATTTGTGGAATCCGCTCAGTAACAAGACTGGAGAATCTGATGTGGAAACAAATAACACCAGAACTGAATCACATTCTAACAGAAAATGAGGTAAAGCTGACTATCATGACAGGAGACATTAAAGGAATCATGCAGGCAGGAAAACGATCCCTGCGGCCTCAACCCACTGAGCTGAAGTACTCTTGGAAAGCATGGGGCAAAGCGAAAATGCTCTCCACAGAGCTTCATAACCACACCTTTCTCATTGATGGCCCCGAAACAGCAGAATGTCCCAACACAAATAGAGCTTGGAACTCACTAGAGGTTGAAGACTATGGCTTTGGAGTATTCACCACTAACATATGGCTGAAATTGAAAGAAAGGCAGGATGTATCTTGTGACTCAAAACTCATGTCAGCAGCCATAAAAGACAACAGAGCCGTCCACGCCGACATGGGTTATTGGATAGAAAGCGCACTCAATGACACATGGAAGATTGAGAAAGCCTCCTTTATTGAAGTCAAAAGCTGCCACTGGCCAAAGTCACACACTCTCTGGAGTAATGGAGTGCTAGAAAGTGAGATGATAATTCCAAAGAATTTTGCAGGACCAGTGTCACAACACAATTACAGACCAGGCTATCATACACAAACGGCAGGACCCTGGCATCTAGGCAGGCTTGAGATGGACTTTGATTTCTGCGAAGGAACTACAGTGGTGGTGACTGAAGACTGTGGAAATAGAGGACCCTCCTTAAGAACAACTACTGCTTCTGGAAAACTCATAACAGAATGGTGCTGCCGATCTTGCACATTACCACCGCTAAGGTACAGAGGTGAGGATGGATGCTGGTATGGAATGGAAATCAGACCATTGAAAGAGAAAGAAGAGAACTTGGTCAACTCTTTGGTCACAGCCGGATATGGACAGATTGACAACTTCTCACTAGGAGTCTTGGGAATGGCATTGTTCCTGGAAGAGATGCTTAGAACCCGAGTAGGGACGAAACATGCAATATTACTAGTTGCAGTCTCTTTCGTGACATTGATCACAGGGAACATGTCCTTTCGAGATTTGGGGAGAGTGATGGTCATGGTGGGCGCTACTATGACGGATGACATAGGCATGGGCGTGACCTATCTTGCCCTATTAGCAGCCTTCAAGGTCAGACCAACTTTTGCAGCTGGACTACTCTTAAGAAAGCTAACCTCCAAGGAATTGATGATGACCACCATAGGAATCGTACTCCTCTCTCAGAGCACCATACCAGAGACCATACTTGAACTGACTGACGCGTTGGCTTTGGGGATGATGGTTCTCAAAATAGTAAGAAACATGGAAAAGTATCAACTAGCAGTGACTATCATGGCTATCTTGTGCGTCCCAAATGCAGTGATATTACAAAACGCATGGAAAGTGAGCTGCACAGCACTGGCAGTGGTGTCCGTTTCCCCACTGCTTTTAACATCTTCACAGCAGAAAACGGATTGGATACCACTGGCGTTGACGATCAAAGGCCTTAATCCAACAGCCATTTTCTTAACAACCCTCTCAAGAACTAGCAAGAAAAGGAGCTGGCCACTAAATGAGGCTATTATGGCAGTCGGGATGGTGAGCATTTTAGCCAGTTCTTTCTTAAAGAATGACATTCCCATGACAGGACCACTAGTGGCTGGAGGGCTTCTCACTGTGTGTTACGTGCTCACTGGAAGATCGGCTGATTTGGAACTGGAGAGAGCTGCTGACATAAGATGGGAAGAACAGGCAGAGATATCAGGAAGCAGTCCAATTTTGTCGATAACAATATCGGAAGATGGCAGCATGTCGATAAAAAATGAAGAAGAAGAACAAACACTGACCATACTGATTAGAACAGGACTGCTGGTGATATCAGGACTTTTTCCCGTGTCAATACCAATCACGGCAGCTGCATGGTACCTGTGGGAAGTGAAAAAACAACGAGCCGGAGTATTGTGGGATGTCCCTTCACCTCCACCTGTGGGAAGGGCCGAACTGGAAGATGGAGCCTATAGAATCAAGCAGAAAGGGATTTTGGGATACTCGCAGATAGGAGCCGGAGTCTACAAAGAAGGAACTTTCCACACAATGTGGCATGTCACACGTGGTGCTGTTCTAATGCATAAAGGGAAGAGAATTGAACCATCATGGGCGGACGTCAAGAAGGACCTAATATCGTATGGAGGAGGTTGGAAGCTAGAAGGAGAATGGAAGGAAGGAGAAGAAGTCCAGGTCCTGGCATTAGAGCCTGGAAAGAATCCAAGAGCCGTCCAAACAAAACCCGGTCTTTTTAAAACCAACACTGGGACCATAGGCGCCGTATCTCTGGACTTTTCTCCTGGAACGTCAGGATCTCCAATTGTCGACAGAAAAGGAAAAGTTGTGGGCCTTTATGGCAACGGTGTCGTCACAAGGAGTGGAACATACGTGAGTGCCATAGCCCAGACTGAAAAAAGCATTGAAGACAACCCAGAGATTGAAGATGACATCTTTCGAAAGAAAAGACTGACCATCATGGACCTCCACCCAGGAGCAGGAAAAACAAAGAGATACCTTCCAGCAATAGTCAGAGAAGCCATAAAACGAGGCTTGAGAACACTAATCCTGGCCCCCACTAGAGTTGTGGCGGCTGAAATGGAAGAGGCTCTCAGAGGACTTCCAATAAGATATCAAACCCCAGCTATCAGAGCTGAGCATACTGGACGGGAGATTGTGGATCTAATGTGTCATGCCACATTCACCATGAGGCTACTATCACCAATTAGAGTGCCAAATTACAACCTGATTATCATGGATGAAGCCCATTTCACAGACCCAGCAAGCATAGCGGCTAGAGGATACATCTCAACTCGAGTAGAGATGGGTGAAGCAGCTGGGATTTTCATGACAGCTACCCCTCCTGGAAGCAGAGACCCATTCCCTCAGAGCAACGCACCAATCATGGATGAAGAAAGGGAAATTCCTGAGCGTTCGTGGAACTCTGGACATGAGTGGGTTACGGATTTTAAGGGGAAGACTGTTTGGTTTGTTCCAAGTATAAAAGCAGGAAATGATATAGCAGCTTGCCTGAGAAAGAATGGGAAGAAAGTGATACAACTCAGCAGGAAGACCTTTGATTCTGAATATATCAAGACTAGGACCAATGATTGGGACTTTGTGGTCACGACAGACATTTCAGAAATGGGTGCTAACTTCAAGGCTGAAAGGGTTATAGACCCCAGACGCTGCATGAAACCAGTCATACTAACAGACGGTGAAGAGCGGGTTATCCTGGCAGGACCCATGCCAGTGACCCACTCTAGTGCAGCACAAAGAAGAGGGAGAGTAGGAAGAAATCCAAAAAATGAAAATGACCAGTATATATATATGGGGGAACCTCTGGAAAATGATGAAGACTGCGCACACTGGAAAGAAGCTAAGATGCTTCTAGATAACATCAACACGCCTGAAGGAATCATTCCCAGCATGTTTGAACCAGAGCGTGAGAAGGTCGACGCCATTGATGGTGAATACCGCTTGAGAGGAGAAGCGAGGAAAACATTTGTGGACCTAATGAGAAGAGGAGACCTACCAGTTTGGCTAGCCTACAGAGTGGCAGCTGAAGGTATCAACTACGCAGACAGAAGATGGTGCTTTGATGGAGTCAAGAACAACCAAATCTTGGAAGAAAATGTGGAAGTGGAAATTTGGACAAAAGAAGGAGAAAGGAAGAAATTAAAACCCAGATGGTTAGATGCTAGGGTCTACTCTGACCCACTGGCACTTAAAGAATTCAAGGAATTCGCAGCTGGAAGAAAATCCCTGACCCTGAATCTAATCACCGAGATGGGTAGGCTCCCAACCTTCATGACCCAGAAAGCAAGGAATGCATTGGACAACTTAGCAGTCCTACATACGGCTGAAGCAGGCGGAAGGGCGTACAATCATGCTCTTAGTGAACTGCCGGAGACTCTGGAGACATTGCTTTTACTGACACTTTTGGCCACAGTCACAGGCGGAATCTTCCTGTTCTTGATGAGCGGAAAAGGTATAGGGAAGATGACCCTGGGAATGTGCTGCATAGTCACAGCTAGTATTCTTCTATGGTATGCACAAATACAGCCACATTGGATAGCAGCTTCAATAATACTGGAGTTTTTTCTCATAGTCTTGCTCATTCCAGAACCAGAAAAGCAGAGAACACCCCAAGATAACCAATTAACTTATGTTGTCATAGCCATCCTCACAGTGGTGGCCGCAACCATGGCAAACGAGATGGGTTTCCTGGAAAAAACAAAGAAAGATTTTGGATTGGGAAGCATCACAACCCAGCAACCTGAGAGCAATATCCTGGACATAGATCTACGTCCTGCATCAGCTTGGACTCTATATGCTGTGGCAACAACTTTCATCACACCAATGTTGAGACATAGCATTGAAAATTCCTCAGTGAATGTGTCTCTAACAGCCATTGCCAACCAAGCCACAGTGTTAATGGGTCTTGGGAAAGGATGGCCATTGTCGAAAATGGACATCGGAGTTCCCCTTCTCGCTATCGGATGCTATTCACAAGTCAACCCCATAACCCTCACAGCAGCCCTTCTCTTATTGGTAGCACATTATGCTATCATAGGGCCAGGACTCCAAGCGAAAGCAACCAGAGAGGCTCAGAAAAGAGCAGCAGCGGGCATCATGAAAAACCCAACTGTGGATGGAATAACAGTGATTGACCTAGATCCAATACCATATGATCCAAAGTTTGAAAAGCAGTTGGGACAAGTGATGCTCTTAGTTCTCTGCGTGACTCAAGTATTGATGATGAGGACTACATGGGCCTTATGTGAAGCTCTAACTTTAGCGACCGGGCCCATCTCTACACTGTGGGAAGGAAATCCAGGGAGATTTTGGAATACAACTATTGCAGTGTCAATGGCTAACATTTTTAGAGGGAGTTATCTGGCCGGAGCCGGACTCCTCTTTTCTATCATGAAGAACACGGCCAACACAAGAAGGGGAACTGGCAACACAGGAGAAACGCTTGGAGAGAAATGGAAAAACCGGTTGAATGCATTGGGGAAGAGTGAATTCCAGATCTATAAGAAAAGTGGAATCCAGGAAGTGGATAGAACGTTAGCAAAAGAAGGCATCAAGAGAGGAGAAACGGACCATCACGCTGTGTCGCGAGGCTCGGCGAAACTGAGATGGTTCGTCGAGAGAAACCTTGTCACACCAGAAGGGAAAGTAGTGGACCTTGGCTGCGGCAGAGGGGGCTGGTCATACTATTGTGGGGGACTAAAGAATGTAAAGGAAGTCAAAGGCCTAACAAAAGGAGGACCAGGACACGAAGAACCCATTCCCATGTCAACTTATGGTTGGAATTTGGTGCGTCTGCAAAGTGGAGTCGATGTCTTTTTCACTCCGCCAGAAAAGTGTGACACATTGCTGTGTGACATAGGGGAGTCGTCACCAAACCCCACGGTTGAGGCAGGACGAACACTCAGAGTTCTAAACTTAGTGGAAAACTGGCTGAACAATAATACCCAATTTTGCATAAAGGTTCTTAATCCATATATGCCTTCAGTTATAGAAAAAATGGAAGCGCTACAAAGGAAATACGGAGGAGCTTTGGTGAGGAATCCACTCTCACGAAATTCCACACACGAGATGTACTGGGTATCCAATGCTTCCGGGAACATAGTGTCATCAGTGAACATGATTTCAAGAATGTTAATTAACAGATTCACAATGAGACACAAGAAGGCCACATACGAGCCGGATGTTGATCTCGGAAGTGGAACCCGCAACATCGGAATTGAAAGTGAAGTACCAAATCTAGGCATAATTGGGAAAAGAATAGAAAAAATAAAACAAGAGCATGAAACATCATGGCACTATGATCAAGACCACCCATACAAAACGTGGGCCTACCATGGCAGCTACGAAACAAAACAGACTGGATCAGCATCATCCATGGTGAACGGAGTGGTTAGGCTGCTAACAAAACCTTGGGACGTCATTCCCATGGTGACACAGATGGCAATGACAGACACGACTCCATTTGGACAACAGCGCGTTTTCAAAGAGAAAGTGGACACGAGAACCCAAGAACCAAAAGAAGGAACGAAAAAACTAATGAAAATCACAGCAGAATGGCTCTGGAAAGAACTAGGAAAGAAAAAGACACCTAGGATGTGCACCAGAGAAGAATTCACAAGAAAGGTGAGAAGCAATGCAGCCTTAGGTGCCATATTCACTGATGAGAACAAGTGGAAGTCGGCACGTGAAGCTGTTGAAGACAGTGGATTTTGGGAATTGGTTGACAAGGAAAGGAATCTCCATCTTGAAGGAAAGTGTGAGACATGTGTGTATAACATGATGGGAAAGAGAGAGAAGAAGCTAGGGGAGTTCGGCAAAGCAAAAGGCAGCAGAGCCATATGGTACATGTGGCTTGGAGCACGCTTCTTAGAGTTTGAAGCCCTGGGATTCTTGAATGAAGATCACTGGTTTTCCAGAGAGAACTCCCTGAGTGGAGTAGAGGGA----------------------------------------------------------------------------------------------------------------------------------------------------------------------------------------------------------------------------------------------------------------------------------------------------------------------------------------------------------------------------------------------------------------------------------------------------------------------------------------------------------------------------------------------------------------------------------------------------------------------------------------------------------------------------------------------------------------------------------------------------------------------------------------------------------------------------------------------------------------------------------------------------------------------------------------------------------------------------------------------------------------------------------------------------------------------------------------
>S08_0.4531
ATGAATAACCAACGGAAAAAGGCGAGAAACACGCCTTTCAATATGCTGAAACGCGAGAGAAACCGCGTGTCAACTGTGCAGCAGCTGACAAAGAGATTCTCACTTGGAATGCTACAGGGACGAGGACCACTGAAACTGTTCATGGCCCTGGTGGCATTCCTTCGTTTCCTAACAATCCCGCCAACAGCAGGGATATTAAAAAGATGGGGAACAATCAAAAAATCAAAGGCTATCAATGTCTTGAGAGGGTTCAGGAAAGAGATTGGAAGGATGCTGAACATCTTGAACAGGAGACGCAGAACTGCAGGTATAGTTATTATGATGATCCCAACAGTGATGGCGTTCCATTTAACCACACGCAATGGAGAACCACACATGATCGTCAGTAGACAAGAGAAAGGGAAAAGTCTTCTGTTTAAAACAGAGAACGGTGTGAACATGTGCACCCTCATGGCCATGGATCTTGGTGAACTGTGTGAAGACACAATCACTTACAATTGTCCTCTTCTCAGGCAGAATGAACCAGAAGACATAGACTGTTGGTGCAACTCTACGTCTACATGGGTAACTTATGGGACATGCACCGCTACAGGAGAACACAGAAGGGAAAAAAGATCAGTGGCACTCGTTCCACATGTGGGAATGGGACTGGAGACACGAACTGAAACATGGATGTCATCAGAAGGGGCCTGGAAACATGCACAGAGAATTGAAACTTGGGTCTTGAGACATCCAGGCTTCACCATAATGGCAGCACTCCTGGCATACACCATAGGAACGACATATTTCCAAAGAGTCCTGATTTTCATCTTACTGACAGCTGTTGCTCCTTCAATGACAATGCGTTGTATAGGAATATCAAATAGAGACTTTGTGGAAGGGGTTTCAGGAGGAAGCTGGGTTGACATAGTCCTGGAACATGGAAGCTGTGTGACGACGATGGCAAAAAATAAACCAACATTGGATTTTGAACTGATAAAGACAGAAGCGAAACATCCCGCCACTCTAAGGAAGTATTGCATAGAGGCAAAGCTGACCAACACAACAACAGCATCTCGCTGCCCAACACAAGGAGAACCTAGCCTAAATGAAGAACAGGACAAAAGATTTGTCTGCAAACACTCCATGGTAGATAGAGGATGGGGAAATGGATGCGGATTATTTGGAAAGGGAGGTATCGTGACCTGTGCAATGTTCACATGCAAAAAGAACATGGAAGGGAAAATCGTGCAACCAGAAAACTTGGAGTACACCATTGTGATAACACCTCACTCAGGGGAAGAGAATGCAGTCGGAAATGACACAGGAAAACACGGCAAGGAAATTAAAGTAACACCACAGAGTTCCATCACAGAAGCAGAACTAACAGGCTATGGCACTGTCACGATGGAATGCTCTCCGAGAACGGGACTCGACTTCAATGAGATGGTGTTGCTGCAAATGGAAAACAAAGCTTGGCTGGTGCACAGGCAATGGTTCTTAGACCTGCCATTACCATGGCTGCCCGGAGCAGACACACAAGGATCAAATTGGATACAGAAGGAGACATTGGTCACTTTCAAAAATCCCCATGCAAAGAAACAGGATGTTGTTGTTCTAGGATCCCAAGAAGGGGCTATGCACACAGCACTTACAGGGGCCACGGAAATCCAGATGTCATCAGGAAACTTACTGTTCACAGGACATCTTAAATGTAGGCTGAGAATGGACAAACTACAGCTCAAAGGAATGTCATATTCCATGTGTACAGGAAAGTTCAAAGTTGTGAAGGAAATAGCAGAAACACAACATGGAACAATAGTTATCAGAGTACAATATGAAGGGGACGGTTCTCCGTGCAAGATCCCTTTTGAAATAATGGATTTGGAAAAAAGACATGTCTTAGGTCGCTTGATCACAGTCAACCCAATTGTCACAGAAAAAGACAGCCCAGTCAACATAGAAGCAGAACCTCCATTCGGAGACAGCTACATCATTATAGGAGTAGAACCGGGACAACTGAAGCTCAGCTGGTTTAAGAAAGGAAGCTCTATTGGCCAAATGTTTGAGACAACAATGAGAGGAGCGAAGAGAATGGCCATTTTAGGTGACACAGCTTGGGATTTTGGATCCCTGGGAGGAGTGTTCACATCTATAGGAAAGGCCCTCCACCAAGTCTTTGGAGCAATCTATGGGGCTGCCTTCAGTGGGGTTTCATGGACTATGAAAATCCTCATAGGAGTTGTCATCACATGGATAGGAATGAATTCACGTAGCACTTCACTGTCTGTGTCACTAGTATTAGTGGGAGTCGTGACATTGTACTTGGGAGTTATGGTGCAGGCCGATAGTGGTTGCGTTGTGAGCTGGAAAAACAAAGAACTGAAATGTGGCAGCGGGATTTTTATCACAGACAACGTGCATACATGGACAGAACAATATAAATTCCAACCAGAATCCCCTTCAAAGCTGGCTTCAGCTATCCAGAAGGCTCATGAAGAAGGCATTTGTGGAATCCGCTCAGTAACAAGACTGGAGAATCTGATGTGGAAACAAATAACACCAGAACTGAATCACATTCTAACAGAAAATGAGGTAAAGCTGACTATCATGACAGGAGACATTAAAGGAATCATGCAGGCAGGAAAACGATCCCTGCGGCCTCAACCCACTGAGCTGAAGTACTCTTGGAAAGCATGGGGCAAAGCGAAAATGCTCTCCACAGAGCTTCATAACCACACCTTTCTCATTGATGGCCCTGAAACAGCAGAATGTCCCAACACAAATAGAGCTTGGAACTCACTAGAGGTTGAAGACTATGGCTTTGGAGTATTCACCACTAACATATGGCTGAAATTGAAAGAAAGGCAGGATGTATCTTGTGACTCAAAACTCATGTCAGCAGCCATAAAAGACAACAGAGCCGTCCACGCCGACATGGGTTATTGGATAGAAAGCGCACTCAATGACACATGGAAGATTGAGAAAGCCTCCTTTATTGAAGTCAAAAGCTGCCACTGGCCAAAGTCACACACTCTCTGGAGTAATGGAGTGCTAGAAAGTGAGATGATAATTCCAAAGAATTTTGCAGGACCAGTGTCACAACACAATTACAGACCAGGCTATCATACACAAACGGCAGGACCCTGGCATCTAGGCAGGCTTGAGATGGACTTTGATTTCTGCGAAGGAACTACAGTGGTGGTGACTGAAGACTGTGGAAATAGAGGACCCTCCTTAAGAACAACTACTGCTTCTGGAAAACTCATAACAGAATGGTGCTGCCGATCTTGCACATTACCACCGCTAAGGTACAGAGGTGAGGATGGATGCTGGTATGGAATGGAAATCAGACCATTGAAAGAGAAAGAAGAGAACTTGGTCAACTCTTTGGTCACAGCCGGATATGGACAGATTGACAACTTCTCACTAGGAGTCTTGGGAATGGCATTGTTCCTGGAAGAGATGCTTAGAACCCGAGTAGGGACGAAACATGCAATATTACTAGTTGCAGTCTCTTTCGTGACATTGATCACAGGGAACATGTCCTTTCGAGATTTGGGGAGAGTGATGGTCATGGTGGGCGCTACTATGACGGATGACATAGGCATGGGCGTGACCTATCTTGCCCTATTAGCAGCCTTCAAGGTCAGACCAACTTTTGCAGCTGGACTACTCTTAAGAAAGCTGACCTCCAAGGAATTGATGATGACCACCATAGGAATCGTACTCCTCTCTCAGAGCACCATACCAGAGACCATACTTGAACTGACTGACGCGTTGGCTTTGGGGATGATGGTTCTCAAAATAGTAAGAAACATGGAAAAGTATCAACTAGCAGTGACTATCATGGCTATCTTGTGCGTCCCAAATGCAGTGATATTACAAAACGCATGGAAAGTGAGCTGCACAGCACTGGCAGTGGTGTCCGTTTCCCCACTGCTTTTAACATCTTCACAGCAGAAAACGGATTGGATACCACTGGCGTTGACGATCAAAGGCCTTAATCCAACAGCCATTTTCTTAACAACCCTCTCAAGAACTAGCAAGAAAAGGAGCTGGCCACTAAATGAGGCTATTATGGCAGTCGGGATGGTGAGCATTTTAGCCAGTTCTTTCTTAAAGAATGACATTCCCATGACAGGACCACTAGTGGCTGGAGGGCTTCTCACTGTGTGTTACGTGCTCACTGGAAGATCGGCTGATTTGGAACTGGAGAGAGCTGCTGACATAAGATGGGAAGAACAGGCAGAGATATCAGGAAGCAGTCCAATTTTGTCGATAACAATATCGGAAGATGGCAGCATGTCGATAAAAAATGAAGAAGAAGAACAAACACTGACCATACTGATTAGAACAGGACTGCTGGTGATATCAGGACTTTTTCCCGTGTCAATACCAATCACGGCAGCTGCATGGTACCTGTGGGAAGTGAAGAAACAACGAGCCGGAGTATTGTGGGATGTCCCTTCACCTCCACCTGTGGGAAGGGCCGAACTGGAAGATGGAGCCTATAGAATCAAGCAGAAAGGGATTTTGGGATACTCGCAGATAGGAGCCGGAGTCTACAAAGAAGGAACTTTCCACACAATGTGGCATGTCACACGTGGTGCTGTTCTAATGCATAAAGGGAAGAGAATTGAACCATCATGGGCGGACGTCAAGAAGGACCTAATATCGTATGGAGGAGGTTGGAAGCTAGAAGGAGAATGGAAGGAAGGAGAAGAAGTCCAGGTCCTGGCATTAGAGCCTGGAAAGAATCCAAGAGCCGTCCAAACAAAACCCGGTCTTTTTAAAACCAACACTGGGACCATAGGCGCCGTATCTCTGGACTTTTCTCCTGGAACGTCAGGATCTCCAATTGTCGACAGAAAAGGAAAAGTTGTGGGCCTTTATGGCAACGGTGTCGTCACAAGGAGTGGAACATACGTGAGTGCCATAGCCCAGACTGAAAAAAGCATTGAAGACAACCCAGAGATTGAAGATGACATCTTTCGAAAGAAAAGACTGACCATCATGGACCTCCACCCAGGAGCAGGAAAAACAAAGAGATACCTTCCAGCAATAGTCAGAGAAGCCATAAAACGAGGCTTGAGAACACTAATCCTGGCCCCCACTAGAGTTGTGGCGGCTGAAATGGAAGAGGCTCTCAGAGGACTTCCAATAAGATATCAAACCCCAGCTATCAGAGCTGAGCATACTGGACGGGAGATTGTGGATCTAATGTGTCATGCCACATTCACCATGAGGCTACTATCACCAATTAGAGTGCCAAATTACAACCTGATTATCATGGATGAAGCCCATTTCACAGACCCAGCAAGCATAGCGGCTAGAGGATACATCTCAACTCGAGTAGAGATGGGTGAAGCAGCTGGGATTTTCATGACAGCTACCCCTCCTGGAAGCAGAGACCCATTCCCTCAGAGCAACGCACCAATCATGGATGAAGAAAGGGAAATTCCTGAGCGTTCGTGGAACTCTGGACATGAGTGGGTTACGGATTTTAAGGGGAAGACTGTTTGGTTTGTTCCAAGTATAAAAGCAGGAAATGATATAGCAGCTTGCCTGAGAAAGAATGGGAAGAAAGTGATACAACTCAGCAGGAAGACCTTTGATTCTGAATATATCAAGACTAGGACCAATGATTGGGACTTTGTGGTCACGACAGACATTTCAGAAATGGGTGCTAACTTCAAGGCTGAAAGGGTTATAGACCCCAGACGCTGCATGAAACCAGTCATACTAACAGACGGTGAAGAGCGGGTTATCCTGGCAGGACCCATGCCAGTGACCCACTCTAGTGCAGCACAAAGAAGAGGGAGAGTAGGAAGAAATCCAAAAAATGAAAATGACCAGTATATATATATGGGGGAACCTCTGGAAAATGATGAAGACTGCGCACACTGGAAAGAAGCTAAGATGCTTCTAGATAACATCAACACGCCTGAAGGAATCATTCCCAGCATGTTTGAACCAGAGCGTGAGAAGGTCGACGCCATTGATGGTGAATACCGCTTGAGAGGAGAAGCGAGGAAAACATTTGTGGACCTAATGAGAAGAGGAGACCTACCAGTTTGGCTAGCCTACAGAGTGGCAGCTGAAGGTATCAACTACGCAGACAGAAGATGGTGCTTTGATGGAGTCAAGAACAACCAAATCTTGGAAGAAAATGTGGAAGTGGAAATTTGGACAAAAGAAGGAGAAAGGAAGAAATTAAAACCCAGATGGTTAGATGCTAGGGTCTACTCTGACCCACTGGCACTTAAAGAATTCAAGGAATTCGCAGCTGGAAGAAAATCCCTGACCCTGAATCTAATCACCGAGATGGGTAGGCTCCCAACCTTCATGACCCAGAAAGCAAGGAATGCATTGGACAACTTAGCAGTCCTACATACGGCTGAAGCAGGCGGAAGGGCGTACAATCATGCTCTTAGTGAACTGCCGGAGACTCTGGAGACATTGCTTTTACTGACACTTTTGGCCACAGTCACAGGCGGAATCTTCCTGTTCTTGATGAGCGGAAAAGGTATAGGGAAGATGACCCTGGGAATGTGCTGCATAGTCACAGCTAGTATTCTTCTATGGTATGCACAAATACAGCCACATTGGATAGCAGCTTCAATAATACTGGAGTTTTTTCTCATAGTCTTGCTCATTCCAGAACCAGAAAAGCAGAGAACACCCCAAGATAACCAATTAACTTATGTTGTCATAGCCATCCTCACAGTGGTGGCCGCAACCATGGCAAACGAGATGGGTTTCCTGGAAAAAACAAAGAAAGATTTTGGATTGGGAAGCATCACAACCCAGCAACCTGAGAGCAATATCCTGGACATAGATCTACGTCCTGCATCAGCTTGGACTCTATATGCTGTGGCAACAACTTTCATCACACCAATGTTGAGACATAGCATTGAAAATTCCTCAGTGAATGTGTCTCTAACAGCCATTGCCAACCAAGCCACAGTGTTAATGGGTCTTGGGAAAGGATGGCCATTGTCGAAAATGGACATCGGAGTTCCCCTTCTCGCTATCGGATGCTATTCACAAGTCAACCCCATAACCCTCACAGCAGCCCTTCTCTTATTGGTAGCACATTATGCTATCATAGGGCCAGGACTCCAAGCGAAAGCAACCAGAGAGGCTCAGAAAAGAGCAGCAGCGGGCATCATGAAAAACCCAACTGTGGATGGAATAACAGTGATTGACCTAGATCCAATACCATATGATCCAAAGTTTGAAAAGCAGTTGGGACAAGTGATGCTCTTAGTTCTCTGCGTGACTCAAGTATTGATGATGAGGACTACATGGGCCTTATGTGAAGCTCTAACTTTAGCGACCGGGCCCATCTCTACACTGTGGGAAGGAAATCCAGGGAGATTTTGGAATACAACTATTGCAGTGTCAATGGCTAACATTTTTAGAGGGAGTTATCTGGCCGGAGCCGGACTCCTCTTTTCTATCATGAAGAACACGGCCAACACAAGAAGGGGAACTGGCAACACAGGAGAAACGCTTGGAGAGAAATGGAAAAACCGGTTGAATGCATTGGGGAAGAGTGAATTCCAGATCTATAAGAAAAGTGGAATCCAGGAAGTGGATAGAACGTTAGCAAAAGAAGGCATCAAGAGAGGAGAAACGGACCATCACGCTGTGTCGCGAGGCTCGGCGAAACTGAGATGGTTCGTCGAGAGAAACCTTGTCACACCAGAAGGGAAAGTAGTGGACCTTGGCTGCGGCAGAGGGGGCTGGTCATACTATTGTGGGGGACTAAAGAATGTAAAGGAAGTCAAAGGCCTAACAAAAGGAGGACCAGGACACGAAGAACCCATTCCCATGTCAACTTATGGTTGGAATTTGGTGCGTCTGCAAAGTGGAGTCGATGTCTTTTTCACTCCGCCAGAAAAGTGTGACACATTGCTGTGTGACATAGGGGAGTCGTCACCAAACCCCACGGTTGAGGCAGGACGAACACTCAGAGTTCTAAACTTAGTGGAAAACTGGCTGAACAATAATACCCAATTTTGCATAAAGGTTCTTAATCCATATATGCCTTCAGTTATAGAAAAAATGGAAGCGCTACAAAGGAAATACGGAGGAGCTTTGGTGAGGAATCCACTCTCACGAAATTCCACACACGAGATGTACTGGGTATCCAATGCTTCCGGGAACATAGTGTCATCAGTGAACATGATTTCAAGAATGTTAATTAACAGATTCACAATGAGACACAAGAAGGCCACATACGAGCCGGATGTTGATCTCGGAAGTGGAACCCGCAACATCGGAATTGAAAGTGAAGTACCAAATCTAGGCATAATTGGGAAAAGAATAGAAAAAATAAAACAAGAGCATGAAACATCATGGCACTATGATCAAGACCACCCATACAAAACGTGGGCCTACCATGGCAGCTACGAAACAAAACAGACTGGATCAGCATCATCCATGGTGAACGGAGTGGTTAGGCTGCTAACAAAACCTTGGGACGTCATTCCCATGGTGACACAGATGGCAATGACAGACACGACTCCATTTGGACAACAGCGCGTTTTCAAAGAGAAAGTGGACACGAGAACCCAAGAACCAAAAGAAGGAACGAAAAAACTAATGAAAATCACAGCAGAATGGCTCTGGAAAGAACTAGGAAAGAAAAAGACACCTAGGATGTGCACCAGAGAAGAATTCACAAGAAAGGTGAGAAGCAATGCAGCCTTAGGTGCCATATTCACTGATGAGAACAAGTGGAAGTCGGCACGTGAAGCTGTTGAAGACAGTGGATTTTGGGAATTGGTTGACAAGGAAAGGAATCTCCATCTTGAAGGAAAGTGTGAGACATGTGTGTATAACATGATGGGAAAGAGAGAGAAGAAGCTAGGGGAGTTCGGCAAAGCAAAAGGCAGCAGAGCCATATGGTACATGTGGCTTGGAGCACGCTTCTTAGAGTTTGAAGCCCTGGGATTCTTGAATGAAGATCACTGGTTTTCCAGAGAGAACTCCCTGAGTGGAGTAGAGGGA----------------------------------------------------------------------------------------------------------------------------------------------------------------------------------------------------------------------------------------------------------------------------------------------------------------------------------------------------------------------------------------------------------------------------------------------------------------------------------------------------------------------------------------------------------------------------------------------------------------------------------------------------------------------------------------------------------------------------------------------------------------------------------------------------------------------------------------------------------------------------------------------------------------------------------------------------------------------------------------------------------------------------------------------------------------------------------------
>S08_0.1016
ATGAATAACCAACGGAAAAAGGCGAGAAACACGCCTTTCAATATGCTGAAACGCGAGAGAAACCGCGTGTCAACTGTGCAGCAGCTGACAAAGAGATTCTCACTTGGAATGCTACAGGGACGAGGACCACTGAAACTGTTCATGGCCCTGGTGGCATTCCTTCGTTTCCTAACAATCCCGCCAACAGCAGGGATATTAAAAAGATGGGGAACAATCAAAAAATCAAAGGCTATCAATGTCTTGAGAGGGTTCAGGAAAGAGATTGGAAGGATGCTGAACATCTTGAACAGGAGACGCAGAACTGCAGGTATAGTTATTATGATGATCCCAACAGTGATGGCGTTCCATTTAACCACACGCAATGGAGAACCACACATGATCGTCAGTAGACAAGAGAAAGGGAAAAGTCTTCTGTTTAAAACAGAGAACGGTGTGAACATGTGCACCCTCATGGCCATGGATCTTGGTGAACTGTGTGAAGACACAATCACTTACAATTGTCCTCTTCTCAGGCAGAATGAACCAGAAGACATAGACTGTTGGTGCAACTCTACGTCTACATGGGTAACTTATGGGACATGCACCGCTACAGGAGAACACAGAAGGGAAAAAAGATCAGTGGCACTCGTTCCACATGTGGGAATGGGACTGGAGACACGAACTGAAACATGGATGTCATCAGAAGGGGCCTGGAAACATGCACAGAGAATTGAAACTTGGGTCTTGAGACATCCAGGCTTCACCATAATGGCAGCACTCCTGGCATACACCATAGGAACGACATATTTCCAAAGAGTCCTGATTTTCATCTTACTGACAGCTGTTGCTCCTTCAATGACAATGCGTTGTATAGGAATATCAAATAGAGACTTTGTGGAAGGGGTTTCAGGAGGAAGCTGGGTTGACATAGTCCTGGAACATGGAAGCTGTGTGACGACGATGGCAAAAAATAAACCAACATTGGATTTTGAACTGATAAAGACAGAAGCGAAACATCCCGCCACTCTAAGGAAGTATTGCATAGAGGCAAAGCTGACCAACACAACAACAGCATCTCGCTGCCCAACACAAGGAGAACCTAGCCTAAATGAAGAACAGGACAAAAGATTTGTCTGCAAACACTCCATGGTAGATAGAGGATGGGGAAATGGATGCGGATTATTTGGAAAGGGAGGTATCGTGACCTGTGCAATGTTCACATGCAAAAAGAACATGGAAGGGAAAATCGTGCAACCAGAAAACTTGGAGTACACCATTGTGATAACACCTCACTCAGGGGAAGAGAATGCAGTCGGAAATGACACAGGAAAACACGGCAAGGAAATTAAAGTAACACCACAGAGTTCCATCACAGAAGCAGAACTAACAGGCTATGGCACTGTCACGATGGAATGCTCTCCGAGAACGGGACTCGACTTCAATGAGATGGTGTTGCTGCAAATGGAAAACAAAGCTTGGCTGGTGCACAGGCAATGGTTCTTAGACCTGCCATTACCATGGCTGCCCGGAGCAGACACACAAGGATCAAATTGGATACAGAAGGAGACATTGGTCACTTTCAAAAATCCCCATGCAAAGAAACAGGATGTTGTTGTTCTAGGATCCCAAGAAGGGGCTATGCACACAGCACTTACAGGGGCCACGGAAATCCAGATGTCATCAGGAAACTTACTGTTCACAGGACATCTTAAATGTAGGCTGAGAATGGACAAACTACAGCTCAAAGGAATGTCATATTCCATGTGTACAGGAAAGTTCAAAGTTGTGAAGGAAATAGCAGAAACACAACATGGAACAATAGTTATCAGAGTACAATATGAAGGGGACGGTTCTCCGTGCAAGATCCCTTTTGAAATAATGGATTTGGAAAAAAGACATGTCTTAGGTCGCTTGATCACAGTCAACCCAATTGTCACAGAAAAAGACAGCCCAGTCAACATAGAAGCAGAACCTCCATTCGGAGACAGCTACATCATTATAGGAGTAGAACCGGGACAACTGAAGCTCAGCTGGTTTAAGAAAGGAAGCTCTATTGGCCAAATGTTTGAGACAACAATGAGAGGAGCGAAGAGAATGGCCATTTTAGGTGACACAGCTTGGGATTTTGGATCCCTGGGAGGAGTGTTCACATCTATAGGAAAGGCCCTCCACCAAGTCTTTGGAGCAATCTATGGGGCTGCCTTCAGTGGGGTTTCATGGACTATGAAAATCCTCATAGGAGTTGTCATCACATGGATAGGAATGAATTCACGTAGCACTTCACTGTCTGTGTCACTAGTATTAGTGGGAGTCGTGACATTGTACTTGGGAGTTATGGTGCAGGCCGATAGTGGTTGCGTTGTGAGCTGGAAAAACAAAGAACTGAAATGTGGCAGCGGGATTTTTATCACAGACAACGTGCATACATGGACAGAACAATATAAATTCCAACCAGAATCCCCTTCAAAGCTGGCTTCAGCTATCCAGAAGGCTCATGAAGAAGGCATTTGTGGAATCCGCTCAGTAACAAGACTGGAGAATCTGATGTGGAAACAAATAACACCAGAACTGAATCACATTCTAACAGAAAATGAGGTAAAGCTGACTATCATGACAGGAGACATTAAAGGAATCATGCAGGCAGGAAAACGATCCCTGCGGCCTCAACCCACTGAGCTGAAGTACTCTTGGAAAGCATGGGGCAAAGCGAAAATGCTCTCCACAGAGCTTCATAACCACACCTTTCTCATTGATGGCCCTGAAACAGCAGAATGTCCCAACACAAATAGAGCTTGGAACTCACTAGAGGTTGAAGACTATGGCTTTGGAGTATTCACCACTAACATATGGCTGAAATTGAAAGAAAGGCAGGATGTATCTTGTGACTCAAAACTCATGTCAGCAGCCATAAAAGACAACAGAGCCGTCCACGCCGACATGGGTTATTGGATAGAAAGCGCACTCAATGACACATGGAAGATTGAGAAAGCCTCCTTTATTGAAGTCAAAAGCTGCCACTGGCCAAAGTCACACACTCTCTGGAGTAATGGAGTGCTAGAAAGTGAGATGATAATTCCAAAGAATTTTGCAGGACCAGTGTCACAACACAATTACAGACCAGGCTATCATACACAAACGGCAGGACCCTGGCATCTAGGCAGGCTTGAGATGGACTTTGATTTCTGCGAAGGAACTACAGTGGTGGTGACTGAAGACTGTGGAAATAGAGGACCCTCCTTAAGAACAACTACTGCTTCTGGAAAACTCATAACAGAATGGTGCTGCCGATCTTGCACATTACCACCGCTAAGGTACAGAGGTGAGGATGGATGCTGGTATGGAATGGAAATCAGACCATTGAAAGAGAAAGAAGAGAACTTGGTCAACTCTTTGGTCACAGCCGGATATGGACAGATTGACAACTTCTCACTAGGAGTCTTGGGAATGGCATTGTTCCTGGAAGAGATGCTTAGAACCCGAGTAGGGACGAAACATGCAATATTACTAGTTGCAGTCTCTTTCGTGACATTGATCACAGGGAACATGTCCTTTCGAGATTTGGGGAGAGTGATGGTCATGGTGGGCGCTACTATGACGGATGACATAGGCATGGGCGTGACCTATCTTGCCCTATTAGCAGCCTTCAAGGTCAGACCAACTTTTGCAGCTGGACTACTCTTAAGAAAGCTNACCTCCAAGGAATTGATGATGACCACCATAGGAATCGTACTCCTCTCTCAGAGCACCATACCAGAGACCATACTTGAACTGACTGACGCGTTGGCTTTGGGGATGATGGTTCTCAAAATAGTAAGAAACATGGAAAAGTATCAACTAGCAGTGACTATCATGGCTATCTTGTGCGTCCCAAATGCAGTGATATTACAAAACGCATGGAAAGTGAGCTGCACAGCACTGGCAGTGGTGTCCGTTTCCCCACTGCTTTTAACATCTTCACAGCAGAAAACGGATTGGATACCACTGGCGTTGACGATCAAAGGCCTTAATCCAACAGCCATTTTCTTAACAACCCTCTCAAGAACTAGCAAGAAAAGGAGCTGGCCACTAAATGAGGCTATTATGGCAGTCGGGATGGTGAGCATTTTAGCCAGTTCTTTCTTAAAGAATGACATTCCCATGACAGGACCACTAGTGGCTGGAGGGCTTCTCACTGTGTGTTACGTGCTCACTGGAAGATCGGCTGATTTGGAACTGGAGAGAGCTGCTGACATAAGATGGGAAGAACAGGCAGAGATATCAGGAAGCAGTCCAATTTTGTCGATAACAATATCGGAAGATGGCAGCATGTCGATAAAAAATGAAGAAGAAGAACAAACACTGACCATACTGATTAGAACAGGACTGCTGGTGATATCAGGACTTTTTCCCGTGTCAATACCAATCACGGCAGCTGCATGGTACCTGTGGGAAGTGAAGAAACAACGAGCCGGAGTATTGTGGGATGTCCCTTCACCTCCACCTGTGGGAAGGGCCGAACTGGAAGATGGAGCCTATAGAATCAAGCAGAAAGGGATTTTGGGATACTCGCAGATAGGAGCCGGAGTCTACAAAGAAGGAACTTTCCACACAATGTGGCATGTCACACGTGGTGCTGTTCTAATGCATAAAGGGAAGAGAATTGAACCATCATGGGCGGACGTCAAGAAGGACCTAATATCGTATGGAGGAGGTTGGAAGCTAGAAGGAGAATGGAAGGAAGGAGAAGAAGTCCAGGTCCTGGCATTAGAGCCTGGAAAGAATCCAAGAGCCGTCCAAACAAAACCCGGTCTTTTTAAAACCAACACTGGGACCATAGGCGCCGTATCTCTGGACTTTTCTCCTGGAACGTCAGGATCTCCAATTGTCGACAGAAAAGGAAAAGTTGTGGGCCTTTATGGCAACGGTGTCGTCACAAGGAGTGGAACATACGTGAGTGCCATAGCCCAGACTGAAAAAAGCATTGAAGACAACCCAGAGATTGAAGATGACATCTTTCGAAAGAAAAGACTGACCATCATGGACCTCCACCCAGGAGCAGGAAAAACAAAGAGATACCTTCCAGCAATAGTCAGAGAAGCCATAAAACGAGGCTTGAGAACACTAATCCTGGCCCCCACTAGAGTTGTGGCGGCTGAAATGGAAGAGGCTCTCAGAGGACTTCCAATAAGATATCAAACCCCAGCTATCAGAGCTGAGCATACTGGACGGGAGATTGTGGATCTAATGTGTCATGCCACATTCACCATGAGGCTACTATCACCAATTAGAGTGCCAAATTACAACCTGATTATCATGGATGAAGCCCATTTCACAGACCCAGCAAGCATAGCGGCTAGAGGATACATCTCAACTCGAGTAGAGATGGGTGAAGCAGCTGGGATTTTCATGACAGCTACCCCTCCTGGAAGCAGAGACCCATTCCCTCAGAGCAACGCACCAATCATGGATGAAGAAAGGGAAATTCCTGAGCGTTCGTGGAACTCTGGACATGAGTGGGTTACGGATTTTAAGGGGAAGACTGTTTGGTTTGTTCCAAGTATAAAAGCAGGAAATGATATAGCAGCTTGCCTGAGAAAGAATGGGAAGAAAGTGATACAACTCAGCAGGAAGACCTTTGATTCTGAATATATCAAGACTAGGACCAATGATTGGGACTTTGTGGTCACGACAGACATTTCAGAAATGGGTGCTAACTTCAAGGCTGAAAGGGTTATAGACCCCAGACGCTGCATGAAACCAGTCATACTAACAGACGGTGAAGAGCGGGTTATCCTGGCAGGACCCATGCCAGTGACCCACTCTAGTGCAGCACAAAGAAGAGGGAGAGTAGGAAGAAATCCAAAAAATGAAAATGACCAGTATATATATATGGGGGAACCTCTGGAAAATGATGAAGACTGCGCACACTGGAAAGAAGCTAAGATGCTTCTAGATAACATCAACACGCCTGAAGGAATCATTCCCAGCATGTTTGAACCAGAGCGTGAGAAGGTCGACGCCATTGATGGTGAATACCGCTTGAGAGGAGAAGCGAGGAAAACATTTGTGGACCTAATGAGAAGAGGAGACCTACCAGTTTGGCTAGCCTACAGAGTGGCAGCTGAAGGTATCAACTACGCAGACAGAAGATGGTGCTTTGATGGAGTCAAGAACAACCAAATCTTGGAAGAAAATGTGGAAGTGGAAATTTGGACAAAAGAAGGAGAAAGGAAGAAATTAAAACCCAGATGGTTAGATGCTAGGGTCTACTCTGACCCACTGGCACTTAAAGAATTCAAGGAATTCGCAGCTGGAAGAAAATCCCTGACCCTGAATCTAATCACCGAGATGGGTAGGCTCCCAACCTTCATGACCCAGAAAGCAAGGAATGCATTGGACAACTTAGCAGTCCTACATACGGCTGAAGCAGGCGGAAGGGCGTACAATCATGCTCTTAGTGAACTGCCGGAGACTCTGGAGACATTGCTTTTACTGACACTTTTGGCCACAGTCACAGGCGGAATCTTCCTGTTCTTGATGAGCGGAAAAGGTATAGGGAAGATGACCCTGGGAATGTGCTGCATAGTCACAGCTAGTATTCTTCTATGGTATGCACAAATACAGCCACATTGGATAGCAGCTTCAATAATACTGGAGTTTTTTCTCATAGTCTTGCTCATTCCAGAACCAGAAAAGCAGAGAACACCCCAAGATAACCAATTAACTTATGTTGTCATAGCCATCCTCACAGTGGTGGCCGCAACCATGGCAAACGAGATGGGTTTCCTGGAAAAAACAAAGAAAGATTTTGGATTGGGAAGCATCACAACCCAGCAACCTGAGAGCAATATCCTGGACATAGATCTACGTCCTGCATCAGCTTGGACTCTATATGCTGTGGCAACAACTTTCATCACACCAATGTTGAGACATAGCATTGAAAATTCCTCAGTGAATGTGTCTCTAACAGCCATTGCCAACCAAGCCACAGTGTTAATGGGTCTTGGGAAAGGATGGCCATTGTCGAAAATGGACATCGGAGTTCCCCTTCTCGCTATCGGATGCTATTCACAAGTCAACCCCATAACCCTCACAGCAGCCCTTCTCTTATTGGTAGCACATTATGCTATCATAGGGCCAGGACTCCAAGCGAAAGCAACCAGAGAGGCTCAGAAAAGAGCAGCAGCGGGCATCATGAAAAACCCAACTGTGGATGGAATAACAGTGATTGACCTAGATCCAATACCATATGATCCAAAGTTTGAAAAGCAGTTGGGACAAGTGATGCTCTTAGTTCTCTGCGTGACTCAAGTATTGATGATGAGGACTACATGGGCCTTATGTGAAGCTCTAACTTTAGCGACCGGGCCCATCTCTACACTGTGGGAAGGAAATCCAGGGAGATTTTGGAATACAACTATTGCAGTGTCAATGGCTAACATTTTTAGAGGGAGTTATCTGGCCGGAGCCGGACTCCTCTTTTCTATCATGAAGAACACGGCCAACACAAGAAGGGGAACTGGCAACACAGGAGAAACGCTTGGAGAGAAATGGAAAAACCGGTTGAATGCATTGGGGAAGAGTGAATTCCAGATCTATAAGAAAAGTGGAATCCAGGAAGTGGATAGAACGTTAGCAAAAGAAGGCATCAAGAGAGGAGAAACGGACCATCACGCTGTGTCGCGAGGCTCGGCGAAACTGAGATGGTTCGTCGAGAGAAACCTTGTCACACCAGAAGGGAAAGTAGTGGACCTTGGCTGCGGCAGAGGGGGCTGGTCATACTATTGTGGGGGACTAAAGAATGTAAAGGAAGTCAAAGGCCTAACAAAAGGAGGACCAGGACACGAAGAACCCATTCCCATGTCAACTTATGGTTGGAATTTGGTGCGTCTGCAAAGTGGAGTCGATGTCTTTTTCACTCCGCCAGAAAAGTGTGACACATTGCTGTGTGACATAGGGGAGTCGTCACCAAACCCCACGGTTGAGGCAGGACGAACACTCAGAGTTCTAAACTTAGTGGAAAACTGGCTGAACAATAATACCCAATTTTGCATAAAGGTTCTTAATCCATATATGCCTTCAGTTATAGAAAAAATGGAAGCGCTACAAAGGAAATACGGAGGAGCTTTGGTGAGGAATCCACTCTCACGAAATTCCACACACGAGATGTACTGGGTATCCAATGCTTCCGGGAACATAGTGTCATCAGTGAACATGATTTCAAGAATGTTAATTAACAGATTCACAATGAGACACAAGAAGGCCACATACGAGCCGGATGTTGATCTCGGAAGTGGAACCCGCAACATCGGAATTGAAAGTGAAGTACCAAATCTAGGCATAATTGGGAAAAGAATAGAAAAAATAAAACAAGAGCATGAAACATCATGGCACTATGATCAAGACCACCCATACAAAACGTGGGCCTACCATGGCAGCTACGAAACAAAACAGACTGGATCAGCATCATCCATGGTGAACGGAGTGGTTAGGCTGCTAACAAAACCTTGGGACGTCATTCCCATGGTGACACAGATGGCAATGACAGACACGACTCCATTTGGACAACAGCGCGTTTTCAAAGAGAAAGTGGACACGAGAACCCAAGAACCAAAAGAAGGAACGAAAAAACTAATGAAAATCACAGCAGAATGGCTCTGGAAAGAACTAGGAAAGAAAAAGACACCTAGGATGTGCACCAGAGAAGAATTCACAAGAAAGGTGAGAAGCAATGCAGCCTTAGGTGCCATATTCACTGATGAGAACAAGTGGAAGTCGGCACGTGAAGCTGTTGAAGACAGTGGATTTTGGGAATTGGTTGACAAGGAAAGGAATCTCCATCTTGAAGGAAAGTGTGAGACATGTGTGTATAACATGATGGGAAAGAGAGAGAAGAAGCTAGGGGAGTTCGGCAAAGCAAAAGGCAGCAGAGCCATATGGTACATGTGGCTTGGAGCACGCTTCTTAGAGTTTGAAGCCCTGGGATTCTTGAATGAAGATCACTGGTTTTCCAGAGAGAACTCCCTGAGTGGAGTAGAGGGA----------------------------------------------------------------------------------------------------------------------------------------------------------------------------------------------------------------------------------------------------------------------------------------------------------------------------------------------------------------------------------------------------------------------------------------------------------------------------------------------------------------------------------------------------------------------------------------------------------------------------------------------------------------------------------------------------------------------------------------------------------------------------------------------------------------------------------------------------------------------------------------------------------------------------------------------------------------------------------------------------------------------------------------------------------------------------------------
>S45_0.6347
---------------------------------------------CTGAAACGCGAGAGAAACCGCGTGTCAACTGTGCAGCAGCTGACAAAGAGATTCTCACTTGGAATGCTACAGGGACGAGGACCACTGAAACTGTTCATGGCCCTGGTGGCATTCCTTCGTTTCCTAACAATCCCGCCAACAGCAGGGATATTAAAAAGATGGGGAACAATCAAAAAATCAAAGGCTATCAATGTCTTGAGAGGGTTCAGGAAAGAGATTGGAAGGATGCTGAACATCTTGAACAGGAGACGCAGAACTGCAGGTATAGTTATTATGATGATCCCAACAGTGATGGCGTTCCATTTAACCACACGCAATGGAGAACCACACATGATCGTCAGTAGACAAGAGAAAGGGAAAAGTCTTCTGTTTAAAACAGAGAACGGTGTGAACATGTGCACCCTCATGGCCATGGATCTTGGTGAACTGTGTGAAGACACAATCACTTACAATTGTCCTCTTCTCAGGCAGAATGAACCAGAAGACATAGACTGTTGGTGCAACTCTACGTCTACATGGGTAACTTATGGGACATGCACCGCTACAGGAGAACACAGAAGGGAAAAAAGATCAGTGGCACTCGTTCCACATGTGGGAATGGGACTGGAGACACGAACTGAAACATGGATGTCATCAGAAGGGGCCTGGAAACATGCACAGAGAATTGAAACTTGGGTCTTGAGACATCCAGGCTTCACCATAATGGCAGCACTCCTGGCACACACCATAGGAACGACATATTTCCAAAGAGTCCTGATTTTCATCTTACTGACAGCTGTTGCTCCTTCAATGACAATGCGTTGTATAGGAATATCAAATAGAGACTTTGTGGAAGGGGTTTCAGGAGGAAGCTGGGTTGACATAGTCCTGGAACATGGAAGCTGTGTGACGACGATGGCAAAAAATAAACCAACATTGGATTTTGAACTGATAAAGACAGAAGCGAAACATCCCGCCACTCTAAGGAAGTATTGCATAGAGGCAAAGCTGACCAACACAACAACAGCATCTCGCTGCCCAACACAAGGAGAACCTAGCCTAAATGAAGAACAGGACAAAAGATTTGTCTGCAAACACTCCATGGTAGATAGAGGATGGGGAAATGGATGCGGATTATTTGGAAAGGGAGGTATCGTGACCTGTGCAATGTTCACATGCAAAAAGAACATGGAAGGGAAAATCGTGCAACCAGAAAACTTGGAGTACACCATTGTGATAACACCTCACTCAGGGGAAGAGAATGCAGTCGGAAATGACACAGGAAAACACGGCAAGGAAATTAAAGTAACACCACAGAGTTCCATCACAGAAGCAGAACTAACAGGCTATGGCACTGTCACGATGGAATGCTCTCCGAGAACGGGACTCGACTTCAATGAGATGGTGTTGCTGCAAATGGAAAACAAAGCTTGGCTGGTGCACAGGCAATGGTTCTTAGACCTGCCATTACCATGGCTGCCCGGAGCAGACACACAAGGATCAAATTGGATACAGAAGGAGACATTGGTCACTTTCAAAAATCCCCATGCAAAGAAACAGGATGTTGTTGTTCTAGGATCCCAAGAAGGGGCTATGCACACAGCACTTACAGGGGCCACGGAAATCCAGATGTCATCAGGAAACTTACTGTTCACAGGACATCTTAAATGTAGGCTGAGAATGGACAAACTACAGCTCAAAGGAATGTCATATTCCATGTGTACAGGAAAGTTCAAAGTTGTGAAGGAAATAGCAGAAACACAACATGGAACAATAGTTATCAGAGTACAATATGAAGGGGACGGTTCTCCGTGCAAGATCCCTTTTGAAATAATGGATTTGGAAAAAAGACATGTCTTAGGTCGCTTGATCACAGTCAACCCAATTGTCACAGAAAAAGACAGCCCAGTCAACATAGAAGCAGAACCTCCATTCGGAGACAGCTACATCATTATAGGAGTAGAACCGGGACAACTGAAGCTCAGCTGGTTTAAGAAAGGAAGCTCTATTGGCCAAATGTTTGAGACAACAATGAGAGGAGCGAAGAGAATGGCCATTTTAGGTGACACAGCTTGGGATTTTGGATCCCTGGGAGGAGTGTTCACATCTATAGGAAAGGCCCTCCACCAAGTCTTTGGAGCAATCTATGGGGCTGCCTTCAGTGGGGTTTCATGGACTATGAAAATCCTCATAGGAGTTGTCATCACATGGATAGGAATGAATTCACGTAGCACTTCACTGTCTGTGTCACTAGTATTAGTGGGAGTCGTGACATTGTACTTGGGAGTTATGGTGCAGGCCGATAGTGGTTGCGTTGTGAGCTGGAAAAACAAAGAACTGAAATGTGGCAGCGGGATTTTTATCACAGACAACGTGCATACATGGACAGAACAATATAAATTCCAACCAGAATCCCCTTCAAAGCTGGCTTCAGCTATCCAGAAGGCTCATGAAGAAGGCATTTGTGGAATCCGCTCAGTAACAAGACTGGAGAATCTGATGTGGAAACAAATAACACCAGAACTGAATCACATTCTAACAGAAAATGAGGTAAAGCTGACTATCATGACAGGAGACATTAAAGGAATCATGCAGGCAGGAAAACGATCCCTGCGGCCTCAACCCACTGAGCTGAAGTACTCTTGGAAAGCATGGGGCAAAGCGAAAATGCTCTCCACAGAGCTTCATAACCACACCTTTCTCATTGATGGCCCCGAAACAGCAGAATGTCCCAACACAAATAGAGCTTGGAACTCACTAGAGGTTGAAGACTATGGCTTTGGAGTATTCACCACTAACATATGGCTGAAATTGAAAGAAAGGCAGGATGTATCTTGTGACTCAAAACTCATGTCAGCAGCCATAAAAGACAACAGAGCCGTCCACGCCGACATGGGTTATTGGATAGAAAGCGCACTCAATGACACATGGAAGATTGAGAAAGCCTCCTTTATTGAAGTCAAAAGCTGCCACTGGCCAAAGTCACACACTCTCTGGAGTAATGGAGTGCTAGAAAGTGAGATGATAATTCCAAAGAATTTTGCAGGACCAGTGTCACAACACAATTACAGACCAGGCTATCATACACAAACGGCAGGACCCTGGCATCTAGGCAGGCTCGAGATGGACTTTGATTTCTGCGAAGGAACTACAGTGGTGGTGACTGAAGACTGTGGAAATAGAGGACCCTCCTTAAGAACAACTACTGCTTCTGGAAAACTCATAACAGAATGGTGCTGCCGATCTTGCACATTACCACCGCTAAGGTACAGAGGTGAGGATGGATGCTGGTATGGAATGGAAATCAGACCATTGAAAGAGAAAGAAGAGAACTTGGTCAACTCTTTGGTCACAGCCGGATATGGACAGATTGACAACTTCTCACTAGGAGTCTTGGGAATGGCATTGTTCCTGGAAGAGATGCTTAGAACCCGAGTAGGGACGAAACATGCAATATTACTAGTTGCAGTCTCTTTCGTGACATTGATCACAGGGAACATGTCCTTTCGAGATTTGGGGAGAGTGATGGTCATGGTGGGCGCTACTATGACGGATGACATAGGCATGGGCGTGACCTATCTTGCCCTATTAGCAGCCTTCAAGGTCAGACCAACTTTTGCAGCTGGACTACTCTTAAGAAAGCTGACCTCCAAGGAATTGATGATGACCACCATAGGAATCGTACTCCTCTCTCAGAGCACCATACCAGAGACCATACTTGAACTGACTGACGCGTTGGCTTTGGGGATGATGGTTCTCAAAATAGTAAGAAACATGGAAAAGTATCAACTAGCAGTGACTATCATGGCTATCTTGTGCGTCCCAAATGCAGTGATATTACAAAACGCATGGAAAGTGAGCTGCACAGCACTGGCAGTGGTGTCTGTTTCCCCACTGCTTTTAACATCTTCACAGCAGAAAACGGATTGGATACCACTGGCGTTGACGATCAAAGGCCTTAATCCAACAGCCATTTTCTTAACAACCCTCTCAAGAACTAGCAAGAAAAGGAGCTGGCCACTAAATGAGGCTATTATGGCAGTCGGGATGGTGAGCATTTTAGCCAGTTCTTTCTTAAAAAATGACATTCCCATGACAGGACCACTAGTGGCTGGAGGGCTTCTCACTGTGTGTTACGTGCTCACTGGAAGATCGGCTGATTTGGAACTGGAGAGAGCTGCTGACATAAGATGGGAAGAACAGGCAGAGATATCAGGAAGCAGTCCAATTTTGTCGATAACAATATCGGAAGATGGCAGCATGTCGATAAAAAATGAAGAAGAAGAACAAACACTGACCATACTGATTAGAACAGGACTGCTGGTGATATCAGGACTTTTTCCCGTGTCAATACCAATCACGGCAGCTGCATGGTACCTGTGGGAAGTGAAGAAACAACGAGCCGGAGTATTGTGGGATGTCCCTTCACCTCCACCTGTGGGAAGGGCCGAACTGGAAGATGGAGCCTATAGAATCAAGCAGAAAGGGATTTTGGGATACTCGCAGATAGGAGCCGGAGTCTACAAAGAAGGAACTTTCCACACAATGTGGCATGTCACACGTGGTGCTGTTCTAATGCATAAAGGGAAGAGAATTGAACCATCATGGGCGGACGTCAAGAAGGACCTAATATCGTATGGAGGAGGTTGGAAGCTAGAAGGAGAATGGAAGGAAGGAGAAGAAGTCCAGGTCCTGGCATTAGAGCCTGGAAAGAATCCAAGAGCCGTCCAAACAAAACCCGGTCTTTTTAAAACCAACACTGGGACCATAGGCGCCGTATCTCTGGACTTTTCTCCTGGAACGTCAGGATCTCCAATTGTCGACAAAAAAGGAAAAGTTGTGGGCCTTTATGGCAACGGTGTCGTCACAAGGAGTGGAACATACGTGAGTGCCATAGCCCAGACTGAAAAAAGCATTGAAGACAACCCAGAGATTGAAGATGACATCTTTCGAAAGAAAAGACTGACCATCATGGACCTCCACCCAGGAGCAGGAAAAACAAAGAGATACCTTCCAGCAATAGTCAGAGAAGCCATAAAACGAGGCTTGAGAACACTAATCCTGGCCCCCACTAGAGTTGTGGCGGCTGAAATGGAAGAGGCTCTCAGAGGACTTCCAATAAGATATCAAACCCCAGCTATCAGAGCTGAGCATACTGGACGGGAGATTGTGGATCTAATGTGTCATGCCACATTCACCATGAGGCTACTATCACCAATTAGAGTGCCAAATTACAACCTGATTATCATGGATGAAGCCCATTTCACAGACCCAGCAAGCATAGCGGCTAGAGGATACATCTCAACTCGAGTAGAGATGGGTGAAGCAGCTGGGATTTTCATGACAGCTACCCCTCCTGGAAGCAGAGACCCATTTCCTCAGAGCAACGCACCAATCATGGATGAAGAAAGGGAAATTCCTGAGCGTTCGTGGAACTCTGGACATGAGTGGGTTACGGATTTTAAGGGGAAGACTGTTTGGTTTGTTCCAAGTATAAAAGCAGGAAATGATATAGCAGCTTGCCTGAGAAAGAATGGGAAGAAAGTGATACAACTCAGCAGGAAGACCTTTGATTCTGAATATATCAAGACTAGGACCAATGATTGGGACTTTGTGGTCACGACAGACATTTCAGAAATGGGTGCTAACTTCAAGGCTGAAAGGGTTATAGACCCCAGACGCTGCATGAAACCAGTCATACTAACAGACGGTGAAGAGCGGGTTATCCTGGCAGGACCCATGCCAGTGACCCACTCTAGTGCAGCACAAAGAAGAGGGAGAGTAGGAAGAAATCCAAAAAATGAAAATGACCAGTATATATACATGGGGGAACCTCTGGAAAATGATGAAGACTGCGCACACTGGAAAGAAGCTAAGATGCTTCTAGATAACATCAACACGCCTGAAGGAATCATTCCCAGCATGTTTGAACCAGAGCGTGAGAAGGTCGACGCCATTGATGGTGAATACCGCTTGAGAGGAGAAGCGAGGAAAACATTTGTGGACCTAATGAGAAGAGGAGACCTACCAGTTTGGCTAGCCTACAGAGTGGCAGCTGAAGGTATCAACTACGCAGACAGAAGATGGTGCTTTGATGGAGTCAAGAACAACCAAATCTTGGAAGAAAATGTGGAAGTGGAAATTTGGACAAAAGAAGGAGAAAGGAAGAAATTAAAACCCAGATGGTTAGATGCTAGGGTCTACTCTGACCCACTGGCACTTAAAGAATTCAAGGAATTCGCAGCTGGAAGAAAATCCCTGACCCTGAATCTAATCACCGAGATGGGTAGGCTCCCAACCTTCATGACCCAGAAAGCAAGGAATGCATTGGACAACTTAGCAGTCCTACATACGGCTGAAGCAGGCGGAAGGGCGTACAATCATGCTCTTAGTGAACTGCCGGAGACTCTGGAGACATTGCTTTTACTGACACTTTTGGCCACAGTCACAGGCGGAATCTTCCTGTTCTTGATGAGCGGAAAGGGTATAGGGAAGATGACCCTGGGAATGTGCTGCATAGTCACAGCTAGTATTCTTCTATGGTATGCACAAATACAGCCACATTGGATAGCAGCTTCAATAATACTGGAGTTTTTTCTCATAGTCTTGCTCATTCCAGAACCAGAAAAGCAGAGAACACCCCAAGATAACCAATTAACTTATGTTGTCATAGCCATCCTCACAGTGGTGGCCGCAACCATGGCAAACGAGATGGGTTTCCTGGAAAAAACAAAGAAAGATTTTGGATTGGGAAGCATCACAACCCAGCAACCTGAGAGCAATATCCTGGACATAGATCTACGTCCTGCATCAGCTTGGACTCTATATGCTGTGGCAACAACTTTCATCACACCAATGTTGAGACATAGCATTGAAAATTCCTCAGTGAATGTGTCTCTAACAGCCATTGCCAACCAAGCCACAGTGTTAATGGGTCTTGGGAAAGGATGGCCATTGTCGAAAATGGACATCGGAGTTCCCCTTCTCGCTATCGGATGCTATTCACAAGTCAACCCCATAACCCTCACAGCAGCCCTTCTCTTATTGGTAGCACATTATGCTATCATAGGGCCAGGACTCCAAGCGAAAGCAACCAGAGAGGCTCAGAAAAGAGCAGCAGCGGGCATCATGAAAAACCCAACTGTGGATGGAATAACAGTGATTGACCTAGATCCAATACCATATGATCCAAAGTTTGAAAAGCAGTTGGGACAAGTAATGCTCTTAGTTCTCTGCGTGACTCAAGTATTGATGATGAGGACTACATGGGCCTTATGTGAAGCTCTAACTTTAGCGACCGGGCCCATCTCTACACTGTGGGAAGGAAATCCAGGGAGATTTTGGAATACAACTATTGCAGTGTCAATGGCTAACATTTTTAGAGGGAGTTATCTGGCCGGAGCCGGACTTCTCTTTTCTATCATGAAGAACACGGCCAACACAAGAAGGGGAACTGGCAACACAGGAGAAACGCTTGGAGAGAAATGGAAAAACCGGTTGAATGCATTGGGGAAGAGTGAATTCCAGATCTATAAGAAAAGTGGAATCCAGGAAGTGGATAGAACGTTAGCAAAAGAAGGCATCAAGAGAGGAGAAACGGACCATCACGCTGTGTCGCGAGGCTCAGCGAAACTGAGATGGTTCGTCGAGAGAAACCTTGTCACACCAGAAGGGAAAGTAGTGGACCTTGGCTGCGGCAGAGGGGGCTGGTCATACTATTGTGGGGGACTAAAGAATGTAAAGGAAGTCAAAGGCCTAACAAAAGGAGGACCAGGACACGAAGAACCCATTCCCATGTCAACATATGGTTGGAATCTGGTGCGTCTGCAAAGTGGAGTCGATGTCTTCTTTACTCCGCCAGAAAAGTGTGACACATTGCTGTGTGACATAGGGGAGTCGTCACCAAACCCCACGGTTGAGGCAGGACGAACACTCAGAGTTCTAAACTTAGTGGAAAACTGGCTGAACAATAATACCCAATTTTGCATAAAGGTTCTTAATCCATATATGCCTTCAGTTATAGAAAAAATGGAAGCGCTACAAAGGAAATACGGAGGAGCTTTGGTGAGGAATCCACTCTCACGAAATTCCACACACGAGATGTACTGGGTATCCAATGCTTCCGGGAACATAGTGTCATCAGTGAACATGATTTCAAGAATGTTAATTAACAGATTCACAATGAGACACAAGAAAGCCACATACGAGCCGGATGTTGATCTCGGAAGTGGAACCCGCAACATCGGAATTGAAAGTGAAGTACCAAATCTAGACATAATTGGGAAAAGAATAGAAAAAATAAAACAAGAGCATGAAACATCATGGCACTATGATCAAGACCACCCATACAAAACGTGGGCCTACCATGGCAGCTACGAAGCAAAACAGACTGGATCAGCATCATCCATGGTGAACGGAGTGGTTAGGCTGCTAACAAAACCTTGGGACGTCATTCCCATGGTGACACAGATGGCAATGACAGACACGACTCCATTTGGACAACAGCGCGTTTTCAAAGAGAAAGTGGACACGAGAACCCAAGAACCAAAAGAAGGAACGAAGAAACTAATGAAAATCACAGCAGAATGGCTCTGGAAAGAACTAGGAAAGAAAAAGACACCTAGGATGTGCACCAGAGAAGAATTCACAAGAAAGGTGAGAAGCAATGCAGCCTTAGGTGCCATATTCACTGATGAGAACAAGTGGAAGTCGGCACGTGAAGCTGTTGAAGACAGTGGATTTTGGGAATTGGTTGACAAGGAAAGGAATCTCCATCTTGAAGGAAAGTGTGAGACATGTGTGTATAACATGATGGGAAAGAGAGAGAAGAAGCTAGGGGAGTTCGGCAAAGCAAAAGGCAGCAGAGCCATATGGTACATGTGGCTTGGAGCACGCTTCTTAGAGTTTGAAGCCCTGGGATTCTTGAATGAAGATCACTGGTTTTCCAGAGAGAACTCCCTGAGTGGAGTAGAGGGAGAAGGGCTGCACAAACTAGGCTACATTCTAAGAGACGTGAGTAAGAAAGAAGGAGGAGCAATGTACGCCGATGACACCGCAGGATGGGACACAAGAATCACGCTAGAGGACTTGAAAAATGAAGAAATGGTGACAAACCACATGGAAGGAGAACACAAGAAACTTGCTGAAGCCATTTTCAGATTAACGTACCAAAACAAAGTGGTGCGTGTGCAAAGACCGACATCAAGAGGCACAGTAATGGACATTATATCGAGAAGAGACCAAAGAGGTAGTGGACAAGTTGTCACCTACGGCCTCAATACTTTCACCAACATGGAAGCCCAACTGATCAGACAGATGGAGGGAGAAGGAGTCTTCAAAAGCATCCAACACCTGACAGCCACAGAAGAAATTGCAGTGAAAAACTGGTTAGTAAGAGTGGGGCGTGAGAGGTTATCAAGAATGGCCATCAGCGGAGATGATTGTGTTGTGAAACCCTTAGATGACAGGTTTGCAAACGCTCTAACAGCTTTAAATGACATGGGAAAGGTCAGGAAAGACATACAACAATGGGAACCTTCAAGAGGATGGAACGATTGGACACAAGTGCCCTTTTGTTCACACCATTTCCATGAGTTAATCATGAAGGACGGTCGTGTACTTGTGGTTCCATGTAGAAACCAAGATGAACTGATTGGTAGGGCCCGAATTTCCCAGGGAGCCGGGTGGTCCTTGCGGGAAACAGCTTGTTTGGGGAAGTCTTATGCCCAAATGTGGAGCCTAATGTACTTCCACAGACGTGACCTTAGGCTGGCGGCAAACGCTATTTGCTCGGCGGTCCCTTCACATTGGGTTCCAACAAGTCGAACAACCTGGTCCATACACGCCACACATGAGTGGATGACAACAGAAGACATGCTGACAGTCTGGAACAGGGTGTGGATTCAAGAAAACCCATGGATGGAAGACAAAACTCCAGTAGAATCATGGGAGGAAATCCCATATTTGGGGAAGAGAGAAGACCAGTGGTGCGGCTCATT--------------------------
>S45_0.3653
---------------------------------------------CTGAAACGCGAGAGAAACCGCGTGTCAACTGTGCAGCAGCTGACAAAGAGATTCTCACTTGGAATGCTACAGGGACGAGGACCACTGAAACTGTTCATGGCCCTGGTGGCATTCCTTCGTTTCCTAACAATCCCGCCAACAGCAGGGATATTAAAAAGATGGGGAACAATCAAAAAATCAAAGGCTATCAATGTCTTGAGAGGGTTCAGGAAAGAGATTGGAAGGATGCTGAACATCTTGAACAGGAGACGCAGAACTGCAGGTATAGTTATTATGATGATCCCAACAGTGATGGCGTTCCATTTAACCACACGCAATGGAGAACCACACATGATCGTCAGTAGACAAGAGAAAGGGAAAAGTCTTCTGTTTAAAACAGAGAACGGTGTGAACATGTGCACCCTCATGGCCATGGATCTTGGTGAACTGTGTGAAGACACAATCACTTACAATTGTCCTCTTCTCAGGCAGAATGAACCAGAAGACATAGACTGTTGGTGCAACTCTACGTCTACATGGGTAACTTATGGGACATGCACCGCTACAGGAGAACACAGAAGGGAAAAAAGATCAGTGGCACTCGTTCCACATGTGGGAATGGGACTGGAGACACGAACTGAAACATGGATGTCATCAGAAGGGGCCTGGAAACATGCACAGAGAATTGAAACTTGGGTCTTGAGACATCCAGGCTTCACCATAATGGCAGCACTCCTGGCACACACCATAGGAACGACATATTTCCAAAGAGTCCTGATTTTCATCTTACTGACAGCTGTTGCTCCTTCAATGACAATGCGTTGTATAGGAATATCAAATAGAGACTTTGTGGAAGGGGTTTCAGGAGGAAGCTGGGTTGACATAGTCCTGGAACATGGAAGCTGTGTGACGACGATGGCAAAAAATAAACCAACATTGGATTTTGAACTGATAAAGACAGAAGCGAAACATCCCGCCACTCTAAGGAAGTATTGCATAGAGGCAAAGCTGACCAACACAACAACAGCATCTCGCTGCCCAACACAAGGAGAACCTAGCCTAAATGAAGAACAGGACAAAAGATTTGTCTGCAAACACTCCATGGTAGATAGAGGATGGGGAAATGGATGCGGATTATTTGGAAAGGGAGGTATCGTGACCTGTGCAATGTTCACATGCAAAAAGAACATGGAAGGGAAAATCGTGCAACCAGAAAACTTGGAGTACACCATTGTGATAACACCTCACTCAGGGGAAGAGAATGCAGTCGGAAATGACACAGGAAAACACGGCAAGGAAATTAAAGTAACACCACAGAGTTCCATCACAGAAGCAGAACTAACAGGCTATGGCACTGTCACGATGGAATGCTCTCCGAGAACAGGACTCGACTTCAATGAGATGGTGTTGCTGCAAATGGAAAACAAAGCTTGGCTGGTGCACAGGCAATGGTTCTTAGACCTGCCATTACCATGGCTGCCCGGAGCAGACACACAAGGATCAAATTGGATACAGAAGGAGACATTGGTCACTTTCAAAAATCCCCATGCAAAGAAACAGGATGTTGTTGTTCTAGGATCCCAAGAAGGGGCTATGCACACAGCACTTACAGGGGCCACGGAAATCCAGATGTCATCAGGAAACTTACTGTTCACAGGACATCTTAAATGTAGGCTGAGAATGGACAAACTACAGCTCAAAGGAATGTCATATTCCATGTGTACAGGAAAGTTCAAAGTTGTGAAGGAAATAGCAGAAACACAACATGGAACAATAGTTATCAGAGTACAATATGAAGGGGACGGTTCTCCGTGCAAGATCCCTTTTGAAATAATGGATTTGGAAAAAAGACATGTCTTAGGTCGCTTGATCACAGTCAACCCAATTGTCACAGAAAAAGACAGCCCAGTCAACATAGAAGCAGAACCTCCATTCGGAGACAGCTACATCATTATAGGAGTAGAACCGGGACAACTGAAGCTCAGCTGGTTTAAGAAAGGAAGCTCTATTGGCCAAATGTTTGAGACAACAATGAGAGGAGCGAAGAGAATGGCCATTTTAGGTGACACAGCTTGGGATTTTGGATCCCTGGGAGGAGTGTTCACATCTATAGGAAAGGCCCTCCACCAAGTCTTTGGAGCAATCTATGGGGCTGCCTTCAGTGGGGTTTCATGGACTATGAAAATCCTCATAGGAGTTGTCATCACATGGATAGGAATGAATTCACGTAGCACTTCACTGTCTGTGTCACTAGTATTAGTGGGAGTCGTGACATTGTACTTGGGAGTTATGGTGCAGGCCGATAGTGGTTGCGTTGTGAGCTGGAAAAACAAAGAACTGAAATGTGGCAGCGGGATTTTTATCACAGACAACGTGCATACATGGACAGAACAATATAAATTCCAACCAGAATCCCCTTCAAAGCTGGCTTCAGCTATCCAGAAGGCTCATGAAGAAGGCATTTGTGGAATCCGCTCAGTAACAAGACTGGAGAATCTGATGTGGAAACAAATAACACCAGAACTGAATCACATTCTAACAGAAAATGAGGTAAAGCTGACTATCATGACAGGAGACATTAAAGGAATCATGCAGGCAGGAAAACGATCCCTGCGGCCTCAACCCACTGAGCTGAAGTACTCTTGGAAAGCATGGGGCAAAGCGAAAATGCTCTCCACAGAGCTTCATAACCACACCTTTCTCATTGATGGCCCCGAAACAGCAGAATGTCCCAACACAAATAGAGCTTGGAACTCACTAGAGGTTGAAGACTATGGCTTTGGAGTATTCACCACTAACATATGGCTGAAATTGAAAGAAAGGCAGGATGTATCTTGTGACTCAAAACTCATGTCAGCAGCCATAAAAGACAACAGAGCCGTCCACGCCGACATGGGTTATTGGATAGAAAGCGCACTCAATGACACATGGAAGATTGAGAAAGCCTCCTTTATTGAAGTCAAAAGCTGCCACTGGCCAAAGTCACACACTCTCTGGAGTAATGGAGTGCTAGAAAGTGAGATGATAATTCCAAAGAATTTTGCAGGACCAGTGTCACAACACAATTACAGACCAGGCTATCATACACAAACGGCAGGACCCTGGCATCTAGGCAGGCTCGAGATGGACTTTGATTTCTGCGAAGGAACTACAGTGGTGGTGACTGAAGACTGTGGAAATAGAGGACCCTCCTTAAGAACAACTACTGCTTCTGGAAAACTCATAACAGAATGGTGCTGCCGATCTTGCACATTACCACCGCTAAGGTACAGAGGTGAGGATGGATGCTGGTATGGAATGGAAATCAGACCATTGAAAGAGAAAGAAGAGAACTTGGTCAACTCTTTGGTCACAGCCGGATATGGACAGATTGACAACTTCTCACTAGGAGTCTTGGGAATGGCATTGTTCCTGGAAGAGATGCTTAGAACCCGAGTAGGGACGAAACATGCAATATTACTAGTTGCAGTCTCTTTCGTGACATTGATCACAGGGAACATGTCCTTTCGAGATTTGGGGAGAGTGATGGTCATGGTGGGCGCTACTATGACGGATGACATAGGCATGGGCGTGACCTATCTTGCCCTATTAGCAGCCTTCAAGGTCAGACCAACTTTTGCAGCTGGACTACTCTTAAGAAAGCTGACCTCCAAGGAATTGATGATGACCACCATAGGAATCGTACTCCTCTCTCAGAGCACCATACCAGAGACCATACTTGAACTGACTGACGCGTTGGCTTTGGGGATGATGGTTCTCAAAATAGTAAGAAACATGGAAAAGTATCAACTAGCAGTGACTATCATGGCTATCTTGTGCGTCCCAAATGCAGTGATATTACAAAACGCATGGAAAGTGAGCTGCACAGCACTGGCAGTGGTGTCTGTTTCCCCACTGCTTTTAACATCTTCACAGCAGAAAACGGATTGGATACCACTGGCGTTGACGATCAAAGGCCTTAATCCAACAGCCATTTTCTTAACAACCCTCTCAAGAACTAGCAAGAAAAGGAGCTGGCCACTAAATGAGGCTATTATGGCAGTCGGGATGGTGAGCATTTTAGCCAGTTCTTTCTTAAAAAATGACATTCCCATGACAGGACCACTAGTGGCTGGAGGGCTTCTCACTGTGTGTTACGTGCTCACTGGAAGATCGGCTGATTTGGAACTGGAGAGAGCTGCTGACATAAGATGGGAAGAACAGGCAGAGATATCAGGAAGCAGTCCAATTTTGTCGATAACAATATCGGAAGATGGCAGCATGTCGATAAAAAATGAAGAAGAAGAACAAACACTGACCATACTGATTAGAACAGGACTGCTGGTGATATCAGGACTTTTTCCCGTGTCAATACCAATCACGGCAGCTGCATGGTACCTGTGGGAAGTGAAAAAACAACGAGCCGGAGTATTGTGGGATGTCCCTTCACCTCCACCTGTGGGAAGGGCCGAACTGGAAGATGGAGCCTATAGAATCAAGCAGAAAGGGATTTTGGGATACTCGCAGATAGGAGCCGGAGTCTACAAAGAAGGAACTTTCCACACAATGTGGCATGTCACACGTGGTGCTGTTCTAATGCATAAAGGGAAGAGAATTGAACCATCATGGGCGGACGTCAAGAAGGACCTAATATCGTATGGAGGAGGTTGGAAGCTAGAAGGAGAATGGAAGGAAGGAGAAGAAGTCCAGGTCCTGGCATTAGAGCCTGGAAAGAATCCAAGAGCCGTCCAAACAAAACCCGGTCTTTTTAAAACCAACACTGGGACCATAGGCGCCGTATCTCTGGACTTTTCTCCTGGAACGTCAGGATCTCCAATTGTCGACAAAAAAGGAAAAGTTGTGGGCCTTTATGGCAACGGTGTCGTCACAAGGAGTGGAACATACGTGAGTGCCATAGCCCAGACTGAAAAAAGCATTGAAGACAACCCAGAGATTGAAGATGACATCTTTCGAAAGAAAAGACTGACCATCATGGACCTCCACCCAGGAGCAGGAAAAACAAAGAGATACCTTCCAGCAATAGTCAGAGAAGCCATAAAACGAGGCTTGAGAACACTAATCCTGGCCCCCACTAGAGTTGTGGCGGCTGAAATGGAAGAGGCTCTCAGAGGACTTCCAATAAGATATCAAACCCCAGCTATCAGAGCTGAGCATACTGGACGGGAGATTGTGGATCTAATGTGTCATGCCACATTCACCATGAGGCTACTATCACCAATTAGAGTGCCAAATTACAACCTGATTATCATGGATGAAGCCCATTTCACAGACCCAGCAAGCATAGCGGCTAGAGGATACATCTCAACTCGAGTAGAGATGGGTGAAGCAGCTGGGATTTTCATGACAGCTACCCCTCCTGGAAGCAGAGACCCATTTCCTCAGAGCAACGCACCAATCATGGATGAAGAAAGGGAAATTCCTGAGCGTTCGTGGAACTCTGGACATGAGTGGGTTACGGATTTTAAGGGGAAGACTGTTTGGTTTGTTCCAAGTATAAAAGCAGGAAATGATATAGCAGCTTGCCTGAGAAAGAATGGGAAGAAAGTGATACAACTCAGCAGGAAGACCTTTGATTCTGAATATATCAAGACTAGGACCAATGATTGGGACTTTGTGGTCACGACAGACATTTCAGAAATGGGTGCTAACTTCAAGGCTGAAAGGGTTATAGACCCCAGACGCTGCATGAAACCAGTCATACTAACAGACGGTGAAGAGCGGGTTATCCTGGCAGGACCCATGCCAGTGACCCACTCTAGTGCAGCACAAAGAAGAGGGAGAGTAGGAAGAAATCCAAAAAATGAAAATGACCAGTATATATACATGGGGGAACCTCTGGAAAATGATGAAGACTGCGCACACTGGAAAGAAGCTAAGATGCTTCTAGATAACATCAACACGCCTGAAGGAATCATTCCCAGCATGTTTGAACCAGAGCGTGAGAAGGTCGACGCCATTGATGGTGAATACCGCTTGAGAGGAGAAGCGAGGAAAACATTTGTGGACCTAATGAGAAGAGGAGACCTACCAGTTTGGCTAGCCTACAGAGTGGCAGCTGAAGGTATCAACTACGCAGACAGAAGATGGTGCTTTGATGGAGTCAAGAACAACCAAATCTTGGAAGAAAATGTGGAAGTGGAAATTTGGACAAAAGAAGGAGAAAGGAAGAAATTAAAACCCAGATGGTTAGATGCTAGGGTCTACTCTGACCCACTGGCACTTAAAGAATTCAAGGAATTCGCAGCTGGAAGAAAATCCCTGACCCTGAATCTAATCACCGAGATGGGTAGGCTCCCAACCTTCATGACCCAGAAAGCAAGGAATGCATTGGACAACTTAGCAGTCCTACATACGGCTGAAGCAGGCGGAAGGGCGTACAATCATGCTCTTAGTGAACTGCCGGAGACTCTGGAGACATTGCTTTTACTGACACTTTTGGCCACAGTCACAGGCGGAATCTTCCTGTTCTTGATGAGCGGAAAGGGTATAGGGAAGATGACCCTGGGAATGTGCTGCATAGTCACAGCTAGTATTCTTCTATGGTATGCACAAATACAGCCACATTGGATAGCAGCTTCAATAATACTGGAGTTTTTTCTCATAGTCTTGCTCATTCCAGAACCAGAAAAGCAGAGAACACCCCAAGATAACCAATTAACTTATGTTGTCATAGCCATCCTCACAGTGGTGGCCGCAACCATGGCAAACGAGATGGGTTTCCTGGAAAAAACAAAGAAAGATTTTGGATTGGGAAGCATCACAACCCAGCAACCTGAGAGCAATATCCTGGACATAGATCTACGTCCTGCATCAGCTTGGACTCTATATGCTGTGGCAACAACTTTCATCACACCAATGTTGAGACATAGCATTGAAAATTCCTCAGTGAATGTGTCTCTAACAGCCATTGCCAACCAAGCCACAGTGTTAATGGGTCTTGGGAAAGGATGGCCATTGTCGAAAATGGACATCGGAGTTCCCCTTCTCGCTATCGGATGCTATTCACAAGTCAACCCCATAACCCTCACAGCAGCCCTTCTCTTATTGGTAGCACATTATGCTATCATAGGGCCAGGACTCCAAGCGAAAGCAACCAGAGAGGCTCAGAAAAGAGCAGCAGCGGGCATCATGAAAAACCCAACTGTGGATGGAATAACAGTGATTGACCTAGATCCAATACCATATGATCCAAAGTTTGAAAAGCAGTTGGGACAAGTAATGCTCTTAGTTCTCTGCGTGACTCAAGTATTGATGATGAGGACTACATGGGCCTTATGTGAAGCTCTAACTTTAGCGACCGGGCCCATCTCTACACTGTGGGAAGGAAATCCAGGGAGATTTTGGAATACAACTATTGCAGTGTCAATGGCTAACATTTTTAGAGGGAGTTATCTGGCCGGAGCCGGACTTCTCTTTTCTATCATGAAGAACACGGCCAACACAAGAAGGGGAACTGGCAACACAGGAGAAACGCTTGGAGAGAAATGGAAAAACCGGTTGAATGCATTGGGGAAGAGTGAATTCCAGATCTATAAGAAAAGTGGAATCCAGGAAGTGGATAGAACGTTAGCAAAAGAAGGCATCAAGAGAGGAGAAACGGACCATCACGCTGTGTCGCGAGGCTCAGCGAAACTGAGATGGTTCGTCGAGAGAAACCTTGTCACACCAGAAGGGAAAGTAGTGGACCTTGGCTGCGGCAGAGGGGGCTGGTCATACTATTGTGGGGGACTAAAGAATGTAAAGGAAGTCAAAGGCCTAACAAAAGGAGGACCAGGACACGAAGAACCCATTCCCATGTCAACATATGGTTGGAATCTGGTGCGTCTGCAAAGTGGAGTCGATGTCTTCTTTACTCCGCCAGAAAAGTGTGACACATTGCTGTGTGACATAGGGGAGTCGTCACCAAACCCCACGGTTGAGGCAGGACGAACACTCAGAGTTCTAAACTTAGTGGAAAACTGGCTGAACAATAATACCCAATTTTGCATAAAGGTTCTTAATCCATATATGCCTTCAGTTATAGAAAAAATGGAAGCGCTACAAAGGAAATACGGAGGAGCTTTGGTGAGGAATCCACTCTCACGAAATTCCACACACGAGATGTACTGGGTATCCAATGCTTCCGGGAACATAGTGTCATCAGTGAACATGATTTCAAGAATGTTAATTAACAGATTCACAATGAGACACAAGAAAGCCACATACGAGCCGGATGTTGATCTCGGAAGTGGAACCCGCAACATCGGAATTGAAAGTGAAGTACCAAATCTAGACATAATTGGGAAAAGAATAGAAAAAATAAAACAAGAGCATGAAACATCATGGCACTATGATCAAGACCACCCATACAAAACGTGGGCCTACCATGGCAGCTACGAAGCAAAACAGACTGGATCAGCATCATCCATGGTGAACGGAGTGGTTAGGCTGCTAACAAAACCTTGGGACGTCATTCCCATGGTGACACAGATGGCAATGACAGACACGACTCCATTTGGACAACAGCGCGTTTTCAAAGAGAAAGTGGACACGAGAACCCAAGAACCAAAAGAAGGAACGAAGAAACTAATGAAAATCACAGCAGAATGGCTCTGGAAAGAACTAGGAAAGAAAAAGACACCTAGGATGTGCACCAGAGAAGAATTCACAAGAAAGGTGAGAAGCAATGCAGCCTTAGGTGCCATATTCACTGATGAGAACAAGTGGAAGTCGGCACGTGAAGCTGTTGAAGACAGTGGATTTTGGGAATTGGTTGACAAGGAAAGGAATCTCCATCTTGAAGGAAAGTGTGAGACATGTGTGTATAACATGATGGGAAAGAGAGAGAAGAAGCTAGGGGAGTTCGGCAAAGCAAAAGGCAGCAGAGCCATATGGTACATGTGGCTTGGAGCACGCTTCTTAGAGTTTGAAGCCCTGGGATTCTTGAATGAAGATCACTGGTTTTCCAGAGAGAACTCCCTGAGTGGAGTAGAGGGAGAAGGGCTGCACAAACTAGGCTACATTCTAAGAGACGTGAGTAAGAAAGAAGGAGGAGCAATGTACGCCGATGACACCGCAGGATGGGACACAAGAATCACGCTAGAGGACTTGAAAAATGAAGAAATGGTGACAAACCACATGGAAGGAGAACACAAGAAACTTGCTGAAGCCATTTTCAGATTAACGTACCAAAACAAAGTGGTGCGTGTGCAAAGACCGACATCAAGAGGCACAGTAATGGACATTATATCGAGAAGAGACCAAAGAGGTAGTGGACAAGTTGTCACCTACGGCCTCAATACTTTCACCAACATGGAAGCCCAACTGATCAGACAGATGGAGGGAGAAGGAGTCTTCAAAAGCATCCAACACCTGACAGCCACAGAAGAAATTGCAGTGAAAAACTGGTTAGTAAGAGTGGGGCGTGAGAGGTTATCAAGAATGGCCATCAGCGGAGATGATTGTGTTGTGAAACCCTTAGATGACAGGTTTGCAAACGCTCTAACAGCTTTAAATGACATGGGAAAGGTCAGGAAAGACATACAACAATGGGAACCTTCAAGAGGATGGAACGATTGGACACAAGTGCCCTTTTGTTCACACCATTTCCATGAGTTAATCATGAAGGACGGTCGTGTACTTGTGGTTCCATGTAGAAACCAAGATGAACTGATTGGTAGGGCCCGAATTTCCCAGGGAGCCGGGTGGTCCTTGCGGGAAACAGCTTGTTTGGGGAAGTCTTATGCCCAAATGTGGAGCCTAATGTACTTCCACAGACGTGACCTTAGGCTGGCGGCAAACGCTATTTGCTCGGCGGTCCCTTCACATTGGGTTCCAACAAGTCGAACAACCTGGTCCATACACGCCACACATGAGTGGATGACAACAGAAGACATGCTGACAGTCTGGAACAGGGTGTGGATTCAAGAAAACCCATGGATGGAAGACAAAACTCCAGTAGAATCATGGGAGGAAATCCCATATTTGGGGAAGAGAGAAGACCAGTGGTGCGGCTCATT--------------------------
>S15_0.6636
---------------------------------------------CTGAAACGCGAGAGAAACCGCGTGTCAACTGTGCAGCAGCTGACAAAGAGATTCTCACTTGGAATGCTACAGGGACGAGGACCACTGAAACTGTTCATGGCCCTGGTGGCATTCCTTCGTTTCCTAACAATCCCGCCAACAGCAGGGATATTAAAAAGATGGGGAACAATCAAAAAATCAAAGGCTATCAATGTCTTGAGAGGGTTCAGGAAAGAGATTGGAAGGATGCTGAACATCTTGAACAGGAGACGCAGAACTGCAGGTATAGTTATTATGATGATCCCAACAGTGATGGCGTTCCATTTAACCACACGCAATGGAGAACCACACATGATCGTCAGTAGACAAGAGAAAGGGAAAAGTCTTCTGTTTAAAACAGAGAACGGTGTGAACATGTGCACCCTCATGGCCATGGATCTTGGTGAACTGTGTGAAGACACAATCACTTACAATTGTCCTCTTCTCAGGCAGAATGAACCAGAAGACATAGACTGTTGGTGCAACTCTACGTCTACATGGGTAACTTATGGGACATGCACCGCTACAGGAGAACACAGAAGGGAAAAAAGATCAGTGGCACTCGTTCCACATGTGGGAATGGGACTGGAGACACGAACTGAAACATGGATGTCATCAGAAGGGGCCTGGAAACATGCACAGAGAATTGAAACTTGGGTCTTGAGACATCCAGGCTTCACCATAATGGCAGCACTCCTGGCATACACCATAGGAACGACATATTTCCAAAGAGTCCTGATTTTCATCTTACTGACAGCTGTTGCTCCTTCAATGACAATGCGTTGTATAGGAATATCAAATAGAGACTTTGTGGAAGGGGTTTCAGGAGGAAGCTGGGTTGACATAGTCCTGGAACATGGAAGCTGTGTGACGACGATGGCAAAAAATAAACCAACATTGGATTTTGAACTGATAAAGACAGAAGCGAAACATCCCGCCACTCTAAGGAAGTATTGCATAGAGGCAAAGCTGACCAACACAACAACAGCATCTCGCTGCCCAACACAAGGAGAACCTAGCCTAAATGAAGAACAGGACAAAAGATTTGTCTGCAAACACTCCATGGTAGATAGAGGATGGGGAAATGGATGCGGATTATTTGGAAAGGGAGGTATCGTGACCTGTGCAATGTTCACATGCAAAAAGAACATGGAAGGGAAAATCGTGCAACCAGAAAACTTGGAGTACACCATTGTGATAACACCTCACTCAGGGGAAGAGAATGCAGTCGGAAATGACACAGGAAAACATGGCAAGGAAATTAAAGTAACACCACAGAGTTCCATCACAGAAGCAGAACTAACAGGCTATGGCACTGTCACGATGGAATGCTCTCCGAGAACGGGACTCGACTTCAATGAGATGGTGTTGCTGCAAATGGAAAACAAAGCTTGGCTGGTGCACAGGCAATGGTTCTTAGACCTGCCATTACCATGGCTGCCCGGAGCAGACACACAAGGATCAAATTGGATACAGAAGGAGACATTGGTCACTTTCAAAAATCCCCATGCAAAGAAACAGGATGTTGTTGTTCTAGGATCCCAAGAAGGGGCTATGCACACAGCACTTACAGGGGCCACGGAAATCCAGATGTCATCAGGAAACTTACTGTTCACAGGACATCTTAAATGTAGGCTGAGAATGGACAAACTACAGCTCAAAGGAATGTCATATTCCATGTGTACAGGAAAGTTCAAAGTTGTGAAGGAAATAGCAGAAACACAACATGGAACAATAGTTATCAGAGTACAATATGAAGGGGACGGTTCTCCGTGCAAGATCCCTTTTGAAATAATGGATTTGGAAAAAAGACATGTCTTAGGTCGCTTGATCACAGTCAACCCAATTGTCACAGAAAAAGACAGCCCAGTCAACATAGAAGCAGAACCTCCATTCGGAGACAGCTACATCATTATAGGAGTAGAACCGGGACAACTGAAGCTCAGCTGGTTTAAGAAAGGAAGCTCTATTGGCCAAATGTTTGAGACAACAATGAGAGGAGCGAAGAGAATGGCCATTTTAGGTGACACAGCTTGGGATTTTGGATCCCTGGGAGGAGTGTTCACATCTATAGGAAAGGCCCTCCACCAAGTCTTTGGAGCAACCTATGGGGCTGCCTTCAGTGGGGTTTCATGGACTATGAAAATCCTCATAGGAGTTGTCATCACATGGATAGGAATGAATTCACGTAGCACTTCACTGTCTGTGTCACTAGTATTAGTGGGAGTCGTGACATTGTACTTGGGAGTTATGGTGCAGGCCGATAGTGGTTGCGTTGTGAGCTGGAAAAACAAAGAACTGAAATGTGGCAGCGGGATTTTTATCACAGACAACGTGCATACATGGACAGAACAATATAAATTCCAACCAGAATCCCCTTCAAAGCTGGCTTCAGCTATCCAGAAGGCTCATGAAGAAGGCATTTGTGGAATCCGCTCAGTAACAAGACTGGAGAATCTGATGTGGAAACAAATAACACCAGAACTGAATCACATTCTAACAGAAAATGAGGTAAAGCTGACTATCATGACAGGAGACATTAAAGGAATCATGCAGGCAGGAAAACGATCCCTGCGGCCTCAACCCACTGAGCTGAAGTACTCTTGGAAAGCATGGGGCAAAGCGAAAATGCTCTCCACAGAGCTTCATAACCACACCTTTCTCATTGATGGCCCCGAAACAGCAGAATGCCCCAACACAAATAGAGCTTGGAACTCACTAGAGGTTGAAGACTATGGCTTTGGAGTATTCACCACTAACATATGGCTGAAATTGAAAGAAAGGCAGGATGTATCTTGTGACTCAAAACTCATGTCAGCAGCCATAAAAGACAACAGAGCCGTCCACGCCGACATGGGTTATTGGATAGAAAGCGCACTCAATGACACATGGAAGATTGAGAAAGCCTCCTTTATTGAAGTCAAAAGCTGCCACTGGCCAAAGTCACACACTCTCTGGAGTAATGGAGTGCTAGAAAGTGAGATGATAATTCCAAAGAATTTTGCAGGACCAGTGTCACAACACAATTACAGACCAGGCTATCATACACAAACGGCAGGACCCTGGCATCTAGGCAGGCTTGAGATGGACTTTGATTTCTGCGAAGGAACTACAGTGGTGGTGACTGAAGACTGTGGAAATAGAGGACCCTCCTTAAGAACAACTACTGCTTCTGGAAAACTCATAACAGAATGGTGCTGCCGATCTTGCACATTACCACCGCTAAGGTACAGAGGTGAGGATGGATGCTGGTATGGAATGGAAATCAGACCATTGAAAGAGAAAGAAGAGAACTTGGTCAACTCTTTGGTCACAGCCGGATATGGACAGATTGACAACTTCTCACTAGGAGTCTTGGGAATGGCATTGTTCCTGGAAGAGATGCTTAGAACCCGAGTAGGGACGAAACATGCAATATTACTAGTTGCAGTCTCTTTCGTAACATTGATCACAGGGAACATGTCCTTTCGAGATTTGGGGAGAGTGATGGTCATGGTGGGCGCTACTATGACGGATGACATAGGCATGGGCGTGACCTATCTTGCCCTATTAGCAGCCTTCAAGGTCAGACCAACTTTTGCAGCTGGACTACTCTTAAGAAAGCTGACCTCCAAGGAATTGATGATGACCACCATAGGAATCGTACTCCTCTCTCAGAGCACCATACCAGAGACCATACTTGAACTGACTGACGCGTTGGCTTTGGGGATGATGGTTCTCAAAATAGTAAGAAACATGGAAAAGTATCAACTAGCAGTGACTATCATGGCTATCTTGTGCGTCCCAAATGCAGTGATATTACAAAACGCATGGAAAGTGAGCTGCACAGCACTGGCAGTGGTGTCCGTTTCCCCACTGCTTTTAACATCTTCACAGCAGAAAACGGATTGGATACCACTGGCGTTGACGATCAAAGGCCTTAATCCAACAGCCATTTTCTTAACAACCCTCTCAAGAACTAGCAAGAAAAGGAGCTGGCCACTAAATGAGGCTATTATGGCAGTCGGGATGGTGAGCATTTTAGCCAGTTCTTTCTTAAAGAATGACATTCCCATGACAGGACCACTAGTGGCTGGAGGGCTTCTCACTGTGTGTTACGTGCTCACCGGAAGATCGGCTGATTTGGAACTGGAGAGAGCTGCTGACATAAGATGGGAAGAACAGGCAGAGATATCAGGAAGCAGTCCAATTTTGTCGATAACAATATCGGAAGATGGCAGCATGTCGATAAAAAATGAAGAAGAAGAACAAACACTGACCATACTGATTAGAACAGGACTGCTGGTGATATCAGGACTTTTTCCCGTGTCAATACCAATCACGGCAGCTGCATGGTACCTGTGGGAAGTGAAGAAACAACGAGCCGGAGTATTGTGGGATGTCCCTTCACCTCCACCTGTGGGAAGGGCCGAACTGGAAGATGGAGCCTATAGAATCAAGCAGAAAGGGATTTTGGGATACTCGCAGATAGGAGCCGGAGTCTACAAAGAAGGAACTTTCCACACAATGTGGCATGTCACACGTGGTGCTGTTCTAATGCATAAAGGGAAGAGAATTGAACCATCATGGGCGGACGTCAAGAAGGACCTAATATCGTATGGAGGAGGTTGGAAGCTAGAAGGAGAATGGAAGGAAGGAGAAGAAGTCCAGGTCCTGGCATTAGAGCCTGGAAAGAATCCAAGAGCCGTCCAAACAAAACCCGGTCTTTTCAAAACCAACACTGGGACCATAGGCGCCGTATCTCTGGACTTTTCTCCTGGAACGTCAGGATCTCCAATTGTCGACAGAAAAGGAAAAGTTGTGGGCCTTTATGGCAACGGTGTCGTCACAAGGAGTGGAACATACGTGAGTGCCATAGCCCAGACTGAAAAAAGCATTGAAGACAACCCAGAGATTGAAGATGACATCTTTCGAAAGAAAAGACTGACCATCATGGACCTCCACCCAGGAGCAGGAAAAACAAAGAGATACCTTCCAGCAATAGTCAGAGAAGCCATAAAACGAGGCTTGAGAACACTAATCCTGGCCCCCACTAGAGTTGTGGCGGCTGAAATGGAAGAGGCTCTCAGAGGACTTCCAATAAGATATCAAACCCCAGCTATCAGAGCTGAGCACACTGGACGGGAGATTGTGGATCTAATGTGTCATGCCACATTCACCATGAGGCTACTATCACCAATTAGAGTGCCAAATTACAACCTGATTATCATGGATGAAGCCCATTTCACAGACCCAGCAAGCATAGCGGCTAGAGGATACATCTCAACTCGAGTAGAGATGGGTGAAGCAGCTGGGATTTTCATGACAGCTACCCCTCCTGGAAGCAGAGACCCATTTCCTCAGAGCAACGCACCAATCATGGATGAAGAAAGGGAAATTCCTGAGCGTTCGTGGAACTCTGGACATGAGTGGGTTACGGATTTTAAAGGGAAGACTGTTTGGTTTGTTCCAAGTATAAAAGCAGGAAATGATATAGCAGCTTGCCTGAGAAAGAATGGGAAGAAAGTGATACAACTCAGCAGGAAGACCTTTGATTCTGAATATATCAAGACTAGGACCAATGATTGGGACTTTGTGGTCACGACAGACATTTCAGAAATGGGTGCTAACTTCAAGGCTGAGAGGGTTATAGACCCCAGACGCTGCATGAAACCAGTCATACTAACAGACGGTGAAGAGCGGGTTATCCTGGCAGGACCCATGCCAGTGACCCACTCTAGTGCAGCACAAAGAAGAGGGAGAGTAGGAAGAAATCCAAAAAATGAAAATGACCAGTATATATACATGGGGGAACCTCTGGAAAATGATGAAGACTGCGCACACTGGAAAGAAGCTAAGATGCTTCTAGATAACATCAACACGCCTGAAGGAATCATTCCCAGCATGTTTGAACCAGAGCGTGAGAAGGTCGACGCCATTGATGGTGAATACCGCTTGAGAGGAGAAGCGAGGAAAACATTTGTGGACCTAATGAGAAGAGGAGACCTACCAGTTTGGCTAGCCTACAGAGTGGCAGCTGAAGGTATCAACTACGCAGACAGAAGATGGTGCTTTGATGGAGTCAAGAACAACCAAATCTTGGAAGAAAATGTGGAAGTGGAAATTTGGACAAAAGAAGGAGAAAGGAAGAAATTAAAACCCAGATGGTTAGATGCTAGGGTCTACTCTGACCCACTGGCACTTAAAGAATTCAAGGAATTCGCAGCTGGAAGAAAATCCCTGACCCTGAATCTAATCACCGAGATGGGTAGGCTCCCAACCTTCATGACCCAGAAAGCAAGGAATGCACTGGACAACTTAGCAGTCCTACATACGGCTGAAGCAGGCGGAAGGGCGTACAATCATGCTCTTAGTGAACTGCCGGAGACTCTGGAGACATTGCTCTTACTGACACTTTTGGCCACAGTCACAGGCGGAATCTTCCTGTTCTTGATGAGCGGAAAGGGTATAGGGAAGATGACCCTGGGAATGTGCTGCATAGTCACAGCTAGTATTCTTCTATGGTATGCACAAATACAGCCACATTGGATAGCAGCTTCAATAATACTGGAGTTTTTTCTCATAGTCTTGCTCATTCCAGAACCAGAAAAGCAGAGAACACCCCAAGATAACCAATTAACTTATGTTGTCATAGCCATCCTCACAGTGGTGGCCGCAACCATGGCAAACGAGATGGGTTTCCTGGAAAAAACAAAGAAAGATTTTGGATTGGGAAGCATCACAACCCAGCAACCTGAGAGCAATATCCTGGACATAGATCTACGTCCTGCATCAGCTTGGACTCTATATGCTGTGGCAACAACTTTCATCACACCAATGTTGAGACATAGCATTGAAAATTCCTCAGTGAATGTGTCTCTAACAGCCATTGCCAACCAAGCCACAGTGTTAATGGGTCTTGGGAAAGGATGGCCATTGTCGAAAATGGACATCGGAGTTCCCCTTCTCGCTATCGGATGCTATTCACAAGTCAACCCCATAACCCTCACAGCAGCCCTTCTCTTATTGGTAGCACATTATGCTATCATAGGGCCAGGACTCCAAGCGAAAGCAACCAGAGAGGCTCAGAAAAGAGCAGCAGCGGGCATCATGAAAAACCCAACTGTGGATGGAATAACAGTGATTGACCTAGATCCAATACCATATGATCCAAAGTTTGAAAAGCAGTTGGGACAAGTAATGCTCTTAGTTCTCTGCGTGACTCAAGTATTGATGATGAGGACTACATGGGCCTTATGTGAAGCTCTAACTTTAGCGACCGGGCCCATCTCTACACTGTGGGAAGGAAATCCAGGGAGATTTTGGAATACAACTATTGCAGTGTCAATGGCTAACATTTTTAGAGGGAGTTATCTGGCCGGAGCCGGACTTCTCTTTTCTATCATGAAGAACACGGCCAACACAAGAAGGGGAACTGGCAACACAGGAGAAACGCTTGGAGAGAAATGGAAAAACCGGTTGAATGCATTGGGGAAGAGTGAATTCCAGATCTATAAGAAAAGTGGAATCCAGGAAGTGGATAGAACGTTAGCAAAAGAAGGCATCAAGAGAGGAGAAACGGACCATCACGCTGTGTCGCGAGGCTCAGCGAAACTGAGATGGTTCGTCGAGAGAAACCTTGTCACACCAGAAGGGAAAGTAGTGGACCTTGGCTGCGGCAGAGGGGGCTGGTCATACTATTGTGGGGGACTAAAGAATGTAAAGGAAGTCAAAGGCCTAACAAAAGGAGGACCAGGACACGAAGAACCCATTCCCATGTCAACATATGGTTGGAATCTGGTGCGTCTGCAAAGTGGAGTCGATGTCTTTTTCACTCCGCCAGAAAAGTGTGACACATTGCTGTGTGACATAGGGGAGTCGTCACCAAACCCCACGGTTGAGGCAGGACGAACACTCAGAGTTCTAAACTTAGTGGAAAACTGGCTGAACAATAATACCCAATTTTGCATAAAGGTTCTTAATCCATATATGCCTTCAGTTATAGAAAAAATGGAAGCGCTACAAAGGAAATACGGAGGAGCTTTGGTGAGGAATCCACTCTCACGAAATTCCACACACGAGATGTACTGGGTATCCAATGCTTCCGGGAACATAGTGTCATCAGTGAACATGATTTCAAGAATGTTAATTAACAGATTCACAATGAGACACAAGAAGGCCACATACGAGCCGGATGTTGATCTCGGAAGTGGAACCCGCAACATCGGAATTGAAAGTGAAGTACCAAATCTAGACATAATTGGGAAAAGAATAGAAAAAATAAAACAAGAGCATGAAACATCATGGCACTATGATCAAGACCACCCATACAAAACGTGGGCCTACCATGGCAGCTACGAAACAAAACAGACTGGATCAGCATCATCCATGGTGAACGGAGTGGTTAGGCTGCTAACAAAACCTTGGGACGTCATTCCCATGGTGACACAGATGGCAATGACAGACACGACTCCATTTGGACAACAGCGCGTTTTCAAAGAGAAAGTGGACACGAGAACCCAAGAACCAAAAGAAGGAACGAAAAAACTAATGAAAATCACAGCAGAATGGCTCTGGAAAGAACTAGGAAAGAAAAAGACACCTAGGATGTGCACCAGAGAAGAATTCACAAGAAAGGTGAGAAGCAATGCAGCCTTAGGTGCCATATTCACTGATGAGAACAAGTGGAAGTCGGCACGTGAAGCTGTTGAAGACAGTGGATTTTGGGAATTGGTTGACAAGGAAAGGAATCTCCATCTTGAAGGAAAGTGTGAGACATGTGTGTATAACATGATGGGAAAGAGAGAGAAGAAGCTAGGGGAGTTCGGCAAAGCAAAAGGCAGCAGAGCCATATGGTACATGTGGCTTGGAGCACGCTTCTTAGAGTTTGAAGCCCTGGGATTCTTGAATGAAGATCACTGGTTTTCCAGAGAGAACTCCCTGAGTGGAGTAGAGGGAGAAGGGCTGCACAAACTAGGCTACATTCTAAGAGACGTGAGTAAGAAAGAAGGAGGAGCAATGTACGCCGATGACACCGCAGGATGGGACACAAGAATCACGCTAGAGGACTTGAAAAATGAAGAAATGGTGACAAACCACATGGAAGGAGAACACAAGAAACTTGCTGAAGCCATTTTCAGATTAACGTACCAAAACAAAGTGGTGCGTGTGCAAAGACCGACATCAAGAGGCACAGTAATGGACATTATATCGAGAAGAGACCAAAGAGGTAGTGGACAAGTTGTCACCTACGGCCTCAATACTTTCACCAACATGGAAGCCCAACTGATCAGACAGATGGAGGGAGAAGGAGTCTTCAAAAGCATCCAGCACCTGACAGCCACAGAAGAAATTGCAGTGAAAAACTGGTTAGTAAGAGTGGGGCGTGAGAGGTTATCAAGAATGGCCATCAGCGGAGATGATTGTGTTGTGAAACCCTTAGATGACAGGTTTGCAAACGCTCTAACAGCTTTAAATGACATGGGAAAGGTCAGGAAAGACATACAACAATGGGAACCTTCAAGAGGATGGAACGATTGGACACAAGTGCCCTTTTGTTCACACCATTTCCATGAGTTAATCATGAAGGACGGTCGTGTACTTGTGGTTCCATGTAGAAACCAAGATGAACTGATTGGTAGGGCCCGAATTTCCCAGGGAGCCGGGTGGTCCTTGCGGGAAACAGCTTGTTTGGGGAAGTCTTATGCCCAAATGTGGAGCCTAATGTACTTCCACAGACGTGACCTTAGGCTGGCGGCAAACGCTATTTGCTCGGCGGTCCCTTCACATTGGGTTCCAACAAGTCGAACAACCTGGTCCATACACGCCACACATGAGTGGATGACAACAGAAGATATGCTGACAGTCTGGAACAGGGTGTGGATTCAAGAAAACCCATGGATGGAAGACAAAACTCCAGTAGAATCATGGGAGGAAATCCCATATTTGGGGAAGAGAGAAGACCAGTGGTGCGGCTCATTGATTGGGCTAA---------------
>S15_0.3364
---------------------------------------------CTGAAACGCGAGAGAAACCGCGTGTCAACTGTGCAGCAGCTGACAAAGAGATTCTCACTTGGAATGCTACAGGGACGAGGACCACTGAAACTGTTCATGGCCCTGGTGGCATTCCTTCGTTTCCTAACAATCCCGCCAACAGCAGGGATATTAAAAAGATGGGGAACAATCAAAAAATCAAAGGCTATCAATGTCTTGAGAGGGTTCAGGAAAGAGATTGGAAGGATGCTGAACATCTTGAACAGGAGACGCAGAACTGCAGGTATAGTTATTATGATGATCCCAACAGTGATGGCGTTCCATTTAACCACACGCAATGGAGAACCACACATGATCGTCAGTAGACAAGAGAAAGGGAAAAGTCTTCTGTTTAAAACAGAGAACGGTGTGAACATGTGCACCCTCATGGCCATGGATCTTGGTGAACTGTGTGAAGACACAATCACTTACAATTGTCCTCTTCTCAGGCAGAATGAACCAGAAGACATAGACTGTTGGTGCAACTCTACGTCTACATGGGTAACTTATGGGACATGCACCGCTACAGGAGAACACAGAAGGGAAAAAAGATCAGTGGCACTCGTTCCACATGTGGGAATGGGACTGGAGACACGAACTGAAACATGGATGTCATCAGAAGGGGCCTGGAAACATGCACAGAGAANTGAAACTTGGGTCTTGAGACATCCAGGCTTCACCATAATGGCAGCACTCCTGGCATACACCATAGGAACGACATATTTCCAAAGAGTCCTGATTTTCATCTTACTGACAGCTGTTGCTCCTTCAATGACAATGCGTTGTATAGGAATATCAAATAGAGACTTTGTGGAAGGGGTTTCAGGAGGAAGCTGGGTTGACATAGTCCTGGAACATGGAAGCTGTGTGACGACGATGGCAAAAAATAAACCAACATTGGATTTTGAACTGATAAAGACAGAAGCGAAACATCCCGCCACTCTAAGGAAGTATTGCATAGAGGCAAAGCTGACCAACACAACAACAGCATCTCGCTGCCCAACACAAGGAGAACCTAGCCTAAATGAAGAACAGGACAAAAGATTTGTCTGCAAACACTCCATGGTAGATAGAGGATGGGGAAATGGATGCGGATTATTTGGAAAGGGAGGTATCGTGACCTGTGCAATGTTCACATGCAAAAAGAACATGGAAGGGAAAATCGTGCAACCAGAAAACTTGGAGTACACCATTGTGATAACACCTCACTCAGGGGAAGAGAATGCAGTCGGAAATGACACAGGAAAACATGGCAAGGAAATTAAAGTAACACCACAGAGTTCCATCACAGAAGCAGAACTAACAGGCTATGGCACTGTCACGATGGAATGCTCTCCGAGAACGGGACTCGACTTCAATGAGATGGTGTTGCTGCAAATGGAAAACAAAGCTTGGCTGGTGCACAGGCAATGGTTCTTAGACCTGCCATTACCATGGCTGCCCGGAGCAGACACACAAGGATCAAATTGGATACAGAAGGAGACATTGGTCACTTTCAAAAATCCCCATGCAAAGAAACAGGATGTTGTTGTTCTAGGATCCCAAGAAGGGGCTATGCACACAGCACTTACAGGGGCCACGGAAATCCAGATGTCATCAGGAAACTTACTGTTCACAGGACATCTTAAATGTAGGCTGAGAATGGACAAACTACAGCTCAAAGGAATGTCATATTCCATGTGTACAGGAAAGTTCAAAGTTGTGAAGGAAATAGCAGAAACACAACATGGAACAATAGTTATCAGAGTACAATATGAAGGGGACGGTTCTCCGTGCAAGATCCCTTTTGAAATAATGGATTTGGAAAAAAGACATGTCTTAGGTCGCTTGATCACAGTCAACCCAATTGTCACAGAAAAAGACAGCCCAGTCAACATAGAAGCAGAACCTCCATTCGGAGACAGCTACATCATTATAGGAGTAGAACCGGGACAACTGAAGCTCAGCTGGTTTAAGAAAGGAAGCTCTATTGGCCAAATGTTTGAGACAACAATGAGAGGAGCGAAGAGAATGGCCATTTTAGGTGACACAGCTTGGGATTTTGGATCCCTGGGAGGAGTGTTCACATCTATAGGAAAGGCCCTCCACCAAGTCTTTGGAGCAATCTATGGGGCTGCCTTCAGTGGGGTTTCATGGACTATGAAAATCCTCATAGGAGTTGTCATCACATGGATAGGAATGAATTCACGTAGCACTTCACTGTCTGTGTCACTAGTATTAGTGGGAGTCGTGACATTGTACTTGGGAGTTATGGTGCAGGCCGATAGTGGTTGCGTTGTGAGCTGGAAAAACAAAGAACTGAAATGTGGCAGCGGGATTTTTATCACAGACAACGTGCATACATGGACAGAACAATATAAATTCCAACCAGAATCCCCTTCAAAGCTGGCTTCAGCTATCCAGAAGGCTCATGAAGAAGGCATTTGTGGAATCCGCTCAGTAACAAGACTGGAGAATCTGATGTGGAAACAAATAACACCAGAACTGAATCACATTCTAACAGAAAATGAGGTAAAGCTGACTATCATGACAGGAGACATTAAAGGAATCATGCAGGCAGGAAAACGATCCCTGCGGCCTCAACCCACTGAGCTGAAGTACTCTTGGAAAGCATGGGGCAAAGCGAAAATGCTCTCCACAGAGCTTCATAACCACACCTTTCTCATTGATGGCCCCGAAACAGCAGAATGCCCCAACACAAATAGAGCTTGGAACTCACTAGAGGTTGAAGACTATGGCTTTGGAGTATTCACCACTAACATATGGCTGAAATTGAAAGAAAGGCAGGATGTATCTTGTGACTCAAAACTCATGTCAGCAGCCATAAAAGACAACAGAGCCGTCCACGCCGACATGGGTTATTGGATAGAAAGCGCACTCAATGACACATGGAAGATTGAGAAAGCCTCCTTTATTGAAGTCAAAAGCTGCCACTGGCCAAAGTCACACACTCTCTGGAGTAATGGAGTGCTAGAAAGTGAGATGATAATTCCAAAGAATTTTGCAGGACCAGTGTCACAACACAATTACAGACCAGGCTATCATACACAAACGGCAGGACCCTGGCATCTAGGCAGGCTTGAGATGGACTTTGATTTCTGCGAAGGAACTACAGTGGTGGTGACTGAAGACTGTGGAAATAGAGGACCCTCCTTAAGAACAACTACTGCTTCTGGAAAACTCATAACAGAATGGTGCTGCCGATCTTGCACATTACCACCGCTAAGGTACAGAGGTGAGGATGGATGCTGGTATGGAATGGAAATCAGACCATTGAAAGAGAAAGAAGAGAACTTGGTCAACTCTTTGGTCACAGCCGGATATGGACAGATTGACAACTTCTCACTAGGAGTCTTGGGAATGGCATTGTTCCTGGAAGAGATGCTTAGAACCCGAGTAGGGACGAAACATGCAATATTACTAGTTGCAGTCTCTTTCGTAACATTGATCACAGGGAACATGTCCTTTCGAGATTTGGGGAGAGTGATGGTCATGGTGGGCGCTACTATGACGGATGACATAGGCATGGGCGTGACCTATCTTGCCCTATTAGCAGCCTTCAAGGTCAGACCAACTTTTGCAGCTGGACTACTCTTAAGAAAGCTGACCTCCAAGGAATTGATGATGACCACCATAGGAATCGTACTCCTCTCTCAGAGCACCATACCAGAGACCATACTTGAACTGACTGACGCGTTGGCTTTGGGGATGATGGTTCTCAAAATAGTAAGAAACATGGAAAAGTATCAACTAGCAGTGACTATCATGGCTATCTTGTGCGTCCCAAATGCAGTGATATTACAAAACGCATGGAAAGTGAGCTGCACAGCACTGGCAGTGGTGTCCGTTTCCCCACTGCTTTTAACATCTTCACAGCAGAAAACGGATTGGATACCACTGGCGTTGACGATCAAAGGCCTTAATCCAACAGCCATTTTCTTAACAACCCTCTCAAGAACTAGCAAGAAAAGGAGCTGGCCACTAAATGAGGCTATTATGGCAGTCGGGATGGTGAGCATTTTAGCCAGTTCTTTCTTAAAGAATGACATTCCCATGACAGGACCACTAGTGGCTGGAGGGCTTCTCACTGTGTGTTACGTGCTCACCGGAAGATCGGCTGATTTGGAACTGGAGAGAGCTGCTGACATAAGATGGGAAGAACAGGCAGAGATATCAGGAAGCAGTCCAATTTTGTCGATAACAATATCGGAAGATGGCAGCATGTCGATAAAAAATGAAGAAGAAGAACAAACACTGACCATACTGATTAGAACAGGACTGCTGGTGATATCAGGACTTTTTCCCGTGTCAATACCAATCACGGCAGCTGCATGGTACCTGTGGGAAGTGAAGAAACAACGAGCCGGAGTATTGTGGGATGTCCCTTCACCTCCACCTGTGGGAAGGGCCGAACTGGAAGATGGAGCCTATAGAATCAAGCAGAAAGGGATTTTGGGATACTCGCAGATAGGAGCCGGAGTCTACAAAGAAGGAACTTTCCACACAATGTGGCATGTCACACGTGGTGCTGTTCTAATGCATAAAGGGAAGAGAATTGAACCATCATGGGCGGACGTCAAGAAGGACCTAATATCGTATGGAGGAGGTTGGAAGCTAGAAGGAGAATGGAAGGAAGGAGAAGAAGTCCAGGTCCTGGCATTAGAGCCTGGAAAGAATCCAAGAGCCGTCCAAACAAAACCCGGTCTTTTCAAAACCAACACTGGGACCATAGGCGCCGTATCTCTGGACTTTTCTCCTGGAACGTCAGGATCTCCAATTGTCGACANAAAAGGAAAAGTTGTGGGCCTTTATGGCAACGGTGTCGTCACAAGGAGTGGAACATACGTGAGTGCCATAGCCCAGACTGAAAAAAGCATTGAAGACAACCCAGAGATTGAAGATGACATCTTTCGAAAGAAAAGACTGACCATCATGGACCTCCACCCAGGAGCAGGAAAAACAAAGAGATACCTTCCAGCAATAGTCAGAGAAGCCATAAAACGAGGCTTGAGAACACTAATCCTGGCCCCCACTAGAGTTGTGGCGGCTGAAATGGAAGAGGCTCTCAGAGGACTTCCAATAAGATATCAAACCCCAGCTATCAGAGCTGAGCACACTGGACGGGAGATTGTGGATCTAATGTGTCATGCCACATTCACCATGAGGCTACTATCACCAATTAGAGTGCCAAATTACAACCTGATTATCATGGATGAAGCCCATTTCACAGACCCAGCAAGCATAGCGGCTAGAGGATACATCTCAACTCGAGTAGAGATGGGTGAAGCAGCTGGGATTTTCATGACAGCTACCCCTCCTGGAAGCAGAGACCCATTTCCTCAGAGCAACGCACCAATCATGGATGAAGAAAGGGAAATTCCTGAGCGTTCGTGGAACTCTGGACATGAGTGGGTTACGGATTTTAAAGGGAAGACTGTTTGGTTTGTTCCAAGTATAAAAGCAGGAAATGATATAGCAGCTTGCCTGAGAAAGAATGGGAAGAAAGTGATACAACTCAGCAGGAAGACCTTTGATTCTGAATATATCAAGACTAGGACCAATGATTGGGACTTTGTGGTCACGACAGACATTTCAGAAATGGGTGCTAACTTCAAGGCTGAGAGGGTTATAGACCCCAGACGCTGCATGAAACCAGTCATACTAACAGACGGTGAAGAGCGGGTTATCCTGGCAGGACCCATGCCAGTGACCCACTCTAGTGCAGCACAAAGAAGAGGGAGAGTAGGAAGAAATCCAAAAAATGAAAATGACCAGTATATATACATGGGGGAACCTCTGGAAAATGATGAAGACTGCGCACACTGGAAAGAAGCTAAGATGCTTCTAGATAACATCAACACGCCTGAAGGAATCATTCCCAGCATGTTTGAACCAGAGCGTGAGAAGGTCGACGCCATTGATGGTGAATACCGCTTGAGAGGAGAAGCGAGGAAAACATTTGTGGACCTAATGAGAAGAGGAGACCTACCAGTTTGGCTAGCCTACAGAGTGGCAGCTGAAGGTATCAACTACGCAGACAGAAGATGGTGCTTTGATGGAGTCAAGAACAACCAAATCTTGGAAGAAAATGTGGAAGTGGAAATTTGGACAAAAGAAGGAGAAAGGAAGAAATTAAAACCCAGATGGTTAGATGCTAGGGTCTACTCTGACCCACTGGCACTTAAAGAATTCAAGGAATTCGCAGCTGGAAGAAAATCCCTGACCCTGAATCTAATCACCGAGATGGGTAGGCTCCCAACCTTCATGACCCAGAAAGCAAGGAATGCACTGGACAACTTAGCAGTCCTACATACGGCTGAAGCAGGCGGAAGGGCGTACAATCATGCTCTTAGTGAACTGCCGGAGACTCTGGAGACATTGCTCTTACTGACACTTTTGGCCACAGTCACAGGCGGAATCTTCCTGTTCTTGATGAGCGGAAAGGGTATAGGGAAGATGACCCTGGGAATGTGCTGCATAGTCACAGCTAGTATTCTTCTATGGTATGCACAAATACAGCCACATTGGATAGCAGCTTCAATAATACTGGAGTTTTTTCTCATAGTCTTGCTCATTCCAGAACCAGAAAAGCAGAGAACACCCCAAGATAACCAATTAACTTATGTTGTCATAGCCATCCTCACAGTGGTGGCCGCAACCATGGCAAACGAGATGGGTTTCCTGGAAAAAACAAAGAAAGATTTTGGATTGGGAAGCATCACAACCCAGCAACCTGAGAGCAATATCCTGGACATAGATCTACGTCCTGCATCAGCTTGGACTCTATATGCTGTGGCAACAACTTTCATCACACCAATGTTGAGACATAGCATTGAAAATTCCTCAGTGAATGTGTCTCTAACAGCCATTGCCAACCAAGCCACAGTGTTAATGGGTCTTGGGAAAGGATGGCCATTGTCGAAAATGGACATCGGAGTTCCCCTTCTCGCTATCGGATGCTATTCACAAGTCAACCCCATAACCCTCACAGCAGCCCTTCTCTTATTGGTAGCACATTATGCTATCATAGGGCCAGGACTCCAAGCGAAAGCAACCAGAGAGGCTCAGAAAAGAGCAGCAGCGGGCATCATGAAAAACCCAACTGTGGATGGAATAACAGTGATTGACCTAGATCCAATACCATATGATCCAAAGTTTGAAAAGCAGTTGGGACAAGTAATGCTCTTAGTTCTCTGCGTGACTCAAGTATTGATGATGAGGACTACATGGGCCTTATGTGAAGCTCTAACTTTAGCGACCGGGCCCATCTCTACACTGTGGGAAGGAAATCCAGGGAGATTTTGGAATACAACTATTGCAGTGTCAATGGCTAACATTTTTAGAGGGAGTTATCTGGCCGGAGCCGGACTTCTCTTTTCTATCATGAAGAACACGGCCAACACAAGAAGGGGAACTGGCAACACAGGAGAAACGCTTGGAGAGAAATGGAAAAACCGGTTGAATGCATTGGGGAAGAGTGAATTCCAGATCTATAAGAAAAGTGGAATCCAGGAAGTGGATAGAACGTTAGCAAAAGAAGGCATCAAGAGAGGAGAAACGGACCATCACGCTGTGTCGCGAGGCTCAGCGAAACTGAGATGGTTCGTCGAGAGAAACCTTGTCACACCAGAAGGGAAAGTAGTGGACCTTGGCTGCGGCAGAGGGGGCTGGTCATACTATTGTGGGGGACTAAAGAATGTAAAGGAAGTCAAAGGCCTAACAAAAGGAGGACCAGGACACGAAGAACCCATTCCCATGTCAACATATGGTTGGAATCTGGTGCGTCTGCAAAGTGGAGTCGATGTCTTTTTCACTCCGCCAGAAAAGTGTGACACATTGCTGTGTGACATAGGGGAGTCGTCACCAAACCCCACGGTTGAGGCAGGACGAACACTCAGAGTTCTAAACTTAGTGGAAAACTGGCTGAACAATAATACCCAATTTTGCATAAAGGTTCTTAATCCATATATGCCTTCAGTTATAGAAAAAATGGAAGCGCTACAAAGGAAATACGGAGGAGCTTTGGTGAGGAATCCACTCTCACGAAATTCCACACACGAGATGTACTGGGTATCCAATGCTTCCGGGAACATAGTGTCATCAGTGAACATGATTTCAAGAATGTTAATTAACAGATTCACAATGAGACACAAGAAGGCCACATACGAGCCGGATGTTGATCTCGGAAGTGGAACCCGCAACATCGGAATTGAAAGTGAAGTACCAAATCTAGACATAATTGGGAAAAGAATAGAAAAAATAAAACAAGAGCATGAAACATCATGGCACTATGATCAAGACCACCCATACAAAACGTGGGCCTACCATGGCAGCTACGAAACAAAACAGACTGGATCAGCATCATCCATGGTGAACGGAGTGGTTAGGCTGCTAACAAAACCTTGGGACGTCATTCCCATGGTGACACAGATGGCAATGACAGACACGACTCCATTTGGACAACAGCGCGTTTTCAAAGAGAAAGTGGACACGAGAACCCAAGAACCAAAAGAAGGAACGAAAAAACTAATGAAAATCACAGCAGAATGGCTCTGGAAAGAACTAGGAAAGAAAAAGACACCTAGGATGTGCACCAGAGAAGAATTCACAAGAAAGGTGAGAAGCAATGCAGCCTTAGGTGCCATATTCACTGATGAGAACAAGTGGAAGTCGGCACGTGAAGCTGTTGAAGACAGTGGATTTTGGGAATTGGTTGACAAGGAAAGGAATCTCCATCTTGAAGGAAAGTGTGAGACATGTGTGTATAACATGATGGGAAAGAGAGAGAAGAAGCTAGGGGAGTTCGGCAAAGCAAAAGGCAGCAGAGCCATATGGTACATGTGGCTTGGAGCACGCTTCTTAGAGTTTGAAGCCCTGGGATTCTTGAATGAAGATCACTGGTTTTCCAGAGAGAACTCCCTGAGTGGAGTAGAGGGAGAAGGGCTGCACAAACTAGGCTACATTCTAAGAGACGTGAGTAAGAAAGAAGGAGGAGCAATGTACGCCGATGACACCGCAGGATGGGACACAAGAATCACGCTAGAGGACTTGAAAAATGAAGAAATGGTGACAAACCACATGGAAGGAGAACACAAGAAACTTGCTGAAGCCATTTTCAGATTAACGTACCAAAACAAAGTGGTGCGTGTGCAAAGACCGACATCAAGAGGCACAGTAATGGACATTATATCGAGAAGAGACCAAAGAGGTAGTGGACAAGTTGTCACCTACGGCCTCAATACTTTCACCAACATGGAAGCCCAACTGATCAGACAGATGGAGGGAGAAGGAGTCTTCAAAAGCATCCAGCACCTGACAGCCACAGAAGAAATTGCAGTGAAAAACTGGTTAGTAAGAGTGGGGCGTGAGAGGTTATCAAGAATGGCCATCAGCGGAGATGATTGTGTTGTGAAACCCTTAGATGACAGGTTTGCAAACGCTCTAACAGCTTTAAATGACATGGGAAAGGTCAGGAAAGACATACAACAATGGGAACCTTCAAGAGGATGGAACGATTGGACACAAGTGCCCTTTTGTTCACACCATTTCCATGAGTTAATCATGAAGGACGGTCGTGTACTTGTGGTTCCATGTAGAAACCAAGATGAACTGATTGGTAGGGCCCGAATTTCCCAGGGAGCCGGGTGGTCCTTGCGGGAAACAGCTTGTTTGGGGAAGTCTTATGCCCAAATGTGGAGCCTAATGTACTTCCACAGACGTGACCTTAGGCTGGCGGCAAACGCTATTTGCTCGGCGGTCCCTTCACATTGGGTTCCAACAAGTCGAACAACCTGGTCCATACACGCCACACATGAGTGGATGACAACAGAAGATATGCTGACAGTCTGGAACAGGGTGTGGATTCAAGAAAACCCATGGATGGAAGACAAAACTCCAGTAGAATCATGGGAGGAAATCCCATATTTGGGGAAGAGAGAAGACCAGTGGTGCGGCTCATTGATTGGGCTAA---------------
>S56_0.4865
------------------------------------------------AAACGCGAGAGAAACCGCGTGTCAACTGTGCAGCAGCTGACAAAGAGATTCTCACTTGGAATGCTACAGGGACGAGGACCACTGAAACTGTTCATGGCCCTGGTGGCATTCCTTCGTTTCCTAACAATCCCGCCAACAGCAGGGATATTAAAAAGATGGGGAACAATCAAAAAATCAAAGGCTATCAATGTCTTGAGAGGGTTCAGGAAAGAGATTGGAAGGATGCTGAACATCTTGAACAGGAGACGCAGAACTGCAGGTATAGTTATTATGATGATCCCAACAGTGATGGCGTTCCATTTAACCACACGCAATGGAGAACCACACATGATCGTCAGTAGACAAGAGAAAGGGAAAAGTCTTCTGTTTAAAACAGAGAACGGTGTGAACATGTGCACCCTCATGGCCATGGATCTTGGTGAACTGTGTGAAGACACAATCACTTACAATTGTCCTCTTCTCAGGCAGAATGAACCAGAAGACATAGACTGTTGGTGCAACTCTACGTCTACATGGGTAACTTATGGGACATGCACCGCTACAGGAGAACACAGAAGGGAAAAAAGATCAGTGGCACTCGTTCCACATGTGGGAATGGGACTGGAGACACGAACTGAAACATGGATGTCATCAGAAGGGGCCTGGAAACATGCACAGAGAAGTGAAACTTGGGTCTTGAGACATCCAGGCTTCACCATAATGGCAGCACTCCTGGCATACACCATAGGAACGACATATTTCCAAAGAGTCCTGATTTTCATCTTACTGACAGCTGTTGCTCCTTCAATGACAATGCGTTGTATAGGAATATCAAATAGAGACTTTGTGGAAGGGGTTTCAGGAGGAAGCTGGGTTGACATAGTCCTGGAACATGGAAGCTGTGTGACGACGATGGCAAAAAATAAACCAACATTGGATTTTGAACTGATAAAGACAGAAGCGAAACATCCCGCCACTCTAAGGAAGTATTGCATAGAGGCAAAGCTGACCAACACAACAACAGCATCTCGCTGCCCAACACAAGGAGAACCTAGCCTAAATGAAGAACAGGACAAAAGATTTGTCTGCAAACACTCCATGGTAGATAGAGGATGGGGAAATGGATGCGGATTATTTGGAAAGGGAGGTATCGTGACCTGTGCAATGTTCACATGCAAAAAGAACATGGAAGGGAAAATCGTGCAACCAGAAAACTTGGAGTACACCATTGTGATAACACCTCACTCAGGGGAAGAGAATGCAGTCGGAAATGACACAGGAAAACATGGCAAGGAAATTAAAGTAACACCACAGAGTTCCATCACAGAAGCAGAACTAACAGGCTATGGCACTGTCACGATGGAATGCTCTCCGAGAACAGGACTCGACTTCAATGAGATGGTGTTGCTGCAAATGGAAAACAAAGCTTGGCTGGTGCACAGGCAATGGTTCTTAGACCTGCCATTACCATGGCTGCCCGGAGCAGACACACAAGGATCAAATTGGATACAGAAGGAGACATTGGTCACTTTCAAAAATCCCCATGCAAAGAAACAGGATGTTGTTGTTCTAGGATCCCAAGAAGGGGCTATGCACACAGCACTTACAGGGGCCACGGAAATCCAGATGTCATCAGGAAACTTACTGTTCACAGGACATCTTAAATGTAGGCTGAGAATGGACAAACTACAGCTCAAAGGAATGTCATATTCCATGTGTACAGGAAAGTTCAAAGTTGTGAAGGAAATAGCAGAAACACAACATGGAACAATAGTTATCAGAGTACAATATGAAGGGGACGGTTCTCCGTGCAAGATCCCTTTTGAAATAATGGATTTGGAAAAAAGACATGTCTTAGGTCGCTTGATCACAGTCAACCCAATTGTCACAGAAAAAGACAGCCCAGTCAACATAGAAGCAGAACCTCCATTCGGAGACAGCTACATCATTATAGGAGTAGAACCGGGACAACTGAAGCTCAGCTGGTTTAAGAAAGGAAGCTCTATTGGCCAAATGTTTGAGACAACAATGAGAGGAGCGAAGAGAATGGCCATTTTAGGTGACACAGCTTGGGATTTTGGATCCCTGGGAGGAGTGTTCACATCTATAGGAAAGGCCCTCCACCAAGTCTTTGGAGCAATTTATGGGGCTGCCTTCAGTGGGGTTTCATGGACTATGAAAATCCTCATAGGAGTTGTCATCACATGGATAGGAATGAATTCACGTAGCACTTCACTGTCTGTGTCACTAGTATTAGTGGGAGTCGTGACATTGTACTTGGGAGTTATGGTGCAGGCCGATAGTGGTTGCGTTGTGAGCTGGAAAAACAAAGAACTGAAATGTGGCAGCGGGATTTTTATCACAGACAACGTGCATACATGGACAGAACAATATAAATTCCAACCAGAATCCCCTTCAAAGCTGGCTTCAGCTATCCAGAAGGCTCATGAAGAAGGCATTTGTGGAATCCGCTCAGTAACAAGACTGGAGAATCTGATGTGGAAACAAATAACACCAGAACTGAATCACATTCTAACAGAAAATGAGGTAAAGCTGACTATCATGACAGGAGACATTAAAGGAATCATGCAGGCAGGAAAACGATCCCTGCGGCCTCAACCCACTGAGCTGAAGTACTCTTGGAAAGCATGGGGCAAAGCGAAAATGCTCTCCACAGAGCTTCATAACCACACCTTTCTCATTGATGGCCCCGAAACAGCAGAATGCCCCAACACAAATAGAGCTTGGAACTCACTAGAGGTTGAAGACTATGGCTTTGGAGTATTCACCACTAACATATGGCTGAAATTGAAAGAAAGGCAGGATGTATCTTGTGACTCAAAACTCATGTCAGCAGCCATAAAAGACAACAGAGCCGTCCACGCCGACATGGGTTATTGGATAGAAAGCGCACTCAATGACACATGGAAGATTGAGAAAGCCTCCTTTATTGAAGTCAAAAGCTGCCACTGGCCAAAGTCACACACTCTCTGGAGTAATGGAGTGCTAGAAAGTGAGATGATAATTCCAAAGAATTTTGCAGGACCAGTGTCACAACACAATTACAGACCAGGCTATCATACACAAACGGCAGGACCCTGGCATCTAGGCAGGCTTGAGATGGACTTTGATTTCTGCGAAGGAACTACAGTGGTGGTGACTGAAGACTGTGGAAATAGAGGACCCTCCTTAAGAACAACTACTGCTTCTGGAAAACTCATAACAGAATGGTGCTGCCGATCTTGCACATTACCACCGCTAAGGTACAGAGGTGAGGATGGATGCTGGTATGGAATGGAAATCAGACCATTGAAAGAGAAAGAAGAGAACTTGGTCAACTCTTTGGTCACAGCCGGATATGGACAGATTGACAACTTCTCACTAGGAGTCTTGGGAATGGCATTGTTCCTGGAAGAGATGCTTAGAACCCGAGTAGGGACGAAACATGCAATATTACTAGTTGCAGTCTCTTTCGTAACATTGATCACAGGGAACATGTCCTTTCGAGATTTGGGGAGAGTGATGGTCATGGTGGGCGCTACTATGACGGATGACATAGGCATGGGCGTGACCTATCTTGCCCTATTAGCAGCCTTCAAGGTCAGACCAACTTTTGCAGCTGGACTACTCTTAAGAAAGCTGACCTCCAAGGAATTGATGATGACCACCATAGGAATCGTACTCCTCTCTCAGAGCACCATACCAGAGACCATACTTGAACTGACTGACGCGTTGGCTTTGGGGATGATGGTTCTCAAAATAGTAAGAAACATGGAAAAGTATCAACTAGCAGTGACTATCATGGCTATCTTGTGCGTCCCAAATGCAGTGATATTACAAAACGCATGGAAAGTGAGCTGCACAGCACTGGCAGTGGTGTCCGTTTCCCCACTGCTTTTAACATCTTCACAGCAGAAAACGGATTGGATACCACTGGCGTTGACGATCAAAGGCCTTAATCCAACAGCCATTTTCTTAACAACCCTCTCAAGAACTAGCAAGAAAAGGAGCTGGCCACTAAATGAGGCTATTATGGCAGTCGGGATGGTGAGCATTTTAGCCAGTTCTTTCTTAAAGAATGACATTCCCATGACAGGACCACTAGTGGCTGGAGGGCTTCTCACTGTGTGTTACGTGCTCACCGGAAGATCGGCTGATTTGGAACTGGAGAGAGCTGCTGACATAAGATGGGAAGAACAGGCAGAGATATCAGGAAGCAGTCCAATTTTGTCGATAACAATATCGGAAGATGGCAGCATGTCGATAAAAAATGAAGAAGAAGAACAAACACTGACCATACTGATTAGAACAGGACTGCTGGTGATATCAGGACTTTTTCCCGTGTCAATACCAATCACGGCAGCTGCATGGTACCTGTGGGAAGTGAAAAAACAACGAGCCGGAGTATTGTGGGATGTCCCTTCACCTCCACCTGTGGGAAGGGCCGAACTGGAAGATGGAGCCTATAGAATCAAGCAGAAAGGGATTTTGGGATACTCGCAGATAGGAGCCGGAGTCTACAAAGAAGGAACTTTCCACACAATGTGGCATGTCACACGTGGTGCTGTTCTAATGCATAAAGGGAAGAGAATTGAACCATCATGGGCGGACGTCAAGAAGGACCTAATATCGTATGGAGGAGGTTGGAAGCTAGAAGGAGAATGGAAGGAAGGAGAAGAAGTCCAGGTCCTGGCATTAGAGCCTGGAAAGAATCCAAGAGCCGTCCAAACAAAACCCGGTCTTTTTAAAACCAACACTGGGACCATAGGCGCCGTATCTCTGGACTTTTCTCCTGGAACGTCAGGATCTCCAATTGTCGACAGAAAAGGGAAAGTTGTGGGCCTTTATGGCAACGGTGTCGTCACAAGGAGTGGAACATACGTGAGTGCCATAGCCCAGACTGAAAAAAGCATTGAAGACAACCCAGAGATTGAAGATGACATCTTTCGAAAGAAAAGACTGACCATCATGGACCTCCACCCAGGAGCAGGAAAAACAAAGAGATACCTTCCAGCAATAGTCAGAGAAGCCATAAAACGAGGCTTGAGAACACTAATCCTGGCCCCCACTAGAGTTGTGGCGGCTGAAATGGAAGAGGCTCTCAGAGGACTTCCAATAAGATATCAAACCCCAGCTATCAGAGCTGAGCACACTGGACGGGAGATTGTGGATCTAATGTGTCATGCCACATTCACCATGAGGCTACTATCACCAATTAGAGTGCCAAATTACAACCTGATTATCATGGATGAAGCCCATTTCACAGACCCAGCAAGCATAGCGGCTAGAGGATACATCTCAACTCGAGTAGAGATGGGTGAAGCAGCTGGGATTTTCATGACAGCTACCCCTCCTGGAAGCAGAGACCCATTTCCTCAGAGCAACGCACCAATCATGGATGAAGAAAGGGAAATTCCTGAGCGTTCGTGGAACTCTGGACATGAGTGGGTTACGGATTTTAAAGGGAAGACTGTTTGGTTTGTTCCAAGTATAAAAGCAGGAAATGATATAGCAGCTTGCCTGAGAAAGAATGGGAAGAAAGTGATACAACTCAGCAGGAAGACCTTTGATTCTGAATATATCAAGACTAGGACCAATGATTGGGACTTTGTGGTCACGACAGACATTTCAGAAATGGGTGCTAACTTCAAGGCTGAGAGGGTTATAGACCCCAGACGCTGCATGAAACCAGTCATACTAACAGACGGTGAAGAGCGGGTTATCCTGGCAGGACCCATGCCAGTGACCCACTCTAGTGCAGCACAAAGAAGAGGGAGAGTAGGAAGAAATCCAAAAAATGAAAATGACCAGTATATATACATGGGGGAACCTCTGGAAAATGATGAAGACTGCGCACACTGGAAAGAAGCTAAGATGCTTCTAGATAACATCAACACGCCTGAAGGAATCATTCCCAGCATGTTTGAACCAGAGCGTGAGAAGGTCGACGCCATTGATGGTGAATACCGCTTGAGAGGAGAAGCAAGGAAAACATTTGTGGACCTAATGAGAAGAGGAGACCTACCAGTTTGGCTAGCCTACAGAGTGGCAGCTGAAGGTATCAACTACGCAGACAGAAGATGGTGCTTTGATGGAGTCAAGAACAACCAAATCTTGGAAGAAAATGTGGAAGTGGAAATTTGGACAAAAGAAGGAGAAAGGAAGAAATTAAAACCCAGATGGTTAGATGCTAGGGTCTACTCTGACCCACTGGCACTTAAAGAATTCAAGGAATTCGCAGCTGGAAGAAAATCCCTGACCCTGAATCTAATCACCGAGATGGGTAGGCTCCCAACCTTCATGACCCAGAAAGCAAGGAATGCACTGGACAACTTAGCAGTCCTACATACGGCTGAAGCAGGCGGAAGGGCGTACAATCATGCTCTTAGTGAACTGCCGGAGACTCTGGAGACATTGCTCTTACTGACACTTTTGGCCACAGTCACAGGCGGAATCTTCCTGTTCTTGATGAGCGGAAAGGGTATAGGGAAGATGACCCTGGGAATGTGCTGCATAGTCACAGCTAGTATTCTTCTATGGTATGCACAAATACAGCCACATTGGATAGCAGCTTCAATAATACTGGAGTTTTTTCTCATAGTCTTGCTCATTCCAGAACCAGAAAAGCAGAGAACACCCCAAGATAACCAATTAACTTATGTTGTCATAGCCATCCTCACAGTGGTGGCCGCAACCATGGCAAACGAGATGGGTTTCCTGGAAAAAACAAAGAAAGATTTTGGATTGGGAAGCATCACAACCCAGCAACCTGAGAGCAATATCCTGGACATAGATCTACGTCCTGCATCAGCTTGGACTCTATATGCTGTGGCAACAACTTTCATCACACCAATGTTGAGACATAGCATTGAAAATTCCTCAGTGAATGTGTCTCTAACAGCCATTGCCAACCAAGCCACAGTGTTAATGGGTCTTGGGAAAGGATGGCCATTGTCGAAAATGGACATCGGAGTTCCCCTTCTCGCTATCGGATGCTATTCACAAGTCAACCCCATAACCCTCACAGCAGCCCTTCTCTTATTGGTAGCACATTATGCTATCATAGGGCCAGGACTCCAAGCGAAAGCAACCAGAGAGGCTCAGAAAAGAGCAGCAGCGGGCATCATGAAAAACCCAACTGTGGATGGAATAACAGTGATTGACCTAGATCCAATACCATATGATCCAAAGTTTGAAAAGCAGTTGGGACAAGTAATGCTCTTAGTTCTCTGCGTGACTCAAGTATTGATGATGAGGACTACATGGGCCTTATGTGAAGCTCTAACTTTAGCGACCGGGCCCATCTCTACACTGTGGGAAGGAAATCCAGGGAGATTTTGGAATACAACTATTGCAGTGTCAATGGCTAACATTTTTAGAGGGAGTTATCTGGCCGGAGCCGGACTTCTCTTTTCTATCATGAAGAACACGGCCAACACAAGAAGGGGAACTGGCAACACAGGAGAAACGCTTGGAGAGAAATGGAAAAACCGGTTGAATGCATTGGGGAAGAGTGAATTCCAGATCTATAAGAAAAGTGGAATCCAGGAAGTGGATAGAACGTTAGCAAAAGAAGGCATCAAGAGAGGAGAAACGGACCATCACGCTGTGTCGCGAGGCTCAGCGAAACTGAGATGGTTCGTCGAGAGAAACCTTGTCACACCAGAAGGGAAAGTAGTGGACCTTGGCTGCGGCAGAGGGGGCTGGTCATACTATTGTGGGGGACTAAAGAATGTAAAGGAAGTCAAAGGCCTAACAAAAGGAGGACCAGGACACGAAGAACCCATTCCCATGTCAACATATGGTTGGAATCTGGTGCGTCTGCAAAGTGGAGTCGATGTCTTCTTTACTCCGCCAGAAAAGTGTGACACATTGCTGTGTGACATAGGGGAGTCGTCACCAAACCCCACGGTTGAGGCAGGACGAACACTCAGAGTTCTAAACTTAGTGGAAAACTGGCTGAACAATAATACCCAATTTTGCATAAAGGTTCTTAATCCATATATGCCTTCAGTTATAGAAAAAATGGAAGCGCTACAAAGGAAATACGGAGGAGCTTTGGTGAGGAATCCACTCTCACGAAATTCCACACACGAGATGTACTGGGTATCCAATGCTTCCGGGAACATAGTGTCATCAGTGAACATGATTTCAAGAATGTTAATTAACAGATTCACAATGAGACACAAGAAGGCCACATACGAGCCGGATGTTGATCTCGGAAGTGGAACCCGCAACATCGGAATTGAAAGTGAAGTACCAAATCTAGACATAATTGGGAAAAGAATAGAAAAAATAAAACAAGAGCATGAAACATCATGGCACTATGATCAAGACCACCCATACAAAACGTGGGCCTACCATGGCAGCTACGAAACAAAACAGACTGGATCAGCATCATCCATGGTGAACGGAGTGGTTAGGCTGCTAACAAAACCTTGGGACGTCATTCCCATGGTGACACAGATGGCAATGACAGACACGACTCCATTTGGACAACAGCGCGTTTTCAAAGAGAAAGTGGACACGAGAACCCAAGAACCAAAAGGAGGAACGAAAAAACTAATGAAAATCACAGCAGAATGGCTCTGGAAAGAACTAGGAAAGAAAAAGACACCTAGGATGTGCACCAGAGAAGAGTTCACAAGAAAGGTGAGAAGCAATGCAGCCTTAGGTGCCATATTCACTGATGAGAACAAGTGGAAGTCGGCACGTGAAGCTGTTGAAGACAGTGGATTTTGGGAATTGGTTGACAAGGAAAGGAATCTCCATCTTGAAGGAAAGTGTGAGACATGTGTGTATAACATGATGGGAAAGAGAGAGAAGAAGCTAGGGGAGTTCGGCAAAGCAAAAGGCAGCAGAGCCATATGGTACATGTGGCTTGGAGCACGCTTCTTAGAGTTTGAAGCCCTGGGATTCTTGAATGAAGATCACTGGTTTTCCAGAGAGAACTCCCTGAGTGGAGTAGAGGGAGAAGGGCTGCACAAACTAGGCTACATTCTAAGAGACGTGAGTAAGAAAGAAGGAGGAGCAATGTACGCCGATGACACCGCAGGATGGGACACAAGAATCACGCTAGAGGACTTGAAAAATGAAGAAATGGTGACAAACCACATGGAAGGAGAACACAAGAAACTTGCTGAAGCCATTTTCAGATTAACGTACCAAAACAAAGTGGTGCGTGTGCAAAGACCGACATCAAGAGGCACAGTAATGGACATTATATCGAGAAGAGACCAAAGAGGTAGTGGACAAGTTGTCACCTACGGCCTCAATACTTTCACCAACATGGAAGCCCAACTGATCAGACAGATGGAGGGAGAAGGAGTCTTCAAAAGCATCCAGCACCTGACAGCCACAGAAGAAATTGCAGTGAAAAACTGGTTAGTAAGAGTGGGGCGTGAGAGGTTATCAAGAATGGCCATCAGCGGAGATGATTGTGTTGTGAAACCCTTAGATGACAGGTTTGCCAACGCTCTAACAGCTTTAAATGACATGGGAAAGGTCAGGAAAGACATACAACAATGGGAACCTTCAAGAGGATGGAACGATTGGACACAAGTGCCCTTTTGTTCACACCATTTCCATGAGTTAATCATGAAGGACGGTCGTGTACTTGTGGTTCCATGTAGAAACCAAGATGAACTGATTGGTAGGGCCCGAATTTCCCAGGGAGCCGGGTGGTCCTTGCGGGAAACAGCTTGTTTGGGGAAGTCTTATGCCCAAATGTGGAGCCTAATGTACTTCCACAGACGTGACCTTAGGCTGGCGGCAAACGCTATTTGCTCGGCGGTCCCTTCACATTGGGTTCCAACAAGTCGAACAACCTGGTCCATACACGCCACACATGAGTGGATGACAACAGAAGATATGCTGACAGTCTGGAACAGGGTGTGGATTCAAGAAAACCCATGGATGGAAGACAAAACTCCAGTAGAATCATGGGAGGAAATCCCATATTTGGGGAAGAGAGAAGACCAGTGGTGCGGCTCATTGATTGGGCTAACAAGC----------
>S56_0.5135
------------------------------------------------AAACGCGAGAGAAACCGCGTGTCAACTGTGCAGCAGCTGACAAAGAGATTCTCACTTGGAATGCTACAGGGACGAGGACCACTGAAACTGTTCATGGCCCTGGTGGCATTCCTTCGTTTCCTAACAATCCCGCCAACAGCAGGGATATTAAAAAGATGGGGAACAATCAAAAAATCAAAGGCTATCAATGTCTTGAGAGGGTTCAGGAAAGAGATTGGAAGGATGCTGAACATCTTGAACAGGAGACGCAGAACTGCAGGTATAGTTATTATGATGATCCCAACAGTGATGGCGTTCCATTTAACCACACGCAATGGAGAACCACACATGATCGTCAGTAGACAAGAGAAAGGGAAAAGTCTTCTGTTTAAAACAGAGAACGGTGTGAACATGTGCACCCTCATGGCCATGGATCTTGGTGAACTGTGTGAAGACACAATCACTTACAATTGTCCTCTTCTCAGGCAGAATGAACCAGAAGACATAGACTGTTGGTGCAACTCTACGTCTACATGGGTAACTTATGGGACATGCACCGCTACAGGAGAACACAGAAGGGAAAAAAGATCAGTGGCACTCGTTCCACATGTGGGAATGGGACTGGAGACACGAACTGAAACATGGATGTCATCAGAAGGGGCCTGGAAACATGCACAGAGAATTGAAACTTGGGTCTTGAGACATCCAGGCTTCACCATAATGGCAGCACTCCTGGCATACACCATAGGAACGACATATTTCCAAAGAGTCCTGATTTTCATCTTACTGACAGCTGTTGCTCCTTCAATGACAATGCGTTGTATAGGAATATCAAATAGAGACTTTGTGGAAGGGGTTTCAGGAGGAAGCTGGGTTGACATAGTCCTGGAACATGGAAGCTGTGTGACGACGATGGCAAAAAATAAACCAACATTGGATTTTGAACTGATAAAGACAGAAGCGAAACATCCCGCCACTCTAAGGAAGTATTGCATAGAGGCAAAGCTGACCAACACAACAACAGCATCTCGCTGCCCAACACAAGGAGAACCTAGCCTAAATGAAGAACAGGACAAAAGATTTGTCTGCAAACACTCCATGGTAGATAGAGGATGGGGAAATGGATGCGGATTATTTGGAAAGGGAGGTATCGTGACCTGTGCAATGTTCACATGCAAAAAGAACATGGAAGGGAAAATCGTGCAACCAGAAAACTTGGAGTACACCATTGTGATAACACCTCACTCAGGGGAAGAGAATGCAGTCGGAAATGACACAGGAAAACATGGCAAGGAAATTAAAGTAACACCACAGAGTTCCATCACAGAAGCAGAACTAACAGGCTATGGCACTGTCACGATGGAATGCTCTCCGAGAACGGGACTCGACTTCAATGAGATGGTGTTGCTGCAAATGGAAAACAAAGCTTGGCTGGTGCACAGGCAATGGTTCTTAGACCTGCCATTACCATGGCTGCCCGGAGCAGACACACAAGGATCAAATTGGATACAGAAGGAGACATTGGTCACTTTCAAAAATCCCCATGCAAAGAAACAGGATGTTGTTGTTCTAGGATCCCAAGAAGGGGCTATGCACACAGCACTTACAGGGGCCACGGAAATCCAGATGTCATCAGGAAACTTACTGTTCACAGGACATCTTAAATGTAGGCTGAGAATGGACAAACTACAGCTCAAAGGAATGTCATATTCCATGTGTACAGGAAAGTTCAAAGTTGTGAAGGAAATAGCAGAAACACAACATGGAACAATAGTTATCAGAGTACAATATGAAGGGGACGGTTCTCCGTGCAAGATCCCTTTTGAAATAATGGATTTGGAAAAAAGACATGTCTTAGGTCGCTTGATCACAGTCAACCCAATTGTCACAGAAAAAGACAGCCCAGTCAACATAGAAGCAGAACCTCCATTCGGAGACAGCTACATCATTATAGGAGTAGAACCGGGACAACTGAAGCTCAGCTGGTTTAAGAAAGGAAGCTCTATTGGCCAAATGTTTGAGACAACAATGAGAGGAGCGAAGAGAATGGCCATTTTAGGTGACACAGCTTGGGATTTTGGATCCCTGGGAGGAGTGTTCACATCTATAGGAAAGGCCCTCCACCAAGTCTTTGGAGCAATTTATGGGGCTGCCTTCAGTGGGGTTTCATGGACTATGAAAATCCTCATAGGAGTTGTCATCACATGGATAGGAATGAATTCACGTAGCACTTCACTGTCTGTGTCACTAGTATTAGTGGGAGTCGTGACATTGTACTTGGGAGTTATGGTGCAGGCCGATAGTGGTTGCGTTGTGAGCTGGAAAAACAAAGAACTGAAATGTGGCAGCGGGATTTTTATCACAGACAACGTGCATACATGGACAGAACAATATAAATTCCAACCAGAATCCCCTTCAAAGCTGGCTTCAGCTATCCAGAAGGCTCATGAAGAAGGCATTTGTGGAATCCGCTCAGTAACAAGACTGGAGAATCTGATGTGGAAACAAATAACACCAGAACTGAATCACATTCTAACAGAAAATGAGGTAAAGCTGACTATCATGACAGGAGACATTAAAGGAATCATGCAGGCAGGAAAACGATCCCTGCGGCCTCAACCCACTGAGCTGAAGTACTCTTGGAAAGCATGGGGCAAAGCGAAAATGCTCTCCACAGAGCTTCATAACCACACCTTTCTCATTGATGGCCCCGAAACAGCAGAATGCCCCAACACAAATAGAGCTTGGAACTCACTAGAGGTTGAAGACTATGGCTTTGGAGTATTCACCACTAACATATGGCTGAAATTGAAAGAAAGGCAGGATGTATCTTGTGACTCAAAACTCATGTCAGCAGCCATAAAAGACAACAGAGCCGTCCACGCCGACATGGGTTATTGGATAGAAAGCGCACTCAATGACACATGGAAGATTGAGAAAGCCTCCTTTATTGAAGTCAAAAGCTGCCACTGGCCAAAGTCACACACTCTCTGGAGTAATGGAGTGCTAGAAAGTGAGATGATAATTCCAAAGAATTTTGCAGGACCAGTGTCACAACACAATTACAGACCAGGCTATCATACACAAACGGCAGGACCCTGGCATCTAGGCAGGCTTGAGATGGACTTTGATTTCTGCGAAGGAACTACAGTGGTGGTGACTGAAGACTGTGGAAATAGAGGACCCTCCTTAAGAACAACTACTGCTTCTGGAAAACTCATAACAGAATGGTGCTGCCGATCTTGCACATTACCACCGCTAAGGTACAGAGGTGAGGATGGATGCTGGTATGGAATGGAAATCAGACCATTGAAAGAGAAAGAAGAGAACTTGGTCAACTCTTTGGTCACAGCCGGATATGGACAGATTGACAACTTCTCACTAGGAGTCTTGGGAATGGCATTGTTCCTGGAAGAGATGCTTAGAACCCGAGTAGGGACGAAACATGCAATATTACTAGTTGCAGTCTCTTTCGTAACATTGATCACAGGGAACATGTCCTTTCGAGATTTGGGGAGAGTGATGGTCATGGTGGGCGCTACTATGACGGATGACATAGGCATGGGCGTGACCTATCTTGCCCTATTAGCAGCCTTCAAGGTCAGACCAACTTTTGCAGCTGGACTACTCTTAAGAAAGCTGACCTCCAAGGAATTGATGATGACCACCATAGGAATCGTACTCCTCTCTCAGAGCACCATACCAGAGACCATACTTGAACTGACTGACGCGTTGGCTTTGGGGATGATGGTTCTCAAAATAGTAAGAAACATGGAAAAGTATCAACTAGCAGTGACTATCATGGCTATCTTGTGCGTCCCAAATGCAGTGATATTACAAAACGCATGGAAAGTGAGCTGCACAGCACTGGCAGTGGTGTCCGTTTCCCCACTGCTTTTAACATCTTCACAGCAGAAAACGGATTGGATACCACTGGCGTTGACGATCAAAGGCCTTAATCCAACAGCCATTTTCTTAACAACCCTCTCAAGAACTAGCAAGAAAAGGAGCTGGCCACTAAATGAGGCTATTATGGCAGTCGGGATGGTGAGCATTTTAGCCAGTTCTTTCTTAAAGAATGACATTCCCATGACAGGACCACTAGTGGCTGGAGGGCTTCTCACTGTGTGTTACGTGCTCACCGGAAGATCGGCTGATTTGGAACTGGAGAGAGCTGCTGACATAAGATGGGAAGAACAGGCAGAGATATCAGGAAGCAGTCCAATTTTGTCGATAACAATATCGGAAGATGGCAGCATGTCGATAAAAAATGAAGAAGAAGAACAAACACTGACCATACTGATTAGAACAGGACTGCTGGTGATATCAGGACTTTTTCCCGTGTCAATACCAATCACGGCAGCTGCATGGTACCTGTGGGAAGTGAAGAAACAACGAGCCGGAGTATTGTGGGATGTCCCTTCACCTCCACCTGTGGGAAGGGCCGAACTGGAAGATGGAGCCTATAGAATCAAGCAGAAAGGGATTTTGGGATACTCGCAGATAGGAGCCGGAGTCTACAAAGAAGGAACTTTCCACACAATGTGGCATGTCACACGTGGTGCTGTTCTAATGCATAAAGGGAAGAGAATTGAACCATCATGGGCGGACGTCAAGAAGGACCTAATATCGTATGGAGGAGGTTGGAAGCTAGAAGGAGAATGGAAGGAAGGAGAAGAAGTCCAGGTCCTGGCATTAGAGCCTGGAAAGAATCCAAGAGCCGTCCAAACAAAACCCGGTCTTTTTAAAACCAACACTGGGACCATAGGCGCCGTATCTCTGGACTTTTCTCCTGGAACGTCAGGATCTCCAATTGTCGACAGAAAAGGGAAAGTTGTGGGCCTTTATGGCAACGGTGTCGTCACAAGGAGTGGAACATACGTGAGTGCCATAGCCCAGACTGAAAAAAGCATTGAAGACAACCCAGAGATTGAAGATGACATCTTTCGAAAGAAAAGACTGACCATCATGGACCTCCACCCAGGAGCAGGAAAAACAAAGAGATACCTTCCAGCAATAGTCAGAGAAGCCATAAAACGAGGCTTGAGAACACTAATCCTGGCCCCCACTAGAGTTGTGGCGGCTGAAATGGAAGAGGCTCTCAGAGGACTTCCAATAAGATATCAAACCCCAGCTATCAGAGCTGAGCACACTGGACGGGAGATTGTGGATCTAATGTGTCATGCCACATTCACCATGAGGCTACTATCACCAATTAGAGTGCCAAATTACAACCTGATTATCATGGATGAAGCCCATTTCACAGACCCAGCAAGCATAGCGGCTAGAGGATACATCTCAACTCGAGTAGAGATGGGTGAAGCAGCTGGGATTTTCATGACAGCTACCCCTCCTGGAAGCAGAGACCCATTTCCTCAGAGCAACGCACCAATCATGGATGAAGAAAGGGAAATTCCTGAGCGTTCGTGGAACTCTGGACATGAGTGGGTTACGGATTTTAAAGGGAAGACTGTTTGGTTTGTTCCAAGTATAAAAGCAGGAAATGATATAGCAGCTTGCCTGAGAAAGAATGGGAAGAAAGTGATACAACTCAGCAGGAAGACCTTTGATTCTGAATATATCAAGACTAGGACCAATGATTGGGACTTTGTGGTCACGACAGACATTTCAGAAATGGGTGCTAACTTCAAGGCTGAGAGGGTTATAGACCCCAGACGCTGCATGAAACCAGTCATACTAACAGACGGTGAAGAGCGGGTTATCCTGGCAGGACCCATGCCAGTGACCCACTCTAGTGCAGCACAAAGAAGAGGGAGAGTAGGAAGAAATCCAAAAAATGAAAATGACCAGTATATATACATGGGGGAACCTCTGGAAAATGATGAAGACTGCGCACACTGGAAAGAAGCTAAGATGCTTCTAGATAACATCAACACGCCTGAAGGAATCATTCCCAGCATGTTTGAACCAGAGCGTGAGAAGGTCGACGCCATTGATGGTGAATACCGCTTGAGAGGAGAAGCAAGGAAAACATTTGTGGACCTAATGAGAAGAGGAGACCTACCAGTTTGGCTAGCCTACAGAGTGGCAGCTGAAGGTATCAACTACGCAGACAGAAGATGGTGCTTTGATGGAGTCAAGAACAACCAAATCTTGGAAGAAAATGTGGAAGTGGAAATTTGGACAAAAGAAGGAGAAAGGAAGAAATTAAAACCCAGATGGTTAGATGCTAGGGTCTACTCTGACCCACTGGCACTTAAAGAATTCAAGGAATTCGCAGCTGGAAGAAAATCCCTGACCCTGAATCTAATCACCGAGATGGGTAGGCTCCCAACCTTCATGACCCAGAAAGCAAGGAATGCACTGGACAACTTAGCAGTCCTACATACGGCTGAAGCAGGCGGAAGGGCGTACAATCATGCTCTTAGTGAACTGCCGGAGACTCTGGAGACATTGCTCTTACTGACACTTTTGGCCACAGTCACAGGCGGAATCTTCCTGTTCTTGATGAGCGGAAAGGGTATAGGGAAGATGACCCTGGGAATGTGCTGCATAGTCACAGCTAGTATTCTTCTATGGTATGCACAAATACAGCCACATTGGATAGCAGCTTCAATAATACTGGAGTTTTTTCTCATAGTCTTGCTCATTCCAGAACCAGAAAAGCAGAGAACACCCCAAGATAACCAATTAACTTATGTTGTCATAGCCATCCTCACAGTGGTGGCCGCAACCATGGCAAACGAGATGGGTTTCCTGGAAAAAACAAAGAAAGATTTTGGATTGGGAAGCATCACAACCCAGCAACCTGAGAGCAATATCCTGGACATAGATCTACGTCCTGCATCAGCTTGGACTCTATATGCTGTGGCAACAACTTTCATCACACCAATGTTGAGACATAGCATTGAAAATTCCTCAGTGAATGTGTCTCTAACAGCCATTGCCAACCAAGCCACAGTGTTAATGGGTCTTGGGAAAGGATGGCCATTGTCGAAAATGGACATCGGAGTTCCCCTTCTCGCTATCGGATGCTATTCACAAGTCAACCCCATAACCCTCACAGCAGCCCTTCTCTTATTGGTAGCACATTATGCTATCATAGGGCCAGGACTCCAAGCGAAAGCAACCAGAGAGGCTCAGAAAAGAGCAGCAGCGGGCATCATGAAAAACCCAACTGTGGATGGAATAACAGTGATTGACCTAGATCCAATACCATATGATCCAAAGTTTGAAAAGCAGTTGGGACAAGTAATGCTCTTAGTTCTCTGCGTGACTCAAGTATTGATGATGAGGACTACATGGGCCTTATGTGAAGCTCTAACTTTAGCGACCGGGCCCATCTCTACACTGTGGGAAGGAAATCCAGGGAGATTTTGGAATACAACTATTGCAGTGTCAATGGCTAACATTTTTAGAGGGAGTTATCTGGCCGGAGCCGGACTTCTCTTTTCTATCATGAAGAACACGGCCAACACAAGAAGGGGAACTGGCAACACAGGAGAAACGCTTGGAGAGAAATGGAAAAACCGGTTGAATGCATTGGGGAAGAGTGAATTCCAGATCTATAAGAAAAGTGGAATCCAGGAAGTGGATAGAACGTTAGCAAAAGAAGGCATCAAGAGAGGAGAAACGGACCATCACGCTGTGTCGCGAGGCTCAGCGAAACTGAGATGGTTCGTCGAGAGAAACCTTGTCACACCAGAAGGGAAAGTAGTGGACCTTGGCTGCGGCAGAGGGGGCTGGTCATACTATTGTGGGGGACTAAAGAATGTAAAGGAAGTCAAAGGCCTAACAAAAGGAGGACCAGGACACGAAGAACCCATTCCCATGTCAACATATGGTTGGAATCTGGTGCGTCTGCAAAGTGGAGTCGATGTCTTCTTTACTCCGCCAGAAAAGTGTGACACATTGCTGTGTGACATAGGGGAGTCGTCACCAAACCCCACGGTTGAGGCAGGACGAACACTCAGAGTTCTAAACTTAGTGGAAAACTGGCTGAACAATAATACCCAATTTTGCATAAAGGTTCTTAATCCATATATGCCTTCAGTTATAGAAAAAATGGAAGCGCTACAAAGGAAATACGGAGGAGCTTTGGTGAGGAATCCACTCTCACGAAATTCCACACACGAGATGTACTGGGTATCCAATGCTTCCGGGAACATAGTGTCATCAGTGAACATGATTTCAAGAATGTTAATTAACAGATTCACAATGAGACACAAGAAGGCCACATACGAGCCGGATGTTGATCTCGGAAGTGGAACCCGCAACATCGGAATTGAAAGTGAAGTACCAAATCTAGACATAATTGGGAAAAGAATAGAAAAAATAAAACAAGAGCATGAAACATCATGGCACTATGATCAAGACCACCCATACAAAACGTGGGCCTACCATGGCAGCTACGAAACAAAACAGACTGGATCAGCATCATCCATGGTGAACGGAGTGGTTAGGCTGCTAACAAAACCTTGGGACGTCATTCCCATGGTGACACAGATGGCAATGACAGACACGACTCCATTTGGACAACAGCGCGTTTTCAAAGAGAAAGTGGACACGAGAACCCAAGAACCAAAAGGAGGAACGAAAAAACTAATGAAAATCACAGCAGAATGGCTCTGGAAAGAACTAGGAAAGAAAAAGACACCTAGGATGTGCACCAGAGAAGAGTTCACAAGAAAGGTGAGAAGCAATGCAGCCTTAGGTGCCATATTCACTGATGAGAACAAGTGGAAGTCGGCACGTGAAGCTGTTGAAGACAGTGGATTTTGGGAATTGGTTGACAAGGAAAGGAATCTCCATCTTGAAGGAAAGTGTGAGACATGTGTGTATAACATGATGGGAAAGAGAGAGAAGAAGCTAGGGGAGTTCGGCAAAGCAAAAGGCAGCAGAGCCATATGGTACATGTGGCTTGGAGCACGCTTCTTAGAGTTTGAAGCCCTGGGATTCTTGAATGAAGATCACTGGTTTTCCAGAGAGAACTCCCTGAGTGGAGTAGAGGGAGAAGGGCTGCACAAACTAGGCTACATTCTAAGAGACGTGAGTAAGAAAGAAGGAGGAGCAATGTACGCCGATGACACCGCAGGATGGGACACAAGAATCACGCTAGAGGACTTGAAAAATGAAGAAATGGTGACAAACCACATGGAAGGAGAACACAAGAAACTTGCTGAAGCCATTTTCAGATTAACGTACCAAAACAAAGTGGTGCGTGTGCAAAGACCGACATCAAGAGGCACAGTAATGGACATTATATCGAGAAGAGACCAAAGAGGTAGTGGACAAGTTGTCACCTACGGCCTCAATACTTTCACCAACATGGAAGCCCAACTGATCAGACAGATGGAGGGAGAAGGAGTCTTCAAAAGCATCCAGCACCTGACAGCCACAGAAGAAATTGCAGTGAAAAACTGGTTAGTAAGAGTGGGGCGTGAGAGGTTATCAAGAATGGCCATCAGCGGAGATGATTGTGTTGTGAAACCCTTAGATGACAGGTTTGCCAACGCTCTAACAGCTTTAAATGACATGGGAAAGGTCAGGAAAGACATACAACAATGGGAACCTTCAAGAGGATGGAACGATTGGACACAAGTGCCCTTTTGTTCACACCATTTCCATGAGTTAATCATGAAGGACGGTCGTGTACTTGTGGTTCCATGTAGAAACCAAGATGAACTGATTGGTAGGGCCCGAATTTCCCAGGGAGCCGGGTGGTCCTTGCGGGAAACAGCTTGTTTGGGGAAGTCTTATGCCCAAATGTGGAGCCTAATGTACTTCCACAGACGTGACCTTAGGCTGGCGGCAAACGCTATTTGCTCGGCGGTCCCTTCACATTGGGTTCCAACAAGTCGAACAACCTGGTCCATACACGCCACACATGAGTGGATGACAACAGAAGATATGCTGACAGTCTGGAACAGGGTGTGGATTCAAGAAAACCCATGGATGGAAGACAAAACTCCAGTAGAATCATGGGAGGAAATCCCATATTTGGGGAAGAGAGAAGACCAGTGGTGCGGCTCATTGATTGGGCTAACAAGC----------
>S73_0.49679999999999996
---------------------------------------------CTGAAACGCGAGAGAAACCGCGTGTCAACTGTGCAGCAGCTGACAAAGAGATTCTCACTTGGAATGCTACAGGGACGAGGACCACTGAAACTGTTCATGGCCCTGGTGGCATTCCTTCGTTTCCTAACAATCCCGCCAACAGCAGGGATATTAAAAAGATGGGGAACAATCAAAAAATCAAAGGCTATCAATGTCTTGAGAGGGTTCAGGAAAGAGATTGGAAGGATGCTGAACATCTTGAACAGGAGACGCAGAACTGCAGGTATAGTTATTATGATGATCCCAACAGTGATGGCGTTCCATTTAACCACACGCAATGGAGAACCACACATGATCGTCAGTAGACAAGAGAAAGGGAAAAGTCTTCTGTTTAAAACAGAGAACGGTGTGAACATGTGCACCCTCATGGCCATGGATCTTGGTGAACTGTGTGAAGACACAATCACTTACAATTGTCCTCTTCTCAGGCAGAATGAACCAGAAGACATAGACTGTTGGTGCAACTCTACGTCTACATGGGTAACTTATGGGACATGCACCGCTACAGGAGAACACAGAAGGGAAAAAAGATCAGTGGCACTCGTTCCACATGTGGGAATGGGACTGGAGACACGAACTGAAACATGGATGTCATCAGAAGGGGCCTGGAAACATGCACAGAGAATTGAAACTTGGGTCTTGAGACATCCAGGCTTCACCATAATGGCAGCACTCCTGGCATACACCATAGGAACGACATATTTCCAAAGAGTCCTGATTTTCATCTTACTGACAGCTGTTGCTCCTTCAATGACAATGCGTTGTATAGGAATATCAAATAGAGACTTTGTGGAAGGGGTTTCAGGAGGAAGCTGGGTTGACATAGTCCTGGAACATGGAAGCTGTGTGACGACGATGGCAAAAAATAAACCAACATTGGATTTTGAACTGATAAAGACAGAAGCGAAACATCCCGCCACTCTAAGGAAGTATTGCATAGAGGCAAAGCTGACCAACACAACAACAGCATCTCGCTGCCCAACACAAGGAGAACCTAGCCTAAATGAAGAACAGGACAAAAGATTTGTCTGCAAACACTCCATGGTAGATAGAGGATGGGGAAATGGATGCGGATTATTTGGAAAGGGAGGTATCGTGACCTGTGCAATGTTCACATGCAAAAAGAACATGGAAGGAAAAATCGTGCAACCAGAAAACTTGGAGTACACCATTGTGATAACACCTCACTCAGGGGAAGAGAATGCAGTCGGAAATGACACAGGAAAACACGGCAAGGAAATTAAAGTAACACCACAGAGTTCCATCACAGAAGCAGAACTAACAGGCTATGGCACTGTCACGATGGAATGCTCTCCGAGAACGGGACTCGACTTCAATGAGATGGTGTTACTGCAAATGGAAAACAAAGCTTGGCTGGTGCACAGGCAATGGTTCTTAGACCTGCCATTACCATGGCTGCCCGGAGCAGACACACAAGGATCAAATTGGATACAGAAGGAGACATTGGTCACTTTCAAAAATCCCCATGCAAAGAAACAGGATGTTGTTGTTCTAGGATCCCAAGAAGGGGCTATGCACACAGCACTTACAGGGGCCACGGAAATCCAGATGTCATCAGGAAACTTACTGTTCACAGGACATCTTAAATGTAGGCTGAGAATGGACAAACTACAGCTCAAAGGAATGTCATATTCCATGTGTACAGGAAAGTTCAAAGTTGTGAAGGAAATAGCAGAAACACAACATGGAACAATAGTTATCAGAGTACAATATGAAGGGGACGGTTCTCCGTGCAAGATCCCTTTTGAAATAATGGATTTGGAAAAAAGACATGTCTTAGGTCGCTTGATCACAGTCAACCCAATTGTCACAGAAAAAGACAGCCCAGTCAACATAGAAGCAGAACCTCCATTCGGAGACAGCTACATCATTATAGGAGTAGAACCGGGACAACTGAAGCTCAGCTGGTTTAAGAAAGGAAGCTCTATTGGCCAAATGTTTGAGACAACAATGAGAGGAGCGAAGAGAATGGCCATTTTAGGTGACACAGCTTGGGATTTTGGATCCCTGGGAGGAGTGTTCACATCTATAGGAAAGGCCCTCCACCAAGTCTTTGGAGCAATCTATGGGGCTGCCTTCAGTGGGGTTTCATGGACTATGAAAATCCTCATAGGAGTTGTCATCACATGGATAGGAATGAATTCACGTAGCACTTCACTGTCTGTGTCACTAGTATTAGTGGGAGTCGTGACATTGTACTTGGGAGTTATGGTGCAGGCCGATAGTGGTTGCGTTGTGAGCTGGAAAAACAAAGAACTGAAATGCGGCAGCGGGATTTTTATCACAGACAACGTGCATACATGGACAGAACAATATAAATTCCAACCAGAATCCCCTTCAAAGCTGGCTTCAGCTATCCAGAAGGCTCATGAAGAAGGCATTTGTGGAATCCGCTCAGTAACAAGACTGGAGAATCTGATGTGGAAACAAATAACACCAGAACTGAATCACATTCTAACAGAAAATGAGGTAAAGCTGACTATCATGACAGGAGACATTAAAGGAATCATGCAGGCAGGAAAACGATCCCTGCGGCCTCAACCCACTGAGCTGAAGTACTCTTGGAAAGCATGGGGCAAAGCGAAAATGCTCTCCACAGAGCTTCATAACCACACCTTTCTCATTGATGGCCCCGAAACAGCAGAATGTCCCAACACAAATAGAGCTTGGAACTCACTAGAGGTTGAAGACTATGGCTTTGGAGTATTCACCACTAACATATGGCTGAAATTGAAAGAAAGGCAGGATGTATCTTGTGACTCAAAACTCATGTCAGCAGCCATAAAAGACAACAGAGCCGTCCACGCCGACATGGGTTATTGGATAGAAAGCGCACTCAATGACACATGGAAGATTGAGAAAGCCTCCTTTATTGAAGTCAAAAGCTGCCACTGGCCAAAGTCACACACTCTCTGGAGTAATGGAGTGCTAGAAAGTGAGATGATAATTCCAAAGAATTTTGCAGGACCAGTGTCACAACACAATTACAGACCAGGCTATCATACACAAACGGCAGGACCCTGGCATCTAGGCAGGCTTGAGATGGACTTTGATTTCTGCGAAGGAACTACAGTGGTGGTGACTGAAGACTGTGGAAATAGAGGACCCTCCTTAAGAACAACTACTGCTTCTGGAAAACTCATAACAGAATGGTGCTGCCGATCTTGCACATTACCACCGCTAAGGTACAGAGGTGAGGATGGATGCTGGTATGGAATGGAAATCAGACCATTGAAAGAGAAAGAAGAGAACTTGGTCAACTCTTTGGTCACAGCCGGATATGGACAGATTGACAACTTCTCACTAGGAGTCTTGGGAATGGCATTGTTCCTGGAAGAGATGCTTAGAACCCGAGTAGGGACGAAACATGCAATATTACTAGTTGCAGTCTCTTTCGTGACATTGATCACAGGGAACATGTCCTTTCGAGATTTGGGGAGAGTGATGGTCATGGTGGGCGCTACTATGACGGAAGACATAGGCATGGGCGTGACCTATCTTGCCCTATTAGCAGCCTTCAAGGTCAGACCAACTTTTGCAGCTGGACTACTCTTAAGAAAGCTGACCTCCAAGGAATTGATGATGACCACCATAGGAATCGTACTCCTCTCTCAGAGCACCATACCAGAGACCATACTTGAACTGACTGACGCGTTGGCTTTGGGGATGATGGTTCTCAAAATAGTAAGAAACATGGAAAAGTATCAACTAGCAGTGACTATCATGGCTATCTTGTGCGTCCCAAATGCAGTGATATTACAAAACGCATGGAAAGTGAGCTGCACAGCACTGGCAGTGGTGTCCGTTTCCCCACTGCTTTTAACATCTTCACAGCAGAAAACGGATTGGATACCACTGGCGTTGACGATCAAAGGCCTTAATCCAACAGCCATTTTCTTAACAACCCTCTCAAGAACTAGCAAGAAAAGGAGCTGGCCACTAAATGAGGCTATTATGGCAGTCGGGATGGTGAGCATTTTAGCCAGTTCTTTCTTAAAGAATGACATTCCCATGACAGGACCACTAGTGGCTGGAGGGCTTCTCACTGTGTGTTACGTGCTCACTGGAAGATCGGCTGATTTGGAACTGGAGAGAGCTGCTGACATAAGATGGGAAGAACAGGCAGAGATATCAGGAAGCAGTCCAATTTTGTCGATAACAATATCGGAAGATGGCAGCATGTCGATAAAAAATGAAGAAGAAGAACAAACACTGACCATACTGATTAGAACAGGACTGCTGGTGATATCAGGACTTTTTCCCGTGTCAATACCAATCACGGCAGCTGCATGGTACCTGTGGGAAGTGAAGAAACAACGAGCCGGAGTATTGTGGGATGTCCCTTCACCTCCACCTGTGGGAAGGGCCGAACTGGAAGATGGAGCCTATAGAATCAAGCAGAAAGGGATTTTGGGATACTCGCAGATAGGAGCCGGAGTCTACAAAGAAGGAACTTTCCACACAATGTGGCATGTCACACGTGGTGCTGTTCTAATGCATAAAGGGAAGAGAATTGAACCATCATGGGCGGACGTTAAGAAGGACCTAATATCGTATGGAGGAGGTTGGAAGCTAGAAGGAGAATGGAAGGAAGGAGAAGAAGTCCAGGTCCTGGCATTGGAGCCTGGAAAGAATCCAAGAGCCGTCCAAACAAAACCCGGTCTTTTCAAAACCAACACTGGGACCATAGGCGCCGTATCTCTGGACTTTTCTCCTGGAACGTCAGGATCTCCAATTGTCGACAAAAAAGGAAAAGTTGTGGGCCTTTATGGCAACGGTGTCGTCACAAGGAGTGGAACATACGTGAGTGCCATAGCCCAGACTGAAAAAAGCATTGAAGACAACCCAGAGATTGAAGATGACATCTTTCGAAAGAAAAGACTGACCATCATGGACCTCCACCCAGGAGCAGGAAAAACAAAGAGATACCTTCCAGCAATAGTCAGAGAAGCCATAAAACGAGGCTTGAGAACACTGATCCTGGCCCCCACTAGAGTTGTGGCGGCTGAAATGGAAGAGGCTCTCAGAGGACTTCCAATAAGATATCAAACCCCAGCTATCAGAGCTGAGCATACTGGACGGGAGATTGTGGATCTAATGTGTCATGCCACATTCACCATGAGGCTACTATCACCAATTAGAGTGCCAAATTACAACCTGATTATCATGGATGAAGCCCATTTCACAGACCCAGCAAGCATAGCGGCTAGAGGATACATCTCAACTCGAGTAGAGATGGGTGAAGCAGCTGGGATTTTCATGACAGCTACCCCTCCTGGAAGCAGAGACCCATTTCCTCAGAGCAACGCACCAATCATGGATGAAGAAAGGGAAATTCCTGAGCGTTCGTGGAACTCTGGACATGAGTGGGTTACGGATTTTAAAGGGAAGACTGTTTGGTTTGTTCCAAGTATAAAAGCAGGAAATGATATAGCAGCTTGCCTGAGAAAGAATGGGAAGAAAGTGATACAACTCAGCAGGAAGACCTTTGATTCTGAATATATCAAGACTAGGACCAATGATTGGGACTTTGTGGTCACGACAGACATTTCAGAAATGGGTGCTAACTTCAAGGCTGAGAGGGTTATAGACCCCAGACGCTGCATGAAACCAGTCATACTAACAGACGGTGAAGAGCGGGTTATCCTGGCAGGACCCATGCCAGTGACCCACTCTAGTGCAGCACAAAGAAGAGGGAGAGTAGGAAGAAATCCAAAAAATGAAAATGACCAGTATATATACATGGGGGAACCTCTGGAAAATGATGAAGACTGCGCACACTGGAAAGAAGCTAAGATGCTTCTAGATAACATCAACACGCCTGAAGGAATCATTCCCAGCATGTTTGAACCAGAGCGTGAGAAGGTCGACGCCATTGATGGTGAATACCGCTTGAGAGGAGAAGCGAGGAAAACATTTGTGGACCTAATGAGAAGAGGAGACCTACCAGTTTGGCTAGCCTACAGAGTGGCAGCTGAAGGTATCAACTACGCAGACAGAAGATGGTGCTTTGATGGAGTCAAGAACAACCAAATCTTGGAAGAAAATGTGGAAGTGGAAATTTGGACAAAAGAAGGAGAAAGGAAGAAATTAAAACCCAGATGGTTAGATGCTAGGGTCTACTCTGACCCACTGGCACTTAAAGAATTCAAGGAATTCGCAGCTGGAAGAAAATCCCTGACCCTGAATCTAATCACCGAGATGGGTAGGCTCCCAACCTTCATGACCCAGAAAGCAAGGAATGCATTGGACAACTTAGCAGTCCTACATACGGCTGAAGCAGGCGGAAGGGCGTACAATCATGCTCTTAGTGAACTGCCGGAGACTCTGGAGACATTGCTTTTACTGACACTTTTGGCCACAGTCACAGGCGGAATCTTCCTGTTCTTGATGAGCGGAAAGGGTATAGGGAAGATGACCCTGGGAATGTGTTGCATAGTCACAGCTAGTATTCTTCTATGGTATGCACAAATACAGCCACATTGGATAGCAGCTTCAATAATACTGGAGTTTTTTCTCATAGTCTTGCTCATTCCAGAACCAGAAAAGCAGAGAACACCCCAAGATAACCAATTAACTTATGTTGTCATAGCCATCCTCACAGTGGTGGCCGCAACCATGGCAAACGAGATGGGTTTCCTGGAAAAAACAAAGAAAGATTTTGGATTGGGAAGCATCACAACCCAGCAACCTGAGAGCAATATCCTGGACATAGATCTACGTCCCGCATCAGCTTGGACTCTATATGCTGTGGCAACAACTTTCATCACACCAATGTTGAGACATAGCATTGAAAATTCCTCAGTGAATGTGTCTCTAACAGCCATTGCCAACCAAGCCACAGTGTTAATGGGTCTTGGGAAAGGATGGCCATTGTCGAAAATGGACATCGGAGTTCCCCTTCTCGCTATCGGATGCTATTCACAAGTCAACCCCATAACCCTCACAGCAGCCCTTCTCTTATTGGTAGCACATTATGCTATCATAGGGCCAGGACTCCAAGCGAAAGCAACCAGAGAGGCTCAGAAAAGAGCAGCAGCGGGCATCATGAAAAACCCAACTGTGGATGGAATAACAGTGATTGACCTAGATCCAATACCATATGATCCAAAGTTTGAAAAGCAGTTGGGACAAGTAATGCTCTTAGTTCTCTGCGTGACTCAAGTATTGATGATGAGGACTACATGGGCCTTATGTGAAGCTCTAACTTTAGCGACCGGGCCCATCTCTACACTGTGGGAAGGAAATCCAGGGAGATTTTGGAATACAACTATTGCAGTGTCAATGGCTAACATTTTTAGAGGGAGTTATCTGGCCGGAGCCGGACTTCTCTTTTCTATCATGAAGAACACGGCCAACACAAGAAGGGGAACTGGCAACACAGGAGAAACGCTTGGAGAGAAATGGAAAAACCGGTTGAATGCATTGGGGAAGAGTGAATTCCAGATCTATAAGAAAAGTGGAATCCAGGAAGTGGATAGAACGTTAGCAAAAGAAGGCATCAAGAGAGGAGAAACGGACCATCACGCTGTGTCGCGAGGCTCAGCGAAACTGAGATGGTTCGTCGAGAGAAACCTTGTTACACCAGAAGGGAAAGTAGTGGACCTTGGCTGCGGCAGAGGGGGCTGGTCATACTATTGTGGGGGACTAAAGAATGTAAAGGAAGTCAAAGGCTTAACAAAAGGAGGACCAGGACACGAAGAACCCATTCCCATGTCAACATATGGTTGGAATCTGGTGCGTCTGCAAAGTGGAGTCGATGTCTTCTTTACTCCGCCAGAAAAGTGTGACACATTGCTGTGTGACATAGGGGAGTCGTCACCAAACCCCACGGTTGAGGCAGGACGAACACTCAGAGTTCTAAACTTAGTGGAAAACTGGCTGAACAATAATACCCAATTTTGCATAAAGGTTCTTAATCCATATATGCCTTCAGTTATAGAAAAAATGGAAGCGCTACAAAGGAAATACGGAGGAGCTTTGGTGAGGAATCCACTCTCACGAAATTCCACACACGAGATGTACTGGGTATCCAATGCTTCCGGGAACATAGTGTCATCAGTGAACATGATTTCAAGAATGTTAATTAACAGATTCACAATGAGACACAAGAAGGCCACATACGAGCCGGATGTTGATCTCGGAAGTGGAACCCGCAACATCGGAATTGAAAGTGAAGTACCAAATCTAGACATAATTGGGAAAAGAATAGAAAAAATAAAACAAGAGCATGAAACATCATGGCACTATGATCAAGACCACCCATACAAAACGTGGGCCTACCATGGCAGCTACGAAACAAAACAGACTGGATCAGCATCATCCATGGTGAACGGAGTGGTTAGGCTGCTAACAAAACCTTGGGACGTCATTCCCATGGTGACACAGATGGCAATGACAGACACGACTCCATTTGGACAACAGCGCGTTTTCAAAGAGAAAGTGGACACGAGAACCCAAGAACCAAAAGAAGGAACGAAAAAACTAATGAAAATCACAGCAGAATGGCTCTGGAAAGAACTAGGAAAGAAAAAGACACCTAGGATGTGCACCAGAGAAGAATTCACAAGAAAGGTGAGAAGCAATGCAGCCTTAGGTGCCATATTCACTGATGAGAACAAGTGGAAGTCGGCACGTGAAGCTGTTGAAGACAGTGGATTTTGGGAATTGGTTGACAAGGAAAGGAATCTCCATCTTGAAGGAAAGTGTGAGACATGTGTGTATAACATGATGGGAAAGAGAGAGAAGAAGCTAGGGGAGTTCGGCAAAGCAAAAGGCAGCAGAGCCATATGGTACATGTGGCTTGGAGCACGCTTCTTAGAGTTTGAAGCCCTGGGATTCTTGAATGAAGATCACTGGTTTTCCAGAGAGAACTCCCTGAGTGGAGTAGAGGGAGAAGGGCTGCACAAACTAGGCTACATCCTAAGAGACGTGAGTAAGAAAGAAGGAGGAGCAATGTACGCCGATGACACCGCAGGATGGGACACAAGAATCACGCTAGAGGACTTGAAAAATGAAGAAATGGTGACAAACCACATGGAAGGAGAACACAAGAAACTTGCTGAAGCCATTTTCAGATTAACGTACCAAAACAAAGTGGTGCGTGTGCAAAGACCGACATCAAGAGGCACAGTAATGGACATTATATCGAGAAGAGACCAAAGAGGTAGTGGACAAGTTGTCACCTACGGCCTCAATACTTTCACCAACATGGAAGCCCAACTGATCAGACAGATGGAGGGAGAAGGAGTCTTCAAAAGCATCCAGCACCTGACAGCCACAGAAGAAATTGCAGTGAAAAACTGGTTAGTAAGAGTGGGGCGTGAGAGGTTATCAAGAATGGCCATCAGCGGAGATGATTGTGTTGTGAAACCCTTAGATGACAGGTTTGCAAACGCTCTAACAGCTTTAAATGACATGGGAAAGGTCAGGAAAGACATACAACAATGGGAACCTTCAAGAGGATGGAACGATTGGACACAAGTGCCCTTTTGTTCACACCATTTCCATGAGTTAATCATGAAGGACGGTCGTGTACTTGTGGTTCCATGTAGAAACCAAGATGAACTGATTGGTAGGGCCCGAATTTCCCAGGGAGCCGGGTGGTCCTTGCGGGAAACAGCTTGTTTGGGGAAGTCTTATGCCCAAATGTGGAGCCTAATGTACTTCCACAGACGTGACCTTAGGCTGGCGGCAAACGCTATTTGCTCGGCGGTCCCTTCACATTGGGTTCCAACAAGTCGAACAACCTGGTCCATACACGCCACACATGAGTGGATGACAACAGAAGACATGCTGACAGTCTGGAACAGGGTGTGGATTCAAGAAAACCCATGGATGGAAGACAAAACTCCAGTAGAATCATGGGAGGAAATCCCATATTTGGGGAAGAGAGAAGACCAGTGGTGCGGCTCATTGATTGGGCT-----------------
>S73_0.0131
---------------------------------------------CTGAAACGCGAGAGAAACCGCGTGTCAACTGTGCAGCAGCTGACAAAGAGATTCTCACTTGGAATGCTACAGGGACGAGGACCACTGAAACTGTTCATGGCCCTGGTGGCATTCCTTCGTTTCCTAACAATCCCGCCAACAGCAGGGATATTAAAAAGATGGGGAACAATCAAAAAATCAAAGGCTATCAATGTCTTGAGAGGGTTCAGGAAAGAGATTGGAAGGATGCTGAACATCTTGAACAGGAGACGCAGAACTGCAGGTATAGTTATTATGATGATCCCAACAGTGATGGCGTTCCATTTAACCACACGCAATGGAGAACCACACATGATCGTCAGTAGACAAGAGAAAGGGAAAAGTCTTCTGTTTAAAACAGAGAACGGTGTGAACATGTGCACCCTCATGGCCATGGATCTTGGTGAACTGTGTGAAGACACAATCACTTACAATTGTCCTCTTCTCAGGCAGAATGAACCAGAAGACATAGACTGTTGGTGCAACTCTACGTCTACATGGGTAACTTATGGGACATGCACCGCTACAGGAGAACACAGAAGGGAAAAAAGATCAGTGGCACTCGTTCCACATGTGGGAATGGGACTGGAGACACGAACTGAAACATGGATGTCATCAGAAGGGGCCTGGAAACATGCACAGAGAATTGAAACTTGGGTCTTGAGACATCCAGGCTTCACCATAATGGCAGCACTCCTGGCATACACCATAGGAACGACATATTTCCAAAGAGTCCTGATTTTCATCTTACTGACAGCTGTTGCTCCTTCAATGACAATGCGTTGTATAGGAATATCAAATAGAGACTTTGTGGAAGGGGTTTCAGGAGGAAGCTGGGTTGACATAGTCCTGGAACATGGAAGCTGTGTGACGACGATGGCAAAAAATAAACCAACATTGGATTTTGAACTGATAAAGACAGAAGCGAAACATCCCGCCACTCTAAGGAAGTATTGCATAGAGGCAAAGCTGACCAACACAACAACAGCATCTCGCTGCCCAACACAAGGAGAACCTAGCCTAAATGAAGAACAGGACAAAAGATTTGTCTGCAAACACTCCATGGTAGATAGAGGATGGGGAAATGGATGCGGATTATTTGGAAAGGGAGGTATCGTGACCTGTGCAATGTTCACATGCAAAAAGAACATGGAAGGAAAAATCGTGCAACCAGAAAACTTGGAGTACACCATTGTGATAACACCTCACTCAGGGGAAGAGAATGCAGTCGGAAATGACACAGGAAAACACGGCAAGGAAATTAAAGTAACACCACAGAGTTCCATCACAGAAGCAGAACTAACAGGCTATGGCACTGTCACGATGGAATGCTCTCCGAGAACAGGACTCGACTTCAATGAGATGGTGTTACTGCAAATGGAAAACAAAGCTTGGCTGGTGCACAGGCAATGGTTCTTAGACCTGCCATTACCATGGCTGCCCGGAGCAGACACACAAGGATCAAATTGGATACAGAAGGAGACATTGGTCACTTTCAAAAATCCCCATGCAAAGAAACAGGATGTTGTTGTTCTAGGATCCCAAGAAGGGGCTATGCACACAGCACTTACAGGGGCCACGGAAATCCAGATGTCATCAGGAAACTTACTGTTCACAGGACATCTTAAATGTAGGCTGAGAATGGACAAACTACAGCTCAAAGGAATGTCATATTCCATGTGTACAGGAAAGTTCAAAGTTGTGAAGGAAATAGCAGAAACACAACATGGAACAATAGTTATCAGAGTACAATATGAAGGGGACGGTTCTCCGTGCAAGATCCCTTTTGAAATAATGGATTTGGAAAAAAGACATGTCTTAGGTCGCTTGATCACAGTCAACCCAATTGTCACAGAAAAAGACAGCCCAGTCAACATAGAAGCAGAACCTCCATTCGGAGACAGCTACATCATTATAGGAGTAGAACCGGGACAACTGAAGCTCAGCTGGTTTAAGAAAGGAAGCTCTATTGGCCAAATGTTTGAGACAACAATGAGAGGAGCGAAGAGAATGGCCATTTTAGGTGACACAGCTTGGGATTTTGGATCCCTGGGAGGAGTGTTCACATCTATAGGAAAGGCCCTCCACCAAGTCTTTGGAGCAATCTATGGGGCTGCCTTCAGTGGGGTTTCATGGACTATGAAAATCCTCATAGGAGTTGTCATCACATGGATAGGAATGAATTCACGTAGCACTTCACTGTCTGTGTCACTAGTATTAGTGGGAGTCGTGACATTGTACTTGGGAGTTATGGTGCAGGCCGATAGTGGTTGCGTTGTGAGCTGGAAAAACAAAGAACTGAAATGCGGCAGCGGGATTTTTATCACAGACAACGTGCATACATGGACAGAACAATATAAATTCCAACCAGAATCCCCTTCAAAGCTGGCTTCAGCTATCCAGAAGGCTCATGAAGAAGGCATTTGTGGAATCCGCTCAGTAACAAGACTGGAGAATCTGATGTGGAAACAAATAACACCAGAACTGAATCACATTCTAACAGAAAATGAGGTAAAGCTGACTATCATGACAGGAGACATTAAAGGAATCATGCAGGCAGGAAAACGATCCCTGCGGCCTCAACCCACTGAGCTGAAGTACTCTTGGAAAGCATGGGGCAAAGCGAAAATGCTCTCCACAGAGCTTCATAACCACACCTTTCTCATTGATGGCCCCGAAACAGCAGAATGTCCCAACACAAATAGAGCTTGGAACTCACTAGAGGTTGAAGACTATGGCTTTGGAGTATTCACCACTAACATATGGCTGAAATTGAAAGAAAGGCAGGATGTATCTTGTGACTCAAAACTCATGTCAGCAGCCATAAAAGACAACAGAGCCGTCCACGCCGACATGGGTTATTGGATAGAAAGCGCACTCAATGACACATGGAAGATTGAGAAAGCCTCCTTTATTGAAGTCAAAAGCTGCCACTGGCCAAAGTCACACACTCTCTGGAGTAATGGAGTGCTAGAAAGTGAGATGATAATTCCAAAGAATTTTGCAGGACCAGTGTCACAACACAATTACAGACCAGGCTATCATACACAAACGGCAGGACCCTGGCATCTAGGCAGGCTTGAGATGGACTTTGATTTCTGCGAAGGAACTACAGTGGTGGTGACTGAAGACTGTGGAAATAGAGGACCCTCCTTAAGAACAACTACTGCTTCTGGAAAACTCATAACAGAATGGTGCTGCCGATCTTGCACATTACCACCGCTAAGGTACAGAGGTGAGGATGGATGCTGGTATGGAATGGAAATCAGACCATTGAAAGAGAAAGAAGAGAACTTGGTCAACTCTTTGGTCACAGCCGGATATGGACAGATTGACAACTTCTCACTAGGAGTCTTGGGAATGGCATTGTTCCTGGAAGAGATGCTTAGAACCCGAGTAGGGACGAAACATGCAATATTACTAGTTGCAGTCTCTTTCGTGACATTGATCACAGGGAACATGTCCTTTCGAGATTTGGGGAGAGTGATGGTCATGGTGGGCGCTACTATGACGGAAGACATAGGCATGGGCGTGACCTATCTTGCCCTATTAGCAGCCTTCAAGGTCAGACCAACTTTTGCAGCTGGACTACTCTTAAGAAAGCTGACCTCCAAGGAATTGATGATGACCACCATAGGAATCGTACTCCTCTCTCAGAGCACCATACCAGAGACCATACTTGAACTGACTGACGCGTTGGCTTTGGGGATGATGGTTCTCAAAATAGTAAGAAACATGGAAAAGTATCAACTAGCAGTGACTATCATGGCTATCTTGTGCGTCCCAAATGCAGTGATATTACAAAACGCATGGAAAGTGAGCTGCACAGCACTGGCAGTGGTGTCCGTTTCCCCACTGCTTTTAACATCTTCACAGCAGAAAACGGATTGGATACCACTGGCGTTGACGATCAAAGGCCTTAATCCAACAGCCATTTTCTTAACAACCCTCTCAAGAACTAGCAAGAAAAGGAGCTGGCCACTAAATGAGGCTATTATGGCAGTCGGGATGGTGAGCATTTTAGCCAGTTCTTTCTTAAAGAATGACATTCCCATGACAGGACCACTAGTGGCTGGAGGGCTTCTCACTGTGTGTTACGTGCTCACTGGAAGATCGGCTGATTTGGAACTGGAGAGAGCTGCTGACATAAGATGGGAAGAACAGGCAGAGATATCAGGAAGCAGTCCAATTTTGTCGATAACAATATCGGAAGATGGCAGCATGTCGATAAAAAATGAAGAAGAAGAACAAACACTGACCATACTGATTAGAACAGGACTGCTGGTGATATCAGGACTTTTTCCCGTGTCAATACCAATCACGGCAGCTGCATGGTACCTGTGGGAAGTGAAAAAACAACGAGCCGGAGTATTGTGGGATGTCCCTTCACCTCCACCTGTGGGAAGGGCCGAACTGGAAGATGGAGCCTATAGAATCAAGCAGAAAGGGATTTTGGGATACTCGCAGATAGGAGCCGGAGTCTACAAAGAAGGAACTTTCCACACAATGTGGCATGTCACACGTGGTGCTGTTCTAATGCATAAAGGGAAGAGAATTGAACCATCATGGGCGGACGTTAAGAAGGACCTAATATCGTATGGAGGAGGTTGGAAGCTAGAAGGAGAATGGAAGGAAGGAGAAGAAGTCCAGGTCCTGGCATTGGAGCCTGGAAAGAATCCAAGAGCCGTCCAAACAAAACCCGGTCTTTTCAAAACCAACACTGGGACCATAGGCGCCGTATCTCTGGACTTTTCTCCTGGAACGTCAGGATCTCCAATTGTCGACAAAAAAGGAAAAGTTGTGGGCCTTTATGGCAACGGTGTCGTCACAAGGAGTGGAACATACGTGAGTGCCATAGCCCAGACTGAAAAAAGCATTGAAGACAACCCAGAGATTGAAGATGACATCTTTCGAAAGAAAAGACTGACCATCATGGACCTCCACCCAGGAGCAGGAAAAACAAAGAGATACCTTCCAGCAATAGTCAGAGAAGCCATAAAACGAGGCTTGAGAACACTGATCCTGGCCCCCACTAGAGTTGTGGCGGCTGAAATGGAAGAGGCTCTCAGAGGACTTCCAATAAGATATCAAACCCCAGCTATCAGAGCTGAGCATACTGGACGGGAGATTGTGGATCTAATGTGTCATGCCACATTCACCATGAGGCTACTATCACCAATTAGAGTGCCAAATTACAACCTGATTATCATGGATGAAGCCCATTTCACAGACCCAGCAAGCATAGCGGCTAGAGGATACATCTCAACTCGAGTAGAGATGGGTGAAGCAGCTGGGATTTTCATGACAGCTACCCCTCCTGGAAGCAGAGACCCATTTCCTCAGAGCAACGCACCAATCATGGATGAAGAAAGGGAAATTCCTGAGCGTTCGTGGAACTCTGGACATGAGTGGGTTACGGATTTTAAAGGGAAGACTGTTTGGTTTGTTCCAAGTATAAAAGCAGGAAATGATATAGCAGCTTGCCTGAGAAAGAATGGGAAGAAAGTGATACAACTCAGCAGGAAGACCTTTGATTCTGAATATATCAAGACTAGGACCAATGATTGGGACTTTGTGGTCACGACAGACATTTCAGAAATGGGTGCTAACTTCAAGGCTGAGAGGGTTATAGACCCCAGACGCTGCATGAAACCAGTCATACTAACAGACGGTGAAGAGCGGGTTATCCTGGCAGGACCCATGCCAGTGACCCACTCTAGTGCAGCACAAAGAAGAGGGAGAGTAGGAAGAAATCCAAAAAATGAAAATGACCAGTATATATACATGGGGGAACCTCTGGAAAATGATGAAGACTGCGCACACTGGAAAGAAGCTAAGATGCTTCTAGATAACATCAACACGCCTGAAGGAATCATTCCCAGCATGTTTGAACCAGAGCGTGAGAAGGTCGACGCCATTGATGGTGAATACCGCTTGAGAGGAGAAGCGAGGAAAACATTTGTGGACCTAATGAGAAGAGGAGACCTACCAGTTTGGCTAGCCTACAGAGTGGCAGCTGAAGGTATCAACTACGCAGACAGAAGATGGTGCTTTGATGGAGTCAAGAACAACCAAATCTTGGAAGAAAATGTGGAAGTGGAAATTTGGACAAAAGAAGGAGAAAGGAAGAAATTAAAACCCAGATGGTTAGATGCTAGGGTCTACTCTGACCCACTGGCACTTAAAGAATTCAAGGAATTCGCAGCTGGAAGAAAATCCCTGACCCTGAATCTAATCACCGAGATGGGTAGGCTCCCAACCTTCATGACCCAGAAAGCAAGGAATGCATTGGACAACTTAGCAGTCCTACATACGGCTGAAGCAGGCGGAAGGGCGTACAATCATGCTCTTAGTGAACTGCCGGAGACTCTGGAGACATTGCTTTTACTGACACTTTTGGCCACAGTCACAGGCGGAATCTTCCTGTTCTTGATGAGCGGAAAGGGTATAGGGAAGATGACCCTGGGAATGTGTTGCATAGTCACAGCTAGTATTCTTCTATGGTATGCACAAATACAGCCACATTGGATAGCAGCTTCAATAATACTGGAGTTTTTTCTCATAGTCTTGCTCATTCCAGAACCAGAAAAGCAGAGAACACCCCAAGATAACCAATTAACTTATGTTGTCATAGCCATCCTCACAGTGGTGGCCGCAACCATGGCAAACGAGATGGGTTTCCTGGAAAAAACAAAGAAAGATTTTGGATTGGGAAGCATCACAACCCAGCAACCTGAGAGCAATATCCTGGACATAGATCTACGTCCCGCATCAGCTTGGACTCTATATGCTGTGGCAACAACTTTCATCACACCAATGTTGAGACATAGCATTGAAAATTCCTCAGTGAATGTGTCTCTAACAGCCATTGCCAACCAAGCCACAGTGTTAATGGGTCTTGGGAAAGGATGGCCATTGTCGAAAATGGACATCGGAGTTCCCCTTCTCGCTATCGGATGCTATTCACAAGTCAACCCCATAACCCTCACAGCAGCCCTTCTCTTATTGGTAGCACATTATGCTATCATAGGGCCAGGACTCCAAGCGAAAGCAACCAGAGAGGCTCAGAAAAGAGCAGCAGCGGGCATCATGAAAAACCCAACTGTGGATGGAATAACAGTGATTGACCTAGATCCAATACCATATGATCCAAAGTTTGAAAAGCAGTTGGGACAAGTAATGCTCTTAGTTCTCTGCGTGACTCAAGTATTGATGATGAGGACTACATGGGCCTTATGTGAAGCTCTAACTTTAGCGACCGGGCCCATCTCTACACTGTGGGAAGGAAATCCAGGGAGATTTTGGAATACAACTATTGCAGTGTCAATGGCTAACATTTTTAGAGGGAGTTATCTGGCCGGAGCCGGACTTCTCTTTTCTATCATGAAGAACACAGCCAACACAAGAAGGGGAACTGGCAACACAGGAGAAACGCTTGGAGAGAAATGGAAAAACCGGTTGAATGCATTGGGGAAGAGTGAATTCCAGATCTATAAGAAAAGTGGAATCCAGGAAGTGGATAGAACGTTAGCAAAAGAAGGCATCAAGAGAGGAGAAACGGACCATCACGCTGTGTCGCGAGGCTCAGCGAAACTGAGATGGTTCGTCGAGAGAAACCTTGTTACACCAGAAGGGAAAGTAGTGGACCTTGGCTGCGGCAGAGGGGGCTGGTCATACTATTGTGGGGGACTAAAGAATGTAAAGGAAGTCAAAGGCTTAACAAAAGGAGGACCAGGACACGAAGAACCCATTCCCATGTCAACATATGGTTGGAATCTGGTGCGTCTGCAAAGTGGAGTCGATGTCTTCTTTACTCCGCCAGAAAAGTGTGACACATTGCTGTGTGACATAGGGGAGTCGTCACCAAACCCCACGGTTGAGGCAGGACGAACACTCAGAGTTCTAAACTTAGTGGAAAACTGGCTGAACAATAATACCCAATTTTGCATAAAGGTTCTTAATCCATATATGCCTTCAGTTATAGAAAAAATGGAAGCGCTACAAAGGAAATACGGAGGAGCTTTGGTGAGGAATCCACTCTCACGAAATTCCACACACGAGATGTACTGGGTATCCAATGCTTCCGGGAACATAGTGTCATCAGTGAACATGATTTCAAGAATGTTAATTAACAGATTCACAATGAGACACAAGAAGGCCACATACGAGCCGGATGTTGATCTCGGAAGTGGAACCCGCAACATCGGAATTGAAAGTGAAGTACCAAATCTAGACATAATTGGGAAAAGAATAGAAAAAATAAAACAAGAGCATGAAACATCATGGCACTATGATCAAGACCACCCATACAAAACGTGGGCCTACCATGGCAGCTACGAAACAAAACAGACTGGATCAGCATCATCCATGGTGAACGGAGTGGTTAGGCTGCTAACAAAACCTTGGGACGTCATTCCCATGGTGACACAGATGGCAATGACAGACACGACTCCATTTGGACAACAGCGCGTTTTCAAAGAGAAAGTGGACACGAGAACCCAAGAACCAAAAGAAGGAACGAAAAAACTAATGAAAATCACAGCAGAATGGCTCTGGAAAGAACTAGGAAAGAAAAAGACACCTAGGATGTGCACCAGAGAAGAATTCACAAGAAAGGTGAGAAGCAATGCAGCCTTAGGTGCCATATTCACTGATGAGAACAAGTGGAAGTCGGCACGTGAAGCTGTTGAAGACAGTGGATTTTGGGAATTGGTTGACAAGGAAAGGAATCTCCATCTTGAAGGAAAGTGTGAGACATGTGTGTATAACATGATGGGAAAGAGAGAGAAGAAGCTAGGGGAGTTCGGCAAAGCAAAAGGCAGCAGAGCCATATGGTACATGTGGCTTGGAGCACGCTTCTTAGAGTTTGAAGCCCTGGGATTCTTGAATGAAGATCACTGGTTTTCCAGAGAGAACTCCCTGAGTGGAGTAGAGGGAGAAGGGCTGCACAAACTAGGCTACATCCTAAGAGACGTGAGTAAGAAAGAAGGAGGAGCAATGTACGCCGATGACACCGCAGGATGGGACACAAGAATCACGCTAGAGGACTTGAAAAATGAAGAAATGGTGACAAACCACATGGAAGGAGAACACAAGAAACTTGCTGAAGCCATTTTCAGATTAACGTACCAAAACAAAGTGGTGCGTGTGCAAAGACCGACATCAAGAGGCACAGTAATGGACATTATATCGAGAAGAGACCAAAGAGGTAGTGGACAAGTTGTCACCTACGGCCTCAATACTTTCACCAACATGGAAGCCCAACTGATCAGACAGATGGAGGGAGAAGGAGTCTTCAAAAGCATCCAGCACCTGACAGCCACAGAAGAAATTGCAGTGAAAAACTGGTTAGTAAGAGTGGGGCGTGAGAGGTTATCAAGAATGGCCATCAGCGGAGATGATTGTGTTGTGAAACCCTTAGATGACAGGTTTGCAAACGCTCTAACAGCTTTAAATGACATGGGAAAGGTCAGGAAAGACATACAACAATGGGAACCTTCAAGAGGATGGAACGATTGGACACAAGTGCCCTTTTGTTCACACCATTTCCATGAGTTAATCATGAAGGACGGTCGTGTACTTGTGGTTCCATGTAGAAACCAAGATGAACTGATTGGTAGGGCCCGAATTTCCCAGGGAGCCGGGTGGTCCTTGCGGGAAACAGCTTGTTTGGGGAAGTCTTATGCCCAAATGTGGAGCCTAATGTACTTCCACAGACGTGACCTTAGGCTGGCGGCAAACGCTATTTGCTCGGCGGTCCCTTCACATTGGGTTCCAACAAGTCGAACAACCTGGTCCATACACGCCACACATGAGTGGATGACAACAGAAGACATGCTGACAGTCTGGAACAGGGTGTGGATTCAAGAAAACCCATGGATGGAAGACAAAACTCCAGTAGAATCATGGGAGGAAATCCCATATTTGGGGAAGAGAGAAGACCAGTGGTGCGGCTCATTGATTGGGCT-----------------
>S73_0.014
---------------------------------------------CTGAAACGCGAGAGAAACCGCGTGTCAACTGTGCAGCAGCTGACAAAGAGATTCTCACTTGGAATGCTACAGGGACGAGGACCACTGAAACTGTTCATGGCCCTGGTGGCATTCCTTCGTTTCCTAACAATCCCGCCAACAGCAGGGATATTAAAAAGATGGGGAACAATCAAAAAATCAAAGGCTATCAATGTCTTGAGAGGGTTCAGGAAAGAGATTGGAAGGATGCTGAACATCTTGAACAGGAGACGCAGAACTGCAGGTATAGTTATTATGATGATCCCAACAGTGATGGCGTTCCATTTAACCACACGCAATGGAGAACCACACATGATCGTCAGTAGACAAGAGAAAGGGAAAAGTCTTCTGTTTAAAACAGAGAACGGTGTGAACATGTGCACCCTCATGGCCATGGATCTTGGTGAACTGTGTGAAGACACAATCACTTACAATTGTCCTCTTCTCAGGCAGAATGAACCAGAAGACATAGACTGTTGGTGCAACTCTACGTCTACATGGGTAACTTATGGGACATGCACCGCTACAGGAGAACACAGAAGGGAAAAAAGATCAGTGGCACTCGTTCCACATGTGGGAATGGGACTGGAGACACGAACTGAAACATGGATGTCATCAGAAGGGGCCTGGAAACATGCACAGAGAATTGAAACTTGGGTCTTGAGACATCCAGGCTTCACCATAATGGCAGCACTCCTGGCATACACCATAGGAACGACATATTTCCAAAGAGTCCTGATTTTCATCTTACTGACAGCTGTTGCTCCTTCAATGACAATGCGTTGTATAGGAATATCAAATAGAGACTTTGTGGAAGGGGTTTCAGGAGGAAGCTGGGTTGACATAGTCCTGGAACATGGAAGCTGTGTGACGACGATGGCAAAAAATAAACCAACATTGGATTTTGAACTGATAAAGACAGAAGCGAAACATCCCGCCACTCTAAGGAAGTATTGCATAGAGGCAAAGCTGACCAACACAACAACAGCATCTCGCTGCCCAACACAAGGAGAACCTAGCCTAAATGAAGAACAGGACAAAAGATTTGTCTGCAAACACTCCATGGTAGATAGAGGATGGGGAAATGGATGCGGATTATTTGGAAAGGGAGGTATCGTGACCTGTGCAATGTTCACATGCAAAAAGAACATGGAAGGAAAAATCGTGCAACCAGAAAACTTGGAGTACACCATTGTGATAACACCTCACTCAGGGGAAGAGAATGCAGTCGGAAATGACACAGGAAAACACGGCAAGGAAATTAAAGTAACACCACAGAGTTCCATCACAGAAGCAGAACTAACAGGCTATGGCACTGTCACGATGGAATGCTCTCCGAGAACGGGACTCGACTTCAATGAGATGGTGTTACTGCAAATGGAAAACAAAGCTTGGCTGGTGCACAGGCAATGGTTCTTAGACCTGCCATTACCATGGCTGCCCGGAGCAGACACACAAGGATCAAATTGGATACAGAAGGAGACATTGGTCACTTTCAAAAATCCCCATGCAAAGAAACAGGATGTTGTTGTTCTAGGATCCCAAGAAGGGGCTATGCACACAGCACTTACAGGGGCCACGGAAATCCAGATGTCATCAGGAAACTTACTGTTCACAGGACATCTTAAATGTAGGCTGAGAATGGACAAACTACAGCTCAAAGGAATGTCATATTCCATGTGTACAGGAAAGTTCAAAGTTGTGAAGGAAATAGCAGAAACACAACATGGAACAATAGTTATCAGAGTACAATATGAAGGGGACGGTTCTCCGTGCAAGATCCCTTTTGAAATAATGGATTTGGAAAAAAGACATGTCTTAGGTCGCTTGATCACAGTCAACCCAATTGTCACAGAAAAAGACAGCCCAGTCAACATAGAAGCAGAACCTCCATTCGGAGACAGCTACATCATTATAGGAGTAGAACCGGGACAACTGAAGCTCAGCTGGTTTAAGAAAGGAAGCTCTATTGGCCAAATGTTTGAGACAACAATGAGAGGAGCGAAGAGAATGGCCATTTTAGGTGACACAGCTTGGGATTTTGGATCCCTGGGAGGAGTGTTCACATCTATAGGAAAGGCCCTCCACCAAGTCTTTGGAGCAATCTATGGGGCTGCCTTCAGTGGGGTTTCATGGACTATGAAAATCCTCATAGGAGTTGTCATCACATGGATAGGAATGAATTCACGTAGCACTTCACTGTCTGTGTCACTAGTATTAGTGGGAGTCGTGACATTGTACTTGGGAGTTATGGTGCAGGCCGATAGTGGTTGCGTTGTGAGCTGGAAAAACAAAGAACTGAAATGCGGCAGCGGGATTTTTATCACAGACAACGTGCATACATGGACAGAACAATATAAATTCCAACCAGAATCCCCTTCAAAGCTGGCTTCAGCTATCCAGAAGGCTCATGAAGAAGGCATTTGTGGAATCCGCTCAGTAACAAGACTGGAGAATCTGATGTGGAAACAAATAACACCAGAACTGAATCACATTCTAACAGAAAATGAGGTAAAGCTGACTATCATGACAGGAGACATTAAAGGAATCATGCAGGCAGGAAAACGATCCCTGCGGCCTCAACCCACTGAGCTGAAGTACTCTTGGAAAGCATGGGGCAAAGCGAAAATGCTCTCCACAGAGCTTCATAACCACACCTTTCTCATTGATGGCCCCGAAACAGCAGAATGTCCCAACACAAATAGAGCTTGGAACTCACTAGAGGTTGAAGACTATGGCTTTGGAGTATTCACCACTAACATATGGCTGAAATTGAAAGAAAGGCAGGATGTATCTTGTGACTCAAAACTCATGTCAGCAGCCATAAAAGACAACAGAGCCGTCCACGCCGACATGGGTTATTGGATAGAAAGCGCACTCAATGACACATGGAAGATTGAGAAAGCCTCCTTTATTGAAGTCAAAAGCTGCCACTGGCCAAAGTCACACACTCTCTGGAGTAATGGAGTGCTAGAAAGTGAGATGATAATTCCAAAGAATTTTGCAGGACCAGTGTCACAACACAATTACAGACCAGGCTATCATACACAAACGGCAGGACCCTGGCATCTAGGCAGGCTTGAGATGGACTTTGATTTCTGCGAAGGAACTACAGTGGTGGTGACTGAAGACTGTGGAAATAGAGGACCCTCCTTAAGAACAACTACTGCTTCTGGAAAACTCATAACAGAATGGTGCTGCCGATCTTGCACATTACCACCGCTAAGGTACAGAGGTGAGGATGGATGCTGGTATGGAATGGAAATCAGACCATTGAAAGAGAAAGAAGAGAACTTGGTCAACTCTTTGGTCACAGCCGGATATGGACAGATTGACAACTTCTCACTAGGAGTCTTGGGAATGGCATTGTTCCTGGAAGAGATGCTTAGAACCCGAGTAGGGACGAAACATGCAATATTACTAGTTGCAGTCTCTTTCGTGACATTGATCACAGGGAACATGTCCTTTCGAGATTTGGGGAGAGTGATGGTCATGGTGGGCGCTACTATGACGGAAGACATAGGCATGGGCGTGACCTATCTTGCCCTATTAGCAGCCTTCAAGGTCAGACCAACTTTTGCAGCTGGACTACTCTTAAGAAAGCTGACCTCCAAGGAATTGATGATGACCACCATAGGAATCGTACTCCTCTCTCAGAGCACCATACCAGAGACCATACTTGAACTGACTGACGCGTTGGCTTTGGGGATGATGGTTCTCAAAATAGTAAGAAACATGGAAAAGTATCAACTAGCAGTGACTATCATGGCTATCTTGTGCGTCCCAAATGCAGTGATATTACAAAACGCATGGAAAGTGAGCTGCACAGCACTGGCAGTGGTGTCCGTTTCCCCACTGCTTTTAACATCTTCACAGCAGAAAACGGATTGGATACCACTGGCGTTGACGATCAAAGGCCTTAATCCAACAGCCATTTTCTTAACAACCCTCTCAAGAACTAGCAAGAAAAGGAGCTGGCCACTAAATGAGGCTATTATGGCAGTCGGGATGGTGAGCATTTTAGCCAGTTCTTTCTTAAAGAATGACATTCCCATGACAGGACCACTAGTGGCTGGAGGGCTTCTCACTGTGTGTTACGTGCTCACTGGAAGATCGGCTGATTTGGAACTGGAGAGAGCTGCTGACATAAGATGGGAAGAACAGGCAGAGATATCAGGAAGCAGTCCAATTTTGTCGATAACAATATCGGAAGATGGCAGCATGTCGATAAAAAATGAAGAAGAAGAACAAACACTGACCATACTGATTAGAACAGGACTGCTGGTGATATCAGGACTTTTTCCCGTGTCAATACCAATCACGGCAGCTGCATGGTACCTGTGGGAAGTGAAAAAACAACGAGCCGGAGTATTGTGGGATGTCCCTTCACCTCCACCTGTGGGAAGGGCCGAACTGGAAGATGGAGCCTATAGAATCAAGCAGAAAGGGATTTTGGGATACTCGCAGATAGGAGCCGGAGTCTACAAAGAAGGAACTTTCCACACAATGTGGCATGTCACACGTGGTGCTGTTCTAATGCATAAAGGGAAGAGAATTGAACCATCATGGGCGGACGTTAAGAAGGACCTAATATCGTATGGAGGAGGTTGGAAGCTAGAAGGAGAATGGAAGGAAGGAGAAGAAGTCCAGGTCCTGGCATTGGAGCCTGGAAAGAATCCAAGAGCCGTCCAAACAAAACCCGGTCTTTTNAAAACCAACACTGGGACCATAGGCGCCGTATCTCTGGACTTTTCTCCTGGAACGTCAGGATCTCCAATTGTCGACAAAAAAGGAAAAGTTGTGGGCCTTTATGGCAACGGTGTCGTCACAAGGAGTGGAACATACGTGAGTGCCATAGCCCAGACTGAAAAAAGCATTGAAGACAACCCAGAGATTGAAGATGACATCTTTCGAAAGAAAAGACTGACCATCATGGACCTCCACCCAGGAGCAGGAAAAACAAAGAGATACCTTCCAGCAATAGTCAGAGAAGCCATAAAACGAGGCTTGAGAACACTGATCCTGGCCCCCACTAGAGTTGTGGCGGCTGAAATGGAAGAGGCTCTCAGAGGACTTCCAATAAGATATCAAACCCCAGCTATCAGAGCTGAGCATACTGGACGGGAGATTGTGGATCTAATGTGTCATGCCACATTCACCATGAGGCTACTATCACCAATTAGAGTGCCAAATTACAACCTGATTATCATGGATGAAGCCCATTTCACAGACCCAGCAAGCATAGCGGCTAGAGGATACATCTCAACTCGAGTAGAGATGGGTGAAGCAGCTGGGATTTTCATGACAGCTACCCCTCCTGGAAGCAGAGACCCATTTCCTCAGAGCAACGCACCAATCATGGATGAAGAAAGGGAAATTCCTGAGCGTTCGTGGAACTCTGGACATGAGTGGGTTACGGATTTTAAAGGGAAGACTGTTTGGTTTGTTCCAAGTATAAAAGCAGGAAATGATATAGCAGCTTGCCTGAGAAAGAATGGGAAGAAAGTGATACAACTCAGCAGGAAGACCTTTGATTCTGAATATATCAAGACTAGGACCAATGATTGGGACTTTGTGGTCACGACAGACATTTCAGAAATGGGTGCTAACTTCAAGGCTGAGAGGGTTATAGACCCCAGACGCTGCATGAAACCAGTCATACTAACAGACGGTGAAGAGCGGGTTATCCTGGCAGGACCCATGCCAGTGACCCACTCTAGTGCAGCACAAAGAAGAGGGAGAGTAGGAAGAAATCCAAAAAATGAAAATGACCAGTATATATACATGGGGGAACCTCTGGAAAATGATGAAGACTGCGCACACTGGAAAGAAGCTAAGATGCTTCTAGATAACATCAACACGCCTGAAGGAATCATTCCCAGCATGTTTGAACCAGAGCGTGAGAAGGTCGACGCCATTGATGGTGAATACCGCTTGAGAGGAGAAGCGAGGAAAACATTTGTGGACCTAATGAGAAGAGGAGACCTACCAGTTTGGCTAGCCTACAGAGTGGCAGCTGAAGGTATCAACTACGCAGACAGAAGATGGTGCTTTGATGGAGTCAAGAACAACCAAATCTTGGAAGAAAATGTGGAAGTGGAAATTTGGACAAAAGAAGGAGAAAGGAAGAAATTAAAACCCAGATGGTTAGATGCTAGGGTCTACTCTGACCCACTGGCACTTAAAGAATTCAAGGAATTCGCAGCTGGAAGAAAATCCCTGACCCTGAATCTAATCACCGAGATGGGTAGGCTCCCAACCTTCATGACCCAGAAAGCAAGGAATGCATTGGACAACTTAGCAGTCCTACATACGGCTGAAGCAGGCGGAAGGGCGTACAATCATGCTCTTAGTGAACTGCCGGAGACTCTGGAGACATTGCTTTTACTGACACTTTTGGCCACAGTCACAGGCGGAATCTTCCTGTTCTTGATGAGCGGAAAGGGTATAGGGAAGATGACCCTGGGAATGTGTTGCATAGTCACAGCTAGTATTCTTCTATGGTATGCACAAATACAGCCACATTGGATAGCAGCTTCAATAATACTGGAGTTTTTTCTCATAGTCTTGCTCATTCCAGAACCAGAAAAGCAGAGAACACCCCAAGATAACCAATTAACTTATGTTGTCATAGCCATCCTCACAGTGGTGGCCGCAACCATGGCAAACGAGATGGGTTTCCTGGAAAAAACAAAGAAAGATTTTGGATTGGGAAGCATCACAACCCAGCAACCTGAGAGCAATATCCTGGACATAGATCTACGTCCCGCATCAGCTTGGACTCTATATGCTGTGGCAACAACTTTCATCACACCAATGTTGAGACATAGCATTGAAAATTCCTCAGTGAATGTGTCTCTAACAGCCATTGCCAACCAAGCCACAGTGTTAATGGGTCTTGGGAAAGGATGGCCATTGTCGAAAATGGACATCGGAGTTCCCCTTCTCGCTATCGGATGCTATTCACAAGTCAACCCCATAACCCTCACAGCAGCCCTTCTCTTATTGGTAGCACATTATGCTATCATAGGGCCAGGACTCCAAGCGAAAGCAACCAGAGAGGCTCAGAAAAGAGCAGCAGCGGGCATCATGAAAAACCCAACTGTGGATGGAATAACAGTGATTGACCTAGATCCAATACCATATGATCCAAAGTTTGAAAAGCAGTTGGGACAAGTAATGCTCTTAGTTCTCTGCGTGACTCAAGTATTGATGATGAGGACTACATGGGCCTTATGTGAAGCTCTAACTTTAGCGACCGGGCCCATCTCTACACTGTGGGAAGGAAATCCAGGGAGATTTTGGAATACAACTATTGCAGTGTCAATGGCTAACATTTTTAGAGGGAGTTATCTGGCCGGAGCCGGACTTCTCTTTTCTATCATGAAGAACACGGCCAACACAAGAAGGGGAACTGGCAACACAGGAGAAACGCTTGGAGAGAAATGGAAAAACCGGTTGAATGCATTGGGGAAGAGTGAATTCCAGATCTATAAGAAAAGTGGAATCCAGGAAGTGGATAGAACGTTAGCAAAAGAAGGCATCAAGAGAGGAGAAACGGACCATCACGCTGTGTCGCGAGGCTCAGCGAAACTGAGATGGTTCGTCGAGAGAAACCTTGTTACACCAGAAGGGAAAGTAGTGGACCTTGGCTGCGGCAGAGGGGGCTGGTCATACTATTGTGGGGGACTAAAGAATGTAAAGGAAGTCAAAGGCTTAACAAAAGGAGGACCAGGACACGAAGAACCCATTCCCATGTCAACATATGGTTGGAATCTGGTGCGTCTGCAAAGTGGAGTCGATGTCTTCTTTACTCCGCCAGAAAAGTGTGACACATTGCTGTGTGACATAGGGGAGTCGTCACCAAACCCCACGGTTGAGGCAGGACGAACACTCAGAGTTCTAAACTTAGTGGAAAACTGGCTGAACAATAATACCCAATTTTGCATAAAGGTTCTTAATCCATATATGCCTTCAGTTATAGAAAAAATGGAAGCGCTACAAAGGAAATACGGAGGAGCTTTGGTGAGGAATCCACTCTCACGAAATTCCACACACGAGATGTACTGGGTATCCAATGCTTCCGGGAACATAGTGTCATCAGTGAACATGATTTCAAGAATGTTAATTAACAGATTCACAATGAGACACAAGAAGGCCACATACGAGCCGGATGTTGATCTCGGAAGTGGAACCCGCAACATCGGAATTGAAAGTGAAGTACCAAATCTAGACATAATTGGGAAAAGAATAGAAAAAATAAAACAAGAGCATGAAACATCATGGCACTATGATCAAGACCACCCATACAAAACGTGGGCCTACCATGGCAGCTACGAAACAAAACAGACTGGATCAGCATCATCCATGGTGAACGGAGTGGTTAGGCTGCTAACAAAACCTTGGGACGTCATTCCCATGGTGACACAGATGGCAATGACAGACACGACTCCATTTGGACAACAGCGCGTTTTCAAAGAGAAAGTGGACACGAGAACCCAAGAACCAAAAGAAGGAACGAAAAAACTAATGAAAATCACAGCAGAATGGCTCTGGAAAGAACTAGGAAAGAAAAAGACACCTAGGATGTGCACCAGAGAAGAATTCACAAGAAAGGTGAGAAGCAATGCAGCCTTAGGTGCCATATTCACTGATGAGAACAAGTGGAAGTCGGCACGTGAAGCTGTTGAAGACAGTGGATTTTGGGAATTGGTTGACAAGGAAAGGAATCTCCATCTTGAAGGAAAGTGTGAGACATGTGTGTATAACATGATGGGAAAGAGAGAGAAGAAGCTAGGGGAGTTCGGCAAAGCAAAAGGCAGCAGAGCCATATGGTACATGTGGCTTGGAGCACGCTTCTTAGAGTTTGAAGCCCTGGGATTCTTGAATGAAGATCACTGGTTTTCCAGAGAGAACTCCCTGAGTGGAGTAGAGGGAGAAGGGCTGCACAAACTAGGCTACATCCTAAGAGACGTGAGTAAGAAAGAAGGAGGAGCAATGTACGCCGATGACACCGCAGGATGGGACACAAGAATCACGCTAGAGGACTTGAAAAATGAAGAAATGGTGACAAACCACATGGAAGGAGAACACAAGAAACTTGCTGAAGCCATTTTCAGATTAACGTACCAAAACAAAGTGGTGCGTGTGCAAAGACCGACATCAAGAGGCACAGTAATGGACATTATATCGAGAAGAGACCAAAGAGGTAGTGGACAAGTTGTCACCTACGGCCTCAATACTTTCACCAACATGGAAGCCCAACTGATCAGACAGATGGAGGGAGAAGGAGTCTTCAAAAGCATCCAGCACCTGACAGCCACAGAAGAAATTGCAGTGAAAAACTGGTTAGTAAGAGTGGGGCGTGAGAGGTTATCAAGAATGGCCATCAGCGGAGATGATTGTGTTGTGAAACCCTTAGATGACAGGTTTGCAAACGCTCTAACAGCTTTAAATGACATGGGAAAGGTCAGGAAAGACATACAACAATGGGAACCTTCAAGAGGATGGAACGATTGGACACAAGTGCCCTTTTGTTCACACCATTTCCATGAGTTAATCATGAAGGACAGTCGTGTACTTGTGGTTCCATGTAGAAACCAAGATGAACTGATTGGTAGGGCCCGAATTTCCCAGGGAGCCGGGTGGTCCTTGCGGGAAACAGCTTGTTTGGGGAAGTCTTATGCCCAAATGTGGAGCCTAATGTACTTCCACAGACGTGACCTTAGGCTGGCGGCAAACGCTATTTGCTCGGCGGTCCCTTCACATTGGGTTCCAACAAGTCGAACAACCTGGTCCATACACGCCACACATGAGTGGATGACAACAGAAGACATGCTGACAGTCTGGAACAGGGTGTGGATTCAAGAAAACCCATGGATGGAAGACAAAACTCCAGTAGAATCATGGGAGGAAATCCCATATTTGGGGAAGAGAGAAGACCAGTGGTGCGGCTCATTGATTGGGCT-----------------
>S73_0.4761
---------------------------------------------CTGAAACGCGAGAGAAACCGCGTGTCAACTGTGCAGCAGCTGACAAAGAGATTCTCACTTGGAATGCTACAGGGACGAGGACCACTGAAACTGTTCATGGCCCTGGTGGCATTCCTTCGTTTCCTAACAATCCCGCCAACAGCAGGGATATTAAAAAGATGGGGAACAATCAAAAAATCAAAGGCTATCAATGTCTTGAGAGGGTTCAGGAAAGAGATTGGAAGGATGCTGAACATCTTGAACAGGAGACGCAGAACTGCAGGTATAGTTATTATGATGATCCCAACAGTGATGGCGTTCCATTTAACCACACGCAATGGAGAACCACACATGATCGTCAGTAGACAAGAGAAAGGGAAAAGTCTTCTGTTTAAAACAGAGAACGGTGTGAACATGTGCACCCTCATGGCCATGGATCTTGGTGAACTGTGTGAAGACACAATCACTTACAATTGTCCTCTTCTCAGGCAGAATGAACCAGAAGACATAGACTGTTGGTGCAACTCTACGTCTACATGGGTAACTTATGGGACATGCACCGCTACAGGAGAACACAGAAGGGAAAAAAGATCAGTGGCACTCGTTCCACATGTGGGAATGGGACTGGAGACACGAACTGAAACATGGATGTCATCAGAAGGGGCCTGGAAACATGCACAGAGAATTGAAACTTGGGTCTTGAGACATCCAGGCTTCACCATAATGGCAGCACTCCTGGCATACACCATAGGAACGACATATTTCCAAAGAGTCCTGATTTTCATCTTACTGACAGCTGTTGCTCCTTCAATGACAATGCGTTGTATAGGAATATCAAATAGAGACTTTGTGGAAGGGGTTTCAGGAGGAAGCTGGGTTGACATAGTCCTGGAACATGGAAGCTGTGTGACGACGATGGCAAAAAATAAACCAACATTGGATTTTGAACTGATAAAGACAGAAGCGAAACATCCCGCCACTCTAAGGAAGTATTGCATAGAGGCAAAGCTGACCAACACAACAACAGCATCTCGCTGCCCAACACAAGGAGAACCTAGCCTAAATGAAGAACAGGACAAAAGATTTGTCTGCAAACACTCCATGGTAGATAGAGGATGGGGAAATGGATGCGGATTATTTGGAAAGGGAGGTATCGTGACCTGTGCAATGTTCACATGCAAAAAGAACATGGAAGGAAAAATCGTGCAACCAGAAAACTTGGAGTACACCATTGTGATAACACCTCACTCAGGGGAAGAGAATGCAGTCGGAAATGACACAGGAAAACACGGCAAGGAAATTAAAGTAACACCACAGAGTTCCATCACAGAAGCAGAACTAACAGGCTATGGCACTGTCACGATGGAATGCTCTCCGAGAACAGGACTCGACTTCAATGAGATGGTGTTACTGCAAATGGAAAACAAAGCTTGGCTGGTGCACAGGCAATGGTTCTTAGACCTGCCATTACCATGGCTGCCCGGAGCAGACACACAAGGATCAAATTGGATACAGAAGGAGACATTGGTCACTTTCAAAAATCCCCATGCAAAGAAACAGGATGTTGTTGTTCTAGGATCCCAAGAAGGGGCTATGCACACAGCACTTACAGGGGCCACGGAAATCCAGATGTCATCAGGAAACTTACTGTTCACAGGACATCTTAAATGTAGGCTGAGAATGGACAAACTACAGCTCAAAGGAATGTCATATTCCATGTGTACAGGAAAGTTCAAAGTTGTGAAGGAAATAGCAGAAACACAACATGGAACAATAGTTATCAGAGTACAATATGAAGGGGACGGTTCTCCGTGCAAGATCCCTTTTGAAATAATGGATTTGGAAAAAAGACATGTCTTAGGTCGCTTGATCACAGTCAACCCAATTGTCACAGAAAAAGACAGCCCAGTCAACATAGAAGCAGAACCTCCATTCGGAGACAGCTACATCATTATAGGAGTAGAACCGGGACAACTGAAGCTCAGCTGGTTTAAGAAAGGAAGCTCTATTGGCCAAATGTTTGAGACAACAATGAGAGGAGCGAAGAGAATGGCCATTTTAGGTGACACAGCTTGGGATTTTGGATCCCTGGGAGGAGTGTTCACATCTATAGGAAAGGCCCTCCACCAAGTCTTTGGAGCAATCTATGGGGCTGCCTTCAGTGGGGTTTCATGGACTATGAAAATCCTCATAGGAGTTGTCATCACATGGATAGGAATGAATTCACGTAGCACTTCACTGTCTGTGTCACTAGTATTAGTGGGAGTCGTGACATTGTACTTGGGAGTTATGGTGCAGGCCGATAGTGGTTGCGTTGTGAGCTGGAAAAACAAAGAACTGAAATGCGGCAGCGGGATTTTTATCACAGACAACGTGCATACATGGACAGAACAATATAAATTCCAACCAGAATCCCCTTCAAAGCTGGCTTCAGCTATCCAGAAGGCTCATGAAGAAGGCATTTGTGGAATCCGCTCAGTAACAAGACTGGAGAATCTGATGTGGAAACAAATAACACCAGAACTGAATCACATTCTAACAGAAAATGAGGTAAAGCTGACTATCATGACAGGAGACATTAAAGGAATCATGCAGGCAGGAAAACGATCCCTGCGGCCTCAACCCACTGAGCTGAAGTACTCTTGGAAAGCATGGGGCAAAGCGAAAATGCTCTCCACAGAGCTTCATAACCACACCTTTCTCATTGATGGCCCCGAAACAGCAGAATGTCCCAACACAAATAGAGCTTGGAACTCACTAGAGGTTGAAGACTATGGCTTTGGAGTATTCACCACTAACATATGGCTGAAATTGAAAGAAAGGCAGGATGTATCTTGTGACTCAAAACTCATGTCAGCAGCCATAAAAGACAACAGAGCCGTCCACGCCGACATGGGTTATTGGATAGAAAGCGCACTCAATGACACATGGAAGATTGAGAAAGCCTCCTTTATTGAAGTCAAAAGCTGCCACTGGCCAAAGTCACACACTCTCTGGAGTAATGGAGTGCTAGAAAGTGAGATGATAATTCCAAAGAATTTTGCAGGACCAGTGTCACAACACAATTACAGACCAGGCTATCATACACAAACGGCAGGACCCTGGCATCTAGGCAGGCTTGAGATGGACTTTGATTTCTGCGAAGGAACTACAGTGGTGGTGACTGAAGACTGTGGAAATAGAGGACCCTCCTTAAGAACAACTACTGCTTCTGGAAAACTCATAACAGAATGGTGCTGCCGATCTTGCACATTACCACCGCTAAGGTACAGAGGTGAGGATGGATGCTGGTATGGAATGGAAATCAGACCATTGAAAGAGAAAGAAGAGAACTTGGTCAACTCTTTGGTCACAGCCGGATATGGACAGATTGACAACTTCTCACTAGGAGTCTTGGGAATGGCATTGTTCCTGGAAGAGATGCTTAGAACCCGAGTAGGGACGAAACATGCAATATTACTAGTTGCAGTCTCTTTCGTGACATTGATCACAGGGAACATGTCCTTTCGAGATTTGGGGAGAGTGATGGTCATGGTGGGCGCTACTATGACGGAAGACATAGGCATGGGCGTGACCTATCTTGCCCTATTAGCAGCCTTCAAGGTCAGACCAACTTTTGCAGCTGGACTACTCTTAAGAAAGCTGACCTCCAAGGAATTGATGATGACCACCATAGGAATCGTACTCCTCTCTCAGAGCACCATACCAGAGACCATACTTGAACTGACTGACGCGTTGGCTTTGGGGATGATGGTTCTCAAAATAGTAAGAAACATGGAAAAGTATCAACTAGCAGTGACTATCATGGCTATCTTGTGCGTCCCAAATGCAGTGATATTACAAAACGCATGGAAAGTGAGCTGCACAGCACTGGCAGTGGTGTCCGTTTCCCCACTGCTTTTAACATCTTCACAGCAGAAAACGGATTGGATACCACTGGCGTTGACGATCAAAGGCCTTAATCCAACAGCCATTTTCTTAACAACCCTCTCAAGAACTAGCAAGAAAAGGAGCTGGCCACTAAATGAGGCTATTATGGCAGTCGGGATGGTGAGCATTTTAGCCAGTTCTTTCTTAAAGAATGACATTCCCATGACAGGACCACTAGTGGCTGGAGGGCTTCTCACTGTGTGTTACGTGCTCACTGGAAGATCGGCTGATTTGGAACTGGAGAGAGCTGCTGACATAAGATGGGAAGAACAGGCAGAGATATCAGGAAGCAGTCCAATTTTGTCGATAACAATATCGGAAGATGGCAGCATGTCGATAAAAAATGAAGAAGAAGAACAAACACTGACCATACTGATTAGAACAGGACTGCTGGTGATATCAGGACTTTTTCCCGTGTCAATACCAATCACGGCAGCTGCATGGTACCTGTGGGAAGTGAAAAAACAACGAGCCGGAGTATTGTGGGATGTCCCTTCACCTCCACCTGTGGGAAGGGCCGAACTGGAAGATGGAGCCTATAGAATCAAGCAGAAAGGGATTTTGGGATACTCGCAGATAGGAGCCGGAGTCTACAAAGAAGGAACTTTCCACACAATGTGGCATGTCACACGTGGTGCTGTTCTAATGCATAAAGGGAAGAGAATTGAACCATCATGGGCGGACGTTAAGAAGGACCTAATATCGTATGGAGGAGGTTGGAAGCTAGAAGGAGAATGGAAGGAAGGAGAAGAAGTCCAGGTCCTGGCATTGGAGCCTGGAAAGAATCCAAGAGCCGTCCAAACAAAACCCGGTCTTTTCAAAACCAACACTGGGACCATAGGCGCCGTATCTCTGGACTTTTCTCCTGGAACGTCAGGATCTCCAATTGTCGACAAAAAAGGAAAAGTTGTGGGCCTTTATGGCAACGGTGTCGTCACAAGGAGTGGAACATACGTGAGTGCCATAGCCCAGACTGAAAAAAGCATTGAAGACAACCCAGAGATTGAAGATGACATCTTTCGAAAGAAAAGACTGACCATCATGGACCTCCACCCAGGAGCAGGAAAAACAAAGAGATACCTTCCAGCAATAGTCAGAGAAGCCATAAAACGAGGCTTGAGAACACTGATCCTGGCCCCCACTAGAGTTGTGGCGGCTGAAATGGAAGAGGCTCTCAGAGGACTTCCAATAAGATATCAAACCCCAGCTATCAGAGCTGAGCATACTGGACGGGAGATTGTGGATCTAATGTGTCATGCCACATTCACCATGAGGCTACTATCACCAATTAGAGTGCCAAATTACAACCTGATTATCATGGATGAAGCCCATTTCACAGACCCAGCAAGCATAGCGGCTAGAGGATACATCTCAACTCGAGTAGAGATGGGTGAAGCAGCTGGGATTTTCATGACAGCTACCCCTCCTGGAAGCAGAGACCCATTTCCTCAGAGCAACGCACCAATCATGGATGAAGAAAGGGAAATTCCTGAGCGTTCGTGGAACTCTGGACATGAGTGGGTTACGGATTTTAAAGGGAAGACTGTTTGGTTTGTTCCAAGTATAAAAGCAGGAAATGATATAGCAGCTTGCCTGAGAAAGAATGGGAAGAAAGTGATACAACTCAGCAGGAAGACCTTTGATTCTGAATATATCAAGACTAGGACCAATGATTGGGACTTTGTGGTCACGACAGACATTTCAGAAATGGGTGCTAACTTCAAGGCTGAGAGGGTTATAGACCCCAGACGCTGCATGAAACCAGTCATACTAACAGACGGTGAAGAGCGGGTTATCCTGGCAGGACCCATGCCAGTGACCCACTCTAGTGCAGCACAAAGAAGAGGGAGAGTAGGAAGAAATCCAAAAAATGAAAATGACCAGTATATATACATGGGGGAACCTCTGGAAAATGATGAAGACTGCGCACACTGGAAAGAAGCTAAGATGCTTCTAGATAACATCAACACGCCTGAAGGAATCATTCCCAGCATGTTTGAACCAGAGCGTGAGAAGGTCGACGCCATTGATGGTGAATACCGCTTGAGAGGAGAAGCGAGGAAAACATTTGTGGACCTAATGAGAAGAGGAGACCTACCAGTTTGGCTAGCCTACAGAGTGGCAGCTGAAGGTATCAACTACGCAGACAGAAGATGGTGCTTTGATGGAGTCAAGAACAACCAAATCTTGGAAGAAAATGTGGAAGTGGAAATTTGGACAAAAGAAGGAGAAAGGAAGAAATTAAAACCCAGATGGTTAGATGCTAGGGTCTACTCTGACCCACTGGCACTTAAAGAATTCAAGGAATTCGCAGCTGGAAGAAAATCCCTGACCCTGAATCTAATCACCGAGATGGGTAGGCTCCCAACCTTCATGACCCAGAAAGCAAGGAATGCATTGGACAACTTAGCAGTCCTACATACGGCTGAAGCAGGCGGAAGGGCGTACAATCATGCTCTTAGTGAACTGCCGGAGACTCTGGAGACATTGCTTTTACTGACACTTTTGGCCACAGTCACAGGCGGAATCTTCCTGTTCTTGATGAGCGGAAAGGGTATAGGGAAGATGACCCTGGGAATGTGTTGCATAGTCACAGCTAGTATTCTTCTATGGTATGCACAAATACAGCCACATTGGATAGCAGCTTCAATAATACTGGAGTTTTTTCTCATAGTCTTGCTCATTCCAGAACCAGAAAAGCAGAGAACACCCCAAGATAACCAATTAACTTATGTTGTCATAGCCATCCTCACAGTGGTGGCCGCAACCATGGCAAACGAGATGGGTTTCCTGGAAAAAACAAAGAAAGATTTTGGATTGGGAAGCATCACAACCCAGCAACCTGAGAGCAATATCCTGGACATAGATCTACGTCCCGCATCAGCTTGGACTCTATATGCTGTGGCAACAACTTTCATCACACCAATGTTGAGACATAGCATTGAAAATTCCTCAGTGAATGTGTCTCTAACAGCCATTGCCAACCAAGCCACAGTGTTAATGGGTCTTGGGAAAGGATGGCCATTGTCGAAAATGGACATCGGAGTTCCCCTTCTCGCTATCGGATGCTATTCACAAGTCAACCCCATAACCCTCACAGCAGCCCTTCTCTTATTGGTAGCACATTATGCTATCATAGGGCCAGGACTCCAAGCGAAAGCAACCAGAGAGGCTCAGAAAAGAGCAGCAGCGGGCATCATGAAAAACCCAACTGTGGATGGAATAACAGTGATTGACCTAGATCCAATACCATATGATCCAAAGTTTGAAAAGCAGTTGGGACAAGTAATGCTCTTAGTTCTCTGCGTGACTCAAGTATTGATGATGAGGACTACATGGGCCTTATGTGAAGCTCTAACTTTAGCGACCGGGCCCATCTCTACACTGTGGGAAGGAAATCCAGGGAGATTTTGGAATACAACTATTGCAGTGTCAATGGCTAACATTTTTAGAGGGAGTTATCTGGCCGGAGCCGGACTTCTCTTTTCTATCATGAAGAACACGGCCAACACAAGAAGGGGAACTGGCAACACAGGAGAAACGCTTGGAGAGAAATGGAAAAACCGGTTGAATGCATTGGGGAAGAGTGAATTCCAGATCTATAAGAAAAGTGGAATCCAGGAAGTGGATAGAACGTTAGCAAAAGAAGGCATCAAGAGAGGAGAAACGGACCATCACGCTGTGTCGCGAGGCTCAGCGAAACTGAGATGGTTCGTCGAGAGAAACCTTGTTACACCAGAAGGGAAAGTAGTGGACCTTGGCTGCGGCAGAGGGGGCTGGTCATACTATTGTGGGGGACTAAAGAATGTAAAGGAAGTCAAAGGCTTAACAAAAGGAGGACCAGGACACGAAGAACCCATTCCCATGTCAACATATGGTTGGAATCTGGTGCGTCTGCAAAGTGGAGTCGATGTCTTCTTTACTCCGCCAGAAAAGTGTGACACATTGCTGTGTGACATAGGGGAGTCGTCACCAAACCCCACGGTTGAGGCAGGACGAACACTCAGAGTTCTAAACTTAGTGGAAAACTGGCTGAACAATAATACCCAATTTTGCATAAAGGTTCTTAATCCATATATGCCTTCAGTTATAGAAAAAATGGAAGCGCTACAAAGGAAATACGGAGGAGCTTTGGTGAGGAATCCACTCTCACGAAATTCCACACACGAGATGTACTGGGTATCCAATGCTTCCGGGAACATAGTGTCATCAGTGAACATGATTTCAAGAATGTTAATTAACAGATTCACAATGAGACACAAGAAGGCCACATACGAGCCGGATGTTGATCTCGGAAGTGGAACCCGCAACATCGGAATTGAAAGTGAAGTACCAAATCTAGACATAATTGGGAAAAGAATAGAAAAAATAAAACAAGAGCATGAAACATCATGGCACTATGATCAAGACCACCCATACAAAACGTGGGCCTACCATGGCAGCTACGAAACAAAACAGACTGGATCAGCATCATCCATGGTGAACGGAGTGGTTAGGCTGCTAACAAAACCTTGGGACGTCATTCCCATGGTGACACAGATGGCAATGACAGACACGACTCCATTTGGACAACAGCGCGTTTTCAAAGAGAAAGTGGACACGAGAACCCAAGAACCAAAAGAAGGAACGAAAAAACTAATGAAAATCACAGCAGAATGGCTCTGGAAAGAACTAGGAAAGAAAAAGACACCTAGGATGTGCACCAGAGAAGAATTCACAAGAAAGGTGAGAAGCAATGCAGCCTTAGGTGCCATATTCACTGATGAGAACAAGTGGAAGTCGGCACGTGAAGCTGTTGAAGACAGTGGATTTTGGGAATTGGTTGACAAGGAAAGGAATCTCCATCTTGAAGGAAAGTGTGAGACATGTGTGTATAACATGATGGGAAAGAGAGAGAAGAAGCTAGGGGAGTTCGGCAAAGCAAAAGGCAGCAGAGCCATATGGTACATGTGGCTTGGAGCACGCTTCTTAGAGTTTGAAGCCCTGGGATTCTTGAATGAAGATCACTGGTTTTCCAGAGAGAACTCCCTGAGTGGAGTAGAGGGAGAAGGGCTGCACAAACTAGGCTACATCCTAAGAGACGTGAGTAAGAAAGAAGGAGGAGCAATGTACGCCGATGACACCGCAGGATGGGACACAAGAATCACGCTAGAGGACTTGAAAAATGAAGAAATGGTGACAAACCACATGGAAGGAGAACACAAGAAACTTGCTGAAGCCATTTTCAGATTAACGTACCAAAACAAAGTGGTGCGTGTGCAAAGACCGACATCAAGAGGCACAGTAATGGACATTATATCGAGAAGAGACCAAAGAGGTAGTGGACAAGTTGTCACCTACGGCCTCAATACTTTCACCAACATGGAAGCCCAACTGATCAGACAGATGGAGGGAGAAGGAGTCTTCAAAAGCATCCAGCACCTGACAGCCACAGAAGAAATTGCAGTGAAAAACTGGTTAGTAAGAGTGGGGCGTGAGAGGTTATCAAGAATGGCCATCAGCGGAGATGATTGTGTTGTGAAACCCTTAGATGACAGGTTTGCAAACGCTCTAACAGCTTTAAATGACATGGGAAAGGTCAGGAAAGACATACAACAATGGGAACCTTCAAGAGGATGGAACGATTGGACACAAGTGCCCTTTTGTTCACACCATTTCCATGAGTTAATCATGAAGGACGGTCGTGTACTTGTGGTTCCATGTAGAAACCAAGATGAACTGATTGGTAGGGCCCGAATTTCCCAGGGAGCCGGGTGGTCCTTGCGGGAAACAGCTTGTTTGGGGAAGTCTTATGCCCAAATGTGGAGCCTAATGTACTTCCACAGACGTGACCTTAGGCTGGCGGCAAACGCTATTTGCTCGGCGGTCCCTTCACATTGGGTTCCAACAAGTCGAACAACCTGGTCCATACACGCCACACATGAGTGGATGACAACAGAAGACATGCTGACAGTCTGGAACAGGGTGTGGATTCAAGAAAACCCATGGATGGAAGACAAAACTCCAGTAGAATCATGGGAGGAAATCCCATATTTGGGGAAGAGAGAAGACCAGTGGTGCGGCTCATTGATTGGGCT-----------------
>S37_0.1476
---------------------------------------------CTGAAACGCGAGAGAAACCGCGTGTCAACTGTGCAGCAGCTGACAAAGAGATTCTCACTTGGAATGCTACAGGGACGAGGACCACTGAAACTGTTCATGGCCCTGGTGGCATTCCTTCGTTTCCTAACAATCCCGCCAACAGCAGGGATATTAAAAAGATGGGGAACAATCAAAAAATCAAAGGCTATCAATGTCTTGAGAGGGTTCAGGAAAGAGATTGGAAGGATGCTGAACATCTTGAACAGGAGACGCAGAACTGCAGGTATAGTTATTATGATGATCCCAACAGTGATGGCGTTCCATTTAACCACACGCAATGGAGAACCACACATGATCGTCAGTAGACAAGAGAAAGGGAAAAGTCTTCTGTTTAAAACAGAGAACGGTGTGAACATGTGCACCCTCATGGCCATGGATCTTGGTGAACTGTGTGAAGACACAATCACTTACAATTGTCCTCTTCTCAGGCAGAATGAACCAGAAGACATAGACTGTTGGTGCAACTCTACGTCTACATGGGTAACTTATGGGACATGCACCGCTACAGGAGAACACAGAAGGGAAAAAAGATCAGTGGCACTCGTTCCACATGTGGGAATGGGACTGGAGACACGAACTGAAACATGGATGTCATCAGAAGGGGCCTGGAAACATGCACAGAGAATTGAAACTTGGGTCTTGAGACATCCAGGCTTCACCATAATGGCAGCACTCCTGGCATACACCATAGGAACGACATATTTCCAAAGAGTCCTGATTTTCATCTTACTGACAGCTGTTGCTCCTTCAATGACAATGCGTTGTATAGGAATATCAAATAGAGACTTTGTGGAAGGGGTTTCAGGAGGAAGCTGGGTTGACATAGTCCTGGAACATGGAAGCTGTGTGACGACGATGGCAAAAAATAAACCAACATTGGATTTTGAACTGATAAAGACAGAAGCGAAACATCCCGCCACTCTAAGGAAGTATTGCATAGAGGCAAAGCTGACCAACACAACAACAGCATCTCGCTGCCCAACACAAGGAGAACCTAGCCTAAATGAAGAACAGGACAAAAGATTTGTCTGCAAACACTCCATGGTAGATAGAGGATGGGGAAATGGATGCGGATTATTTGGAAAGGGAGGTATCGTGACCTGTGCAATGTTCACATGCAAAAAGAACATGGAAGGGAAAATCGTGCAACCAGAAAACTTGGAGTACACCATTGTGATAACACCTCACTCAGGGGAAGAGAATGCAGTCGGAAATGACACAGGAAAACACGGCAAGGAAATTAAAGTAACACCACAGAGTTCCATCACAGAAGCAGAACTAACAGGCTATGGCACTGTCACGATGGAATGCTCTCCGAGATCGGGACTCGACTTCAATGAGATGGTGTTACTGCAAATGGAAAACAAAGCTTGGCTGGTGCACAGGCAATGGTTCTTAGACCTGCCATTACCATGGCTGCCCGGAGCAGACACACAAGGATCAAATTGGATACAGAAGGAGACATTGGTCACTTTCAAAAATCCCCATGCAAAGAAACAGGATGTTGTTGTTCTAGGATCCCAAGAAGGGGCTATGCACACAGCACTTACAGGGGCCACGGAAATCCAGATGTCATCAGGAAACTTACTGTTCACAGGACATCTTAAATGTAGGCTGAGAATGGACAAACTACAGCTCAAAGGAATGTCATATTCCATGTGTACAGGAAAGTTCAAAGTTGTGAAGGAAATAGCAGAAACACAACATGGAACAATAGTTATCAGAGTACAATATGAAGGGGACGGTTCTCCGTGCAAGATCCCTTTTGAAATAATGGATTTGGAAAAAAGACATGTCTTAGGTCGCTTGATCACAGTCAACCCAATTGTCACAGAAAAAGACAGCCCAGTCAACATAGAAGCAGAACCTCCATTCGGAGACAGCTACATCATTATAGGAGTAGAACCGGGACAACTGAAGCTCAGCTGGTTTAAGAAAGGAAGCTCTATTGGCCAAATGTTTGAGACAACAATGAGAGGAGCGAAGAGAATGGCCATTTTAGGTGACACAGCTTGGGATTTTGGATCCCTGGGAGGAGTGTTCACATCTATAGGAAAGGCCCTCCACCAAGTCTTTGGAGCAATCTATGGGGCTGCCTTCAGTGGGGTTTCATGGACTATGAAAATCCTCATAGGAGTTGTCATCACATGGATAGGAATGAATTCACGTAGCACTTCACTGTCTGTGTCACTAGTATTAGTGGGAGTCGTGACATTGTACTTGGGAGTTATGGTGCAGGCCGATAGTGGTTGTGTTGTGAGCTGGAAAAACAAAGAACTGAAATGTGGCAGCGGGATTTTTATCACAGACAACGTGCATACATGGACAGAACAATATAAATTCCAACCAGAATCCCCTTCAAAGCTGGCTTCAGCTATCCAGAAGGCTCATGAAGAAGGCATTTGTGGAATCCGCTCAGTAACAAGACTGGAGAATCTGATGTGGAAACAAATAACACCAGAACTGAATCACATTCTAACAGAAAATGAGGTAAAGCTGACTATCATGACAGGAGACATTAAAGGAATCATGCAGGCAGGAAAACGATCCCTGCGGCCTCAACCCACTGAGCTGAAGTACTCTTGGAAAACATGGGGCAAAGCGAAAATGCTCTCCACAGAGCTTCATAACCACACCTTTCTCATTGATGGCCCCGAAACAGCAGAATGTCCCAACACAAATAGAGCTTGGAACTCACTAGAGGTTGAAGACTATGGCTTTGGAGTATTCACCACTAACATATGGCTGAAATTGAAAGAAAGGCAGGATGTATCTTGTGACTCAAAACTCATGTCAGCAGCCATAAAAGACAACAGAGCCGTCCACGCCGACATGGGCTATTGGATAGAAAGCGCACTCAATGACACATGGAAGATTGAGAAAGCCTCCTTTATTGAAGTCAAAAGCTGCCACTGGCCAAAGTCACACACTCTCTGGAGTAATGGAGTGCTAGAAAGTGAGATGATAATTCCAAAGAATTTTGCAGGACCAGTGTCACAACACAATTACAGACCAGGCTATCATACACAAACGGCAGGACCCTGGCATCTAGGCAGGCTTGAGATGGACTTTGATTTCTGCGAAGGAACTACAGTGGTGGTGACTGAAGACTGTGGAAATAGAGGACCCTCCTTAAGAACAACTACTGCTTCTGGAAAACTCATAACAGAATGGTGCTGCCGATCTTGCACATTACCACCGCTAAGGTACAGAGGTGAGGATGGATGCTGGTATGGAATGGAAATCAGACCATTGAAAGAGAAAGAAGAGAACTTGGTCAACTCTTTGGTCACAGCCGGACATGGACAGATTGACAACTTCTCACTAGGAGTCTTGGGAATGGCATTGTTCCTGGAAGAGATGCTTAGAACCCGAGTAGGGACGAAACATGCAATATTACTAGTTGCAGTCTCTTTCGTGACATTGATCACAGGGAACATGTCCTTTCGAGATTTGGGGAGAGTGATGGTCATGGTGGGCGCTACTATGACGGATGACATAGGCATGGGCGTGACCTATCTTGCCCTATTAGCAGCCTTCAAGGTCAGACCAACTTTTGCAGCTGGACTACTCTTAAGAAAGCTGACCTCCAAGGAATTGATGATGACCACCATAGGAATCGTACTCCTCTCTCAGAGCACCATACCAGAGACCATACTTGAACTGACTGACGCGTTGGCTTTGGGGATGATGGTTCTCAAAATAGTAAGAAACATGGAAAAGTATCAACTAGCAGTGACTATCATGGCTATCTTGTGCGTCCCAAATGCAGTGATATTACAAAACGCATGGAAAGTGAGCTGCACAGCACTGGCAGTGGTGTCCGTTTCCCCACTGCTTTTAACATCTTCACAGCAGAAAACGGATTGGATACCACTGGCGTTGACGATCAAAGGCCTTAATCCAACAGCCATTTTCTTAACAACCCTCTCAAGAACTAGCAAGAAAAGGAGCTGGCCACTAAATGAGGCTATTATGGCAGTCGGGATGGTGAGCATTTTAGCCAGTTCTTTCTTAAAGAATGACATTCCCATGACAGGACCACTAGTGGCTGGAGGGCTTCTCACTGTGTGTTACGTGCTCACTGGAAGATCGGCTGATTTGGAACTGGAGAGAGCTGCTGACATAAGATGGGAAGAACAGGCAGAGATATCAGGAAGCAGTCCAATTTTGTCGATAACAATATCGGAAGATGGCAGCATGTCGATAAAAAATGAAGAAGAAGAACAAACACTGACCATACTGATTAGAACAGGACTGCTGGTGATATCAGGACTTTTTCCCGTGTCAATACCAATCACGGCAGCTGCATGGTACCTGTGGGAAGTGAAGAAACAACGAGCCGGAGTATTGTGGGATGTCCCTTCACCTCCACCTGTGGGAAGGGCCGAACTGGAAGATGGAGCCTATAGAATCAAGCAGAAAGGGATTTTGGGATACTCGCAGATAGGAGCCGGAGTCTACAAAGAAGGAACTTTCCACACAATGTGGCATGTCACACGTGGTGCTGTTCTAATGCATAAAGGGAAGAGAATTGAACCATCATGGGCGGACGTCAAGAAGGACCTAATATCGTATGGAGGAGGTTGGAAGCTAGAAGGAGAATGGAAGGAAGGAGAAGAAGTCCAGGTCCTGGCATTAGAGCCTGGAAAGAATCCAAGAGCCGTCCAAACAAAACCCGGTCTTTTCAAAACCAACACTGGGACCATAGGCGCCGTATCTCTGGACTTTTCTCCTGGAACGTCAGGATCTCCAATTGTCGACAAAAAAGGAAAAGTTGTGGGCCTTTATGGCAACGGTGTCGTCACAAGGAGTGGAACATACGTGAGTGCCATAGCCCAGACTGAAAAAAGCATTGAAGACAACCCAGAGATTGAAGATGACATCTTTCGAAAGAAAAGACTGACCATCATGGACCTCCACCCAGGAGCAGGAAAAACAAAGAGATACCTTCCAGCAATAGTCAGAGAAGCCATAAAACGAGGCTTGAGAACACTAATCCTGGCCCCCACTAGAGTTGTGGCGGCTGAAATGGAAGAGGCTCTCAGAGGACTTCCAATAAGATATCAAACCCCAGCTATCAGAGCTGAGCATACTGGACGGGAGATTGTGGATCTAATGTGTCACGCCACATTCACCATGAGGCTACTATCACCAATTAGAGTGCCAAATTACAACCTGATTATCATGGATGAAGCCCATTTCACAGACCCAGCAAGCATAGCGGCTAGAGGATACATCTCAACTCGAGTAGAGATGGGTGAAGCAGCTGGGATTTTCATGACAGCTACCCCTCCTGGAAGCAGAGACCCATTTCCTCAGAGCAACGCACCAATCATGGATGAAGAAAGGGAAATTCCTGAGCGTTCGTGGAACTCTGGACATGAGTGGGTTACGGATTTTAAAGGGAAGACTGTTTGGTTTGTTCCAAGTATAAAAGCAGGAAATGATATAGCAGCTTGCCTGAGAAAGAATGGGAAGAAAGTGATACAACTCAGCAGGAAGACCTTTGATTCTGAATATATCAAGACTAGGACCAATGATTGGGACTTTGTGGTCACGACAGACATTTCAGAAATGGGTGCTAACTTCAAGGCTGAGAGGGTTATAGACCCCAGACGCTGCATGAAACCAGTCATACTAACAGACGGTGAAGAGCGGGTTATCCTGGCAGGACCCATGCCAGTGACCCACTCTAGTGCAGCACAAAGAAGAGGGAGAGTAGGAAGAAATCCAAAAAATGAAAATGACCAGTATATATACATGGGGGAACCTCTGGAAAATGATGAAGACTGCGCACACTGGAAAGAAGCTAAGATGCTTCTAGATAACATCAACACGCCTGAAGGAATCATTCCCAGCATGTTTGAACCAGAGCGTGAGAAGGTCGACGCCATTGATGGTGAATACCGCTTGAGAGGAGAAGCGAGGAAAACATTTGTGGACTTAATGAGAAGAGGAGACCTACCAGTTTGGCTAGCCTACAGAGTGGCAGCTGAAGGTATCAACTACGCAGACAGAAGATGGTGCTTTGATGGAGTCAAGAACAACCAAATCTTGGAAGAAAATGTGGAAGTGGAAATTTGGACAAAAGAAGGAGAAAGGAAGAAATTAAAACCCAGATGGTTAGATGCTAGGATCTACTCTGACCCACTGGCACTTAAAGAATTCAAGGAATTCGCAGCTGGAAGAAAATCCCTGACTCTGAATCTAATCACCGAGATGGGTAGGCTCCCAACCTTCATGACCCAGAAAGCAAGGAATGCATTGGACAACTTAGCAGTCCTACACACGGCTGAAGCAGGCGGAAGGGCGTACAATCATGCTCTTAGTGAACTGCCGGAGACTCTGGAGACATTGCTTTTACTGACACTTTTGGCCACAGTCACAGGCGGAATCTTCCTGTTCTTGATGAGCGGAAAAGGTATAGGGAAGATGACCCTGGGAATGTGCTGCATAGTCACAGCTAGTATTCTTCTATGGTATGCACAAATACAGCCACATTGGATAGCAGCTTCAATAATACTGGAGTTTTTTCTCATAGTCTTGCTCATTCCAGAACCAGAAAAGCAGAGAACACCCCAAGATAACCAATTAACTTATGTTGTCATAGCCATCCTTACAGTGGTGGCCGCAACCATGGCAAACGAGATGGGCTTCCTGGAAAAAACAAAGAAAGATTTTGGATTGGGAAGCATCACAACCCAGCAACCTGAGAGCAACATCCTGGACATAGATCTACGTCCTGCGTCAGCTTGGACTCTATATGCTGTGGCAACAACTTTCATCACACCAATGTTGAGACATAGCATTGAAAATTCCTCAGTGAATGTGTCTCTAACAGCCATTGCCAACCAAGCCACAGTGTTAATGGGTCTTGGGAAAGGATGGCCATTGTCGAAAATGGACATCGGAGTTCCCCTTCTCGCTATCGGATGCTATTCACAAGTCAACCCCATAACCCTCACAGCAGCCCTTCTCTTATTGGTAGCACATTATGCTATCATAGGGCCAGGACTCCAAGCGAAAGCAACCAGAGAGGCTCAGAAAAGAGCAGCAGCGGGCATCATGAAAAACCCAACTGTGGATGGAATAACAGTGATTGACCTAGATCCAATACCATATGATCCAAAGTTTGAAAAGCAGTTGGGACAAGTAATGCTCTTAGTCCTCTGCGTGACTCAAGTGTTGATGATGAGGACTACATGGGCTTTATGTGAAGCTCTAACTTTAGCGACCGGGCCCATCTCTACACTGTGGGAAGGAAATCCAGGGAGATTTTGGAATACAACTATTGCAGTGTCAATGGCTAACATTTTTAGAGGGAGTTATCTGGCCGGAGCCGGACTTCTCTTTTCTATCATGAAGAACACGGCCAACACAAGAAGGGGAACTGGCAACACAGGAGAAACGCTTGGAGAGAAATGGAAAAACCGGTTGAATGCATTGGGGAAGAGTGAATTCCAGATCTATAAGAAAAGTGGAATCCAGGAAGTGGATAGAACGTTAGCAAAAGAAGGCATCAAGAGAGGAGAAACGGACCATCACGCTGTGTCGCGAGGCTCAGCGAAACTGAGATGGTTCGTCGAGAGAAACCTTGTCACACCAGAAGGGAAAGTAGTGGACCTTGGCTGCGGCAGAGGGGGCTGGTCATACTATTGTGGGGGACTAAAGAATGTGAAGGAAGTCAAAGGCCTAACAAAAGGAGGACCAGGACATGAAGAACCCATTCCCATGTCAACATATGGTTGGAATCTGGTGCGTCTGCAAAGTGGAGTCGATGTCTTCTTTACTCCGCCAGAAAAGTGTGACACATTGCTGTGTGACATAGGGGAGTCGTCACCAAACCCCACGGTTGAGGCAGGACGAACACTCAGAGTTCTAAACTTAGTGGAAAACTGGCTGAACAATAATACCCAATTTTGCATAAAGGTTCTTAATCCATATATGCCTTCAGTTATAGAAAAAATGGAAGCGCTACAAAGGAAACACGGAGGAGCTTTGGTGAGGAATCCACTCTCACGAAATTCCACACACGAGATGTACTGGGTATCCAATGCTTCCGGGAACATAGTGTCATCAGTGAACATGATTTCAAGAATGTTGATTAACAGATTCACAATGAGACACAAGAAGGCCACATACGAGCCGGATGTTGATCTCGGAAGTGGAACCCGCAACATCGGAATTGAAAGTGAAGTACCAAATCTAGACATAATTGGGAAAAGAATAGAAAAAATAAAACAAGAGCATGAAACATCATGGCACTATGATCAAGACCACCCATACAAAACGTGGGCCTACCATGGCAGCTACGAAACAAAACAGACTGGATCAGCATCATCCATGGTGAACGGAGTGGTTAGGCTGCTAACAAAACCTTGGGACGTCATTCCCATGGTGACACAGATGGCAATGACAGACACGACTCCATTTGGACAACAGCGCGTTTTCAAAGAGAAAGTGGACACGAGAACCCAAGAACCAAAAGAAGGAACGAAAAAACTAATGAAAATCACAGCAGAATGGCTCTGGAAAGAACTAGGAAAGAAAAAGACACCTAGGATGTGCACCAGAGAAGAATTCACAAGAAAGGTGAGAAGCAATGCAGCCTTAGGTGCCATATTCACTGATGAGAACAAGTGGAAGTCGGCACGTGAAGCTGTTGAAGACAGTGGATTTTGGGAATTGGTTGACAAGGAAAGGAATCTCCATCTTGAAGGAAAGTGTGAGACATGTGTGTATAACATGATGGGAAAGAGAGAGAAGAAGCTAGGGGAGTTCGGCAAAGCAAAAGGCAGCAGAGCCATATGGTACATGTGGCTTGGAGCACGCTTCTTAGAGTTTGAAGCCCTGGGATTCTTGAATGAAGATCACTGGTTTTCCAGAGAGAACTCCCTGAGTGGAGTAGAGGGAGAAGGGCTGCACAAACTAGGCTACATTCTAAGAGACGTGAGTAAGAAAGAAGGAGGAGCAATGTACGCCGATGACACCGCAGGATGGGACACAAGAATCACGCTAGAGGACTTGAAAAATGAAGAAATGGTGACAAACCACATGGAAGGAGAACACAAGAAACTTGCTGAAGCCATTTTCAGATTAACGTACCAAAACAAAGTGGTGCGTGTGCAAAGACCGACATCAAGAGGCACAGTAATGGACATTATATCGAGAAGAGACCAAAGAGGTAGTGGACAAGTTGTCACCTACGGCCTCAATACTTTCACCAACATGGAAGCCCAACTGATCAGACAGATGGAGGGAGAAGGAGTCTTCAAAAGCATCCAGCACCTGACAGCCACAGAAGAAATTGCAGTGAAAAACTGGTTAGTAAGAGTGGGGCGTGAGAGGTTATCAAGAATGGCCATCAGCGGAGATGATTGTGTTGTGAAACCCTTAGATGACAGGTTTGCAAACGCTCTAACAGCTTTAAATGACATGGGAAAGGTCAGGAAAGACATACAACAATGGGAACCTTCAAGAGGATGGAACGATTGGACACAAGTGCCCTTTTGTTCACACCATTTCCATGAGTTAATCATGAAGGACGGTCGTGTACTTGTGGTTCCATGTAGAAACCAAGATGAACTGATTGGTAGGGCCCGAATTTCCCAGGGAGCCGGGTGGTCCTTGCGGGAAACAGCTTGTTTGGGGAAGTCTTATGCCCAAATGTGGAGCCTAATGTACTTCCACAGACGTGACCTTAGGCTGGCGGCAAACGCTATTTGCTCGGCGGTCCCTTCACATTGGGTTCCAACAAGTCGAACAACCTGGTCCATACACGCCACACATGAGTGGATGACAACAGAAGACATGCTGACAGTCTGGAACAGGGTGTGGATTCAAGAAAACCCATGGATGGAAGACAAAACTCCAGTAGAATCATGGGAGGAAATCCCATATTTGGGGAAGAGAGAAGACCAGTGGTGCGGCTCATTGATTGGGCTAACAAGCAGGGCCA---
>S37_0.0941
---------------------------------------------CTGAAACGCGAGAGAAACCGCGTGTCAACTGTGCAGCAGCTGACAAAGAGATTCTCACTTGGAATGCTACAGGGACGAGGACCACTGAAACTGTTCATGGCCCTGGTGGCATTCCTTCGTTTCCTAACAATCCCGCCAACAGCAGGGATATTAAAAAGATGGGGAACAATCAAAAAATCAAAGGCTATCAATGTCTTGAGAGGGTTCAGGAAAGAGATTGGAAGGATGCTGAACATCTTGAACAGGAGACGCAGAACTGCAGGTATAGTTATTATGATGATCCCAACAGTGATGGCGTTCCATTTAACCACACGCAATGGAGAACCACACATGATCGTCAGTAGACAAGAGAAAGGGAAAAGTCTTCTGTTTAAAACAGAGAACGGTGTGAACATGTGCACCCTCATGGCCATGGATCTTGGTGAACTGTGTGAAGACACAATCACTTACAATTGTCCTCTTCTCAGGCAGAATGAACCAGAAGACATAGACTGTTGGTGCAACTCTACGTCTACATGGGTAACTTATGGGACATGCACCGCTACAGGAGAACACAGAAGGGAAAAAAGATCAGTGGCACTCGTTCCACATGTGGGAATGGGACTGGAGACACGAACTGAAACATGGATGTCATCAGAAGGGGCCTGGAAACATGCACAGAGAATTGAAACTTGGGTCTTGAGACATCCAGGCTTCACCATAATGGCAGCACTCCTGGCATACACCATAGGAACGACATATTTCCAAAGAGTCCTGATTTTCATCTTACTGACAGCTGTTGCTCCTTCAATGACAATGCGTTGTATAGGAATATCAAATAGAGACTTTGTGGAAGGGGTTTCAGGAGGAAGCTGGGTTGACATAGTCCTGGAACATGGAAGCTGTGTGACGACGATGGCAAAAAATAAACCAACATTGGATTTTGAACTGATAAAGACAGAAGCGAAACATCCCGCCACTCTAAGGAAGTATTGCATAGAGGCAAAGCTGACCAACACAACAACAGCATCTCGCTGCCCAACACAAGGAGAACCTAGCCTAAATGAAGAACAGGACAAAAGATTTGTCTGCAAACACTCCATGGTAGATAGAGGATGGGGAAATGGATGCGGATTATTTGGAAAGGGAGGTATCGTGACCTGTGCAATGTTCACATGCAAAAAGAACATGGAAGGGAAAATCGTGCAACCAGAAAACTTGGAGTACACCATTGTGATAACACCTCACTCAGGGGAAGAGAATGCAGTCGGAAATGACACAGGAAAACACGGCAAGGAAATTAAAGTAACACCACAGAGTTCCATCACAGAAGCAGAACTAACAGGCTATGGCACTGTCACGATGGAATGCTCTCCGAGATCAGGACTCGACTTCAATGAGATGGTGTTACTGCAAATGGAAAACAAAGCTTGGCTGGTGCACAGGCAATGGTTCTTAGACCTGCCATTACCATGGCTGCCCGGAGCAGACACACAAGGATCAAATTGGATACAGAAGGAGACATTGGTCACTTTCAAAAATCCCCATGCAAAGAAACAGGATGTTGTTGTTCTAGGATCCCAAGAAGGGGCTATGCACACAGCACTTACAGGGGCCACGGAAATCCAGATGTCATCAGGAAACTTACTGTTCACAGGACATCTTAAATGTAGGCTGAGAATGGACAAACTACAGCTCAAAGGAATGTCATATTCCATGTGTACAGGAAAGTTCAAAGTTGTGAAGGAAATAGCAGAAACACAACATGGAACAATAGTTATCAGAGTACAATATGAAGGGGACGGTTCTCCGTGCAAGATCCCTTTTGAAATAATGGATTTGGAAAAAAGACATGTCTTAGGTCGCTTGATCACAGTCAACCCAATTGTCACAGAAAAAGACAGCCCAGTCAACATAGAAGCAGAACCTCCATTCGGAGACAGCTACATCATTATAGGAGTAGAACCGGGACAACTGAAGCTCAGCTGGTTTAAGAAAGGAAGCTCTATTGGCCAAATGTTTGAGACAACAATGAGAGGAGCGAAGAGAATGGCCATTTTAGGTGACACAGCTTGGGATTTTGGATCCCTGGGAGGAGTGTTCACATCTATAGGAAAGGCCCTCCACCAAGTCTTTGGAGCAATCTATGGGGCTGCCTTCAGTGGGGTTTCATGGACTATGAAAATCCTCATAGGAGTTGTCATCACATGGATAGGAATGAATTCACGTAGCACTTCACTGTCTGTGTCACTAGTATTAGTGGGAGTCGTGACATTGTACTTGGGAGTTATGGTGCAGGCCGATAGTGGTTGTGTTGTGAGCTGGAAAAACAAAGAACTGAAATGTGGCAGCGGGATTTTTATCACAGACAACGTGCATACATGGACAGAACAATATAAATTCCAACCAGAATCCCCTTCAAAGCTGGCTTCAGCTATCCAGAAGGCTCATGAAGAAGGCATTTGTGGAATCCGCTCAGTAACAAGACTGGAGAATCTGATGTGGAAACAAATAACACCAGAACTGAATCACATTCTAACAGAAAATGAGGTAAAGCTGACTATCATGACAGGAGACATTAAAGGAATCATGCAGGCAGGAAAACGATCCCTGCGGCCTCAACCCACTGAGCTGAAGTACTCTTGGAAAGCATGGGGCAAAGCGAAAATGCTCTCCACAGAGCTTCATAACCACACCTTTCTCATTGATGGCCCCGAAACAGCAGAATGTCCCAACACAAATAGAGCTTGGAACTCACTAGAGGTTGAAGACTATGGCTTTGGAGTATTCACCACTAACATATGGCTGAAATTGAAAGAAAGGCAGGATGTATCTTGTGACTCAAAACTCATGTCAGCAGCCATAAAAGACAACAGAGCCGTCCACGCCGACATGGGTTATTGGATAGAAAGCGCACTCAATGACACATGGAAGATTGAGAAAGCCTCCTTTATTGAAGTCAAAAGCTGCCACTGGCCAAAGTCACACACTCTCTGGAGTAATGGAGTGCTAGAAAGTGAGATGATAATTCCAAAGAATTTTGCAGGACCAGTGTCACAACACAATCACAGACCAGGCTATCATACACAAACGGCAGGACCCTGGCATCTAGGCAGGCTTGAGATGGACTTTGATTTCTGCGAAGGAACTACAGTGGTGGTGACTGAAGACTGTGGAAATAGAGGACCCTCCTTAAGAACAACTACTGCTTCTGGAAAACTCATAACAGAATGGTGCTGCCGATCTTGCACATTACCACCGCTAAGGTACAGAGGTGAGGATGGATGCTGGTATGGAATGGAAATCAGACCATTGAAAGAGAAAGAAGAGAACTTGGTCAACTCTTTGGTCACAGCCGGATATGGACAGATTGACAACTTCTCACTAGGAGTCTTGGGAATGGCATTGTTCCTGGAAGAGATGCTTAGAACCCGAGTAGGGACGAAACATGCAATATTACTAGTTGCAGTCTCTTTCGTGACATTGATCACAGGGAACATGTCCTTTCGAGATTTGGGGAGAGTGATGGTCATGGTGGGCGCTACTATGACGGATGACATAGGCATGGGCGTGACCTATCTTGCCCTATTAGCAGCCTTCAAGGTCAGACCAACTTTTGCAGCTGGACTACTCTTAAGAAAGCTGACCTCCAAGGAATTGATGATGACCACCATAGGAATCGTACTCCTCTCTCAGAGCACCATACCAGAGACCATACTTGAACTGACTGACGCGTTGGCTTTGGGGATGATGGTTCTCAAAATAGTAAGAAACATGGAAAAGTATCAACTAGCAGTGACTATCATGGCTATCTTGTGCGTCCCAAATGCAGTGATATTACAAAACGCATGGAAAGTGAGCTGCACAGCACTGGCAGTGGTGTCCGTTTCCCCACTGCTTTTAACATCTTCACAGCAGAAAACGGATTGGATACCACTGGCGTTGACGATCAAAGGCCTTAATCCAACAGCCATTTTCTTAACAACCCTCTCAAGAACCAGCAAGAAAAGGAGCTGGCCACTAAATGAGGCTATTATGGCAGTCGGGATGGTAAGCATTTTAGCCAGTTCTTTCTTAAAGAATGACATTCCCATGACAGGACCACTAGTGGCTGGAGGGCTTCTCACTGTGTGTTACGTGCTCACTGGAAGATCGGCTGATTTGGAACTGGAGAGAGCTGCTGACATAAGATGGGAAGAACAGGCAGAGATATCAGGAAGCAGTCCAATTTTGTCGATAACAATATCGGAAGATGGCAGCATGTCGATAAAAAATGAAGAAGAAGAACAAACACTGACCATACTGATTAGAACAGGACTGCTGGTGATATCAGGACTTTTTCCCGTGTCAATACCAATCACGGCAGCTGCATGGTACCTGTGGGAAGTGAAAAAACAACGAGCCGGAGTATTGTGGGATGTCCCTTCACCTCCACCTGTGGGAAGGGCCGAACTGGAAGATGGAGCCTATAGAATCAAGCAGAAAGGGATTTTGGGATACTCGCAGATAGGAGCCGGAGTCTACAAAGAAGGAACTTTCCACACAATGTGGCATGTCACACGTGGTGCTGTTCTAATGCATAAAGGGAAGAGAATTGAACCATCATGGGCGGACGTCAAGAAGGACCTAATATCGTATGGAGGAGGTTGGAAGCTAGAAGGAGAATGGAAGGAAGGAGAAGAAGTCCAGGTCCTGGCATTAGAGCCTGGAAAGAATCCAAGAGCCGTCCAAACAAAACCCGGTCTTTTCAAAACCAACACTGGGATCATAGGCGCCGTATCTCTGGACTTTTCTCCTGGAACGTCAGGATCTCCAATTGTCGACAAAAAAGGAAAAGTTGTGGGCCTTTATGGCAACGGTGTCGTCACAAGGAGTGGAACATACGTGAGTGCCATAGCCCAGACTGAAAAAAGCATTGAAGACAACCCAGAGATTGAAGATGACATCTTTCGAAAGAAAAGACTGACCATCATGGACCTCCACCCAGGAGCAGGAAAAACAAAGAGATACCTTCCAGCAATAGTCAGAGAAGCCATAAAACGAGGCTTGAGAACACTAATCCTGGCCCCCACTAGAGTTGTGGCGGCTGAAATGGAAGAGGCTCTCAGAGGACTTCCAATAAGATATCAAACCCCAGCTATCAGAGCTGAGCATACTGGACGGGAGATTGTGGATCTAATGTGTCATGCCACATTCACCATGAGGCTACTATCACCAATTAGAGTGCCAAATTACAACCTGATTATCATGGATGAAGCCCATTTCACAGACCCAGCAAGCATAGCGGCTAGAGGATACATCTCAACTCGAGTAGAGATGGGTGAAGCAGCTGGGATTTTCATGACAGCTACCCCTCCTGGAAGCAGAGACCCATTTCCTCAGAGCAACGCACCAATCATGGATGAAGAAAGGGAAATTCCTGAGCGTTCGTGGAACTCTGGACATGAGTGGGTTACGGATTTTAAAGGGAAGACTGTTTGGTTTGTTCCAAGTATAAAAGCAGGAAATGATATAGCAGCTTGCCTGAGAAAGAATGGGAAGAAAGTGATACAACTCAGCAGGAAGACCTTTGATTCTGAATATATCAAGACTAGGACCAATGATTGGGACTTTGTGGTCACGACAGACATTTCAGAAATGGGTGCTAACTTCAAGGCTGAGAGGGTTATAGACCCCAGACGCTGCATGAAACCAGTCATACTAACAGACGGTGAAGAGCGGGTTATCCTGGCAGGACCCATGCCAGTGACCCACTCTAGTGCAGCACAAAGAAGAGGGAGAGTAGGAAGAAATCCAAAAAATGAAAATGACCAGTATATATACATGGGGGAACCTCTGGAAAATGATGAAGACTGCGCACACTGGAAAGAAGCTAAGATGCTTCTAGATAACATCAACACGCCTGAAGGAATCATTCCCAGCATGTTTGAACCAGAGCGTGAGAAGGTCGACGCCATTGATGGTGAATACCGCTTGAGAGGAGAAGCGAGGAAAACATTTGTGGACCTAATGAGAAGAGGAGACCTACCAGTTTGGCTAGCCTACAGAGTGGCAGCTGAAGGTATCAACTACGCAGACAGAAGATGGTGCTTTGATGGAGTCAAGAACAACCAAATCTTGGAAGAAAATGTGGAAGTGGAAATTTGGACAAAAGAAGGAGAAAGGAAGAAATTAAAACCCAGATGGTTAGATGCTAGGGTCTACTCTGACCCACTGGCACTTAAAGAATTCAAGGAATTCGCAGCTGGAAGAAAATCCCTGACCCTGAATCTAATCACCGAGATGGGTAGGCTCCCAACCTTCATGACCCAGAAAGCAAGGAATGCATTGGACAACTTAGCAGTCCTACATACGGCTGAAGCAGGCGGAAGGGCGTACAATCATGCTCTTAGTGAACTGCCGGAGACTCTGGAGACATTGCTTTTACTGACACTTTTGGCCACAGTCACAGGCGGAATCTTCCTGTTCTTGATGAGCGGAAAGGGTATAGGGAAGATGACCCTGGGAATGTGTTGCATAGTCACAGCTAGTATTCTTCTATGGTATGCACAAATACAGCCACATTGGATAGCAGCTTCAATAATACTGGAGTTTTTTCTCATAGTCTTGCTCATTCCAGAACCAGAAAAGCAGAGAACACCCCAAGATAACCAATTAACTTATGTTGTCATAGCCATCCTCACAGTGGTGGCCGCAACCATGGCAAACGAGATGGGTTTCCTGGAAAAAACAAAGAAAGATTTTGGATTGGGAAGCATCACAACCCAGCAACCTGAGAGCAATATCCTGGACATAGATCTACGTCCTGCATCAGCTTGGACTCTATATGCTGTGGCAACAACTTTCATCACACCAATGTTGAGACATAGCATTGAAAATTCCTCAGTGAATGTGTCTCTAACAGCCATTGCCAACCAAGCCACAGTGTTAATGGGTCTTGGGAAAGGATGGCCATTGTCGAAAATGGACATCGGAGTTCCCCTTCTCGCTATCGGATGCTATTCACAAGTCAACCCCATAACCCTCACAGCAGCCCTTCTCTTATTGGTAGCACATTATGCTATCATAGGGCCAGGACTCCAAGCGAAAGCAACCAGAGAGGCTCAGAAAAGAGCAGCAGCGGGCATCATGAAAAACCCAACTGTGGATGGAATAACAGTGATTGACCTAGATCCAATACCATATGATCCAAAGTTTGAAAAGCAGTTGGGACAAGTAATGCTCTTAGTTCTCTGCGTGACTCAAGTATTGATGATGAGGACTACATGGGCCTTATGTGAAGCTCTAACTTTAGCGACCGGGCCCATCTCTACACTGTGGGAAGGAAATCCAGGGAGATTTTGGAATACAACTATTGCAGTGTCAATGGCTAACATTTTTAGAGGGAGTTATCTGGCCGGAGCCGGACTTCTCTTTTCTATCATGAAGAACACAGCCAATACAAGAAGGGGAACTGGCAACACAGGAGAAACGCTTGGAGAGAAATGGAAAAACCGGTTGAATGCATTGGGGAAGAGTGAATTCCAGATCTATAAGAAAAGTGGAATCCAGGAAGTGGATAGAACGTTAGCAAAAGAAGGCATCAAGAGAGGAGAAACGGACCATCACGCTGTGTCGCGAGGCTCAGCGAAACTGAGATGGTTCGTCGAGAGAAACCTTGTCACACCAGAAGGGAAAGTAGTGGACCTTGGCTGCGGCAGAGGGGGCTGGTCATACTATTGTGGGGGACTAAAGAATGTAAAGGAAGTCAAAGGCCTAACAAAAGGAGGACCAGGACACGAAGAACCCATTCCCATGTCAACATACGGTTGGAATCTGGTGCGTCTGCAAAGTGGAGTCGATGTCTTCTTTACTCCGCCAGAAAAGTGTGACACATTGCTGTGTGACATAGGGGAGTCGTCACCAAACCCCACGGTTGAGGCAGGACGAACACTCAGAGTTCTAAACTTAGTGGAAAACTGGCTGAACAATAATACCCAATTTTGCATAAAGGTTCTTAATCCATATATGCCTTCAGTTATAGAAAAAATGGAAGCGCTACAAAGGAAATACGGAGGAGCTTTGGTGAGGAATCCACTCTCACGAAATTCCACACACGAGATGTACTGGGTATCCAATGCTTCCGGGAACATAGTGTCATCAGTGAACATGATTTCAAGAATGTTAATTAACAGATTCACAATGAGACACAAGAAGGCCACATACGAGCCGGATGTTGATCTCGGAAGTGGAACCCGCAACATCGGAATTGAAAGTGAAGTACCAAATCTAGACATAATTGGGAAAAGAATAGAAAAAATAAAACAAGAGCATGAAACATCATGGCACTATGATCAAGACCACCCATACAAAACGTGGGCCTACCATGGCAGCTACGAAACAAAACAGACTGGATCAGCATCATCCATGGTGAACGGAGTGGTTAGGCTGCTAACAAAACCTTGGGACGTCATTCCCATGGTGACACAGATGGCAATGACAGACACGACTCCATTTGGACAACAGCGCGTTTTCAAAGAGAAAGTGGACACGAGAACCCAAGAACCAAAAGAAGGAACGAAAAAACTAATGAAAATCACAGCAGAATGGCTCTGGAAAGAACTAGGAAAGAAAAAGACACCTAGGATGTGCACCAGAGAAGAATTCACAAGAAAGGTGAGAAGCAATGCAGCCTTAGGTGCCATATTCACTGATGAGAACAAGTGGAAGTCGGCACGTGAAGCTGTTGAAGACAGTGGATTTTGGGAATTGGTTGACAAGGAAAGGAATCTCCATCTTGAAGGAAAGTGTGAGACATGTGTGTATAACATGATGGGAAAGAGAGAGAAGAAGCTAGGGGAGTTCGGCAAAGCAAAAGGCAGCAGAGCCATATGGTACATGTGGCTTGGAGCACGCTTCTTAGAGTTTGAAGCCCTGGGATTCTTGAATGAAGATCACTGGTTTTCCAGAGAGAACTCCCTGAGTGGAGTAGAGGGAGAAGGGCTGCACAAACTAGGCTACATTCTAAGAGACGTGAGTAAGAAAGAAGGAGGAGCAATGTACGCCGATGACACCGCAGGATGGGACACAAGAATCACGCTAGAGGACTTGAAAAATGAAGAAATGGTGACAAACCACATGGAAGGAGAACACAAGAAACTTGCTGAAGCCATTTTCAGATTAACGTACCAAAACAAAGTGGTGCGTGTGCAAAGACCGACATCAAGAGGCACAGTAATGGACATTATATCGAGAAGAGACCAAAGAGGTAGTGGACAAGTTGTCACCTACGGCCTCAATACTTTCACCAACATGGAAGCCCAACTGATCAGACAGATGGAGGGAGAAGGAGTCTTCAAAAGCATCCAGCACCTGACAGCCACAGAAGAAATTGCAGTGAAAAACTGGTTAGTAAGAGTGGGGCGTGAGAGGTTATCAAGAATGGCCATCAGCGGAGATGATTGTGTTGTGAAACCCTTAGATGACAGGTTTGCAAACGCTCTAACAGCTTTAAATGACATGGGAAAGGTCAGGAAAGACATACAACAATGGGAACCTTCAAGAGGATGGAACGATTGGACACAAGTGCCCTTTTGTTCACACCATTTCCATGAGTTAATCATGAAGGACGGTCGTGTACTTGTGGTTCCATGTAGAAACCAAGATGAACTGATTGGTAGGGCCCGAATTTCCCAGGGAGCCGGGTGGTCCTTGCGGGAAACAGCTTGTTTGGGGAAGTCTTATGCCCAAATGTGGAGCCTAATGTACTTCCACAGACGTGACCTTAGGCTGGCGGCAAACGCTATTTGCTCGGCGGTCCCTTCACATTGGGTTCCAACAAGTCGAACAACCTGGTCCATACACGCCACACATGAGTGGATGACAACAGAAGACATGCTGACAGTCTGGAACAGGGTGTGGATTCAAGAAAACCCATGGATGGAAGACAAAACTCCAGTAGAATCATGGGAGGAAATCCCATATTTGGGGAAGAGAGAAGACCAGTGGTGCGGCTCATTGATTGGGCTAACAAGCAGGGCCA---
>S37_0.1568
---------------------------------------------CTGAAACGCGAGAGAAACCGCGTGTCAACTGTGCAGCAGCTGACAAAGAGATTCTCACTTGGAATGCTACAGGGACGAGGACCACTGAAACTGTTCATGGCCCTGGTGGCATTCCTTCGTTTCCTAACAATCCCGCCAACAGCAGGGATATTAAAAAGATGGGGAACAATCAAAAAATCAAAGGCTATCAATGTCTTGAGAGGGTTCAGGAAAGAGATTGGAAGGATGCTGAACATCTTGAACAGGAGACGCAGAACTGCAGGTATAGTTATTATGATGATCCCAACAGTGATGGCGTTCCATTTAACCACACGCAATGGAGAACCACACATGATCGTCAGTAGACAAGAGAAAGGGAAAAGTCTTCTGTTTAAAACAGAGAACGGTGTGAACATGTGCACCCTCATGGCCATGGATCTTGGTGAACTGTGTGAAGACACAATCACTTACAATTGTCCTCTTCTCAGGCAGAATGAACCAGAAGACATAGACTGTTGGTGCAACTCTACGTCTACATGGGTAACTTATGGGACATGCACCGCTACAGGAGAACACAGAAGGGAAAAAAGATCAGTGGCACTCGTTCCACATGTGGGAATGGGACTGGAGACACGAACTGAAACATGGATGTCATCAGAAGGGGCCTGGAAACATGCACAGAGAATTGAAACTTGGGTCTTGAGACATCCAGGCTTCACCATAATGGCAGCACTCCTGGCATACACCATAGGAACGACATATTTCCAAAGAGTCCTGATTTTCATCTTACTGACAGCTGTTGCTCCTTCAATGACAATGCGTTGTATAGGAATATCAAATAGAGACTTTGTGGAAGGGGTTTCAGGAGGAAGCTGGGTTGACATAGTCCTGGAACATGGAAGCTGTGTGACGACGATGGCAAAAAATAAACCAACATTGGATTTTGAACTGATAAAGACAGAAGCGAAACATCCCGCCACTCTAAGGAAGTATTGCATAGAGGCAAAGCTGACCAACACAACAACAGCATCTCGCTGCCCAACACAAGGAGAACCTAGCCTAAATGAAGAACAGGACAAAAGATTTGTCTGCAAACACTCCATGGTAGATAGAGGATGGGGAAATGGATGCGGATTATTTGGAAAGGGAGGTATCGTGACCTGTGCAATGTTCACATGCAAAAAGAACATGGAAGGGAAAATCGTGCAACCAGAAAACTTGGAGTACACCATTGTGATAACACCTCACTCAGGGGAAGAGAATGCAGTCGGAAATGACACAGGAAAACACGGCAAGGAAATTAAAGTAACACCACAGAGTTCCATCACAGAAGCAGAACTAACAGGCTATGGCACTGTCACGATGGAATGCTCTCCGAGATCGGGACTCGACTTCAATGAGATGGTGTTACTGCAAATGGAAAACAAAGCTTGGCTGGTGCACAGGCAATGGTTCTTAGACCTGCCATTACCATGGCTGCCCGGAGCAGACACACAAGGATCAAATTGGATACAGAAGGAGACATTGGTCACTTTCAAAAATCCCCATGCAAAGAAACAGGATGTTGTTGTTCTAGGATCCCAAGAAGGGGCTATGCACACAGCACTTACAGGGGCCACGGAAATCCAGATGTCATCAGGAAACTTACTGTTCACAGGACATCTTAAATGTAGGCTGAGAATGGACAAACTACAGCTCAAAGGAATGTCATATTCCATGTGTACAGGAAAGTTCAAAGTTGTGAAGGAAATAGCAGAAACACAACATGGAACAATAGTTATCAGAGTACAATATGAAGGGGACGGTTCTCCGTGCAAGATCCCTTTTGAAATAATGGATTTGGAAAAAAGACATGTCTTAGGTCGCTTGATCACAGTCAACCCAATTGTCACAGAAAAAGACAGCCCAGTCAACATAGAAGCAGAACCTCCATTCGGAGACAGCTACATCATTATAGGAGTAGAACCGGGACAACTGAAGCTCAGCTGGTTTAAGAAAGGAAGCTCTATTGGCCAAATGTTTGAGACAACAATGAGAGGAGCGAAGAGAATGGCCATTTTAGGTGACACAGCTTGGGATTTTGGATCCCTGGGAGGAGTGTTCACATCTATAGGAAAGGCCCTCCACCAAGTCTTTGGAGCAATCTATGGGGTTGCCTTCAGTGGGGTTTCATGGACTATGAAAATCCTCATAGGAGTTGTCATCACATGGATAGGAATGAATTCACGTAGCACTTCACTGTCTGTGTCACTAGTATTAGTGGGAGTCGTGACATTGTACTTGGGAGTTATGGTGCAGGCCGATAGTGGTTGTGTTGTGAGCTGGAAAAACAAAGAACTGAAATGTGGCAGCGGGATTTTTATCACAGACAACGTGCATACATGGACAGAACAATATAAATTCCAACCAGAATCCCCTTCAAAGCTGGCTTCAGCTATCCAGAAGGCTCATGAAGAAGGCATTTGTGGAATCCGCTCAGTAACAAGACTGGAGAATCTGATGTGGAAACAAATAACACCAGAACTGAATCACATTCTAACAGAAAATGAGGTGAAGCTGACTATCATGACAGGAGACATTAAAGGAATCATGCAGGCAGGAAAACGATCCCTGCGGCCTCAACCCACTGAGCTGAAGTACTCTTGGAAAGCATGGGGCAAAGCGAAAATGCTCTCCACAGAGCTTCATAACCACACCTTTCTCATTGATGGCCCCGAAACAGCAGAATGTCCCAACACAAATAGAGCTTGGAACTCACTAGAGGTTGAAGACTATGGCTTTGGAGTATTCACCACTAACATATGGCTGAAATTGAAAGAAAGGCAGGATGTATCTTGTGACTCAAAACTCATGTCAGCAGCCATAAAAGACAACAGAGCCGTCCACGCCGACATGGGTTATTGGATAGAAAGCGCACTCAATGACACATGGAAGATTGAGAAAGCCTCCTTTATTGAAGTCAAAAGCTGCCACTGGCCAAAGTCACACACTCTCTGGAGTAATGGAGTGCTAGAAAGTGAGATGATAATTCCAAAGAATTTTGCAGGACCAGTGTCACAACACAATCACAGACCAGGCTATCATACACAAACGGCAGGACCCTGGCATCTAGGCAGGCTTGAGATGGACTTTGATTTCTGCGAAGGAACTACAGTGGTGGTGACTGAAGACTGTGGAAATAGAGGACCCTCCTTAAGAACAACTACTGCTTCTGGAAAACTCATAACAGAATGGTGCTGCCGATCTTGCACATTACCACCGCTAAGGTACAGAGGTGAGGATGGATGCTGGTATGGAATGGAAATCAGACCATTGAAAGAGAAAGAAGAGAACTTGGTCAACTCTTTGGTCACAGCCGGATATGGACAGATTGACAACTTCTCACTAGGAGTCTTGGGAATGGCATTGTTCCTGGAAGAGATGCTTAGAACCCGAGTAGGGACGAAACATGCAATATTACTAGTTGCAGTCTCTTTCGTGACATTGATCACAGGGAACATGTCCTTTCGAGATTTGGGGAGAGTGATGGTCATGGTGGGCGCTACTATGACGGATGACATAGGCATGGGCGTGACCTATCTTGCCCTATTAGCAGCCTTCAAGGTCAGACCAACTTTTGCAGCTGGACTACTCTTAAGAAAGCTGACCTCCAAGGAATTGATGATGACCACCATAGGAATCGTACTCCTCTCTCAGAGCACCATACCAGAGACCATACTTGAACTGACTGACGCGTTGGCTTTGGGGATGATGGTTCTCAAAATAGTAAGAAACATGGAAAAGTATCAACTAGCAGTGACTATCATGGCTATCTTGTGCGTCCCAAATGCAGTGATATTACAAAACGCATGGAAAGTGAGCTGCACAGCACTGGCAGTGGTGTCCGTTTCCCCACTGCTTTTAACATCTTCACAGCAGAAAACGGATTGGATACCACTGGCGTTGACGATCAAAGGCCTTAATCCAACAGCCATTTTCTTAACAACCCTCTCAAGAACCAGCAAGAAAAGGAGCTGGCCACTAAATGAGGCTATTATGGCAGTCGGGATGGTAAGCATTTTAGCCAGTTCTTTCTTAAAGAATGACATTCCCATGACAGGACCACTAGTGGCTGGAGGGCTTCTCACTGTGTGTTACGTGCTCACTGGAAGATCGGCTGATTTGGAACTGGAGAGAGCTGCTGACATAAGATGGGAAGAACAGGCAGAGATATCAGGAAGCAGTCCAATTTTGTCGATAACAATATCGGAAGATGGCAGCATGTCGATAAAAAATGAAGAAGAAGAACAAACACTGACCATACTGATTAGAACAGGACTGCTGGTGATATCAGGACTTTTTCCCGTGTCAATACCAATCACGGCAGCTGCATGGTACCTGTGGGAAGTGAAAAAACAACGAGCCGGAGTATTGTGGGATGTCCCTTCACCTCCACCTGTGGGAAGGGCCGAACTGGAAGATGGAGCCTATAGAATCAAGCAGAAAGGGATTTTGGGATACTCGCAGATAGGAGCCGGAGTCTACAAAGAAGGAACTTTCCACACAATGTGGCATGTCACACGTGGTGCTGTTCTAATGCATAAAGGGAAGAGAATTGAACCATCATGGGCGGACGTCAAGAAGGACCTAATATCGTATGGAGGAGGTTGGAAGCTAGAAGGAGAATGGAAGGAAGGAGAAGAAGTCCAGGTCCTGGCATTAGAGCCTGGAAAGAATCCAAGAGCCGTCCAAACAAAACCCGGTCTTTTCAAAACCAACACTGGGATCATAGGCGCCGTATCTCTGGACTTTTCTCCTGGAACGTCAGGATCTCCAATTGTCGACAAAAAAGGAAAAGTTGTGGGCCTTTATGGCAACGGTGTCGTCACAAGGAGTGGAACATACGTGAGTGCCATAGCCCAGACTGAAAAAAGCATTGAAGACAACCCAGAGATTGAAGATGACATCTTTCGAAAGAAAAGACTGACCATCATGGACCTCCACCCAGGAGCAGGAAAAACAAAGAGATACCTTCCAGCAATAGTCAGAGAAGCCATAAAACGAGGCTTGAGAACACTAATCCTGGCCCCCACTAGAGTTGTGGCGGCTGAAATGGAAGAGGCTCTCAGAGGACTTCCAATAAGATATCAAACCCCAGCTATCAGAGCTGAGCATACTGGACAGGAGATTGTGGATCTAATGTGTCATGCCACATTCACCATGAGGCTACTATCACCAATTAGAGTGCCAAATTACAACCTGATTATCATGGATGAAGCCCATTTCACAGACCCAGCAAGCATAGCGGCTAGAGGATACATCTCAACTCGAGTAGAGATGGGTGAAGCAGCTGGGATTTTCATGACAGCTACCCCTCCTGGAAGCAGAGACCCATTTCCTCAGAGCAACGCACCAATCATGGATGAAGAAAGGGAAATTCCTGAGCGTTCGTGGAACTCTGGACATGAGTGGGTTACGGATTTTAAAGGGAAGACTGTTTGGTTTGTTCCAAGTATAAAAGCAGGAAATGATATAGCAGCTTGCCTGAGAAAGAATGGGAAGAAAGTGATACAACTCAGCAGGAAGACCTTTGATTCTGAATATATCAAGACTAGGACCAATGATTGGGACTTTGTGGTCACGACAGACATTTCAGAAATGGGTGCTAACTTCAAGGCTGAGAGGGTTATAGACCCCAGACGCTGCATGAAACCAGTCATACTAACAGACGGTGAAGAGCGGGTTATCCTGGCAGGACCCATGCCAGTGACCCACTCTAGTGCAGCACAAAGAAGAGGGAGAGTAGGAAGAAATCCAAAAAATGAAAATGACCAGTATATATACATGGGGGAACCTCTGGAAAATGATGAAGACTGCGCACACTGGAAAGAAGCTAAGATGCTTCTAGATAACATCAACACGCCTGAAGGAATCATTCCCAGCATGTTTGAACCAGAGCGTGAGAAGGTCGACGCCATTGATGGTGAATACCGCTTGAGAGGAGAAGCGAGGAAAACATTTGTGGACCTAATGAGAAGAGGAGACCTACCAGTTTGGCTAGCCTACAGAGTGGCAGCTGAAGGTATCAACTACGCAGACAGAAGATGGTGCTTTGATGGAGTCAAGAACAACCAAATCTTGGAAGAAAATGTGGAAGTGGAAATTTGGACAAAAGAAGGAGAAAGGAAGAAATTAAAACCCAGATGGTTAGATGCTAGGGTCTACTCTGACCCACTGGCACTTAAAGAATTCAAGGAATTCGCAGCTGGAAGAAAATCCCTGACCCTGAATCTAATCACCGAGATGGGTAGGCTCCCAACCTTCATGACCCAGAAAGCAAGGAATGCATTGGACAACTTAGCAGTCCTACATACGGCTGAAGCAGGCGGAAGGGCGTACAATCATGCTCTTAGTGAACTGCCGGAGACTCTGGAGACATTGCTTTTACTGACACTTTTGGCCACAGTCACAGGCGGAATCTTCCTGTTCTTGATGAGCGGAAAGGGTATAGGGAAGATGACCCTGGGAATGTGTTGCATAGTCACAGCTAGTATTCTTCTATGGTATGCACAAATACAGCCACATTGGATAGCAGCTTCAATAATACTGGAGTTTTTTCTCATAGTCTTGCTCATTCCAGAACCAGAAAAGCAGAGAACACCCCAAGATAACCAATTAACTTATGTTGTCATAGCCATCCTCACAGTGGTGGCCGCAACCATGGCAAACGAGATGGGTTTCCTGGAAAAAACAAAGAAAGATTTTGGATTGGGAAGCATCACAACCCAGCAACCTGAGAGCAATATCCTGGACATAGATCTACGTCCTGCATCAGCTTGGACTCTATATGCTGTGGCAACAACTTTCATCACACCAATGTTGAGACATAGCATTGAAAATTCCTCAGTGAATGTGTCTCTAACAGCCATTGCCAACCAAGCCACAGTGTTAATGGGTCTTGGGAAAGGATGGCCATTGTCGAAAATGGACATCGGAGTTCCCCTTCTCGCTATCGGATGCTATTCACAAGTCAACCCCATAACCCTCACAGCAGCCCTTCTCTTATTGGTAGCACATTATGCTATCATAGGGCCAGGACTCCAAGCGAAAGCAACCAGAGAGGCTCAGAAAAGAGCAGCAGCGGGCATCATGAAAAACCCAACTGTGGATGGAATAACAGTGATTGACCTAGATCCAATACCATATGATCCAAAGTTTGAAAAGCAGTTGGGACAAGTAATGCTCTTAGTTCTCTGCGTGACTCAAGTATTGATGATGAGGACTACATGGGCCTTATGTGAAGCTCTAACTTTAGCGACCGGGCCCATCTCTACACTGTGGGAAGGAAATCCAGGGAGATTTTGGAATACAACTATTGCAGTGTCAATGGCTAACATTTTTAGAGGGAGTTATCTGGCCGGAGCCGGACTTCTCTTTTCTATCATGAAGAACACGGCCAATACAAGAAGGGGAACTGGCAACACAGGAGAAACGCTTGGAGAGAAATGGAAAAACCGGTTGAATGCATTGGGGAAGAGTGAATTCCAGATCTATAAGAAAAGTGGAATCCAGGAAGTGGATAGAACGTTAGCAAAAGAAGGCATCAAGAGAGGAGAAACGGACCATCACGCTGTGTCGCGAGGCTCAGCGAAACTGAGATGGTTCGTCGAGAGAAACCTTGTCACACCAGAAGGGAAAGTAGTGGACCTTGGCTGCGGCAGAGGGGGCTGGTCATACTATTGTGGGGGACTAAAGAATGTAAAGGAAGTCAAAGGCCTAACAAAAGGAGGACCAGGACACGAAGAACCCATTCCCATGTCAACATACGGTTGGAATCTGGTGCGTCTGCAAAGTGGAGTCGATGTCTTCTTTACTCCGCCAGAAAAGTGTGACACATTGCTGTGTGACATAGGGGAGTCGTCACCAAACCCCACGGTTGAGGCAGGACGAACACTCAGAGTTCTAAACTTAGTGGAAAACTGGCTGAACAATAATACCCAATTTTGCATAAAGGTTCTTAATCCATATATGCCTTCAGTTATAGAAAAAATGGAAGCGCTACAAAGGAAATACGGAGGAGCTTTGGTGAGGAATCCACTCTCACGAAATTCCACACACGAGATGTACTGGGTATCCAATGCTTCCGGGAACATAGTGTCATCAGTGAACATGATTTCAAGAATGTTAATTAACAGATTCACAATGAGACACAAGAAGGCCACATACGAGCCGGATGTTGATCTCGGAAGTGGAACCCGCAACATCGGAATTGAAAGTGAAGTACCAAATCTAGACATAATTGGGAAAAGAATAGAAAAAATAAAACAAGAGCATGAAACATCATGGCACTATGATCAAGACCACCCATACAAAACGTGGGCCTACCATGGCAGCTACGAAACAAAACAGACTGGATCAGCATCATCCATGGTGAACGGAGTGGTTAGGCTGCTAACAAAACCTTGGGACGTCATTCCCATGGTGACACAGATGGCAATGACAGACACGACTCCATTTGGACAACAGCGCGTTTTCAAAGAGAAAGTGGACACGAGAACCCAAGAACCAAAAGAAGGAACGAAAAAACTAATGAAAATCACAGCAGAATGGCTCTGGAAAGAACTAGGAAAGAAAAAGACACCTAGGATGTGCACCAGAGAAGAATTCACAAGAAAGGTGAGAAGCAATGCAGCCTTAGGTGCCATATTCACTGATGAGAACAAGTGGAAGTCGGCACGTGAAGCTGTTGAAGACAGTGGATTTTGGGAATTGGTTGACAAGGAAAGGAATCTCCATCTTGAAGGAAAGTGTGAGACATGTGTGTATAACATGATGGGAAAGAGAGAGAAGAAGCTAGGGGAGTTCGGCAAAGCAAAAGGCAGCAGAGCCATATGGTACATGTGGCTTGGAGCACGCTTCTTAGAGTTTGAAGCCCTGGGATTCTTGAATGAAGATCACTGGTTTTCCAGAGAGAACTCCCTGAGTGGAGTAGAGGGAGAAGGGCTGCACAAACTAGGCTACATTCTAAGAGACGTGAGTAAGAAAGAAGGAGGAGCAATGTACGCCGATGACACCGCAGGATGGGACACAAGAATCACGCTAGAGGACTTGAAAAATGAAGAAATGGTGACAAACCACATGGAAGGAGAACACAAGAAACTTGCTGAAGCCATTTTCAGATTAACGTACCAAAACAAAGTGGTGCGTGTGCAAAGACCGACATCAAGAGGCACAGTAATGGACATTATATCGAGAAGAGACCAAAGAGGTAGTGGACAAGTTGTCACCTACGGCCTCAATACTTTCACCAACATGGAAGCCCAACTGATCAGACAGATGGAGGGAGAAGGAGTCTTCAAAAGCATCCAGCACCTGACAGCCACAGAAGAAATTGCAGTGAAAAACTGGTTAGTAAGAGTGGGGCGTGAGAGGTTATCAAGAATGGCCATCAGCGGAGATGATTGTGTTGTGAAACCCTTAGATGACAGGTTTGCAAACGCTCTAACAGCTTTAAATGACATGGGAAAGGTCAGGAAAGACATACAACAATGGGAACCTTCAAGAGGATGGAACGATTGGACACAAGTGCCCTTTTGTTCACACCATTTCCATGAGTTAATCATGAAGGACGGTCGTGTACTTGTGGTTCCATGTAGAAACCAAGATGAACTGATTGGTAGGGCCCGAATTTCCCAGGGAGCCGGGTGGTCCTTGCGGGAAACAGCTTGTTTGGGGAAGTCTTATGCCCAAATGTGGAGCCTAATGTACTTCCACAGACGTGACCTTAGGCTGGCGGCAAACGCTATTTGCTCGGCGGTCCCTTCACATTGGGTTCCAACAAGTCGAACAACCTGGTCCATACACGCCACACATGAGTGGATGACAACAGAAGACATGCTGACAGTCTGGAACAGGGTGTGGATTCAAGAAAACCCATGGATGGAAGACAAAACTCCAGTAGAATCATGGGAGGAAATCCCATATTTGGGGAAGAGAGAAGACCAGTGGTGCGGCTCATTGATTGGGCTAACAAGCAGGGCCA---
>S37_0.1162
---------------------------------------------CTGAAACGCGAGAGAAACCGCGTGTCAACTGTGCAGCAGCTGACAAAGAGATTCTCACTTGGAATGCTACAGGGACGAGGACCACTGAAACTGTTCATGGCCCTGGTGGCATTCCTTCGTTTCCTAACAATCCCGCCAACAGCAGGGATATTAAAAAGATGGGGAACAATCAAAAAATCAAAGGCTATCAATGTCTTGAGAGGGTTCAGGAAAGAGATTGGAAGGATGCTGAACATCTTGAACAGGAGACGCAGAACTGCAGGTATAGTTATTATGATGATCCCAACAGTGATGGCGTTCCATTTAACCACACGCAATGGAGAACCACACATGATCGTCAGTAGACAAGAGAAAGGGAAAAGTCTTCTGTTTAAAACAGAGAACGGTGTGAACATGTGCACCCTCATGGCCATGGATCTTGGTGAACTGTGTGAAGACACAATCACTTACAATTGTCCTCTTCTCAGGCAGAATGAACCAGAAGACATAGACTGTTGGTGCAACTCTACGTCTACATGGGTAACTTATGGGACATGCACCGCTACAGGAGAACACAGAAGGGAAAAAAGATCAGTGGCACTCGTTCCACATGTGGGAATGGGACTGGAGACACGAACTGAAACATGGATGTCATCAGAAGGGGCCTGGAAACATGCACAGAGAAGTGAAACTTGGGTCTTGAGACATCCAGGCTTCACCATAATGGCAGCACTCCTGGCATACACCATAGGAACGACATATTTCCAAAGAGTCCTGATTTTCATCTTACTGACAGCTGTTGCTCCTTCAATGACAATGCGTTGTATAGGAATATCAAATAGAGACTTTGTGGAAGGGGTTTCAGGAGGAAGCTGGGTTGACATAGTCCTGGAACATGGAAGCTGTGTGACGACGATGGCAAAAAATAAACCAACATTGGATTTTGAACTGATAAAGACAGAAGCGAAACATCCCGCCACTCTAAGGAAGTATTGCATAGAGGCAAAGCTGACCAACACAACAACAGCATCTCGCTGCCCAACACAAGGAGAACCTAGCCTAAATGAAGAACAGGACAAAAGATTTGTCTGCAAACACTCCATGGTAGATAGAGGATGGGGAAATGGATGCGGATTATTTGGAAAGGGAGGTATCGTGACCTGTGCAATGTTCACATGCAAAAAGAACATGGAAGGGAAAATCGTGCAACCAGAAAACTTGGAGTACACCATTGTGATAACACCTCACTCAGGGGAAGAGAATGCAGTCGGAAATGACACAGGAAAACACGGCAAGGAAATTAAAGTAACACCACAGAGTTCCATCACAGAAGCAGAACTAACAGGCTATGGCACTGTCACGATGGAATGCTCTCCGAGATCGGGACTCGACTTCAATGAGATGGTGTTACTGCAAATGGAAAACAAAGCTTGGCTGGTGCACAGGCAATGGTTCTTAGACCTGCCATTACCATGGCTGCCCGGAGCAGACACACAAGGATCAAATTGGATACAGAAGGAGACATTGGTCACTTTCAAAAATCCCCATGCAAAGAAACAGGATGTTGTTGTTCTAGGATCCCAAGAAGGGGCTATGCACACAGCACTTACAGGGGCCACGGAAATCCAGATGTCATCAGGAAACTTACTGTTCACAGGACATCTTAAATGTAGGCTGAGAATGGACAAACTACAGCTCAAAGGAATGTCATATTCCATGTGTACAGGAAAGTTCAAAGTTGTGAAGGAAATAGCAGAAACACAACATGGAACAATAGTTATCAGAGTACAATATGAAGGGGACGGTTCTCCGTGCAAGATCCCTTTTGAAATAATGGATTTGGAAAAAAGACATGTCTTAGGTCGCTTGATCACAGTCAACCCAATTGTCACAGAAAAAGACAGCCCAGTCAACATAGAAGCAGAACCTCCATTCGGAGACAGCTACATCATTATAGGAGTAGAACCGGGACAACTGAAGCTCAGCTGGTTTAAGAAAGGAAGCTCTATTGGCCAAATGTTTGAGACAACAATGAGAGGAGCGAAGAGAATGGCCATTTTAGGTGACACAGCTTGGGATTTTGGATCCCTGGGAGGAGTGTTCACATCTATAGGAAAGGCCCTCCACCAAGTCTTTGGAGCAATCTATGGGGCTGCCTTCAGTGGGGTTTCATGGACTATGAAAATCCTCATAGGAGTTGTCATCACATGGATAGGAATGAATTCACGTAGCACTTCACTGTCTGTGTCACTAGTATTAGTGGGAGTCGTGACATTGTACTTGGGAGTTATGGTGCAGGCCGATAGTGGTTGTGTTGTGAGCTGGAAAAACAAAGAACTGAAATGTGGCAGCGGGATTTTTATCACAGACAACGTGCATACATGGACAGAACAATATAAATTCCAACCAGAATCCCCTTCAAAGCTGGCTTCAGCTATCCAGAAGGCTCATGAAGAAGGCATTTGTGGAATCCGCTCAGTAACAAGACTGGAGAATCTGATGTGGAAACAAATAACACCAGAACTGAATCACATTCTAACAGAAAATGAGGTAAAGCTGACTATCATGACAGGAGACATTAAAGGAATCATGCAGGCAGGAAAACGATCCCTGCGGCCTCAACCCACTGAGCTGAAGTACTCTTGGAAAGCATGGGGCAAAGCGAAAATGCTCTCCACAGAGCTTCATAACCACACCTTTCTCATTGATGGCCCCGAAACAGCAGAATGTCCCAACACAAATAGAGCTTGGAACTCACTAGAGGTTGAAGACTATGGCTTTGGAGTATTCACCACTAACATATGGCTGAAATTGAAAGAAAGGCAGGATGTATCTTGTGACTCAAAACTCATGTCAGCAGCCATAAAAGACAACAGAGCCGTCCACGCCGACATGGGTTATTGGATAGAAAGCGCACTCAATGACACATGGAAGATTGAGAAAGCCTCCTTTATTGAAGTCAAAAGCTGCCACTGGCCAAAGTCACACACTCTCTGGAGTAATGGAGTGCTAGAAAGTGAGATGATAATTCCAAAGAATTTTGCAGGACCAGTGTCACAACACAATCACAGACCAGGCTATCATACACAAACGGCAGGACCCTGGCATCTAGGCAGGCTTGAGATGGACTTTGATTTCTGCGAAGGAACTACAGTGGTGGTGACTGAAGACTGTGGAAATAGAGGACCCTCCTTAAGAACAACTACTGCTTCTGGAAAACTCATAACAGAATGGTGCTGCCGATCTTGCACATTACCACCGCTAAGGTACAGAGGTGAGGATGGATGCTGGTATGGAATGGAAATCAGACCATTGAAAGAGAAAGAAGAGAACTTGGTCAACTCTTTGGTCACAGCCGGATATGGACAGATTGACAACTTCTCACTAGGAGTCTTGGGAATGGCATTGTTCCTGGAAGAGATGCTTAGAACCCGAGTAGGGACGAAACATGCAATATTACTAGTTGCAGTCTCTTTCGTGACATTGATCACAGGGAACATGTCCTTTCGAGATTTGGGGAGAGTGATGGTCATGGTGGGCGCTACTATGACGGATGACATAGGCATGGGCGTGACCTATCTTGCCCTATTAGCAGCCTTCAAGGTCAGACCAACTTTTGCAGCTGGACTACTCTTAAGAAAGCTGACCTCCAAGGAATTGATGATGACCACCATAGGAATCGTACTCCTCTCTCAGAGCACCATACCAGAGACCATACTTGAACTGACTGACGCGTTGGCTTTGGGGATGATGGTTCTCAAAATAGTAAGAAACATGGAAAAGTATCAACTAGCAGTGACTATCATGGCTATCTTGTGCGTCCCAAATGCAGTGATATTACAAAACGCATGGAAAGTGAGCTGCACAGCACTGGCAGTGGTGTCCGTTTCCCCACTGCTTTTAACATCTTCACAGCAGAAAACGGATTGGATACCACTGGCGTTGACGATCAAAGGCCTTAATCCAACAGCCATTTTCTTAACAACCCTCTCAAGAACCAGCAAGAAAAGGAGCTGGCCACTAAATGAGGCTATTATGGCAGTCGGGATGGTAAGCATTTTAGCCAGTTCTTTCTTAAAGAATGACATTCCCATGACAGGACCACTAGTGGCTGGAGGGCTTCTCACTGTGTGTTACGTGCTCACTGGAAGATCGGCTGATTTGGAACTGGAGAGAGCTGCTGACATAAGATGGGAAGAACAGGCAGAGATATCAGGAAGCAGTCCAATTTTGTCGATAACAATATCGGAAGATGGCAGCATGTCGATAAAAAATGAAGAAGAAGAACAAACACTGACCATACTGATTAGAACAGGACTGCTGGTGATATCAGGACTTTTTCCCGTGTCAATACCAATCACGGCAGCTGCATGGTACCTGTGGGAAGTGAAAAAACAACGAGCCGGAGTATTGTGGGATGTCCCTTCACCTCCACCTGTGGGAAGGGCCGAACTGGAAGATGGAGCCTATAGAATCAAGCAGAAAGGGATTTTGGGATACTCGCAGATAGGAGCCGGAGTCTACAAAGAAGGAACTTTCCACACAATGTGGCATGTCACACGTGGTGCTGTTCTAATGCATAAAGGGAAGAGAATTGAACCATCATGGGCGGACGTCAAGAAGGACCTAATATCGTATGGAGGAGGTTGGAAGCTAGAAGGAGAATGGAAGGAAGGAGAAGAAGTCCAGGTCCTGGCATTAGAGCCTGGAAAGAATCCAAGAGCCGTCCAAACAAAACCCGGTCTTTTCAAAACCAACACTGGGATCATAGGCGCCGTATCTCTGGACTTTTCTCCTGGAACGTCAGGATCTCCAATTGTCGACAAAAAAGGAAAAGTTGTGGGCCTTTATGGCAACGGTGTCGTCACAAGGAGTGGAACATACGTGAGTGCCATAGCCCAGACTGAAAAAAGCATTGAAGACAACCCAGAGATTGAAGATGACATCTTTCGAAAGAAAAGACTGACCATCATGGACCTCCACCCAGGAGCAGGAAAAACAAAGAGATACCTTCCAGCAATAGTCAGAGAAGCCATAAAACGAGGCTTGAGAACACTAATCCTGGCCCCCACTAGAGTTGTGGCGGCTGAAATGGAAGAGGCTCTCAGAGGACTTCCAATAAGATATCAAACCCCAGCTATCAGAGCTGAGCATACTGGACGGGAGATTGTGGATCTAATGTGTCATGCCACATTCACCATGAGGCTACTATCACCAATTAGAGTGCCAAATTACAACCTGATTATCATGGATGAAGCCCATTTCACAGACCCAGCAAGCATAGCGGCTAGAGGATACATCTCAACTCGAGTAGAGATGGGTGAAGCAGCTGGGATTTTCATGACAGCTACCCCTCCTGGAAGCAGAGACCCATTTCCTCAGAGCAACGCACCAATCATGGATGAAGAAAGGGAAATTCCTGAGCGTTCGTGGAACTCTGGACATGAGTGGGTTACGGATTTTAAAGGGAAGACTGTTTGGTTTGTTCCAAGTATAAAAGCAGGAAATGATATAGCAGCTTGCCTGAGAAAGAATGGGAAGAAAGTGATACAACTCAGCAGGAAGACCTTTGATTCTGAATATATCAAGACTAGGACCAATGATTGGGACTTTGTGGTCACGACAGACATTTCAGAAATGGGTGCTAACTTCAAGGCTGAGAGGGTTATAGACCCCAGACGCTGCATGAAACCAGTCATACTAACAGACGGTGAAGAGCGGGTTATCCTGGCAGGACCCATGCCAGTGACCCACTCTAGTGCAGCACAAAGAAGAGGGAGAGTAGGAAGAAATCCAAAAAATGAAAATGACCAGTATATATACATGGGGGAACCTCTGGAAAATGATGAAGACTGCGCACACTGGAAAGAAGCTAAGATGCTTCTAGATAACATCAACACGCCTGAAGGAATCATTCCCAGCATGTTTGAACCAGAGCGTGAGAAGGTCGACGCCATTGATGGTGAATACCGCTTGAGAGGAGAAGCGAGGAAAACATTTGTGGACCTAATGAGAAGAGGAGACCTACCAGTTTGGCTAGCCTACAGAGTGGCAGCTGAAGGTATCAACTACGCAGACAGAAGATGGTGCTTTGATGGAGTCAAGAACAACCAAATCTTGGAAGAAAATGTGGAAGTGGAAATTTGGACAAAAGAAGGAGAAAGGAAGAAATTAAAACCCAGATGGTTAGATGCTAGGGTCTACTCTGACCCACTGGCACTTAAAGAATTCAAGGAATTCGCAGCTGGAAGAAAATCCCTGACCCTGAATCTAATCACCGAGATGGGTAGGCTCCCAACCTTCATGACCCAGAAAGCAAGGAATGCATTGGACAACTTAGCAGTCCTACATACGGCTGAAGCAGGCGGAAGGGCGTACAATCATGCTCTTAGTGAACTGCCGGAGACTCTGGAGACATTGCTTTTACTGACACTTTTGGCCACAGTCACAGGCGGAATCTTCCTGTTCTTGATGAGCGGAAAGGGTATAGGGAAGATGACCCTGGGAATGTGTTGCATAGTCACAGCTAGTATTCTTCTATGGTATGCACAAATACAGCCACATTGGATAGCAGCTTCAATAATACTGGAGTTTTTTCTCATAGTCTTGCTCATTCCAGAACCAGAAAAGCAGAGAACACCCCAAGATAACCAATTAACTTATGTTGTCATAGCCATCCTCACAGTGGTGGCCGCAACCATGGCAAACGAGATGGGTTTCCTGGAAAAAACAAAGAAAGATTTTGGATTGGGAAGCATCACAACCCAGCAACCTGAGAGCAATATCCTGGACATAGATCTACGTCCTGCATCAGCTTGGACTCTATATGCTGTGGCAACAACTTTCATCACACCAATGTTGAGACATAGCATTGAAAATTCCTCAGTGAATGTGTCTCTAACAGCCATTGCCAACCAAGCCACAGTGTTAATGGGTCTTGGGAAAGGATGGCCATTGTCGAAAATGGACATCGGAGTTCCCCTTCTCGCTATCGGATGCTATTCACAAGTCAACCCCATAACCCTCACAGCAGCCCTTCTCTTATTGGTAGCACATTATGCTATCATAGGGCCAGGACTCCAAGCGAAAGCAACCAGAGAGGCTCAGAAAAGAGCAGCAGCGGGCATCATGAAAAACCCAACTGTGGATGGAATAACAGTGATTGACCTAGATCCAATACCATATGATCCAAAGTTTGAAAAGCAGTTGGGACAAGTAATGCTCTTAGTTCTCTGCGTGACTCAAGTATTGATGATGAGGACTACATGGGCCTTATGTGAAGCTCTAACTTTAGCGACCGGGCCCATCTCTACACTGTGGGAAGGAAATCCAGGGAGATTTTGGAATACAACTATTGCAGTGTCAATGGCTAACATTTTTAGAGGGAGTTATCTGGCCGGAGCCGGACTTCTCTTTTCTATCATGAAGAACACGGCCAATACAAGAAGGGGAACTGGCAACACAGGAGAAACGCTTGGAGAGAAATGGAAAAACCGGTTGAATGCATTGGGGAAGAGTGAATTCCAGATCTATAAGAAAAGTGGAATCCAGGAAGTGGATAGAACGTTAGCAAAAGAAGGCATCAAGAGAGGAGAAACGGACCATCACGCTGTGTCGCGAGGCTCAGCGAAACTGAGATGGTTCGTCGAGAGAAACCTTGTCACACCAGAAGGGAAAGTAGTGGACCTTGGCTGCGGCAGAGGGGGCTGGTCATACTATTGTGGGGGACTAAAGAATGTAAAGGAAGTCAAAGGCCTAACAAAAGGAGGACCAGGACACGAAGAACCCATTCCCATGTCAACATACGGTTGGAATCTGGTGCGTCTGCAAAGTGGAGTCGATGTCTTCTTTACTCCGCCAGAAAAGTGTGACACATTGCTGTGTGACATAGGGGAGTCGTCACCAAACCCCACGGTTGAGGCAGGACGAACACTCAGAGTTCTAAACTTAGTGGAAAACTGGCTGAACAATAATACCCAATTTTGCATAAAGGTTCTTAATCCATATATGCCTTCAGTTATAGAAAAAATGGAAGCGCTACAAAGGAAATACGGAGGAGCTTTGGTGAGGAATCCACTCTCACGAAATTCCACACACGAGATGTACTGGGTATCCAATGCTTCCGGGAACATAGTGTCATCAGTGAACATGATTTCAAGAATGTTAATTAACAGATTCACAATGAGACACAAGAAGGCCACATACGAGCCGGATGTTGATCTCGGAAGTGGAACCCGCAACATCGGAATTGAAAGTGAAGTACCAAATCTAGACATAATTGGGAAAAGAATAGAAAAAATAAAACAAGAGCATGAAACATCATGGCACTATGATCAAGACCACCCATACAAAACGTGGGCCTACCATGGCAGCTACGAAACAAAACAGACTGGATCAGCATCATCCATGGTGAACGGAGTGGTTAGGCTGCTAACAAAACCTTGGGACGTCATTCCCATGGTGACACAGATGGCAATGACAGACACGACTCCATTTGGACAACAGCGCGTTTTCAAAGAGAAAGTGGACACGAGAACCCAAGAACCAAAAGAAGGAACGAAAAAACTAATGAAAATCACAGCAGAATGGCTCTGGAAAGAACTAGGAAAGAAAAAGACACCTAGGATGTGCACCAGAGAAGAATTCACAAGAAAGGTGAGAAGCAATGCAGCCTTAGGTGCCATATTCACTGATGAGAACAAGTGGAAGTCGGCACGTGAAGCTGTTGAAGACAGTGGATTTTGGGAATTGGTTGACAAGGAAAGGAATCTCCATCTTGAAGGAAAGTGTGAGACATGTGTGTATAACATGATGGGAAAGAGAGAGAAGAAGCTAGGGGAGTTCGGCAAAGCAAAAGGCAGCAGAGCCATATGGTACATGTGGCTTGGAGCACGCTTCTTAGAGTTTGAAGCCCTGGGATTCTTGAATGAAGATCACTGGTTTTCCAGAGAGAACTCCCTGAGTGGAGTAGAGGGAGAAGGGCTGCACAAACTAGGCTACATTCTAAGAGACGTGAGTAAGAAAGAAGGAGGAGCAATGTACGCCGATGACACCGCAGGATGGGACACAAGAATCACGCTAGAGGACTTGAAAAATGAAGAAATGGTGACAAACCACATGGAAGGAGAACACAAGAAACTTGCTGAAGCCATTTTCAGATTAACGTACCAAAACAAAGTGGTGCGTGTGCAAAGACCGACATCAAGAGGCACAGTAATGGACATTATATCGAGAAGAGACCAAAGAGGTAGTGGACAAGTTGTCACCTACGGCCTCAATACTTTCACCAACATGGAAGCCCAACTGATCAGACAGATGGAGGGAGAAGGAGTCTTCAAAAGCATCCAGCACCTGACAGCCACAGAAGAAATTGCAGTGAAAAACTGGTTAGTAAGAGTGGGGCGTGAGAGGTTATCAAGAATGGCCATCAGCGGAGATGATTGTGTTGTGAAACCCTTAGATGACAGGTTTGCAAACGCTCTAACAGCTTTAAATGACATGGGAAAGGTCAGGAAAGACATACAACAATGGGAACCTTCAAGAGGATGGAACGATTGGACACAAGTGCCCTTTTGTTCACACCATTTCCATGAGTTAATCATGAAGGACGGTCGTGTACTTGTGGTTCCATGTAGAAACCAAGATGAACTGATTGGTAGGGCCCGAATTTCCCAGGGAGCCGGGTGGTCCTTGCGGGAAACAGCTTGTTTGGGGAAGTCTTATGCCCAAATGTGGAGCCTAATGTACTTCCACAGACGTGACCTTAGGCTGGCGGCAAACGCTATTTGCTCGGCGGTCCCTTCACATTGGGTTCCAACAAGTCGAACAACCTGGTCCATACACGCCACACATGAGTGGATGACAACAGAAGACATGCTGACAGTCTGGAACAGGGTGTGGATTCAAGAAAACCCATGGATGGAAGACAAAACTCCAGTAGAATCATGGGAGGAAATCCCATATTTGGGGAAGAGAGAAGACCAGTGGTGCGGCTCATTGATTGGGCTAACAAGCAGGGCCA---
>S37_0.0461
---------------------------------------------CTGAAACGCGAGAGAAACCGCGTGTCAACTGTGCAGCAGCTGACAAAGAGATTCTCACTTGGAATGCTACAGGGACGAGGACCACTGAAACTGTTCATGGCCCTGGTGGCATTCCTTCGTTTCCTAACAATCCCGCCAACAGCAGGGATATTAAAAAGATGGGGAACAATCAAAAAATCAAAGGCTATCAATGTCTTGAGAGGGTTCAGGAAAGAGATTGGAAGGATGCTGAACATCTTGAACAGGAGACGCAGAACTGCAGGTATAGTTATTATGATGATCCCAACAGTGATGGCGTTCCATTTAACCACACGCAATGGAGAACCACACATGATCGTCAGTAGACAAGAGAAAGGGAAAAGTCTTCTGTTTAAAACAGAGAACGGTGTGAACATGTGCACCCTCATGGCCATGGATCTTGGTGAACTGTGTGAAGACACAATCACTTACAATTGTCCTCTTCTCAGGCAGAATGAACCAGAAGACATAGACTGTTGGTGCAACTCTACGTCTACATGGGTAACTTATGGGACATGCACCGCTACAGGAGAACACAGAAGGGAAAAAAGATCAGTGGCACTCGTTCCACATGTGGGAATGGGACTGGAGACACGAACTGAAACATGGATGTCATCAGAAGGGGCCTGGAAACATGCACAGAGAATTGAAACTTGGGTCTTGAGACATCCAGGCTTCACCATAATGGCAGCACTCCTGGCATACACCATAGGAACGACATATTTCCAAAGAGTCCTGATTTTCATCTTACTGACAGCTGTTGCTCCTTCAATGACAATGCGTTGTATAGGAATATCAAATAGAGACTTTGTGGAAGGGGTTTCAGGAGGAAGCTGGGTTGACATAGTCCTGGAACATGGAAGCTGTGTGACGACGATGGCAAAAAATAAACCAACATTGGATTTTGAACTGATAAAGACAGAAGCGAAACATCCCGCCACTCTAAGGAAGTATTGCATAGAGGCAAAGCTGACCAACACAACAACAGCATCTCGCTGCCCAACACAAGGAGAACCTAGCCTAAATGAAGAACAGGACAAAAGATTTGTCTGCAAACACTCCATGGTAGATAGAGGATGGGGAAATGGATGCGGATTATTTGGAAAGGGAGGTATCGTGACCTGTGCAATGTTCACATGCAAAAAGAACATGGAAGGGAAAATCGTGCAACCAGAAAACTTGGAGTACACCATTGTGATAACACCTCACTCAGGGGAAGAGAATGCAGTCGGAAATGACACAGGAAAACACGGCAAGGAAATTAAAGTAACACCACAGAGTTCCATCACAGAAGCAGAACTAACAGGCTATGGCACTGTCACGATGGAATGCTCTCCGAGATCGGGACTCGACTTCAATGAGATGGTGTTACTGCAAATGGAAAACAAAGCTTGGCTGGTGCACAGGCAATGGTTCTTAGACCTGCCATTACCATGGCTGCCCGGAGCAGACACACAAGGATCAAATTGGATACAGAAGGAGACATTGGTCACTTTCAAAAATCCCCATGCAAAGAAACAGGATGTTGTTGTTCTAGGATCCCAAGAAGGGGCTATGCACACAGCACTTACAGGGGCCACGGAAATCCAGATGTCATCAGGAAACTTACTGTTCACAGGACATCTTAAATGTAGGCTGAGAATGGACAAACTACAGCTCAAAGGAATGTCATATTCCATGTGTACAGGAAAGTTCAAAGTTGTGAAGGAAATAGCAGAAACACAACATGGAACAATAGTTATCAGAGTACAATATGAAGGGGACGGTTCTCCGTGCAAGATCCCTTTTGAAATAATGGATTTGGAAAAAAGACATGTCTTAGGTCGCTTGATCACAGTCAACCCAATTGTCACAGAAAAAGACAGCCCAGTCAACATAGAAGCAGAACCTCCATTCGGAGACAGCTACATCATTATAGGAGTAGAACCGGGACAACTGAAGCTCAGCTGGTTTAAGAAAGGAAGCTCTATTGGCCAAATGTTTGAGACAACAATGAGAGGAGCGAAGAGAATGGCCATTTTAGGTGACACAGCTTGGGATTTTGGATCCCTGGGAGGAGTGTTCACATCTATAGGAAAGGCCCTCCACCAAGTCTTTGGAGCAATCTATGGGGTTGCCTTCAGTGGGGTTTCATGGACTATGAAAATCCTCATAGGAGTTGTCATCACATGGATAGGAATGAATTCACGTAGCACTTCACTGTCTGTGTCACTAGTATTAGTGGGAGTCGTGACATTGTACTTGGGAGTTATGGTGCAGGCCGATAGTGGTTGTGTTGTGAGCTGGAAAAACAAAGAACTGAAATGTGGCAGCGGGATTTTTATCACAGACAACGTGCATACATGGACAGAACAATATAAATTCCAACCAGAATCCCCTTCAAAGCTGGCTTCAGCTATCCAGAAGGCTCATGAAGAAGGCATTTGTGGAATCCGCTCAGTAACAAGACTGGAGAATCTGATGTGGAAACAAATAACACCAGAACTGAATCACATTCTAACAGAAAATGAGGTGAAGCTGACTATCATGACAGGAGACATTAAAGGAATCATGCAGGCAGGAAAACGATCCCTGCGGCCTCAACCCACTGAGCTGAAGTACTCTTGGAAAGCATGGGGCAAAGCGAAAATGCTCTCCACAGAGCTTCATAACCACACCTTTCTCATTGATGGCCCCGAAACAGCAGAATGTCCCAACACAAATAGAGCTTGGAACTCACTAGAGGTTGAAGACTATGGCTTTGGAGTATTCACCACTAACATATGGCTGAAATTGAAAGAAAGGCAGGATGTATCTTGTGACTCAAAACTCATGTCAGCAGCCATAAAAGACAACAGAGCCGTCCACGCCGACATGGGTTATTGGATAGAAAGCGCACTCAATGACACATGGAAGATTGAGAAAGCCTCCTTTATTGAAGTCAAAAGCTGCCACTGGCCAAAGTCACACACTCTCTGGAGTAATGGAGTGCTAGAAAGTGAGATGATAATTCCAAAGAATTTTGCAGGACCAGTGTCACAACACAATCACAGACCAGGCTATCATACACAAACGGCAGGACCCTGGCATCTAGGCAGGCTTGAGATGGACTTTGATTTCTGCGAAGGAACTACAGTGGTGGTGACTGAAGACTGTGGAAATAGAGGACCCTCCTTAAGAACAACTACTGCTTCTGGAAAACTCATAACAGAATGGTGCTGCCGATCTTGCACATTACCACCGCTAAGGTACAGAGGTGAGGATGGATGCTGGTATGGAATGGAAATCAGACCATTGAAAGAGAAAGAAGAGAACTTGGTCAACTCTTTGGTCACAGCCGGATATGGACAGATTGACAACTTCTCACTAGGAGTCTTGGGAATGGCATTGTTCCTGGAAGAGATGCTTAGAACCCGAGTAGGGACGAAACATGCAATATTACTAGTTGCAGTCTCTTTCGTGACATTGATCACAGGGAACATGTCCTTTCGAGATTTGGGGAGAGTGATGGTCATGGTGGGCGCTACTATGACGGATGACATAGGCATGGGCGTGACCTATCTTGCCCTATTAGCAGCCTTCAAGGTCAGACCAACTTTTGCAGCTGGACTACTCTTAAGAAAGCTGACCTCCAAGGAATTGATGATGACCACCATAGGAATCGTACTCCTCTCTCAGAGCACCATACCAGAGACCATACTTGAACTGACTGACGCGTTGGCTTTGGGGATGATGGTTCTCAAAATAGTAAGAAACATGGAAAAGTATCAACTAGCAGTGACTATCATGGCTATCTTGTGCGTCCCAAATGCAGTGATATTACAAAACGCATGGAAAGTGAGCTGCACAGCACTGGCAGTGGTGTCCGTTTCCCCACTGCTTTTAACATCTTCACAGCAGAAAACGGATTGGATACCACTGGCGTTGACGATCAAAGGCCTTAATCCAACAGCCATTTTCTTAACAACCCTCTCAAGAACCAGCAAGAAAAGGAGCTGGCCACTAAATGAGGCTATTATGGCAGTCGGGATGGTAAGCATTTTAGCCAGTTCTTTCTTAAAGAATGACATTCCCATGACAGGACCACTAGTGGCTGGAGGGCTTCTCACTGTGTGTTACGTGCTCACTGGAAGATCGGCTGATTTGGAACTGGAGAGAGCTGCTGACATAAGATGGGAAGAACAGGCAGAGATATCAGGAAGCAGTCCAATTTTGTCGATAACAATATCGGAAGATGGCAGCATGTCGATAAAAAATGAAGAAGAAGAACAAACACTGACCATACTGATTAGAACAGGACTGCTGGTGATATCAGGACTTTTTCCCGTGTCAATACCAATCACGGCAGCTGCATGGTACCTGTGGGAAGTGAAGAAACAACGAGCCGGAGTATTGTGGGATGTCCCTTCACCTCCACCTGTGGGAAGGGCCGAACTGGAAGATGGAGCCTATAGAATCAAGCAGAAAGGGATTTTGGGATACTCGCAGATAGGAGCCGGAGTCTACAAAGAAGGAACTTTCCACACAATGTGGCATGTCACACGTGGTGCTGTTCTAATGCATAAAGGGAAGAGAATTGAACCATCATGGGCGGACGTCAAGAAGGACCTAATATCGTATGGAGGAGGTTGGAAGCTAGAAGGAGAATGGAAGGAAGGAGAAGAAGTCCAGGTCCTGGCATTAGAGCCTGGAAAGAATCCAAGAGCCGTCCAAACAAAACCCGGTCTTTTCAAAACCAACACTGGGATCATAGGCGCCGTATCTCTGGACTTTTCTCCTGGAACGTCAGGATCTCCAATTGTCGACAAAAAAGGAAAAGTTGTGGGCCTTTATGGCAACGGTGTCGTCACAAGGAGTGGAACATACGTGAGTGCCATAGCCCAGACTGAAAAAAGCATTGAAGACAACCCAGAGATTGAAGATGACATCTTTCGAAAGAAAAGACTGACCATCATGGACCTCCACCCAGGAGCAGGAAAAACAAAGAGATACCTTCCAGCAATAGTCAGAGAAGCCATAAAACGAGGCTTGAGAACACTAATCCTGGCCCCCACTAGAGTTGTGGCGGCTGAAATGGAAGAGGCTCTCAGAGGACTTCCAATAAGATATCAAACCCCAGCTATCAGAGCTGAGCATACTGGACGGGAGATTGTGGATCTAATGTGTCATGCCACATTCACCATGAGGCTACTATCACCAATTAGAGTGCCAAATTACAACCTGATTATCATGGATGAAGCCCATTTCACAGACCCAGCAAGCATAGCGGCTAGAGGATACATCTCAACTCGAGTAGAGATGGGTGAAGCAGCTGGGATTTTCATGACAGCTACCCCTCCTGGAAGCAGAGACCCATTTCCTCAGAGCAACGCACCAATCATGGATGAAGAAAGGGAAATTCCTGAGCGTTCGTGGAACTCTGGACATGAGTGGGTTACGGATTTTAAAGGGAAGACTGTTTGGTTTGTTCCAAGTATAAAAGCAGGAAATGATATAGCAGCTTGCCTGAGAAAGAATGGGAAGAAAGTGATACAACTCAGCAGGAAGACCTTTGATTCTGAATATATCAAGACTAGGACCAATGATTGGGACTTTGTGGTCACGACAGACATTTCAGAAATGGGTGCTAACTTCAAGGCTGAGAGGGTTATAGACCCCAGACGCTGCATGAAACCAGTCATACTAACAGACGGTGAAGAGCGGGTTATCCTGGCAGGACCCATGCCAGTGACCCACTCTAGTGCAGCACAAAGAAGAGGGAGAGTAGGAAGAAATCCAAAAAATGAAAATGACCAGTATATATACATGGGGGAACCTCTGGAAAATGATGAAGACTGCGCACACTGGAAAGAAGCTAAGATGCTTCTAGATAACATCAACACGCCTGAAGGAATCATTCCCAGCATGTTTGAACCAGAGCGTGAGAAGGTCGACGCCATTGATGGTGAATACCGCTTGAGAGGAGAAGCGAGGAAAACATTTGTGGACTTAATGAGAAGAGGAGACCTACCAGTTTGGCTAGCCTACAGAGTGGCAGCTGAAGGTATCAACTACGCAGACAGAAGATGGTGCTTTGATGGAGTCAAGAACAACCAAATCTTGGAAGAAAATGTGGAAGTGGAAATTTGGACAAAAGAAGGAGAAAGGAAGAAATTAAAACCCAGATGGTTAGATGCTAGGATCTACTCTGACCCACTGGCACTTAAAGAATTCAAGGAATTCGCAGCTGGAAGAAAATCCCTGACCCTGAATCTAATCACCGAGATGGGTAGGCTCCCAACCTTCATGACCCAGAAAGCAAGGAATGCATTGGACAACTTAGCAGTCCTACACACGGCTGAAGCAGGCGGAAGGGCGTACAATCATGCTCTTAGTGAACTGCCGGAGACTCTGGAGACATTGCTTTTACTGACACTTTTGGCCACAGTCACAGGCGGAATCTTCCTGTTCTTGATGAGCGGAAAAGGTATAGGGAAGATGACCCTGGGAATGTGCTGCATAGTCACAGCTAGTATTCTTCTATGGTATGCACAAATACAGCCACATTGGATAGCAGCTTCAATAATACTGGAGTTTTTTCTCATAGTCTTGCTCATTCCAGAACCAGAAAAGCAGAGAACACCCCAAGATAACCAATTAACTTATGTTGTCATAGCCATCCTCACAGTGGTGGCCGCAACCATGGCAAACGAGATGGGCTTCCTGGAAAAAACAAAGAAAGATTTTGGATTGGGAAGCATCACAACCCAGCAACCTGAGAGCAACATCCTGGACATAGATCTACGTCCTGCGTCAGCTTGGACTCTATATGCTGTGGCAACAACTTTCATCACACCAATGTTGAGACATAGCATTGAAAATTCCTCAGTGAATGTGTCTCTAACAGCCATTGCCAACCAAGCCACAGTGTTAATGGGTCTTGGGAAAGGATGGCCATTGTCGAAAATGGACATCGGAGTTCCCCTTCTCGCTATCGGATGCTATTCACAAGTCAACCCCATAACCCTCACAGCAGCCCTTCTCTTATTGGTAGCACATTATGCTATCATAGGGCCAGGACTCCAAGCGAAAGCAACCAGAGAGGCTCAGAAAAGAGCAGCAGCGGGCATCATGAAAAACCCAACTGTGGATGGAATAACAGTGATTGACCTAGATCCAATACCATATGATCCAAAGTTTGAAAAGCAGTTGGGACAAGTAATGCTCTTAGTCCTCTGCGTGACTCAAGTGTTGATGATGAGGACTACATGGGCTTTATGTGAAGCTCTAACTTTAGCGACCGGGCCCATCTCTACACTGTGGGAAGGAAATCCAGGGAGATTTTGGAATACAACTATTGCAGTGTCAATGGCTAACATTTTTAGAGGGAGTTATCTGGCCGGAGCCGGACTTCTCTTTTCTATCATGAAGAACACGGCCAACACAAGAAGGGGAACTGGCAACACAGGAGAAACGCTTGGAGAGAAATGGAAAAACCGGTTGAATGCATTGGGGAAGAGTGAATTCCAGATCTATAAGAAAAGTGGAATCCAGGAAGTGGATAGAACGTTAGCAAAAGAAGGCATCAAGAGAGGAGAAACGGACCATCACGCTGTGTCGCGAGGCTCAGCGAAACTGAGATGGTTCGTCGAGAGAAACCTTGTCACACCAGAAGGGAAAGTAGTGGACCTTGGCTGCGGCAGAGGGGGCTGGTCATACTATTGTGGGGGACTAAAGAATGTGAAGGAAGTCAAAGGCCTAACAAAAGGAGGACCAGGACATGAAGAACCCATTCCCATGTCAACATATGGTTGGAATCTGGTGCGTCTGCAAAGTGGAGTCGATGTCTTCTTTACTCCGCCAGAAAAGTGTGACACATTGCTGTGTGACATAGGGGAGTCGTCACCAAACCCCACGGTTGAGGCAGGACGAACACTCAGAGTTCTAAACTTAGTGGAAAACTGGCTGAACAATAATACCCAATTTTGCATAAAGGTTCTTAATCCATATATGCCTTCAGTTATAGAAAAAATGGAAGCGCTACAAAGGAAACACGGAGGAGCTTTGGTGAGGAATCCACTCTCACGAAATTCCACACACGAGATGTACTGGGTATCCAATGCTTCCGGGAACATAGTGTCATCAGTGAACATGATTTCAAGAATGTTGATTAACAGATTCACAATGAGACACAAGAAGGCCACATACGAGCCGGATGTTGATCTCGGAAGTGGAACCCGCAACATCGGAATTGAAAGTGAAGTACCAAATCTAGACATAATTGGGAAAAGAATAGAAAAAATAAAACAAGAGCATGAAACATCATGGCACTATGATCAAGACCACCCATACAAAACGTGGGCCTACCATGGCAGCTACGAAACAAAACAGACTGGATCAGCATCATCCATGGTGAACGGAGTGGTTAGGCTGCTAACAAAACCTTGGGACGTCATTCCCATGGTGACACAGATGGCAATGACAGACACGACTCCATTTGGACAACAGCGCGTTTTCAAAGAGAAAGTGGACACGAGAACCCAAGAACCAAAAGAAGGAACGAAAAAACTAATGAAAATCACAGCAGAATGGCTCTGGAAAGAACTAGGAAAGAAAAAGACACCTAGGATGTGCACCAGAGAAGAATTCACAAGAAAGGTGAGAAGCAATGCAGCCTTAGGTGCCATATTCACTGATGAGAACAAGTGGAAGTCGGCACGTGAAGCTGTTGAAGACAGTGGATTTTGGGAATTGGTTGACAAGGAAAGGAATCTCCATCTTGAAGGAAAGTGTGAGACATGTGTGTATAACATGATGGGAAAGAGAGAGAAGAAGCTAGGGGAGTTCGGCAAAGCAAAAGGCAGCAGAGCCATATGGTACATGTGGCTTGGAGCACGCTTCTTAGAGTTTGAAGCCCTGGGATTCTTGAATGAAGATCACTGGTTTTCCAGAGAGAACTCCCTGAGTGGAGTAGAAGGAGAAGGGCTGCACAAACTAGGCTACATTCTAAGAGACGTGGGTAAGAAAGAAGGAGGAGCAATGTACGCCGATGACACCGCAGGATGGGACACAAGAATCACGCTAGAAGACTTGAAAAATGAAGAAATGGTGACAAACCACATGGAAGGAGAACATAAGAAACTTGCTGAAGCCATTTTCAGATTAACGTACCAAAACAAAGTGGTGCGTGTGCAAAGACCGACATCAAGAGGCACAGTAATGGACATTATATCGAGAAGAGACCAAAGAGGTAGTGGACAAGTTGTCACCTACGGCCTCAATACTTTCACCAACATGGAAGCCCAACTGATCAGACAGATGGAGGGAGAAGGAGTCTTCAAAAGCATCCAGCATCTGACAGCCACAGAAGAAATTGCAGTGAAAAACTGGTTAGTAAGAGTGGGGCGTGAGAGGTTATCAAGAATGGCCATCAGCGGAGATGATTGTGTTGTGAAACCCTTAGATGACAGGTTTGCAAACGCTCTAACAGCTTTAAATGACATGGGAAAGGTCAGGAAAGACATACAACAATGGGAACCTTCAAGAGGATGGAACGATTGGACACAAGTGCCCTTTTGTTCACACCATTTCCATGAGTTAATCATGAAGGACGGTCGTGTACTTGTGGTTCCATGTAGAAACCAAGATGAACTGATTGGTAGGGCCCGAATTTCCCAGGGAGCCGGGTGGTCCTTGCGGGAAACAGCTTGTTTGGGGAAGTCTTATGCCCAAATGTGGAGCCTAATGTACTTCCACAGACGTGACCTTAGGCTGGCGGCAAACGCTATTTGCTCGGCGGTCCCTTCACATTGGGTTCCAACAAGTCGAACAACCTGGTCCATACACGCCACACATGAGTGGATGACAACAGAAGACATGCTGACAGTCTGGAACAGGGTGTGGATTCAAGAAAACCCATGGATGGAAGACAAAACTCCAGTAGAATCATGGGAGGAAATCCCATATTTGGGGAAGAGAGAAGACCAGTGGTGCGGCTCATTGATTGGGCTAACAAGTAGGGCCA---
>S37_0.3579
---------------------------------------------CTGAAACGCGAGAGAAACCGCGTGTCAACTGTGCAGCAGCTGACAAAGAGATTCTCACTTGGAATGCTACAGGGACGAGGACCACTGAAACTGTTCATGGCCCTGGTGGCATTCCTTCGTTTCCTAACAATCCCGCCAACAGCAGGGATATTAAAAAGATGGGGAACAATCAAAAAATCAAAGGCTATCAATGTCTTGAGAGGGTTCAGGAAAGAGATTGGAAGGATGCTGAACATCTTGAACAGGAGACGCAGAACTGCAGGTATAGTTATTATGATGATCCCAACAGTGATGGCGTTCCATTTAACCACACGCAATGGAGAACCACACATGATCGTCAGTAGACAAGAGAAAGGGAAAAGTCTTCTGTTTAAAACAGAGAACGGTGTGAACATGTGCACCCTCATGGCCATGGATCTTGGTGAACTGTGTGAAGACACAATCACTTACAATTGTCCTCTTCTCAGGCAGAATGAACCAGAAGACATAGACTGTTGGTGCAACTCTACGTCTACATGGGTAACTTATGGGACATGCACCGCTACAGGAGAACACAGAAGGGAAAAAAGATCAGTGGCACTCGTTCCACATGTGGGAATGGGACTGGAGACACGAACTGAAACATGGATGTCATCAGAAGGGGCCTGGAAACATGCACAGAGAATTGAAACTTGGGTCTTGAGACATCCAGGCTTCACCATAATGGCAGCACTCCTGGCATACACCATAGGAACGACATATTTCCAAAGAGTCCTGATTTTCATCTTACTGACAGCTGTTGCTCCTTCAATGACAATGCGTTGTATAGGAATATCAAATAGAGACTTTGTGGAAGGGGTTTCAGGAGGAAGCTGGGTTGACATAGTCCTGGAACATGGAAGCTGTGTGACGACGATGGCAAAAAATAAACCAACATTGGATTTTGAACTGATAAAGACAGAAGCGAAACATCCCGCCACTCTAAGGAAGTATTGCATAGAGGCAAAGCTGACCAACACAACAACAGCATCTCGCTGCCCAACACAAGGAGAACCTAGCCTAAATGAAGAACAGGACAAAAGATTTGTCTGCAAACACTCCATGGTAGATAGAGGATGGGGAAATGGATGCGGATTATTTGGAAAGGGAGGTATCGTGACCTGTGCAATGTTCACATGCAAAAAGAACATGGAAGGGAAAATCGTGCAACCAGAAAACTTGGAGTACACCATTGTGATAACACCTCACTCAGGGGAAGAGAATGCAGTCGGAAATGACACAGGAAAACACGGCAAGGAAATTAAAGTAACACCACAGAGTTCCATCACAGAAGCAGAACTAACAGGCTATGGCACTGTCACGATGGAATGCTCTCCGAGATCGGGACTCGACTTCAATGAGATGGTGTTACTGCAAATGGAAAACAAAGCTTGGCTGGTGCACAGGCAATGGTTCTTAGACCTGCCATTACCATGGCTGCCCGGAGCAGACACACAAGGATCAAATTGGATACAGAAGGAGACATTGGTCACTTTCAAAAATCCCCATGCAAAGAAACAGGATGTTGTTGTTCTAGGATCCCAAGAAGGGGCTATGCACACAGCACTTACAGGGGCCACGGAAATCCAGATGTCATCAGGAAACTTACTGTTCACAGGACATCTTAAATGTAGGCTGAGAATGGACAAACTACAGCTCAAAGGAATGTCATATTCCATGTGTACAGGAAAGTTCAAAGTTGTGAAGGAAATAGCAGAAACACAACATGGAACAATAGTTATCAGAGTACAATATGAAGGGGACGGTTCTCCGTGCAAGATCCCTTTTGAAATAATGGATTTGGAAAAAAGACATGTCTTAGGTCGCTTGATCACAGTCAACCCAATTGTCACAGAAAAAGACAGCCCAGTCAACATAGAAGCAGAACCTCCATTCGGAGACAGCTACATCATTATAGGAGTAGAACCGGGACAACTGAAGCTCAGCTGGTTTAAGAAAGGAAGCTCTATTGGCCAAATGTTTGAGACAACAATGAGAGGAGCGAAGAGAATGGCCATTTTAGGTGACACAGCTTGGGATTTTGGATCCCTGGGAGGAGTGTTCACATCTATAGGAAAGGCCCTCCACCAAGTCTTTGGAGCAATCTATGGGGCTGCCTTCAGTGGGGTTTCATGGACTATGAAAATCCTCATAGGAGTTGTCATCACATGGATAGGAATGAATTCACGTAGCACTTCACTGTCTGTGTCACTAGTATTAGTGGGAGTCGTGACATTGTACTTGGGAGTTATGGTGCAGGCCGATAGTGGTTGTGTTGTGAGCTGGAAAAACAAAGAACTGAAATGTGGCAGCGGGATTTTTATCACAGACAACGTGCATACATGGACAGAACAATATAAATTCCAACCAGAATCCCCTTCAAAGCTGGCTTCAGCTATCCAGAAGGCTCATGAAGAAGGCATTTGTGGAATCCGCTCAGTAACAAGACTGGAGAATCTGATGTGGAAACAAATAACACCAGAACTGAATCACATTCTAACAGAAAATGAGGTGAAGCTGACTATCATGACAGGAGACATTAAAGGAATCATGCAGGCAGGAAAACGATCCCTGCGGCCTCAACCCACTGAGCTGAAGTACTCTTGGAAAGCATGGGGCAAAGCGAAAATGCTCTCCACAGAGCTTCATAACCACACCTTTCTCATTGATGGCCCCGAAACAGCAGAATGTCCCAACACAAATAGAGCTTGGAACTCACTAGAGGTTGAAGACTATGGCTTTGGAGTATTCACCACTAACATATGGCTGAAATTGAAAGAAAGGCAGGATGTATCTTGTGACTCAAAACTCATGTCAGCAGCCATAAAAGACAACAGAGCCGTCCACGCCGACATGGGTTATTGGATAGAAAGCGCACTCAATGACACATGGAAGATTGAGAAAGCCTCCTTTATTGAAGTCAAAAGCTGCCACTGGCCAAAGTCACACACTCTCTGGAGTAATGGAGTGCTAGAAAGTGAGATGATAATTCCAAAGAATTTTGCAGGACCAGTGTCACAACACAATCACAGACCAGGCTATCATACACAAACGGCAGGACCCTGGCATCTAGGCAGGCTTGAGATGGACTTTGATTTCTGCGAAGGAACTACAGTGGTGGTGACTGAAGACTGTGGAAATAGAGGACCCTCCTTAAGAACAACTACTGCTTCTGGAAAACTCATAACAGAATGGTGCTGCCGATCTTGCACATTACCACCGCTAAGGTACAGAGGTGAGGATGGATGCTGGTATGGAATGGAAATCAGACCATTGAAAGAGAAAGAAGAGAACTTGGTCAACTCTTTGGTCACAGCCGGATATGGACAGATTGACAACTTCTCACTAGGAGTCTTGGGAATGGCATTGTTCCTGGAAGAGATGCTTAGAACCCGAGTAGGGACGAAACATGCAATATTACTAGTTGCAGTCTCTTTCGTGACATTGATCACAGGGAACATGTCCTTTCGAGATTTGGGGAGAGTGATGGTCATGGTGGGCGCTACTATGACGGATGACATAGGCATGGGCGTGACCTATCTTGCCCTATTAGCAGCCTTCAAGGTCAGACCAACTTTTGCAGCTGGACTACTCTTAAGAAAGCTGACCTCCAAGGAATTGATGATGACCACCATAGGAATCGTACTCCTCTCTCAGAGCACCATACCAGAGACCATACTTGAACTGACTGACGCGTTGGCTTTGGGGATGATGGTTCTCAAAATAGTAAGAAACATGGAAAAGTATCAACTAGCAGTGACTATCATGGCTATCTTGTGCGTCCCAAATGCAGTGATATTACAAAACGCATGGAAAGTGAGCTGCACAGCACTGGCAGTGGTGTCCGTTTCCCCACTGCTTTTAACATCTTCACAGCAGAAAACGGATTGGATACCACTGGCGTTGACGATCAAAGGCCTTAATCCAACAGCCATTTTCTTAACAACCCTCTCAAGAACCAGCAAGAAAAGGAGCTGGCCACTAAATGAGGCTATTATGGCAGTCGGGATGGTAAGCATTTTAGCCAGTTCTTTCTTAAAGAATGACATTCCCATGACAGGACCACTAGTGGCTGGAGGGCTTCTCACTGTGTGTTACGTGCTCACTGGAAGATCGGCTGATTTGGAACTGGAGAGAGCTGCTGACATAAGATGGGAAGAACAGGCAGAGATATCAGGAAGCAGTCCAATTTTGTCGATAACAATATCGGAAGATGGCAGCATGTCGATAAAAAATGAAGAAGAAGAACAAACACTGACCATACTGATTAGAACAGGACTGCTGGTGATATCAGGACTTTTTCCCGTGTCAATACCAATCACGGCAGCTGCATGGTACCTGTGGGAAGTGAAGAAACAACGAGCCGGAGTATTGTGGGATGTCCCTTCACCTCCACCTGTGGGAAGGGCCGAACTGGAAGATGGAGCCTATAGAATCAAGCAGAAAGGGATTTTGGGATACTCGCAGATAGGAGCCGGAGTCTACAAAGAAGGAACTTTCCACACAATGTGGCATGTCACACGTGGTGCTGTTCTAATGCATAAAGGGAAGAGAATTGAACCATCATGGGCGGACGTCAAGAAGGACCTAATATCGTATGGAGGAGGTTGGAAGCTAGAAGGAGAATGGAAGGAAGGAGAAGAAGTCCAGGTCCTGGCATTAGAGCCTGGAAAGAATCCAAGAGCCGTCCAAACAAAACCCGGTCTTTTCAAAACCAACACTGGGATCATAGGCGCCGTATCTCTGGACTTTTCTCCTGGAACGTCAGGATCTCCAATTGTCGACAAAAAAGGAAAAGTTGTGGGCCTTTATGGCAACGGTGTCGTCACAAGGAGTGGAACATACGTGAGTGCCATAGCCCAGACTGAAAAAAGCATTGAAGACAACCCAGAGATTGAAGATGACATCTTTCGAAAGAAAAGACTGACCATCATGGACCTCCACCCAGGAGCAGGAAAAACAAAGAGATACCTTCCAGCAATAGTCAGAGAAGCCATAAAACGAGGCTTGAGAACACTAATCCTGGCCCCCACTAGAGTTGTGGCGGCTGAAATGGAAGAGGCTCTCAGAGGACTTCCAATAAGATATCAAACCCCAGCTATCAGAGCTGAGCATACTGGACGGGAGATTGTGGATCTAATGTGTCATGCCACATTCACCATGAGGCTACTATCACCAATTAGAGTGCCAAATTACAACCTGATTATCATGGATGAAGCCCATTTCACAGACCCAGCAAGCATAGCGGCTAGAGGATACATCTCAACTCGAGTAGAGATGGGTGAAGCAGCTGGGATTTTCATGACAGCTACCCCTCCTGGAAGCAGAGACCCATTTCCTCAGAGCAACGCACCAATCATGGATGAAGAAAGGGAAATTCCTGAGCGTTCGTGGAACTCTGGACATGAGTGGGTTACGGATTTTAAAGGGAAGACTGTTTGGTTTGTTCCAAGTATAAAAGCAGGAAATGATATAGCAGCTTGCCTGAGAAAGAATGGGAAGAAAGTGATACAACTCAGCAGGAAGACCTTTGATTCTGAATATATCAAGACTAGGACCAATGATTGGGACTTTGTGGTCACGACAGACATTTCAGAAATGGGTGCTAACTTCAAGGCTGAGAGGGTTATAGACCCCAGACGCTGCATGAAACCAGTCATACTAACAGACGGTGAAGAGCGGGTTATCCTGGCAGGACCCATGCCAGTGACCCACTCTAGTGCAGCACAAAGAAGAGGGAGAGTAGGAAGAAATCCAAAAAATGAAAATGACCAGTATATATACATGGGGGAACCTCTGGAAAATGATGAAGACTGCGCACACTGGAAAGAAGCTAAGATGCTTCTAGATAACATCAACACGCCTGAAGGAATCATTCCCAGCATGTTTGAACCAGAGCGTGAGAAGGTCGACGCCATTGATGGTGAATACCGCTTGAGAGGAGAAGCGAGGAAAACATTTGTGGACCTAATGAGAAGAGGAGACCTACCAGTTTGGCTAGCCTACAGAGTGGCAGCTGAAGGTATCAACTACGCAGACAGAAGATGGTGCTTTGATGGAGTCAAGAACAACCAAATCTTGGAAGAAAATGTGGAAGTGGAAATTTGGACAAAAGAAGGAGAAAGGAAGAAATTAAAACCCAGATGGTTAGATGCTAGGGTCTACTCTGACCCACTGGCACTTAAAGAATTCAAGGAATTCGCAGCTGGAAGAAAATCCCTGACCCTGAATCTAATCACCGAGATGGGTAGGCTCCCAACCTTCATGACCCAGAAAGCAAGGAATGCATTGGACAACTTAGCAGTCCTACATACGGCTGAAGCAGGCGGAAGGGCGTACAATCATGCTCTTAGTGAACTGCCGGAGACTCTGGAGACATTGCTTTTACTGACACTTTTGGCCACAGTCACAGGCGGAATCTTCCTGTTCTTGATGAGCGGAAAGGGTATAGGGAAGATGACCCTGGGAATGTGTTGCATAGTCACAGCTAGTATTCTTCTATGGTATGCACAAATACAGCCACATTGGATAGCAGCTTCAATAATACTGGAGTTTTTTCTCATAGTCTTGCTCATTCCAGAACCAGAAAAGCAGAGAACACCCCAAGATAACCAATTAACTTATGTTGTCATAGCCATCCTCACAGTGGTGGCCGCAACCATGGCAAACGAGATGGGTTTCCTGGAAAAAACAAAGAAAGATTTTGGATTGGGAAGCATCACAACCCAGCAACCTGAGAGCAATATCCTGGACATAGATCTACGTCCTGCATCAGCTTGGACTCTATATGCTGTGGCAACAACTTTCATCACACCAATGTTGAGACATAGCATTGAAAATTCCTCAGTGAATGTGTCTCTAACAGCCATTGCCAACCAAGCCACAGTGTTAATGGGTCTTGGGAAAGGATGGCCATTGTCGAAAATGGACATCGGAGTTCCCCTTCTCGCTATCGGATGCTATTCACAAGTCAACCCCATAACCCTCACAGCAGCCCTTCTCTTATTGGTAGCACATTATGCTATCATAGGGCCAGGACTCCAAGCGAAAGCAACCAGAGAGGCTCAGAAAAGAGCAGCAGCGGGCATCATGAAAAACCCAACTGTGGATGGAATAACAGTGATTGACCTAGATCCAATACCATATGATCCAAAGTTTGAAAAGCAGTTGGGACAAGTAATGCTCTTAGTTCTCTGCGTGACTCAAGTATTGATGATGAGGACTACATGGGCCTTATGTGAAGCTCTAACTTTAGCGACCGGGCCCATCTCTACACTGTGGGAAGGAAATCCAGGGAGATTTTGGAATACAACTATTGCAGTGTCAATGGCTAACATTTTTAGAGGGAGTTATCTGGCCGGAGCCGGACTTCTCTTTTCTATCATGAAGAACACGGCCAATACAAGAAGGGGAACTGGCAACACAGGAGAAACGCTTGGAGAGAAATGGAAAAACCGGTTGAATGCATTGGGGAAGAGTGAATTCCAGATCTATAAGAAAAGTGGAATCCAGGAAGTGGATAGAACGTTAGCAAAAGAAGGCATCAAGAGAGGAGAAACGGACCATCACGCTGTGTCGCGAGGCTCAGCGAAACTGAGATGGTTCGTCGAGAGAAACCTTGTCACACCAGAAGGGAAAGTAGTGGACCTTGGCTGCGGCAGAGGGGGCTGGTCATACTATTGTGGGGGACTAAAGAATGTAAAGGAAGTCAAAGGCCTAACAAAAGGAGGACCAGGACACGAAGAACCCATTCCCATGTCAACATACGGTTGGAATCTGGTGCGTCTGCAAAGTGGAGTCGATGTCTTCTTTACTCCGCCAGAAAAGTGTGACACATTGCTGTGTGACATAGGGGAGTCGTCACCAAACCCCACGGTTGAGGCAGGACGAACACTCAGAGTTCTAAACTTAGTGGAAAACTGGCTGAACAATAATACCCAATTTTGCATAAAGGTTCTTAATCCATATATGCCTTCAGTTATAGAAAAAATGGAAGCGCTACAAAGGAAATACGGAGGAGCTTTGGTGAGGAATCCACTCTCACGAAATTCCACACACGAGATGTACTGGGTATCCAATGCTTCCGGGAACATAGTGTCATCAGTGAACATGATTTCAAGAATGTTAATTAACAGATTCACAATGAGACACAAGAAGGCCACATACGAGCCGGATGTTGATCTCGGAAGTGGAACCCGCAACATCGGAATTGAAAGTGAAGTACCAAATCTAGACATAATTGGGAAAAGAATAGAAAAAATAAAACAAGAGCATGAAACATCATGGCACTATGATCAAGACCACCCATACAAAACGTGGGCCTACCATGGCAGCTACGAAACAAAACAGACTGGATCAGCATCATCCATGGTGAACGGAGTGGTTAGGCTGCTAACAAAACCTTGGGACGTCATTCCCATGGTGACACAGATGGCAATGACAGACACGACTCCATTTGGACAACAGCGCGTTTTCAAAGAGAAAGTGGACACGAGAACCCAAGAACCAAAAGAAGGAACGAAAAAACTAATGAAAATCACAGCAGAATGGCTCTGGAAAGAACTAGGAAAGAAAAAGACACCTAGGATGTGCACCAGAGAAGAATTCACAAGAAAGGTGAGAAGCAATGCAGCCTTAGGTGCCATATTCACTGATGAGAACAAGTGGAAGTCGGCACGTGAAGCTGTTGAAGACAGTGGATTTTGGGAATTGGTTGACAAGGAAAGGAATCTCCATCTTGAAGGAAAGTGTGAGACATGTGTGTATAACATGATGGGAAAGAGAGAGAAGAAGCTAGGGGAGTTCGGCAAAGCAAAAGGCAGCAGAGCCATATGGTACATGTGGCTTGGAGCACGCTTCTTAGAGTTTGAAGCCCTGGGATTCTTGAATGAAGATCACTGGTTTTCCAGAGAGAACTCCCTGAGTGGAGTAGAGGGAGAAGGGCTGCACAAACTAGGCTACATTCTAAGAGACGTGAGTAAGAAAGAAGGAGGAGCAATGTACGCCGATGACACCGCAGGATGGGACACAAGAATCACGCTAGAGGACTTGAAAAATGAAGAAATGGTGACAAACCACATGGAAGGAGAACACAAGAAACTTGCTGAAGCCATTTTCAGATTAACGTACCAAAACAAAGTGGTGCGTGTGCAAAGACCGACATCAAGAGGCACAGTAATGGACATTATATCGAGAAGAGACCAAAGAGGTAGTGGACAAGTTGTCACCTACGGCCTCAATACTTTCACCAACATGGAAGCCCAACTGATCAGACAGATGGAGGGAGAAGGAGTCTTCAAAAGCATCCAGCACCTGACAGCCACAGAAGAAATTGCAGTGAAAAACTGGTTAGTAAGAGTGGGGCGTGAGAGGTTATCAAGAATGGCCATCAGCGGAGATGATTGTGTTGTGAAACCCTTAGATGACAGGTTTGCAAACGCTCTAACAGCTTTAAATGACATGGGAAAGGTCAGGAAAGACATACAACAATGGGAACCTTCAAGAGGATGGAACGATTGGACACAAGTGCCCTTTTGTTCACACCATTTCCATGAGTTAATCATGAAGGACGGTCGTGTACTTGTGGTTCCATGTAGAAACCAAGATGAACTGATTGGTAGGGCCCGAATTTCCCAGGGAGCCGGGTGGTCCTTGCGGGAAACAGCTTGTTTGGGGAAGTCTTATGCCCAAATGTGGAGCCTAATGTACTTCCACAGACGTGACCTTAGGCTGGCGGCAAACGCTATTTGCTCGGCGGTCCCTTCACATTGGGTTCCAACAAGTCGAACAACCTGGTCCATACACGCCACACATGAGTGGATGACAACAGAAGACATGCTGACAGTCTGGAACAGGGTGTGGATTCAAGAAAACCCATGGATGGAAGACAAAACTCCAGTAGAATCATGGGAGGAAATCCCATATTTGGGGAAGAGAGAAGACCAGTGGTGCGGCTCATTGATTGGGCTAACAAGCAGGGCCA---
>S37_0.0812
---------------------------------------------CTGAAACGCGAGAGAAACCGCGTGTCAACTGTGCAGCAGCTGACAAAGAGATTCTCACTTGGAATGCTACAGGGACGAGGACCACTGAAACTGTTCATGGCCCTGGTGGCATTCCTTCGTTTCCTAACAATCCCGCCAACAGCAGGGATATTAAAAAGATGGGGAACAATCAAAAAATCAAAGGCTATCAATGTCTTGAGAGGGTTCAGGAAAGAGATTGGAAGGATGCTGAACATCTTGAACAGGAGACGCAGAACTGCAGGTATAGTTATTATGATGATCCCAACAGTGATGGCGTTCCATTTAACCACACGCAATGGAGAACCACACATGATCGTCAGTAGACAAGAGAAAGGGAAAAGTCTTCTGTTTAAAACAGAGAACGGTGTGAACATGTGCACCCTCATGGCCATGGATCTTGGTGAACTGTGTGAAGACACAATCACTTACAATTGTCCTCTTCTCAGGCAGAATGAACCAGAAGACATAGACTGTTGGTGCAACTCTACGTCTACATGGGTAACTTATGGGACATGCACCGCCACAGGAGAACACAGAAGGGAAAAAAGATCAGTGGCACTCGTTCCACATGTGGGAATGGGACTGGAGACACGAACTGAAACATGGATGTCATCAGAAGGGGCCTGGAAACATGCACAGAGAATTGAAACTTGGGTCTTGAGACATCCAGGCTTCACCATAATGGCAGCACTCCTGGCATACACCATAGGAACGACATATTTCCAAAGAGTCCTGATTTTCATCTTACTGACAGCTGTTGCTCCTTCAATGACAATGCGTTGTATAGGAATATCAAATAGAGACTTTGTGGAAGGGGTTTCAGGAGGAAGCTGGGTTGACATAGTCCTGGAACATGGAAGCTGTGTGACGACGATGGCAAAAAATAAACCAACATTGGATTTTGAACTGATAAAGACAGAAGCGAAACATCCCGCCACTCTAAGGAAGTATTGCATAGAGGCAAAGCTGACCAACACAACAACAGCATCTCGCTGCCCAACACAAGGAGAACCTAGCCTAAATGAAGAACAGGACAAAAGATTTGTCTGCAAACACTCCATGGTAGATAGAGGATGGGGAAATGGATGCGGATTATTTGGAAAGGGAGGTATCGTGACCTGTGCAATGTTCACATGCAAAAAGAACATGGAAGGGAAAATCGTGCAACCAGAAAACTTGGAGTACACCATTGTGATAACACCTCACTCAGGGGAAGAGAATGCAGTCGGAAATGACACAGGAAAACACGGCAAGGAAATTAAAGTAACACCACAGAGTTCCATCACAGAAGCAGAACTAACAGGCTATGGCACTGTCACGATGGAATGCTCTCCGAGATCGGGACTCGACTTCAATGAGATGGTGTTACTGCAAATGGAAAACAAAGCTTGGCTGGTGCACAGGCAATGGTTCTTAGACCTGCCATTACCATGGCTGCCCGGAGCAGACACACAAGGATCAAATTGGATACAGAAGGAGACATTGGTCACTTTCAAAAATCCCCATGCAAAGAAACAGGATGTTGTTGTTCTAGGATCCCAAGAAGGGGCTATGCACACAGCACTTACAGGGGCCACGGAAATCCAGATGTCATCAGGAAACTTACTGTTCACAGGACATCTTAAATGTAGGCTGAGAATGGACAAACTACAGCTCAAAGGAATGTCATATTCCATGTGTACAGGAAAGTTCAAAGTTGTGAAGGAAATAGCAGAAACACAACATGGAACAATAGTTATCAGAGTACAATATGAAGGGGACGGTTCTCCGTGCAAGATCCCTTTTGAAATAATGGATTTGGAAAAAAGACATGTCTTAGGTCGCTTGATCACAGTCAACCCAATTGTCACAGAAAAAGACAGCCCAGTCAACATAGAAGCAGAACCTCCATTCGGAGACAGCTACATCATTATAGGAGTAGAACCGGGACAACTGAAGCTCAGCTGGTTTAAGAAAGGAAGCTCTATTGGCCAAATGTTTGAGACAACAATGAGAGGAGCGAAGAGAATGGCCATTTTAGGTGACACAGCTTGGGATTTTGGATCCCTGGGAGGAGTGTTCACATCTATAGGAAAGGCCCTCCACCAAGTCTTTGGAGCAATCTATGGGGCTGCCTTCAGTGGGGTTTCATGGACTATGAAAATCCTCATAGGAGTTGTCATCACATGGATAGGAATGAATTCACGTAGCACTTCACTGTCTGTGTCACTAGTATTAGTGGGAGTCGTGACATTGTACTTGGGAGTTATGGTGCAGGCCGATAGTGGTTGTGTTGTGAGCTGGAAAAACAAAGAACTGAAATGTGGCAGCGGGATTTTTATCACAGACAACGTGCATACATGGACAGAACAATATAAATTCCAACCAGAATCCCCTTCAAAGCTGGCTTCAGCTATCCAGAAGGCTCATGAAGAAGGCATTTGTGGAATCCGCTCAGTAACAAGACTGGAGAATCTGATGTGGAAACAAATAACACCAGAACTGAATCACATTCTAACAGAAAATGAGGTAAAGCTGACTATCATGACAGGAGACATTAAAGGAATCATGCAGGCAGGAAAACGATCCCTGCGGCCTCAACCCACTGAGCTGAAGTACTCTTGGAAAGCATGGGGCAAAGCGAAAATGCTCTCCACAGAGCTTCATAACCACACCTTTCTCATTGATGGCCCCGAAACAGCAGAATGTCCCAACACAAATAGAGCTTGGAACTCACTAGAGGTTGAAGACTATGGCTTTGGAGTATTCACCACTAACATATGGCTGAAATTGAAAGAAAGGCAGGATGTATCTTGTGACTCAAAACTCATGTCAGCAGCCATAAAAGACAACAGAGCCGTCCACGCCGACATGGGCTATTGGATAGAAAGCGCACTCAATGACACATGGAAGATTGAGAAAGCCTCCTTTATTGAAGTCAAAAGCTGCCACTGGCCAAAGTCACACACTCTCTGGAGTAATGGAGTGCTAGAAAGTGAGATGATAATTCCAAAGAATTTTGCAGGACCAGTGTCACAACACAATTACAGACCAGGCTATCATACACAAACGGCAGGACCCTGGCATCTAGGCAGGCTTGAGATGGACTTTGATTTCTGCGAAGGAACTACAGTGGTGGTGACTGAAGACTGTGGAAATAGAGGACCCTCCTTAAGAACAACTACTGCTTCTGGAAAACTCATAACAGAATGGTGCTGCCGATCTTGCACATTACCACCGCTAAGGTACAGAGGTGAGGATGGATGCTGGTATGGAATGGAAATCAGACCATTGAAAGAGAAAGAAGAGAACTTGGTCAACTCTTTGGTCACAGCCGGACATGGACAGATTGACAACTTCTCACTAGGAGTCTTGGGAATGGCATTGTTCCTGGAAGAGATGCTTAGAACCCGAGTAGGGACGAAACATGCAATATTACTAGTTGCAGTCTCTTTCGTGACATTGATCACAGGGAACATGTCCTTTCGAGATTTGGGGAGAGTGATGGTCATGGTGGGCGCTACTATGACGGATGACATAGGCATGGGCGTGACCTATCTTGCCCTATTAGCAGCCTTCAAGGTCAGACCAACTTTTGCAGCTGGACTACTCTTAAGAAAGCTGACCTCCAAGGAATTGATGATGACCACCATAGGAATCGTACTCCTCTCTCAGAGCACCATACCAGAGACCATACTTGAACTGACTGACGCGTTGGCTTTGGGGATGATGGTTCTCAAAATAGTAAGAAACATGGAAAAGTATCAACTAGCAGTGACTATCATGGCTATCTTGTGCGTCCCAAATGCAGTGATATTACAAAACGCATGGAAAGTGAGCTGCACAGCACTGGCAGTGGTGTCCGTTTCCCCACTGCTTTTAACATCTTCACAGCAGAAAACGGATTGGATACCACTGGCGTTGACGATCAAAGGCCTTAATCCAACAGCCATTTTCTTAACAACCCTCTCAAGAACCAGCAAGAAAAGGAGCTGGCCACTAAATGAGGCTATTATGGCAGTCGGGATGGTAAGCATTTTAGCCAGTTCTTTCTTAAAGAATGACATTCCCATGACAGGACCACTAGTGGCTGGAGGGCTTCTCACTGTGTGTTACGTGCTCACTGGAAGATCGGCTGATTTGGAACTGGAGAGAGCTGCTGACATAAGATGGGAAGAACAGGCAGAGATATCAGGAAGCAGTCCAATTTTGTCGATAACAATATCGGAAGATGGCAGCATGTCGATAAAAAATGAAGAAGAAGAACAAACACTGACCATACTGATTAGAACAGGACTGCTGGTGATATCAGGACTTTTTCCCGTGTCAATACCAATCACGGCAGCTGCATGGTACCTGTGGGAAGTGAAGAAACAACGAGCCGGAGTATTGTGGGATGTCCCTTCACCTCCACCTGTGGGAAGGGCCGAACTGGAAGATGGAGCCTATAGAATCAAGCAGAAAGGGATTTTGGGATACTCGCAGATAGGAGCCGGAGTCTACAAAGAAGGAACTTTCCACACAATGTGGCATGTCACACGTGGTGCTGTTCTAATGCATAAAGGGAAGAGAATTGAACCATCATGGGCGGACGTCAAGAAGGACCTAATATCGTATGGAGGAGGTTGGAAGCTAGAAGGAGAATGGAAGGAAGGAGAAGAAGTCCAGGTCCTGGCATTAGAGCCTGGAAAGAATCCAAGAGCCGTCCAAACAAAACCCGGTCTTTTCAAAACCAACACTGGGATCATAGGCGCCGTATCTCTGGACTTTTCTCCTGGAACGTCAGGATCTCCAATTGTCGACAAAAAAGGAAAAGTTGTGGGCCTTTATGGCAACGGTGTCGTCACAAGGAGTGGAACATACGTGAGTGCCATAGCCCAGACTGAAAAAAGCATTGAAGACAACCCAGAGATTGAAGATGACATCTTTCGAAAGAAAAGACTGACCATCATGGACCTCCACCCAGGAGCAGGAAAAACAAAGAGATACCTTCCAGCAATAGTCAGAGAAGCCATAAAACGAGGCTTGAGAACACTAATCCTGGCCCCCACTAGAGTTGTGGCGGCTGAAATGGAAGAGGCTCTCAGAGGACTTCCAATAAGATATCAAACCCCAGCTATCAGAGCTGAGCATACTGGACGGGAGATTGTGGATCTAATGTGTCATGCCACATTCACCATGAGGCTACTATCACCAATTAGAGTGCCAAATTACAACCTGATTATCATGGATGAAGCCCATTTCACAGACCCAGCAAGCATAGCGGCTAGAGGATACATCTCAACTCGAGTAGAGATGGGTGAAGCAGCTGGGATTTTCATGACAGCTACCCCTCCTGGAAGCAGAGACCCATTTCCTCAGAGCAACGCACCAATCATGGATGAAGAAAGGGAAATTCCTGAGCGTTCGTGGAACTCTGGACATGAGTGGGTTACGGATTTTAAAGGGAAGACTGTTTGGTTTGTTCCAAGTATAAAAGCAGGAAATGATATAGCAGCTTGCCTGAGAAAGAATGGGAAGAAAGTGATACAACTCAGCAGGAAGACCTTTGATTCTGAATATATCAAGACTAGGACCAATGATTGGGACTTTGTGGTCACGACAGACATTTCAGAAATGGGTGCTAACTTCAAGGCTGAGAGGGTTATAGACCCCAGACGCTGCATGAAACCAGTCATACTAACAGACGGTGAAGAGCGGGTTATCCTGGCAGGACCCATGCCAGTGACCCACTCTAGTGCAGCACAAAGAAGAGGGAGAGTAGGAAGAAATCCAAAAAATGAAAATGACCAGTATATATACATGGGGGAACCTCTGGAAAATGATGAAGACTGCGCACACTGGAAAGAAGCTAAGATGCTTCTAGATAACATCAACACGCCTGAAGGAATCATTCCCAGCATGTTTGAACCAGAGCGTGAGAAGGTCGACGCCATTGATGGTGAATACCGCTTGAGAGGAGAAGCGAGGAAAACATTTGTGGACCTAATGAGAAGAGGAGACCTACCAGTTTGGCTAGCCTACAGAGTGGCAGCTGAAGGTATCAACTACGCAGACAGAAGATGGTGCTTTGATGGAGTCAAGAACAACCAAATCTTGGAAGAAAATGTGGAAGTGGAAATTTGGACAAAAGAAGGAGAAAGGAAGAAATTAAAACCCAGATGGTTAGATGCTAGGGTCTACTCTGACCCACTGGCACTTAAAGAATTCAAGGAATTCGCAGCTGGAAGAAAATCCCTGACCCTGAATCTAATCACCGAGATGGGTAGGCTCCCAACCTTCATGACCCAGAAAGCAAGGAATGCATTGGACAACTTAGCAGTCCTACATACGGCTGAAGCAGGCGGAAGGGCGTACAATCATGCTCTTAGTGAACTGCCGGAGACTCTGGAGACATTGCTTTTACTGACACTTTTGGCCACAGTCACAGGCGGAATCTTCCTGTTCTTGATGAGCGGAAAGGGTATAGGGAAGATGACCCTGGGAATGTGTTGCATAGTCACAGCTAGTATTCTTCTATGGTATGCACAAATACAGCCACATTGGATAGCAGCTTCAATAATACTGGAGTTTTTTCTCATAGTCTTGCTCATTCCAGAACCAGAAAAGCAGAGAACACCCCAAGATAACCAATTAACTTATGTTGTCATAGCCATCCTCACAGTGGTGGCCGCAACCATGGCAAACGAGATGGGTTTCCTGGAAAAAACAAAGAAAGATTTTGGATTGGGAAGCATCACAACCCAGCAACCTGAGAGCAATATCCTGGACATAGATCTACGTCCTGCATCAGCTTGGACTCTATATGCTGTGGCAACAACTTTCATCACACCAATGTTGAGACATAGCATTGAAAATTCCTCAGTGAATGTGTCTCTAACAGCCATTGCCAACCAAGCCACAGTGTTAATGGGTCTTGGGAAAGGATGGCCATTGTCGAAAATGGACATCGGAGTTCCCCTTCTCGCTATCGGATGCTATTCACAAGTCAACCCCATAACCCTCACAGCAGCCCTTCTCTTATTGGTAGCACATTATGCTATCATAGGGCCAGGACTCCAAGCGAAAGCAACCAGAGAGGCTCAGAAAAGAGCAGCAGCGGGCATCATGAAAAACCCAACTGTGGATGGAATAACAGTGATTGACCTAGATCCAATACCATATGATCCAAAGTTTGAAAAGCAGTTGGGACAAGTAATGCTCTTAGTTCTCTGCGTGACTCAAGTATTGATGATGAGGACTACATGGGCCTTATGTGAAGCTCTAACTTTAGCGACCGGGCCCATCTCTACACTGTGGGAAGGAAATCCAGGGAGATTTTGGAATACAACTATTGCAGTGTCAATGGCTAACATTTTTAGAGGGAGTTATCTGGCCGGAGCCGGACTTCTCTTTTCTATCATGAAGAACACGGCCAATACAAGAAGGGGAACTGGCAACACAGGAGAAACGCTTGGAGAGAAATGGAAAAACCGGTTGAATGCATTGGGGAAGAGTGAATTCCAGATCTATAAGAAAAGTGGAATCCAGGAAGTGGATAGAACGTTAGCAAAAGAAGGCATCAAGAGAGGAGAAACGGACCATCACGCTGTGTCGCGAGGCTCAGCGAAACTGAGATGGTTCGTCGAGAGAAACCTTGTCACACCAGAAGGGAAAGTAGTGGACCTTGGCTGCGGCAGAGGGGGCTGGTCATACTATTGTGGGGGACTAAAGAATGTAAAGGAAGTCAAAGGCCTAACAAAAGGAGGACCAGGACACGAAGAACCCATTCCCATGTCAACATACGGTTGGAATCTGGTGCGTCTGCAAAGTGGAGTCGATGTCTTCTTTACTCCGCCAGAAAAGTGTGACACATTGCTGTGTGACATAGGGGAGTCGTCACCAAACCCCACGGTTGAGGCAGGACGAACACTCAGAGTTCTAAACTTAGTGGAAAACTGGCTGAACAATAATACCCAATTTTGCATAAAGGTTCTTAATCCATATATGCCTTCAGTTATAGAAAAAATGGAAGCGCTACAAAGGAAATACGGAGGAGCTTTGGTGAGGAATCCACTCTCACGAAATTCCACACACGAGATGTACTGGGTATCCAATGCTTCCGGGAACATAGTGTCATCAGTGAACATGATTTCAAGAATGTTAATTAACAGATTCACAATGAGACACAAGAAGGCCACATACGAGCCGGATGTTGATCTCGGAAGTGGAACCCGCAACATCGGAATTGAAAGTGAAGTACCAAATCTAGACATAATTGGGAAAAGAATAGAAAAAATAAAACAAGAGCATGAAACATCATGGCACTATGATCAAGACCACCCATACAAAACGTGGGCCTACCATGGCAGCTACGAAACAAAACAGACTGGATCAGCATCATCCATGGTGAACGGAGTGGTTAGGCTGCTAACAAAACCTTGGGACGTCATTCCCATGGTGACACAGATGGCAATGACAGACACGACTCCATTTGGACAACAGCGCGTTTTCAAAGAGAAAGTGGACACGAGAACCCAAGAACCAAAAGAAGGAACGAAAAAACTAATGAAAATCACAGCAGAATGGCTCTGGAAAGAACTAGGAAAGAAAAAGACACCTAGGATGTGCACCAGAGAAGAATTCACAAGAAAGGTGAGAAGCAATGCAGCCTTAGGTGCCATATTCACTGATGAGAACAAGTGGAAGTCGGCACGTGAAGCTGTTGAAGACAGTGGATTTTGGGAATTGGTTGACAAGGAAAGGAATCTCCATCTTGAAGGAAAGTGTGAGACATGTGTGTATAACATGATGGGAAAGAGAGAGAAGAAGCTAGGGGAGTTCGGCAAAGCAAAAGGCAGCAGAGCCATATGGTACATGTGGCTTGGAGCACGCTTCTTAGAGTTTGAAGCCCTGGGATTCTTGAATGAAGATCACTGGTTTTCCAGAGAGAACTCCCTGAGTGGAGTAGAGGGAGAAGGGCTGCACAAACTAGGCTACATTCTAAGAGACGTGAGTAAGAAAGAAGGAGGAGCAATGTACGCCGATGACACCGCAGGATGGGACACAAGAATCACGCTAGAGGACTTGAAAAATGAAGAAATGGTGACAAACCACATGGAAGGAGAACACAAGAAACTTGCTGAAGCCATTTTCAGATTAACGTACCAAAACAAAGTGGTGCGTGTGCAAAGACCGACATCAAGAGGCACAGTAATGGACATTATATCGAGAAGAGACCAAAGAGGTAGTGGACAAGTTGTCACCTACGGCCTCAATACTTTCACCAACATGGAAGCCCAACTGATCAGACAGATGGAGGGAGAAGGAGTCTTCAAAAGCATCCAGCACCTGACAGCCACAGAAGAAATTGCAGTGAAAAACTGGTTAGTAAGAGTGGGGCGTGAGAGGTTATCAAGAATGGCCATCAGCGGAGATGATTGTGTTGTGAAACCCTTAGATGACAGGTTTGCAAACGCTCTAACAGCTTTAAATGACATGGGAAAGGTCAGGAAAGACATACAACAATGGGAACCTTCAAGAGGATGGAACGATTGGACACAAGTGCCCTTTTGTTCACACCATTTCCATGAGTTAATCATGAAGGACGGTCGTGTACTTGTGGTTCCATGTAGAAACCAAGATGAACTGATTGGTAGGGCCCGAATTTCCCAGGGAGCCGGGTGGTCCTTGCGGGAAACAGCTTGTTTGGGGAAGTCTTATGCCCAAATGTGGAGCCTAATGTACTTCCACAGACGTGACCTTAGGCTGGCGGCAAACGCTATTTGCTCGGCGGTCCCTTCACATTGGGTTCCAACAAGTCGAACAACCTGGTCCATACACGCCACACATGAGTGGATGACAACAGAAGACATGCTGACAGTCTGGAACAGGGTGTGGATTCAAGAAAACCCATGGATGGAAGACAAAACTCCAGTAGAATCATGGGAGGAAATCCCATATTTGGGGAAGAGAGAAGACCAGTGGTGCGGCTCATTGATTGGGCTAACAAGCAGGGCCA---
>S24_0.0117
---------------------------------------------CTGAAACGCGAGAGAAACCGCGTGTCAACTGTGCAGCAGCTGACAAAGAGATTCTCACTTGGAATGCTACAGGGACGAGGACCACTGAAACTGTTCATGGCCCTAGTGGCGTTCCTTCGTTTCCTAACAATCCCGCCAACAGCAGGGATATTAAAAAGATGGGGAACAATCAAAAAATCAAAGGCTATCAATGTCTTGAGAGGGTTCAGGAAAGAGATTGGAAGGATGCTGAACATCTTGAACAGGAGACGCAGAACTGCAGGTATAATTATTATGATGATCCCAACAGTGATGGCGTTCCATTTAACCACACGCAATGGAGAACCACACATGATCGTCAGTAGACAAGAGAAAGGGAAAAGTCTTCTGTTTAAAACAGAGAACGGTGTGAACATGTGCACCCTCATGGCCATGGATCTTGGTGAACTGTGTGAAGACACAATCACTTACAATTGTCCTCTTCTCAGGCAGAATGAACCAGAAGACATAGACTGTTGGTGCAACTCCACGTCTACATGGGTAACTTATGGGACATGCACCGCTACAGGAGAACACAGAAGGGAAAAAAGATCAGTGGCACTCGTTCCACATGTGGGAATGGGACTGGAGACACGAACTGAAACATGGATGTCATCAGAAGGGGCCTGGAAACATGCACAGAGAATTGAAACTTGGGTCTTGAGACATCCAGGCTTCACCATAATGGCAGCATTCCTGGCATACACCATAGGAACGACATATTTCCAAAGAGTCCTGATTTTCATCTTACTGACAGCTGTTGCTCCTTCAATGACAATGCGTTGTATAGGAATATCAAATAGAGACTTTGTGGAAGGGGTTTCAGGAGGAAGCTGGGTTGACATAGTCCTGGAACATGGAAGCTGTGTGACGACGATGGCAAAAAATAAACCAACATTGGATTTTGAACTGATAAAGACAGAAGCGAAACATCCCGCCACTCTAAGGAAGTATTGCATAGAGGCAAAGCTGACCAACACAACAACAGCATCTCGCTGCCCAACACAAGGAGAACCTAGCCTAAATGAAGAACAGGACAAAAGATTTGTCTGCAAACACTCCATGGTAGATAGAGGATGGGGAAATGGATGCGGATTATTTGGAAAGGGAGGTATCGTGACCTGTGCAATGTTCACATGCAAAAAGAACATGGAAGGGAAAATCGTACAACCAGAAAACTTGGAGTACACCATTGTGATAACACCTCACTCAGGGGAAGAGAATGCAGTCGGAAATGACACAGGAAAACACGGCAAGGAAATTAAAGTAACACCACAGAGTTCCATCACAGAAGCAGAACTAGCAGGCTATGGCACTGTCACGATGGAATGCTCTCCGAGAACGGGACTCGACTTCAATGAGATGGTGTTGCTGCAAATGGAAAACAAGGCTTGGCTGGTGCATAGGCAATGGTTTTTAGACCTGCCATTACCATGGCTGCCCGGAGCAGACACACAAGGATCAAATTGGATACAGAAGGAGACATTGGTCACTTTCAAAAATCCCCATGCAAAGAAACAGGATGTTGTTGTTCTAGGATCCCAAGAAGGGGCTATGCACACAGCACTTACAGGGGCCACGGAAATCCAGATGTCATCAGGAAACTTACTGTTCACAGGACATCTTAAATGTAGGCTGAGAATGGACAAACTACAGCTCAAAGGAATGTCATATTCCATGTGTACAGGAAAGTTCAAAGTTGTGAAGGAAATAGCAGAAACACAACATGGAACAATAGTTATTAGAGTACAATATGAAGGGGACGGTTCTCCGTGCAAGATCCCTTTTGAAATAATGGATTTGGAAAAAAGACATGTCTTAGGTCGCTTGATCACAGTCAACCCAATTGTCACAGAAAAAGACAGCCCAGTCAACATAGAAGCAGAACCTCCATTCGGAGACAGCTACATCATTATAGGAGTAGAACCGGGACAACTGAAGCTCAGCTGGTTTAAGAAAGGAAGCTCTATAGGCCAAATGTTTGAGACAACAATGAGAGGAGCGAAGAGAATGGCCATTTTAGGTGACACAGCTTGGGATTTTGGATCCTTGGGAGGAGTGTTCACATCTATAGGAAAGGCCCTCCACCAAGTCTTTGGAGCAATCCATGGGGCTGCCTTCAGTGGGGTTTCATGGACTATGAAAATCCTCATAGGAGTTGTCATCACATGGATAGGAATGAATTCACGTAGCACTTCACTGTCTGTGTCACTAGTATTAGTAGGAGTCGTGACATTGTACTTGGGAGTTATGGTGCAGGCCGATAGTGGTTGCGTTGTGAGCTGGAAAAACAAAGAACTGAAATGTGGCAGCGGGATTTTTATCACAGACAACGTGCATACATGGACAGAACAATATAAATTCCAACCAGAATCCCCTTCAAAGCTGGCTTCAGCTATCCAGAAGGCTCATGAAGAAGGCATTTGTGGAATCCGCTCAGTAACAAGACTGGAGAATCTGATGTGGAAACAAATAACACCAGAACTGAATCACATTCTAACAGAAAATGAGGTAAAGTTGACTATCATGACAGGAGACATTAAAGGAATCATGCAGGCAGGAAAACGATCCCTGCGGCCTCAACCCACTGAGCTGAAGTACTCTTGGAAAGCATGGGGCAAAGCGAAAATGCTCTCCACAGAGCTTCATAACCACACCTTTCTCATTGATGGCCCCGAAACAGCAGAATGTCCCAACACAAATAGAGCTTGGAACTCACTAGAGGTTGAAGACTATGGCTTTGGAGTATTCACCACTAACATATGGCTGAAATTGAAAGAAAGGCAGGATGTATCTTGTGACTCAAAACTCATGTCAGCAGCCATAAAAGACAACAGAGCCGTCCACGCCGACATGGGCTATTGGATAGAAAGCGCACTCAATGACACATGGAAGATTGAGAAAGCTTCCTTTATTGAAGTCAAAAGCTGCCACTGGCCAAAGTCACACACTCTCTGGAGTAATGGAGTGCTAGAAAGTGAGATGATAATTCCAAAGAATTTTGCAGGACCAGTGTCACAACACAATTACCGACCAGGCTATCATACACAAACGGCAGGACCCTGGCATCTAGGCAGGCTTGAGATGGACTTTGATTTCTGCGAAGGAACTACAGTGGTGGTGACTGAAGACTGTGGAAATAGAGGACCCTCCTTAAGAACAACTACTGCTTCTGGAAAACTCATAACAGAATGGTGCTGCCGATCTTGCACATTACCACCGCTAAGGTACAGAGGTGAGGATGGATGCTGGTATGGAATGGAAATCAGACCATTGAAAGAGAAAGAAGAGAACTTGGTCAACTCTTTGGTCACAGCCGGACATGGACAGATTGACAACTTCTCACTAGGAGTCTTGGGAATGGCATTGTTCCTGGAAGAGATGCTTAGAACCCGAGTAGGGACGAAACATGCAATATTACTAGTTGCAGTCTCTTTCGTGACATTGATCACAGGGAACATGTCCTTTCGAGATTTGGGGAGAGTGATGGTCATGGTGGGCGCTACTATGACGGATGACATAGGCATGGGCGTGACCTATCTTGCCCTATTAGCAGCCTTCAAGGTCAGACCAACTTTTGCAGCTGGACTACTCTTAAGAAAGCTGACCTCCAAGGAATTGATGATGACCACCATAGGAATCGTACTCCTCTCTCAGAGCACCATACCAGAGACCATACTTGAACTGACTGACGCGTTGGCCTTGGGGATGATGGTTCTCAAAATAGTAAGAAACATGGAAAAGTATCAACTAGCAGTGACTATCATAGCTATCTTGTGCGTCCCAAATGCAGTGATATTACAAAACGCATGGAAAGTGAGCTGCACAGCACTGGCAGTGGTGTCCGTTTCCCCACTGCTTTTAACATCTTCACAGCAGAAAACGGATTGGATACCACTGGCGTTGACGATCAAAGGCCTTAATCCAACAGCCATTTTCTTAACAACCCTCTCAAGAACTAGCAAGAAAAGGAGCTGGCCACTAAATGAGGCTATTATGGCAGTCGGGATGGTGAGCATTTTAGCCAGTTCTTTCTTAAAGAATGACATTCCCATGACAGGACCACTAGTGGCTGGAGGGCTTCTCACTGTGTGTTACGTGCTCACTGGAAGATCGGCTGATTTGGAACTGGAGAGAGCTGCTGATATAAGATGGGAAGAACAGGCAGAGATATCAGGAAGCAGTCCAATTTTGTCGATAACAATATCGGAAGATGGCAGCATGTCGATAAAAAATGAAGAAGAAGAACAAACACTGACCATACTGATTAGAACAGGACTGCTGGTGATATCAGGACTTTTTCCCGTGTCAATACCAATCACGGCAGCTGCATGGTACCTGTGGGAAGTGAAGAAACAACGAGCCGGAGTATTGTGGGATGTCCCTTCACCTCCACCTGTGGGAAGGGCCGAACTGGAAGATGGAGCCTATAGAATCAAGCAGAAAGGGATTTTGGGATACTCGCAGATAGGAGCCGGAGTCTACAAAGAAGGAACTTTCCACACAATGTGGCATGTCACACGTGGTGCTGTTCTAATGCATAAAGGGAAGAGAATTGAACCATCATGGGCGGACGTCAAGAAGGACCTAATATCGTATGGAGGAGGTTGGAAGCTAGAAGGAGAATGGAAGGAAGGAGAAGAAGTCCAAGTCCTGGCATTAGAGCCTGGAAAGAATCCAAGAGCCGTCCAAACAAAACCCGGTCTTTTCAAAACCAACACTGGGACCATAGGCGCCGTATCTCTGGACTTTTCTCCTGGAACGTCAGGATCTCCAATTGTCGACAGAAAAGGAAAAGTTGTAGGCCTTTATGGCAACGGTGTCGTCACAAGGAGTGGAACATACGTGAGTGCCATAGCCCAGACTGAAAAAAGCATTGAAGACAACCCAGAGATTGAAGATGACATCTTTCGAAAGAAAAGACTGACCATCATGGACCTCCACCCAGGAGCAGGAAAAACAAAGAGATACCTTCCAGCAATAGTCAGAGAAGCCATAAAGCGAGGCTTGAGAACACTAATCCTGGCCCCCACTAGAGTTGTGGCGGCTGAAATGGAAGAGGCTCTCAGAGGACTTCCAATAAGATATCAAACCCCAGCTATCAGAGCTGAGCATACTGGACGGGAGATTGTGGATCTAATGTGTCACGCCACATTCACCATGAGGCTACTATCACCAATTAGAGTGCCAAATTACAACCTGATTATCATGGATGAAGCCCATTTCACAGACCCAGCAAGCATAGCGGCTAGAGGATACATCTCAACTCGAGTAGAGATGGGTGAAGCAGCTGGGATTTTCATGACAGCTACCCCTCCTGGAAGCAGAGACCCATTTCCTCAGAGCAACGCACCAATCATGGATGAAGAAAGGGAAATTCCTGAGCGTTCGTGGAACTCTGGACATGAGTGGGTTACGGATTTTAAAGGGAAGACTGTTTGGTTTGTTCCAAGTATAAAAGCAGGAAATGATATAGCAGCTTGCCTGAGAAAGAATGGGAAGAAAGTGATACAACTCAGCAGGAAGACCTTTGATTCTGAATATATCAAGACTAGGACCAATGATTGGGACTTTGTGGTCACGACAGACATTTCAGAAATGGGTGCCAACTTCAAGGCTGAGAGGGTTATAGACCCCAGACGCTGCATGAAACCAGTCATACTAACAGACGGTGAAGAGCGGGTTATCCTGGCAGGACCCATGCCAGTGACCCACTCTAGTGCAGCACAAAGAAGAGGGAGAGTAGGAAGAAATCCAAAAAATGAAAATGACCAGTATATATACATGGGGGAACCTCTGGAAAATGATGAAGACTGCGCACACTGGAAAGAAGCTAAGATGCTTCTAGATAACATCAACACGCCTGAAGGAATCATTCCCAGCATGTTTGAACCAGAGCGTGAGAAGGTCGACGCCATTGATGGTGAATACCGCTTGAGAGGAGAAGCGAGGAAAACATTTGTGGACCTAATGAGAAGAGGAGACCTACCAGTTTGGCTAGCCTACAGAGTGGCAGCTGAAGGTATCAACTACGCAGACAGAAGATGGTGCTTTGATGGAGTCAAGAACAACCAAATCTTGGAAGAAAATGTGGAAGTGGAAATTTGGACAAAAGAAGGAGAAAGGAAGAAATTAAAACCCAGATGGTTAGATGCTAGGATCTACTCTGACCCACTGGCACTTAAAGAATTCAAGGAATTCGCAGCTGGAAGAAAATCCCTGACCCTGAATCTAATCACCGAGATGGGTAGGCTCCCAACCTTCATGACCCAGAAAGCAAGGAATGCATTGGACAACTTAGCAGTCCTACACACGGCTGAAGCAGGCGGAAGGGCGTACAATCATGCTCTTAGTGAACTGCCGGAGACTCTGGAGACATTGCTTTTACTGACACTTTTGGCCACAGTCACAGGCGGAATCTTCCTGTTCTTGATGAGCGGAAAGGGTATAGGGAAGATGACCCTGGGAATGTGCTGCATAGTCACAGCTAGTATTCTTCTATGGTATGCACAAATACAGCCACATTGGATAGCAGCTTCAATAATACTGGAGTTTTTTCTCATAGTCTTGCTCATTCCAGAACCAGAAAAGCAGAGAACACCCCAAGATAACCAATTAACTTATGTTGTCATAGCCATCCTTACAGTGGTGGCCGCAACCATGGCAAACGAGATGGGCTTCCTGGAAAAAACAAAGAAAGATTTTGGATTGGGAAGCATCACAACCCAGCAACCTGAGAGCAACATCCTGGACATAGATCTACGTCCTGCATCAGCTTGGACTCTATATGCTGTGGCAACAACTTTCATCACACCAATGTTGAGACATAGCATTGAAAATTCCTCAGTGAATGTGTCTCTAACAGCCATTGCCAACCAAGCCACAGTGTTAATGGGTCTTGGGAAAGGATGGCCATTGTCGAAAATGGACATCGGAGTTCCCCTCCTTGCCATCGGATGCTATTCACAAGTCAACCCCATAACCCTCACAGCAGCCCTTCTCTTATTGGTAGCACATTATGCTATCATAGGGCCAGGACTCCAAGCGAAAGCAACCAGAGAGGCTCAGAAAAGAGCAGCAGCGGGCATCATGAAAAACCCAACTGTGGATGGAATAACAGTGATTGACCTAGATCCAATACCATATGATCCAAAGTTTGAAAAGCAGTTGGGACAAGTAATGCTCTTAGTCCTCTGCGTGACTCAAGTGTTGATGATGAGGACTACATGGGCTTTATGTGAAGCTCTAACTTTAGCGACCGGGCCCATCTCTACACTGTGGGAAGGAAATCCAGGGAGATTTTGGAATACAACTATTGCAGTGTCAATGGCTAACATTTTTAGAGGGAGTTATCTGGCCGGAGCCGGACTTCTCTTTTCTATCATGAAGAACACGGCCAACACAAGAAGGGGAACTGGCAACACAGGAGAAACGCTTGGAGAGAAATGGAAAAACCGGTTGAATGCATTGGGGAAGAGTGAATTCCAGATCTATAAGAAAAGTGGAATCCAGGAAGTGGATAGAACGTTAGCAAAAGAAGGCATCAAGAGAGGAGAAACGGACCATCACGCTGTGTCGCGAGGCTCAGCGAAACTGAGATGGTTCGTCGAGAGAAACCTTGTCACACCAGAAGGGAAAGTAGTGGACCTTGGCTGCGGCAGAGGGGGCTGGTCATACTATTGTGGGGGACTAAAGAATGTGAAGGAAGTCAAAGGCCTAACAAAAGGAGGACCAGGACATGAAGAACCCATTCCCATGTCAACATATGGTTGGAATCTGGTGCGTCTGCAAAGTGGAGTCGATGTCTTCTTTACTCCGCCAGAAAAGTGTGACACATTGCTGTGTGACATAGGGGAGTCGTCACCAAACCCCACGGTTGAGGCAGGACGAACACTCAGAGTTCTAAACTTAGTGGAAAACTGGCTGAACAATAATACCCAATTTTGCATAAAGGTTCTTAATCCATATATGCCTTCAGTTATAGAAAAAATGGAAGCGCTACAAAGGAAATACGGAGGAGCTTTGGTGAGGAATCCACTCTCACGAAATTCCACACACGAGATGTACTGGGTATCCAATGCTTCCGGGAACATAGTGTCATCAGTGAACATGATTTCAAGAATGTTGATTAACAGATTCACAATGAGACACAAGAAGGCCACATACGAGCCGGATGTTGATCTCGGAAGTGGAACCCGCAACATCGGAATTGAAAGTGAAGTACCAAATCTAGACATAATTGGGAAAAGAATAGAAAAAATAAAACAAGAGCATGAAACATCATGGCACTATGATCAAGACCACCCATACAAAACGTGGGCCTACCATGGCAGCTACGAAACAAAACAGACTGGATCAGCATCATCCATGGTGAACGGAGTGGTTAGGCTGCTAACAAAACCTTGGGACGTCATTCCCATGGTGACACAGATGGCAATGACAGACACGACTCCATTTGGACAACAGCGCGTTTTCAAAGAGAAAGTGGACACGAGAACCCAAGAACCAAAAGAAGGCACGAAAAAACTAATGAAAATCACAGCAGAATGGCTCTGGAAAGAACTAGGAAAGAAAAAGACACCTAGGATGTGCACCAGAGAAGAATTCACAAGAAAGGTGAGAAGCAATGCAGCCTTAGGTGCCATATTCACTGATGAGAACAAGTGGAAGTCGGCACGTGAAGCTGTTGAAGACAGTGGATTTTGGGAATTGGTTGACAAGGAAAGGAATCTCCATCTTGAAGGAAAATGTGAGACATGTGTGTATAACATGATGGGAAAGAGAGAGAAGAAGCTAGGGGAGTTCGGCAAAGCAAAAGGCAGCAGAGCCATATGGTACATGTGGCTTGGAGCACGCTTCTTAGAGTTTGAAGCCCTGGGATTCTTGAATGAAGATCACTGGTTTTCCAGAGAGAACTCCCTGAGTGGAGTAGAAGGAGAAGGGCTGCACAAACTAGGCTACATTCTAAGAGACGTGGGTAAGAAAGAAGGAGGAGCAATGTACGCCGATGACACCGCAGGATGGGACACAAGAATCACGCTAGAGGACTTGAAAAATGAAGAAATGGTGACAAACCACATGGAAGGAGAACATAAGAAACTCGCTGAAGCCATTTTCAGATTAACGTACCAAAACAAAGTGGTGCGTGTGCAAAGACCGACATCAAGAGGCACAGTAATGGACATTATATCGAGAAGAGACCAAAGAGGTAGTGGACAAGTTGTCACCTACGGCCTCAATACTTTCACCAACATGGAAGCCCAACTGATCAGACAGATGGAGGGAGAAGGAGTCTTCAAAAGCATCCAGCATCTGACAGCCACAGAAGAAATTGCAGTGAAAAACTGGTTAGTAAGAGTGGGTCGTGAGAGGTTATCAAGAATGGCCATCAGCGGAGATGATTGTGTTGTGAAACCCTTAGATGACAGGTTTGCAAACGCTCTAACAGCTTTAAATGACATGGGAAAGGTCAGGAAAGA--------------------------------------------------------------------------------------------------------------------------------------------------------------------------------------------------------------------------------------------------------------------------------------------------------------------------------------------------------------------------------------------------------------------------------------------------------------------------------------------------------------------------
>S24_0.0111
---------------------------------------------CTGAAACGCGAGAGAAACCGCGTGTCAACTGTGCAGCAGCTGACAAAGAGATTCTCACTTGGAATGCTACAGGGACGAGGACCACTGAAACTGTTCATGGCCCTAGTGGCGTTCCTTCGTTTCCTAACAATCCCGCCAACAGCAGGGATATTAAAAAGATGGGGAACAATCAAAAAATCAAAGGCTATCAATGTCTTGAGAGGGTTCAGGAAAGAGATTGGAAGGATGCTGAACATCTTGAACAGGAGACGCAGAACTGCAGGTATAATTATTATGATGATCCCAACAGTGATGGCGTTCCATTTAACCACACGCAATGGAGAACCACACATGATCGTCAGTAGACAAGAGAAAGGGAAAAGTCTTCTGTTTAAAACAGAGAACGGTGTGAACATGTGCACCCTCATGGCCATGGATCTTGGTGAACTGTGTGAAGACACAATCACTTACAATTGTCCTCTTCTCAGGCAGAATGAACCAGAAGACATAGACTGTTGGTGCAACTCCACGTCTACATGGGTAACTTATGGGACATGCACCGCTACAGGAGAACACAGAAGGGAAAAAAGATCAGTGGCACTCGTTCCACATGTGGGAATGGGACTGGAGACACGAACTGAAACATGGATGTCATCAGAAGGGGCCTGGAAACATGCACAGAGAATTGAAACTTGGGTCTTGAGACATCCAGGCTTCACCATAATGGCAGCATTCCTGGCATACACCATAGGAACGACATATTTCCAAAGAGTCCTGATTTTCATCTTACTGACAGCTGTTGCTCCTTCAATGACAATGCGTTGTATAGGAATATCAAATAGAGACTTTGTGGAAGGGGTTTCAGGAGGAAGCTGGGTTGACATAGTCCTGGAACATGGAAGCTGTGTGACGACGATGGCAAAAAATAAACCAACATTGGATTTTGAACTGATAAAGACAGAAGCGAAACATCCCGCCACTCTAAGGAAGTATTGCATAGAGGCAAAGCTGACCAACACAACAACAGCATCTCGCTGCCCAACACAAGGAGAACCTAGCCTAAATGAAGAACAGGACAAAAGATTTGTCTGCAAACACTCCATGGTAGATAGAGGATGGGGAAATGGATGCGGATTATTTGGAAAGGGAGGTATCGTGACCTGTGCAATGTTCACATGCAAAAAGAACATGGAAGGGAAAATCGTACAACCAGAAAACTTGGAGTACACCATTGTGATAACACCTCACTCAGGGGAAGAGAATGCAGTCGGAAATGACACAGGAAAACACGGCAAGGAAATTAAAGTAACACCACAGAGTTCCATCACAGAAGCAGAACTAGCAGGCTATGGCACTGTCACGATGGAATGCTCTCCGAGAACGGGACTCGACTTCAATGAGATGGTGTTGCTGCAAATGGAAAACAAGGCTTGGCTGGTGCATAGGCAATGGTTTCTAGACCTGCCATTACCATGGCTGCCCGGAGCAGACACACAAGGATCAAATTGGATACAGAAGGAGACATTGGTCACTTTCAAAAATCCCCATGCAAAGAAACAGGATGTTGTTGTTCTAGGATCCCAAGAAGGGGCTATGCACACAGCACTTACAGGGGCCACGGAAATCCAGATGTCATCAGGAAACTTACTGTTCACAGGACATCTTAAATGTAGGCTGAGAATGGACAAACTACAGCTCAAAGGAATGTCATATTCCATGTGTACAGGAAAGTTCAAAGTTGTGAAGGAAATAGCAGAAACACAACATGGAACAATAGTTATTAGAGTACAATATGAAGGGGACGGTTCTCCGTGCAAGATCCCTTTTGAAATAATGGATTTGGAAAAAAGACATGTCTTAGGTCGCTTGATCACAGTCAACCCAATTGTCACAGAAAAAGACAGCCCAGTCAACATAGAAGCAGAACCTCCATTCGGAGACAGCTACATCATTATAGGAGTAGAACCGGGACAACTGAAGCTCAGCTGGTTTAAGAAAGGAAGCTCTATAGGCCAAATGTTTGAGACAACAATGAGAGGAGCGAAGAGAATGGCCATTTTAGGTGACACAGCTTGGGATTTTGGATCCTTGGGAGGAGTGTTCACATCTATAGGAAAGGCCCTCCACCAAGTCTTTGGAGCAACCCATGGGGCTGCCTTCAGTGGGGTTTCATGGACTATGAAAATCCTCATAGGAGTTGTCATCACATGGATAGGAATGAATTCACGTAGCACTTCACTGTCTGTGTCACTAGTATTAGTAGGAGTCGTGACATTGTACTTGGGAGTTATGGTGCAGGCCGATAGTGGTTGCGTTGTGAGCTGGAAAAACAAAGAACTGAAATGTGGCAGCGGGATTTTTATCACAGACAACGTGCATACATGGACAGAACAATATAAATTCCAACCAGAATCCCCTTCAAAGCTGGCTTCAGCTATCCAGAAGGCTCATGAAGAAGGCATTTGTGGAATCCGCTCAGTAACAAGACTGGAGAATCTGATGTGGAAACAAATAACACCAGAACTGAATCACATTCTAACAGAAAATGAGGTAAAGTTGACTATCATGACAGGAGACATTAAAGGAATCATGCAGGCAGGAAAACGATCCCTGCGGCCTCAACCCACTGAGCTGAAGTACTCTTGGAAAGCATGGGGCAAAGCGAAAATGCTCTCCACAGAGCTTCATAACCACACCTTTCTCATTGATGGCCCCGAAACAGCAGAATGTCCCAACACAAATAGAGCTTGGAACTCACTAGAGGTTGAAGACTATGGCTTTGGAGTATTCACCACTAACATATGGCTGAAATTGAAAGAAAGGCAGGATGTATCTTGTGACTCAAAACTCATGTCAGCAGCCATAAAAGACAACAGAGCCGTCCACGCCGACATGGGCTATTGGATAGAAAGCGCACTCAATGACACATGGAAGATTGAGAAAGCTTCCTTTATTGAAGTCAAAAGCTGCCACTGGCCAAAGTCACACACTCTCTGGAGTAATGGAGTGCTAGAAAGTGAGATGATAATTCCAAAGAATTTTGCAGGACCAGTGTCACAACACAATTACCGACCAGGCTATCATACACAAACGGCAGGACCCTGGCATCTAGGCAGGCTTGAGATGGACTTTGATTTCTGCGAAGGAACTACAGTGGTGGTGACTGAAGACTGTGGAAATAGAGGACCCTCCTTAAGAACAACTACTGCTTCTGGAAAACTCATAACAGAATGGTGCTGCCGATCTTGCACATTACCACCGCTAAGGTACAGAGGTGAGGATGGATGCTGGTATGGAATGGAAATCAGACCATTGAAAGAGAAAGAAGAGAACTTGGTCAACTCTTTGGTCACAGCCGGACATGGACAGATTGACAACTTCTCACTAGGAGTCTTGGGAATGGCATTGTTCCTGGAAGAGATGCTTAGAACCCGAGTAGGGACGAAACATGCAATATTACTAGTTGCAGTCTCTTTCGTGACATTGATCACAGGGAACATGTCCTTTCGAGATTTGGGGAGAGTGATGGTCATGGTGGGCGCTACTATGACGGATGACATAGGCATGGGCGTGACCTATCTTGCCCTATTAGCAGCCTTCAAGGTCAGACCAACTTTTGCAGCTGGACTACTCTTAAGAAAGCTGACCTCCAAGGAATTGATGATGACCACCATAGGAATCGTACTCCTCTCTCAGAGCACCATACCAGAGACCATACTTGAACTGACTGACGCGTTGGCCTTGGGGATGATGGTTCTCAAAATAGTAAGAAACATGGAAAAGTATCAACTAGCAGTGACTATCATAGCTATCTTGTGCGTCCCAAATGCAGTGATATTACAAAACGCATGGAAAGTGAGCTGCACAGCACTGGCAGTGGTGTCCGTTTCCCCACTGCTTTTAACATCTTCACAGCAGAAAACGGATTGGATACCACTGGCGTTGACGATCAAAGGCCTTAATCCAACAGCCATTTTCTTAACAACCCTCTCAAGAACTAGCAAGAAAAGGAGCTGGCCACTAAATGAGGCTATTATGGCAGTCGGGATGGTGAGCATTTTAGCCAGTTCTTTCTTAAAGAATGACATTCCCATGACAGGACCACTAGTGGCTGGAGGGCTTCTCACTGTGTGTTACGTGCTCACTGGAAGATCGGCTGATTTGGAACTGGAGAGAGCTGCTGATATAAGATGGGAAGAACAGGCAGAGATATCAGGAAGCAGTCCAATTTTGTCGATAACAATATCGGAAGATGGCAGCATGTCGATAAAAAATGAAGAAGAAGAACAAACACTGACCATACTGATTAGAACAGGACTGCTGGTGATATCAGGACTTTTNCCCGTGTCAATACCAATCACGGCAGCTGCATGGTACCTGTGGGAAGTGAAGAAACAACGAGCCGGAGTATTGTGGGATGTCCCTTCACCTCCACCTGTGGGAAGGGCCGAACTGGAAGATGGAGCCTATAGAATCAAGCAGAAAGGGATTTTGGGATACTCGCAGATAGGAGCCGGAGTCTACAAAGAAGGAACTTTCCACACAATGTGGCATGTCACACGTGGTGCTGTTCTAATGCATAAAGGGAAGAGAATTGAACCATCATGGGCGGACGTCAAGAAGGACCTAATATCGTATGGAGGAGGTTGGAAGCTAGAAGGAGAATGGAAGGAAGGAGAAGAAGTCCAAGTCCTGGCATTAGAGCCTGGAAAGAATCCAAGAGCCGTCCAAACAAAACCCGGTCTTTTCAAAACCAACACTGGGACCATAGGCGCCGTATCTCTGGACTTTTCTCCTGGAACGTCAGGATCTCCAATTGTCGACAGAAAAGGAAAAGTTGTAGGCCTTTATGGCAACGGTGTCGTCACAAGGAGTGGAACATACGTGAGTGCCATAGCCCAGACTGAAAAAAGCATTGAAGACAACCCAGAGATTGAAGATGACATCTTTCGAAAGAAAAGACTGACCATCATGGACCTCCACCCAGGAGCAGGAAAAACAAAGAGATACCTTCCAGCAATAGTCAGAGAAGCCATAAAGCGAGGCTTGAGAACACTAATCCTGGCCCCCACTAGAGTTGTGGCGGCTGAAATGGAAGAGGCTCTCAGAGGACTTCCAATAAGATATCAAACCCCAGCTATCAGAGCTGAGCATACTGGACGGGAGATTGTGGATCTAATGTGTCACGCCACATTCACCATGAGGCTACTATCACCAATTAGAGTGCCAAATTACAACCTGATTATCATGGATGAAGCCCATTTCACAGACCCAGCAAGCATAGCGGCTAGAGGATACATCTCAACTCGAGTAGAGATGGGTGAAGCAGCTGGGATTTTCATGACAGCTACCCCTCCTGGAAGCAGAGACCCATTTCCTCAGAGCAACGCACCAATCATGGATGAAGAAAGGGAAATTCCTGAGCGTTCGTGGAACTCTGGACATGAGTGGGTTACGGATTTTAAAGGGAAGACTGTTTGGTTTGTTCCAAGTATAAAAGCAGGAAATGATATAGCAGCTTGCCTGAGAAAGAATGGGAAGAAAGTGATACAACTCAGCAGGAAGACCTTTGATTCTGAATATATCAAGACTAGGACCAATGATTGGGACTTTGTGGTCACGACAGACATTTCAGAAATGGGTGCCAACTTCAAGGCTGAGAGGGTTATAGACCCCAGACGCTGCATGAAACCAGTCATACTAACAGACGGTGAAGAGCGGGTTATCCTGGCAGGACCCATGCCAGTGACCCACTCTAGTGCAGCACAAAGAAGAGGGAGAGTAGGAAGAAATCCAAAAAATGAAAATGACCAGTATATATACATGGGGGAACCTCTGGAAAATGATGAAGACTGCGCACACTGGAAAGAAGCTAAGATGCTTCTAGATAACATCAACACGCCTGAAGGAATCATTCCCAGCATGTTTGAACCAGAGCGTGAGAAGGTCGACGCCATTGATGGTGAATACCGCTTGAGAGGAGAAGCGAGGAAAACATTTGTGGACCTAATGAGAAGAGGAGACCTACCAGTTTGGCTAGCCTACAGAGTGGCAGCTGAAGGTATCAACTACGCAGACAGAAGATGGTGCTTTGATGGAGTCAAGAACAACCAAATCTTGGAAGAAAATGTGGAAGTGGAAATTTGGACAAAAGAAGGAGAAAGGAAGAAATTAAAACCCAGATGGTTAGATGCTAGGATCTACTCTGACCCACTGGCACTTAAAGAATTCAAGGAATTCGCAGCTGGAAGAAAATCCCTGACCCTGAATCTAATCACCGAGATGGGTAGGCTCCCAACCTTCATGACCCAGAAAGCAAGGAATGCATTGGACAACTTAGCAGTCCTACACACGGCTGAAGCAGGCGGAAGGGCGTACAATCATGCTCTTAGTGAACTGCCGGAGACTCTGGAGACATTGCTTTTACTGACACTTTTGGCCACAGTCACAGGCGGAATCTTCCTGTTCTTGATGAGCGGAAAGGGTATAGGGAAGATGACCCTGGGAATGTGCTGCATAGTCACAGCTAGTATTCTTCTATGGTATGCACAAATACAGCCACATTGGATAGCAGCTTCAATAATACTGGAGTTTTTTCTCATAGTCTTGCTCATTCCAGAACCAGAAAAGCAGAGAACACCCCAAGATAACCAATTAACTTATGTTGTCATAGCCATCCTTACAGTGGTGGCCGCAACCATGGCAAACGAGATGGGCTTCCTGGAAAAAACAAAGAAAGATTTTGGATTGGGAAGCATCACAACCCAGCAACCTGAGAGCAACATCCTGGACATAGATCTACGTCCTGCATCAGCTTGGACTCTATATGCTGTGGCAACAACTTTCATCACACCAATGTTGAGACATAGCATTGAAAATTCCTCAGTGAATGTGTCTCTAACAGCCATTGCCAACCAAGCCACAGTGTTAATGGGTCTTGGGAAAGGATGGCCATTGTCGAAAATGGACATCGGAGTTCCCCTCCTTGCCATCGGATGCTATTCACAAGTCAACCCCATAACCCTCACAGCAGCCCTTCTCTTATTGGTAGCACATTATGCTATCATAGGGCCAGGACTCCAAGCGAAAGCAACCAGAGAGGCTCAGAAAAGAGCAGCAGCGGGCATCATGAAAAACCCAACTGTGGATGGAATAACAGTGATTGACCTAGATCCAATACCATATGATCCAAAGTTTGAAAAGCAGTTGGGACAAGTAATGCTCTTAGTCCTCTGCGTGACTCAAGTGTTGATGATGAGGACTACATGGGCTTTATGTGAAGCTCTAACTTTAGCGACCGGGCCCATCTCTACACTGTGGGAAGGAAATCCAGGGAGATTTTGGAATACAACTATTGCAGTGTCAATGGCTAACATTTTTAGAGGGAGTTATCTGGCCGGAGCCGGACTTCTCTTTTCTATCATGAAGAACACGGCCAACACAAGAAGGGGAACTGGCAACACAGGAGAAACGCTTGGAGAGAAATGGAAAAACCGGTTGAATGCATTGGGGAAGAGTGAATTCCAGATCTATAAGAAAAGTGGAATCCAGGAAGTGGATAGAACGTTAGCAAAAGAAGGCATCAAGAGAGGAGAAACGGACCATCACGCTGTGTCGCGAGGCTCAGCGAAACTGAGATGGTTCGTCGAGAGAAACCTTGTCACACCAGAAGGGAAAGTAGTGGACCTTGGCTGCGGCAGAGGGGGCTGGTCATACTATTGTGGGGGACTAAAGAATGTGAAGGAAGTCAAAGGCCTAACAAAAGGAGGACCAGGACATGAAGAACCCATTCCCATGTCAACATATGGTTGGAATCTGGTGCGTCTGCAAAGTGGAGTCGATGTCTTCTTTACTCCGCCAGAAAAGTGTGACACATTGCTGTGTGACATAGGGGAGTCGTCACCAAACCCCACGGTTGAGGCAGGACGAACACTCAGAGTTCTAAACTTAGTGGAAAACTGGCTGAACAATAATACCCAATTTTGCATAAAGGTTCTTAATCCATATATGCCTTCAGTTATAGAAAAAATGGAAGCGCTACAAAGGAAATACGGAGGAGCTTTGGTGAGGAATCCACTCTCACGAAATTCCACACACGAGATGTACTGGGTATCCAATGCTTCCGGGAACATAGTGTCATCAGTGAACATGATTTCAAGAATGTTGATTAACAGATTCACAATGAGACACAAGAAGGCCACATACGAGCCGGATGTTGATCTCGGAAGTGGAACCCGCAACATCGGAATTGAAAGTGAAGTACCAAATCTAGACATAATTGGGAAAAGAATAGAAAAAATAAAACAAGAGCATGAAACATCATGGCACTATGATCAAGACCACCCATACAAAACGTGGGCCTACCATGGCAGCTACGAAACAAAACAGACTGGATCAGCATCATCCATGGTGAACGGAGTGGTTAGGCTGCTAACAAAACCTTGGGACGTCATTCCCATGGTGACACAGATGGCAATGACAGACACGACTCCATTTGGACAACAGCGCGTTTTCAAAGAGAAAGTGGACACGAGAACCCAAGAACCAAAAGAAGGCACGAAAAAACTAATGAAAATCACAGCAGAATGGCTCTGGAAAGAACTAGGAAAGAAAAAGACACCTAGGATGTGCACCAGAGAAGAATTCACAAGAAAGGTGAGAAGCAATGCAGCCTTAGGTGCCATATTCACTGATGAGAACAAGTGGAAGTCGGCACGTGAAGCTGTTGAAGACAGTGGATTTTGGGAATTGGTTGACAAGGAAAGGAATCTCCATCTTGAAGGAAAATGTGAGACATGTGTGTATAACATGATGGGAAAGAGAGAGAAGAAGCTAGGGGAGTTCGGCAAAGCAAAAGGCAGCAGAGCCATATGGTACATGTGGCTTGGAGCACGCTTCTTAGAGTTTGAAGCCCTGGGATTCTTGAATGAAGATCACTGGTTTTCCAGAGAGAACTCCCTGAGTGGAGTAGAAGGAGAAGGGCTGCACAAACTAGGCTACATTCTAAGAGACGTGGGTAAGAAAGAAGGAGGAGCAATGTACGCCGATGACACCGCAGGATGGGACACAAGAATCACGCTAGAGGACTTGAAAAATGAAGAAATGGTGACAAACCACATGGAAGGAGAACATAAGAAACTCGCTGAAGCCATTTTCAGATTAACGTACCAAAACAAAGTGGTGCGTGTGCAAAGACCGACATCAAGAGGCACAGTAATGGACATTATATCGAGAAGAGACCAAAGAGGTAGTGGACAAGTTGTCACCTACGGCCTCAATACTTTCACCAACATGGAAGCCCAACTGATCAGACAGATGGAGGGAGAAGGAGTCTTCAAAAGCATCCAGCATCTGACAGCCACAGAAGAAATTGCAGTGAAAAACTGGTTAGTAAGAGTGGGTCGTGAGAGGTTATCAAGAATGGCCATCAGCGGAGATGATTGTGTTGTGAAACCCTTAGATGACAGGTTTGCAAACGCTCTAACAGCTTTAAATGACATGGGAAAGGTCAGGAAAGA--------------------------------------------------------------------------------------------------------------------------------------------------------------------------------------------------------------------------------------------------------------------------------------------------------------------------------------------------------------------------------------------------------------------------------------------------------------------------------------------------------------------------
>S24_0.0091
---------------------------------------------CTGAAACGCGAGAGAAACCGCGTGTCAACTGTGCAGCAGCTGACAAAGAGATTCTCACTTGGAATGCTACAGGGACGAGGACCACTGAAACTGTTCATGGCCCTAGTGGCGTTCCTTCGTTTCCTAACAATCCCGCCAACAGCAGGGATATTAAAAAGATGGGGAACAATCAAAAAATCAAAGGCTATCAATGTCTTGAGAGGGTTCAGGAAAGAGATTGGAAGGATGCTGAACATCTTGAACAGGAGACGCAGAACTGCAGGTATAATTATTATGATGATCCCAACAGTGATGGCGTTCCATTTAACCACACGCAATGGAGAACCACACATGATCGTCAGTAGACAAGAGAAAGGGAAAAGTCTTCTGTTTAAAACAGAGAACGGTGTGAACATGTGCACCCTCATGGCCATGGATCTTGGTGAACTGTGTGAAGACACAATCACTTACAATTGTCCTCTTCTCAGGCAGAATGAACCAGAAGACATAGACTGTTGGTGCAACTCCACGTCTACATGGGTAACTTATGGGACATGCACCGCTACAGGAGAACACAGAAGGGAAAAAAGATCAGTGGCACTCGTTCCACATGTGGGAATGGGACTGGAGACACGAACTGAAACATGGATGTCATCAGAAGGGGCCTGGAAACATGCACAGAGAATTGAAACTTGGGTCTTGAGACATCCAGGCTTCACCATAATGGCAGCATTCCTGGCATACACCATAGGAACGACATATTTCCAAAGAGTCCTGATTTTCATCTTACTGACAGCTGTTGCTCCTTCAATGACAATGCGTTGTATAGGAATATCAAATAGAGACTTTGTGGAAGGGGTTTCAGGAGGAAGCTGGGTTGACATAGTCCTGGAACATGGAAGCTGTGTGACGACGATGGCAAAAAATAAACCAACATTGGATTTTGAACTGATAAAGACAGAAGCGAAACATCCCGCCACTCTAAGGAAGTATTGCATAGAGGCAAAGCTGACCAACACAACAACAGCATCTCGCTGCCCAACACAAGGAGAACCTAGCCTAAATGAAGAACAGGACAAAAGATTTGTCTGCAAACACTCCATGGTAGATAGAGGATGGGGAAATGGATGCGGATTATTTGGAAAGGGAGGTATCGTGACCTGTGCAATGTTCACATGCAAAAAGAACATGGAAGGGAAAATCGTACAACCAGAAAACTTGGAGTACACCATTGTGATAACACCTCACTCAGGGGAAGAGAATGCAGTCGGAAATGACACAGGAAAACACGGCAAGGAAATTAAAGTAACACCACAGAGTTCCATCACAGAAGCAGAACTAGCAGGCTATGGCACTGTCACGATGGAATGCTCTCCGAGAACGGGACTCGACTTCAATGAGATGGTGTTGCTGCAAATGGAAAACAAGGCTTGGCTGGTGCATAGGCAATGGTTTTTAGACCTGCCATTACCATGGCTGCCCGGAGCAGACACACAAGGATCAAATTGGATACAGAAGGAGACATTGGTCACTTTCAAAAATCCCCATGCAAAGAAACAGGATGTTGTTGTTCTAGGATCCCAAGAAGGGGCTATGCACACAGCACTTACAGGGGCCACGGAAATCCAGATGTCATCAGGAAACTTACTGTTCACAGGACATCTTAAATGTAGGCTGAGAATGGACAAACTACAGCTCAAAGGAATGTCATATTCCATGTGTACAGGAAAGTTCAAAGTTGTGAAGGAAATAGCAGAAACACAACATGGAACAATAGTTATTAGAGTACAATATGAAGGGGACGGTTCTCCGTGCAAGATCCCTTTTGAAATAATGGATTTGGAAAAAAGACATGTCTTAGGTCGCTTGATCACAGTCAACCCAATTGTCACAGAAAAAGACAGCCCAGTCAACATAGAAGCAGAACCTCCATTCGGAGACAGCTACATCATTATAGGAGTAGAACCGGGACAACTGAAGCTCAGCTGGTTTAAGAAAGGAAGCTCTATAGGCCAAATGTTTGAGACAACAATGAGAGGAGCGAAGAGAATGGCCATTTTAGGTGACACAGCTTGGGATTTTGGATCCTTGGGAGGAGTGTTCACATCTATAGGAAAGGCCCTCCACCAAGTCTTTGGAGCAACCCATGGGGCTGCCTTCAGTGGGGTTTCATGGACTATGAAAATCCTCATAGGAGTTGTCATCACATGGATAGGAATGAATTCACGTAGCACTTCACTGTCTGTGTCACTAGTATTAGTAGGAGTCGTGACATTGTACTTGGGAGTTATGGTGCAGGCCGATAGTGGTTGCGTTGTGAGCTGGAAAAACAAAGAACTGAAATGTGGCAGCGGGATTTTTATCACAGACAACGTGCATACATGGACAGAACAATATAAATTCCAACCAGAATCCCCTTCAAAGCTGGCTTCAGCTATCCAGAAGGCTCATGAAGAAGGCATTTGTGGAATCCGCTCAGTAACAAGACTGGAGAATCTGATGTGGAAACAAATAACACCAGAACTGAATCACATTCTAACAGAAAATGAGGTAAAGTTGACTATCATGACAGGAGACATTAAAGGAATCATGCAGGCAGGAAAACGATCCCTGCGGCCTCAACCCACTGAGCTGAAGTACTCTTGGAAAGCATGGGGCAAAGCGAAAATGCTCTCCACAGAGCTTCATAACCACACCTTTCTCATTGATGGCCCCGAAACAGCAGAATGTCCCAACACAAATAGAGCTTGGAACTCACTAGAGGTTGAAGACTATGGCTTTGGAGTATTCACCACTAACATATGGCTGAAATTGAAAGAAAGGCAGGATGTATCTTGTGACTCAAAACTCATGTCAGCAGCCATAAAAGACAACAGAGCCGTCCACGCCGACATGGGCTATTGGATAGAAAGCGCACTCAATGACACATGGAAGATTGAGAAAGCTTCCTTTATTGAAGTCAAAAGCTGCCACTGGCCAAAGTCACACACTCTCTGGAGTAATGGAGTGCTAGAAAGTGAGATGATAATTCCAAAGAATTTTGCAGGACCAGTGTCACAACACAATTACCGACCAGGCTATCATACACAAACGGCAGGACCCTGGCATCTAGGCAGGCTTGAGATGGACTTTGATTTCTGCGAAGGAACTACAGTGGTGGTGACTGAAGACTGTGGAAATAGAGGACCCTCCTTAAGAACAACTACTGCTTCTGGAAAACTCATAACAGAATGGTGCTGCCGATCTTGCACATTACCACCGCTAAGGTACAGAGGTGAGGATGGATGCTGGTATGGAATGGAAATCAGACCATTGAAAGAGAAAGAAGAGAACTTGGTCAACTCTTTGGTCACAGCCGGACATGGACAGATTGACAACTTCTCACTAGGAGTCTTGGGAATGGCATTGTTCCTGGAAGAGATGCTTAGAACCCGAGTAGGGACGAAACATGCAATATTACTAGTTGCAGTCTCTTTCGTGACATTGATCACAGGGAACATGTCCTTTCGAGATTTGGGGAGAGTGATGGTCATGGTGGGCGCTACTATGACGGATGACATAGGCATGGGCGTGACCTATCTTGCCCTATTAGCAGCCTTCAAGGTCAGACCAACTTTTGCAGCTGGACTACTCTTAAGAAAGCTGACCTCCAAGGAATTGATGATGACCACCATAGGAATCGTACTCCTCTCTCAGAGCACCATACCAGAGACCATACTTGAACTGACTGACGCGTTGGCCTTGGGGATGATGGTTCTCAAAATAGTAAGAAACATGGAAAAGTATCAACTAGCAGTGACTATCATAGCTATCTTGTGCGTCCCAAATGCAGTGATATTACAAAACGCATGGAAAGTGAGCTGCACAGCACTGGCAGTGGTGTCCGTTTCCCCACTGCTTTTAACATCTTCACAGCAGAAAACGGATTGGATACCACTGGCGTTGACGATCAAAGGCCTTAATCCAACAGCCATTTTCTTAACAACCCTCTCAAGAACTAGCAAGAAAAGGAGCTGGCCACTAAATGAGGCTATTATGGCAGTCGGGATGGTGAGCATTTTAGCCAGTTCTTTCTTAAAGAATGACATTCCCANGACAGGACCACTAGTGGCTGGAGGGCTTCTCACTGTGTGTTACGTGCTCACTGGAAGATCGGCTGATTTGGAACTGGAGAGAGCTGCTGATATAAGATGGGAAGAACAGGCAGAGATATCAGGAAGCAGTCCAATTTTGTCGATAACAATATCGGAAGATGGCAGCATGTCGATAAAAAATGAAGAAGAAGAACAAACACTGACCATACTGATTAGAACAGGACTGCTGGTGATATCAGGACTTTTTCCCGTGTCAATACCAATCACGGCAGCTGCATGGTACCTGTGGGAAGTGAAGAAACAACGAGCCGGAGTATTGTGGGATGTCCCTTCACCTCCACCTGTGGGAAGGGCCGAACTGGAAGATGGAGCCTATAGAATCAAGCAGAAAGGGATTTTGGGATACTCGCAGATAGGAGCCGGAGTCTACAAAGAAGGAACTTTCCACACAATGTGGCATGTCACACGTGGTGCTGTTCTAATGCATAAAGGGAAGAGAATTGAACCATCATGGGCGGACGTCAAGAAGGACCTAATATCGTATGGAGGAGGTTGGAAGCTAGAAGGAGAATGGAAGGAAGGAGAAGAAGTCCAAGTCCTGGCATTAGAGCCTGGAAAGAATCCAAGAGCCGTCCAAACAAAACCCGGTCTTTTCAAAACCAACACTGGGACCATAGGCGCCGTATCTCTGGACTTTTCTCCTGGAACGTCAGGATCTCCAATTGTCGACAGAAAAGGAAAAGTTGTAGGCCTTTATGGCAACGGTGTCGTCACAAGGAGTGGAACATACGTGAGTGCCATAGCCCAGACTGAAAAAAGCATTGAAGACAACCCAGAGATTGAAGATGACATCTTTCGAAAGAAAAGACTGACCATCATGGACCTCCACCCAGGAGCAGGAAAAACAAAGAGATACCTTCCAGCAATAGTCAGAGAAGCCATAAAGCGAGGCTTGAGAACACTAATCCTGGCCCCCACTAGAGTTGTGGCGGCTGAAATGGAAGAGGCTCTCAGAGGACTTCCAATAAGATATCAAACCCCAGCTATCAGAGCTGAGCATACTGGACGGGAGATTGTGGATCTAATGTGTCACGCCACATTCACCATGAGGCTACTATCACCAATTAGAGTGCCAAATTACAACCTGATTATCATGGATGAAGCCCATTTCACAGACCCAGCAAGCATAGCGGCTAGAGGATACATCTCAACTCGAGTAGAGATGGGTGAAGCAGCTGGGATTTTCATGACAGCTACCCCTCCTGGAAGCAGAGACCCATTTCCTCAGAGCAACGCACCAATCATGGATGAAGAAAGGGAAATTCCTGAGCGTTCGTGGAACTCTGGACATGAGTGGGTTACGGATTTTAAAGGGAAGACTGTTTGGTTTGTTCCAAGTATAAAAGCAGGAAATGATATAGCAGCTTGCCTGAGAAAGAATGGGAAGAAAGTGATACAACTCAGCAGGAAGACCTTTGATTCTGAATATATCAAGACTAGGACCAATGATTGGGACTTTGTGGTCACGACAGACATTTCAGAAATGGGTGCCAACTTCAAGGCTGAGAGGGTTATAGACCCCAGACGCTGCATGAAACCAGTCATACTAACAGACGGTGAAGAGCGGGTTATCCTGGCAGGACCCATGCCAGTGACCCACTCTAGTGCAGCACAAAGAAGAGGGAGAGTAGGAAGAAATCCAAAAAATGAAAATGACCAGTATATATACATGGGGGAACCTCTGGAAAATGATGAAGACTGCGCACACTGGAAAGAAGCTAAGATGCTTCTAGATAACATCAACACGCCTGAAGGAATCATTCCCAGCATGTTTGAACCAGAGCGTGAGAAGGTCGACGCCATTGATGGTGAATACCGCTTGAGAGGAGAAGCGAGGAAAACATTTGTGGACCTAATGAGAAGAGGAGACCTACCAGTTTGGCTAGCCTACAGAGTGGCAGCTGAAGGTATCAACTACGCAGACAGAAGATGGTGCTTTGATGGAGTCAAGAACAACCAAATCTTGGAAGAAAATGTGGAAGTGGAAATTTGGACAAAAGAAGGAGAAAGGAAGAAATTAAAACCCAGATGGTTAGATGCTAGGATCTACTCTGACCCACTGGCACTTAAAGAATTCAAGGAATTCGCAGCTGGAAGAAAATCCCTGACCCTGAATCTAATCACCGAGATGGGTAGGCTCCCAACCTTCATGACCCAGAAAGCAAGGAATGCATTGGACAACTTAGCAGTCCTACACACGGCTGAAGCAGGCGGAAGGGCGTACAATCATGCTCTTAGTGAACTGCCGGAGACTCTGGAGACATTGCTTTTACTGACACTTTTGGCCACAGTCACAGGCGGAATCTTCCTGTTCTTGATGAGCGGAAAGGGTATAGGGAAGATGACCCTGGGAATGTGCTGCATAGTCACAGCTAGTATTCTTCTATGGTATGCACAAATACAGCCACATTGGATAGCAGCTTCAATAATACTGGAGTTTTTTCTCATAGTCTTGCTCATTCCAGAACCAGAAAAGCAGAGAACACCCCAAGATAACCAATTAACTTATGTTGTCATAGCCATCCTTACAGTGGTGGCCGCAACCATGGCAAACGAGATGGGCTTCCTGGAAAAAACAAAGAAAGATTTTGGATTGGGAAGCATCACAACCCAGCAACCTGAGAGCAACATCCTGGACATAGATCTACGTCCTGCATCAGCTTGGACTCTATATGCTGTGGCAACAACTTTCATCACACCAATGTTGAGACATAGCATTGAAAATTCCTCAGTGAATGTGTCTCTAACAGCCATTGCCAACCAAGCCACAGTGTTAATGGGTCTTGGGAAAGGATGGCCATTGTCGAAAATGGACATCGGAGTTCCCCTCCTTGCCATCGGATGCTATTCACAAGTCAACCCCATAACCCTCACAGCAGCCCTTCTCTTATTGGTAGCACATTATGCTATCATAGGGCCAGGACTCCAAGCGAAAGCAACCAGAGAGGCTCAGAAAAGAGCAGCAGCGGGCATCATGAAAAACCCAACTGTGGATGGAATAACAGTGATTGACCTAGATCCAATACCATATGATCCAAAGTTTGAAAAGCAGTTGGGACAAGTAATGCTCTTAGTCCTCTGCGTGACTCAAGTGTTGATGATGAGGACTACATGGGCTTTATGTGAAGCTCTAACTTTAGCGACCGGGCCCATCTCTACACTGTGGGAAGGAAATCCAGGGAGATTTTGGAATACAACTATTGCAGTGTCAATGGCTAACATTTTTAGAGGGAGTTATCTGGCCGGAGCCGGACTTCTCTTTTCTATCATGAAGAACACGGCCAACACAAGAAGGGGAACTGGCAACACAGGAGAAACGCTTGGAGAGAAATGGAAAAACCGGTTGAATGCATTGGGGAAGAGTGAATTCCAGATCTATAAGAAAAGTGGAATCCAGGAAGTGGATAGAACGTTAGCAAAAGAAGGCATCAAGAGAGGAGAAACGGACCATCACGCTGTGTCGCGAGGCTCAGCGAAACTGAGATGGTTCGTCGAGAGAAACCTTGTCACACCAGAAGGGAAAGTAGTGGACCTTGGCTGCGGCAGAGGGGGCTGGTCATACTATTGTGGGGGACTAAAGAATGTGAAGGAAGTCAAAGGCCTAACAAAAGGAGGACCAGGACATGAAGAACCCATTCCCATGTCAACATATGGTTGGAATCTGGTGCGTCTGCAAAGTGGAGTCGATGTCTTCTTTACTCCGCCAGAAAAGTGTGACACATTGCTGTGTGACATAGGGGAGTCGTCACCAAACCCCACGGTTGAGGCAGGACGAACACTCAGAGTTCTAAACTTAGTGGAAAACTGGCTGAACAATAATACCCAATTTTGCATAAAGGTTCTTAATCCATATATGCCTTCAGTTATAGAAAAAATGGAAGCGCTACAAAGGAAATACGGAGGAGCTTTGGTGAGGAATCCACTCTCACGAAATTCCACACACGAGATGTACTGGGTATCCAATGCTTCCGGGAACATAGTGTCATCAGTGAACATGATTTCAAGAATGTTGATTAACAGATTCACAATGAGACACAAGAAGGCCACATACGAGCCGGATGTTGATCTCGGAAGTGGAACCCGCAACATCGGAATTGAAAGTGAAGTACCAAATCTAGACATAATTGGGAAAAGAATAGAAAAAATAAAACAAGAGCATGAAACATCATGGCACTATGATCAAGACCACCCATACAAAACGTGGGCCTACCATGGCAGCTACGAAACAAAACAGACTGGATCAGCATCATCCATGGTGAACGGAGTGGTTAGGCTGCTAACAAAACCTTGGGACGTCATTCCCATGGTGACACAGATGGCAATGACAGACACGACTCCATTTGGACAACAGCGCGTTTTCAAAGAGAAAGTGGACACGAGAACCCAAGAACCAAAAGAAGGCACGAAAAAACTAATGAAAATCACAGCAGAATGGCTCTGGAAAGAACTAGGAAAGAAAAAGACACCTAGGATGTGCACCAGAGAAGAATTCACAAGAAAGGTGAGAAGCAATGCAGCCTTAGGTGCCATATTCACTGATGAGAACAAGTGGAAGTCGGCACGTGAAGCTGTTGAAGACAGTGGATTTTGGGAATTGGTTGACAAGGAAAGGAATCTCCATCTTGAAGGAAAATGTGAGACATGTGTGTATAACATGATGGGAAAGAGAGAGAAGAAGCTAGGGGAGTTCGGCAAAGCAAAAGGCAGCAGAGCCATATGGTACATGTGGCTTGGAGCACGCTTCTTAGAGTTTGAAGCCCTGGGATTCTTGAATGAAGATCACTGGTTTTCCAGAGAGAACTCCCTGAGTGGAGTAGAAGGAGAAGGGCTGCACAAACTAGGCTACATTCTAAGAGACGTGGGTAAGAAAGAAGGAGGAGCAATGTACGCCGATGACACCGCAGGATGGGACACAAGAATCACGCTAGAGGACTTGAAAAATGAAGAAATGGTGACAAACCACATGGAAGGAGAACATAAGAAACTCGCTGAAGCCATTTTCAGATTAACGTACCAAAACAAAGTGGTGCGTGTGCAAAGACCGACATCAAGAGGCACAGTAATGGACATTATATCGAGAAGAGACCAAAGAGGTAGTGGACAAGTTGTCACCTACGGCCTCAATACTTTCACCAACATGGAAGCCCAACTGATCAGACAGATGGAGGGAGAAGGAGTCTTCAAAAGCATCCAGCATCTGACAGCCACAGAAGAAATTGCAGTGAAAAACTGGTTAGTAAGAGTGGGTCGTGAGAGGTTATCAAGAATGGCCATCAGCGGAGATGATTGTGTTGTGAAACCCTTAGATGACAGGTTTGCAAACGCTCTAACAGCTTTAAATGACATGGGAAAGGTCAGGAAAGA--------------------------------------------------------------------------------------------------------------------------------------------------------------------------------------------------------------------------------------------------------------------------------------------------------------------------------------------------------------------------------------------------------------------------------------------------------------------------------------------------------------------------
>S24_0.111
---------------------------------------------CTGAAACGCGAGAGAAACCGCGTGTCAACTGTGCAGCAGCTGACAAAGAGATTCTCACTTGGAATGCTACAGGGACGAGGACCACTGAAACTGTTCATGGCCCTAGTGGCGTTCCTTCGTTTCCTAACAATCCCGCCAACAGCAGGGATATTAAAAAGATGGGGAACAATCAAAAAATCAAAGGCTATCAATGTCTTGAGAGGGTTCAGGAAAGAGATTGGAAGGATGCTGAACATCTTGAACAGGAGACGCAGAACTGCAGGTATAATTATTATGATGATCCCAACAGTGATGGCGTTCCATTTAACCACACGCAATGGAGAACCACACATGATCGTCAGTAGACAAGAGAAAGGGAAAAGTCTTCTGTTTAAAACAGAGAACGGTGTGAACATGTGCACCCTCATGGCCATGGATCTTGGTGAACTGTGTGAAGACACAATCACTTACAATTGTCCTCTTCTCAGGCAGAATGAACCAGAAGACATAGACTGTTGGTGCAACTCCACGTCTACATGGGTAACTTATGGGACATGCACCGCTACAGGAGAACACAGAAGGGAAAAAAGATCAGTGGCACTCGTTCCACATGTGGGAATGGGACTGGAGACACGAACTGAAACATGGATGTCATCAGAAGGGGCCTGGAAACATGCACAGAGAATTGAAACTTGGGTCTTGAGACATCCAGGCTTCACCATAATGGCAGCATTCCTGGCATACACCATAGGAACGACATATTTCCAAAGAGTCCTGATTTTCATCTTACTGACAGCTGTTGCTCCTTCAATGACAATGCGTTGTATAGGAATATCAAATAGAGACTTTGTGGAAGGGGTTTCAGGAGGAAGCTGGGTTGACATAGTCCTGGAACATGGAAGCTGTGTGACGACGATGGCAAAAAATAAACCAACATTGGATTTTGAACTGATAAAGACAGAAGCGAAACATCCCGCCACTCTAAGGAAGTATTGCATAGAGGCAAAGCTGACCAACACAACAACAGCATCTCGCTGCCCAACACAAGGAGAACCTAGCCTAAATGAAGAACAGGACAAAAGATTTGTCTGCAAACACTCCATGGTAGATAGAGGATGGGGAAATGGATGCGGATTATTTGGAAAGGGAGGTATCGTGACCTGTGCAATGTTCACATGCAAAAAGAACATGGAAGGGAAAATCGTACAACCAGAAAACTTGGAGTACACCATTGTGATAACACCTCACTCAGGGGAAGAGAATGCAGTCGGAAATGACACAGGAAAACACGGCAAGGAAATTAAAGTAACACCACAGAGTTCCATCACAGAAGCAGAACTAGCAGGCTATGGCACTGTCACGATGGAATGCTCTCCGAGAACGGGACTCGACTTCAATGAGATGGTGTTGCTGCAAATGGAAAACAAGGCTTGGCTGGTGCATAGGCAATGGTTTCTAGACCTGCCATTACCATGGCTGCCCGGAGCAGACACACAAGGATCAAATTGGATACAGAAGGAGACATTGGTCACTTTCAAAAATCCCCATGCAAAGAAACAGGATGTTGTTGTTCTAGGATCCCAAGAAGGGGCTATGCACACAGCACTTACAGGGGCCACGGAAATCCAGATGTCATCAGGAAACTTACTGTTCACAGGACATCTTAAATGTAGGCTGAGAATGGACAAACTACAGCTCAAAGGAATGTCATATTCCATGTGTACAGGAAAGTTCAAAGTTGTGAAGGAAATAGCAGAAACACAACATGGAACAATAGTTATTAGAGTACAATATGAAGGGGACGGTTCTCCGTGCAAGATCCCTTTTGAAATAATGGATTTGGAAAAAAGACATGTCTTAGGTCGCTTGATCACAGTCAACCCAATTGTCACAGAAAAAGACAGCCCAGTCAACATAGAAGCAGAACCTCCATTCGGAGACAGCTACATCATTATAGGAGTAGAACCGGGACAACTGAAGCTCAGCTGGTTTAAGAAAGGAAGCTCTATAGGCCAAATGTTTGAGACAACAATGAGAGGAGCGAAGAGAATGGCCATTTTAGGTGACACAGCTTGGGATTTTGGATCCTTGGGAGGAGTGTTCACATCTATAGGAAAGGCCCTCCACCAAGTCTTTGGAGCAACCTATGGGGCTGCCTTCAGTGGGGTTTCATGGACTATGAAAATCCTCATAGGAGTTGTCATCACATGGATAGGAATGAATTCACGTAGCACTTCACTGTCTGTGTCACTAGTATTAGTAGGAGTCGTGACATTGTACTTGGGAGTTATGGTGCAGGCCGATAGTGGTTGCGTTGTGAGCTGGAAAAACAAAGAACTGAAATGTGGCAGCGGGATTTTTATCACAGACAACGTGCATACATGGACAGAACAATATAAATTCCAACCAGAATCCCCTTCAAAGCTGGCTTCAGCTATCCAGAAGGCTCATGAAGAAGGCATTTGTGGAATCCGCTCAGTAACAAGACTGGAGAATCTGATGTGGAAACAAATAACACCAGAACTGAATCACATTCTAACAGAAAATGAGGTAAAGTTGACTATCATGACAGGAGACATTAAAGGAATCATGCAGGCAGGAAAACGATCCCTGCGGCCTCAACCCACTGAGCTGAAGTACTCTTGGAAAGCATGGGGCAAAGCGAAAATGCTCTCCACAGAGCTTCATAACCACACCTTTCTCATTGATGGCCCCGAAACAGCAGAATGTCCCAACACAAATAGAGCTTGGAACTCACTAGAGGTTGAAGACTATGGCTTTGGAGTATTCACCACTAACATATGGCTGAAATTGAAAGAAAGGCAGGATGTATCTTGTGACTCAAAACTCATGTCAGCAGCCATAAAAGACAACAGAGCCGTCCACGCCGACATGGGCTATTGGATAGAAAGCGCACTCAATGACACATGGAAGATTGAGAAAGCTTCCTTTATTGAAGTCAAAAGCTGCCACTGGCCAAAGTCACACACTCTCTGGAGTAATGGAGTGCTAGAAAGTGAGATGATAATTCCAAAGAATTTTGCAGGACCAGTGTCACAACACAATTACCGACCAGGCTATCATACACAAACGGCAGGACCCTGGCATCTAGGCAGGCTTGAGATGGACTTTGATTTCTGCGAAGGAACTACAGTGGTGGTGACTGAAGACTGTGGAAATAGAGGACCCTCCTTAAGAACAACTACTGCTTCTGGAAAACTCATAACAGAATGGTGCTGCCGATCTTGCACATTACCACCGCTAAGGTACAGAGGTGAGGATGGATGCTGGTATGGAATGGAAATCAGACCATTGAAAGAGAAAGAAGAGAACTTGGTCAACTCTTTGGTCACAGCCGGACATGGACAGATTGACAACTTCTCACTAGGAGTCTTGGGAATGGCATTGTTCCTGGAAGAGATGCTTAGAACCCGAGTAGGGACGAAACATGCAATATTACTAGTTGCAGTCTCTTTCGTGACATTGATCACAGGGAACATGTCCTTTCGAGATTTGGGGAGAGTGATGGTCATGGTGGGCGCTACTATGACGGATGACATAGGCATGGGCGTGACCTATCTTGCCCTATTAGCAGCCTTCAAGGTCAGACCAACTTTTGCAGCTGGACTACTCTTAAGAAAGCTGACCTCCAAGGAATTGATGATGACCACCATAGGAATCGTACTCCTCTCTCAGAGCACCATACCAGAGACCATACTTGAACTGACTGACGCGTTGGCCTTGGGGATGATGGTTCTCAAAATAGTAAGAAACATGGAAAAGTATCAACTAGCAGTGACTATCATAGCTATCTTGTGCGTCCCAAATGCAGTGATATTACAAAACGCATGGAAAGTGAGCTGCACAGCACTGGCAGTGGTGTCCGTTTCCCCACTGCTTTTAACATCTTCACAGCAGAAAACGGATTGGATACCACTGGCGTTGACGATCAAAGGCCTTAATCCAACAGCCATTTTCTTAACAACCCTCTCAAGAACTAGCAAGAAAAGGAGCTGGCCACTAAATGAGGCTATTATGGCAGTCGGGATGGTGAGCATTTTAGCCAGTTCTTTCTTAAAGAATGACATTCCCATGACAGGACCACTAGTGGCTGGAGGGCTTCTCACTGTGTGTTACGTGCTCACTGGAAGATCGGCTGATTTGGAACTGGAGAGAGCTGCTGATATAAGATGGGAAGAACAGGCAGAGATATCAGGAAGCAGTCCAATTTTGTCGATAACAATATCGGAAGATGGCAGCATGTCGATAAAAAATGAAGAAGAAGAACAAACACTGACCATACTGATTAGAACAGGACTGCTGGTGATATCAGGACTTTTTCCCGTGTCAATACCAATCACGGCAGCTGCATGGTACCTGTGGGAAGTGAAGAAACAACGAGCCGGAGTATTGTGGGATGTCCCTTCACCTCCACCTGTGGGAAGGGCCGAACTGGAAGATGGAGCCTATAGAATCAAGCAGAAAGGGATTTTGGGATACTCGCAGATAGGAGCCGGAGTCTACAAAGAAGGAACTTTCCACACAATGTGGCATGTCACACGTGGTGCTGTTCTAATGCATAAAGGGAAGAGAATTGAACCATCATGGGCGGACGTCAAGAAGGACCTAATATCGTATGGAGGAGGTTGGAAGCTAGAAGGAGAATGGAAGGAAGGAGAAGAAGTCCAAGTCCTGGCATTAGAGCCTGGAAAGAATCCAAGAGCCGTCCAAACAAAACCCGGTCTTTTCAAAACCAACACTGGGACCATAGGCGCCGTATCTCTGGACTTTTCTCCTGGAACGTCAGGATCTCCAATTGTCGACAGAAAAGGAAAAGTTGTAGGCCTTTATGGCAACGGTGTCGTCACAAGGAGTGGAACATACGTGAGTGCCATAGCCCAGACTGAAAAAAGCATTGAAGACAACCCAGAGATTGAAGATGACATCTTTCGAAAGAAAAGACTGACCATCATGGACCTCCACCCAGGAGCAGGAAAAACAAAGAGATACCTTCCAGCAATAGTCAGAGAAGCCATAAAGCGAGGCTTGAGAACACTAATCCTGGCCCCCACTAGAGTTGTGGCGGCTGAAATGGAAGAGGCTCTCAGAGGACTTCCAATAAGATATCAAACCCCAGCTATCAGAGCTGAGCATACTGGACGGGAGATTGTGGATCTAATGTGTCACGCCACATTCACCATGAGGCTACTATCACCAATTAGAGTGCCAAATTACAACCTGATTATCATGGATGAAGCCCATTTCACAGACCCAGCAAGCATAGCGGCTAGAGGATACATCTCAACTCGAGTAGAGATGGGTGAAGCAGCTGGGATTTTCATGACAGCTACCCCTCCTGGAAGCAGAGACCCATTTCCTCAGAGCAACGCACCAATCATGGATGAAGAAAGGGAAATTCCTGAGCGTTCGTGGAACTCTGGACATGAGTGGGTTACGGATTTTAAAGGGAAGACTGTTTGGTTTGTTCCAAGTATAAAAGCAGGAAATGATATAGCAGCTTGCCTGAGAAAGAATGGGAAGAAAGTGATACAACTCAGCAGGAAGACCTTTGATTCTGAATATATCAAGACTAGGACCAATGATTGGGACTTTGTGGTCACGACAGACATTTCAGAAATGGGTGCCAACTTCAAGGCTGAGAGGGTTATAGACCCCAGACGCTGCATGAAACCAGTCATACTAACAGACGGTGAAGAGCGGGTTATCCTGGCAGGACCCATGCCAGTGACCCACTCTAGTGCAGCACAAAGAAGAGGGAGAGTAGGAAGAAATCCAAAAAATGAAAATGACCAGTATATATACATGGGGGAACCTCTGGAAAATGATGAAGACTGCGCACACTGGAAAGAAGCTAAGATGCTTCTAGATAACATCAACACGCCTGAAGGAATCATTCCCAGCATGTTTGAACCAGAGCGTGAGAAGGTCGACGCCATTGATGGTGAATACCGCTTGAGAGGAGAAGCGAGGAAAACATTTGTGGACCTAATGAGAAGAGGAGACCTACCAGTTTGGCTAGCCTACAGAGTGGCAGCTGAAGGTATCAACTACGCAGACAGAAGATGGTGCTTTGATGGAGTCAAGAACAACCAAATCTTGGAAGAAAATGTGGAAGTGGAAATTTGGACAAAAGAAGGAGAAAGGAAGAAATTAAAACCCAGATGGTTAGATGCTAGGATCTACTCTGACCCACTGGCACTTAAAGAATTCAAGGAATTCGCAGCTGGAAGAAAATCCCTGACCCTGAATCTAATCACCGAGATGGGTAGGCTCCCAACCTTCATGACCCAGAAAGCAAGGAATGCATTGGACAACTTAGCAGTCCTACACACGGCTGAAGCAGGCGGAAGGGCGTACAATCATGCTCTTAGTGAACTGCCGGAGACTCTGGAGACATTGCTTTTACTGACACTTTTGGCCACAGTCACAGGCGGAATCTTCCTGTTCTTGATGAGCGGAAAGGGTATAGGGAAGATGACCCTGGGAATGTGCTGCATAGTCACAGCTAGTATTCTTCTATGGTATGCACAAATACAGCCACATTGGATAGCAGCTTCAATAATACTGGAGTTTTTTCTCATAGTCTTGCTCATTCCAGAACCAGAAAAGCAGAGAACACCCCAAGATAACCAATTAACTTATGTTGTCATAGCCATCCTTACAGTGGTGGCCGCAACCATGGCAAACGAGATGGGCTTCCTGGAAAAAACAAAGAAAGATTTTGGATTGGGAAGCATCACAACCCAGCAACCTGAGAGCAACATCCTGGACATAGATCTACGTCCTGCATCAGCTTGGACTCTATATGCTGTGGCAACAACTTTCATCACACCAATGTTGAGACATAGCATTGAAAATTCCTCAGTGAATGTGTCTCTAACAGCCATTGCCAACCAAGCCACAGTGTTAATGGGTCTTGGGAAAGGATGGCCATTGTCGAAAATGGACATCGGAGTTCCCCTCCTTGCCATCGGATGCTATTCACAAGTCAACCCCATAACCCTCACAGCAGCCCTTCTCTTATTGGTAGCACATTATGCTATCATAGGGCCAGGACTCCAAGCGAAAGCAACCAGAGAGGCTCAGAAAAGAGCAGCAGCGGGCATCATGAAAAACCCAACTGTGGATGGAATAACAGTGATTGACCTAGATCCAATACCATATGATCCAAAGTTTGAAAAGCAGTTGGGACAAGTAATGCTCTTAGTCCTCTGCGTGACTCAAGTGTTGATGATGAGGACTACATGGGCTTTATGTGAAGCTCTAACTTTAGCGACCGGGCCCATCTCTACACTGTGGGAAGGAAATCCAGGGAGATTTTGGAATACAACTATTGCAGTGTCAATGGCTAACATTTTTAGAGGGAGTTATCTGGCCGGAGCCGGACTTCTCTTTTCTATCATGAAGAACACGGCCAACACAAGAAGGGGAACTGGCAACACAGGAGAAACGCTTGGAGAGAAATGGAAAAACCGGTTGAATGCATTGGGGAAGAGTGAATTCCAGATCTATAAGAAAAGTGGAATCCAGGAAGTGGATAGAACGTTAGCAAAAGAAGGCATCAAGAGAGGAGAAACGGACCATCACGCTGTGTCGCGAGGCTCAGCGAAACTGAGATGGTTCGTCGAGAGAAACCTTGTCACACCAGAAGGGAAAGTAGTGGACCTTGGCTGCGGCAGAGGGGGCTGGTCATACTATTGTGGGGGACTAAAGAATGTGAAGGAAGTCAAAGGCCTAACAAAAGGAGGACCAGGACATGAAGAACCCATTCCCATGTCAACATATGGTTGGAATCTGGTGCGTCTGCAAAGTGGAGTCGATGTCTTCTTTACTCCGCCAGAAAAGTGTGACACATTGCTGTGTGACATAGGGGAGTCGTCACCAAACCCCACGGTTGAGGCAGGACGAACACTCAGAGTTCTAAACTTAGTGGAAAACTGGCTGAACAATAATACCCAATTTTGCATAAAGGTTCTTAATCCATATATGCCTTCAGTTATAGAAAAAATGGAAGCGCTACAAAGGAAATACGGAGGAGCTTTGGTGAGGAATCCACTCTCACGAAATTCCACACACGAGATGTACTGGGTATCCAATGCTTCCGGGAACATAGTGTCATCAGTGAACATGATTTCAAGAATGTTGATTAACAGATTCACAATGAGACACAAGAAGGCCACATACGAGCCGGATGTTGATCTCGGAAGTGGAACCCGCAACATCGGAATTGAAAGTGAAGTACCAAATCTAGACATAATTGGGAAAAGAATAGAAAAAATAAAACAAGAGCATGAAACATCATGGCACTATGATCAAGACCACCCATACAAAACGTGGGCCTACCATGGCAGCTACGAAACAAAACAGACTGGATCAGCATCATCCATGGTGAACGGAGTGGTTAGGCTGCTAACAAAACCTTGGGACGTCATTCCCATGGTGACACAGATGGCAATGACAGACACGACTCCATTTGGACAACAGCGCGTTTTCAAAGAGAAAGTGGACACGAGAACCCAAGAACCAAAAGAAGGCACGAAAAAACTAATGAAAATCACAGCAGAATGGCTCTGGAAAGAACTAGGAAAGAAAAAGACACCTAGGATGTGCACCAGAGAAGAATTCACAAGAAAGGTGAGAAGCAATGCAGCCTTAGGTGCCATATTCACTGATGAGAACAAGTGGAAGTCGGCACGTGAAGCTGTTGAAGACAGTGGATTTTGGGAATTGGTTGACAAGGAAAGGAATCTCCATCTTGAAGGAAAATGTGAGACATGTGTGTATAACATGATGGGAAAGAGAGAGAAGAAGCTAGGGGAGTTCGGCAAAGCAAAAGGCAGCAGAGCCATATGGTACATGTGGCTTGGAGCACGCTTCTTAGAGTTTGAAGCCCTGGGATTCTTGAATGAAGATCACTGGTTTTCCAGAGAGAACTCCCTGAGTGGAGTAGAAGGAGAAGGGCTGCACAAACTAGGCTACATTCTAAGAGACGTGGGTAAGAAAGAAGGAGGAGCAATGTACGCCGATGACACCGCAGGATGGGACACAAGAATCACGCTAGAGGACTTGAAAAATGAAGAAATGGTGACAAACCACATGGAAGGAGAACATAAGAAACTCGCTGAAGCCATTTTCAGATTAACGTACCAAAACAAAGTGGTGCGTGTGCAAAGACCGACATCAAGAGGCACAGTAATGGACATTATATCGAGAAGAGACCAAAGAGGTAGTGGACAAGTTGTCACCTACGGCCTCAATACTTTCACCAACATGGAAGCCCAACTGATCAGACAGATGGAGGGAGAAGGAGTCTTCAAAAGCATCCAGCATCTGACAGCCACAGAAGAAATTGCAGTGAAAAACTGGTTAGTAAGAGTGGGTCGTGAGAGGTTATCAAGAATGGCCATCAGCGGAGATGATTGTGTTGTGAAACCCTTAGATGACAGGTTTGCAAACGCTCTAACAGCTTTAAATGACATGGGAAAGGTCAGGAAAGA--------------------------------------------------------------------------------------------------------------------------------------------------------------------------------------------------------------------------------------------------------------------------------------------------------------------------------------------------------------------------------------------------------------------------------------------------------------------------------------------------------------------------
>S24_0.43720000000000003
[truncated: 181,098 more chars]
