# Supplementary material for: Single molecule, near full-length genome sequencing of dengue virus
Source: Sci Rep. 2020 Oct 23;10:18196. doi: 10.1038/s41598-020-75374-1 (PMC7584602; doi:10.1038/s41598-020-75374-1)
Supplement: Supplementary file 7 — Supplementary Information 7. [file 41598_2020_75374_MOESM7_ESM.fasta]

>S173_0.4881
ATGAACAACCAACGGAAGAAGACGGGTCGACCGTCTTTCAATATGCTGAAACGCGCGAGAAACCGCGTGTCAACTGGTTCACAGTTGGCGAAGAGATTCTCAAAAGGATTGCTCTCAGGCCAAGGACCCATGAAAATGGTGATGGCTTTCATAGCATTCCTAAGATTTCTAGCCATACCCCCAACAGCAGGAATTTTGGCTAGATGGAGCTCATTCAAGAAGAATGGAGCGATCAAAGTGTTACAGGGTTTCAAAAAAGAGATCTCAAGCATGCTGAACATAATGAACAGGAGGAAAAGATCCGTGACCATGCTCCTCATGCTGCTGCCCACAGCCCTGGCGTTCCATTTGACCACACGAGGGGGAGAGCCACACATGATAGTTAGCAAGCAGGAAAGAGGAAAGTCACTCCTGTTTAAGACCTCTGCAGGTATCAACATGTGCACCCTCATTGCAATGGATTTGGGAGAGTTATGTGAGGATACAATGACCTACAAATGCCCCCGGATCACTGAAGCGGAACCAGATGATGTTGATTGCTGGTGCAATGCCACAGACACATGGGTGACCTATGGGACGTGTTCTCAGACTGGCGAACACCGACGGGATAAACGTTCTGTCGCATTGGCCCCACACGTGGGGCTTGGTCTCGAAACAAGAACCGAAACGTGGATGTCCTCTGAAGGCGCCTGGAGACAGATACAAAAAGTGGAGACTTGGGCCTTGAGACACCCAGGATTCACGGTGATAGCCCTTTTTCTAGCACATGCCATAGGAACATCCATTGCCCAGAAAGGGATCATCTTCATTTTGCTGATGCTGGTGACACCATCAATGGCCATGCGATGTGTGGGAATAGGCAACAGAGACTTCGTTGAAGGACTGTCAGGAGCAACATGGGTGGATGTGGTACTGGAGCATGGAAGCTGCGTCACCACCATGGCAAAAAATAAACCAACATTGGACATTGAACTCTTGAAGACGGAGGTCACGAACCCTGCCGTCTTGCGCAAACTGTGCATTGAAGCTAAAATATCAAACACCACTACCGATTCAAGATGTCCAACACAAGGAGAAGCTACACTGGTGGAAGAACAAGACGCGAACTTTGTGTGTCGACGAACATTCGTGGACAGAGGCTGGGGTAATGGTTGTGGACTATTCGGGAAGGGAAGCTTACTAACGTGTGCTAAGTTTAAGTGTGTGACAAAACTTGAAGGAAAGATAGTTCAATATGAAAACTTAAAATATTCGGTGATAGTCACTGTCCACACTGGGGACCAGCACCAGGTAGGAAATGAGACCACAGAACATGGAACAATTGCAACCATAACACCTCAAGCTCCCACGTCGGAAATACAGCTGACTGACTACGGAGCCCTTACATTGGACTGCTCACCTAGAACAGGGCTGGACTTTAATGAGATGGTGCTGTTGACAATGAAAGAAAAATCATGGCTTGTCCACAAACAATGGTTTCTAGACTTACCATTGCCTTGGACCTCGGGGGCTTCAACATCTCAAGAGACTTGGAACAGACAAGATCTGCTGGTCACATTTAAGACAGCTCATGCAAAGAAGCAGGAAGTAGTCGTACTGGGGTCACAAGAAGGAGCAATGCACACTGCGTTGACTGGGGCGACAGAAATCCAGACGTCAGGAACGACGACAATCTTCGCAGGACACCTGAAATGTAGACTAAAAATGGATAAACTGACTTTAAAAGGGGTGTCATATGTGATGTGCACAGGCTCATTTAAGCTAGAGAAGGAAGTGGCTGAGACCCAGCATGGAACTGTCCTAGTGCAGGTTAAATATGAAGGAACAGATGCACCATGCAAGATTCCAATTTCAACCCAAGATGAGAAAGGAGTGACCCAGAATGGGAGATTGATAACAGCCAATCCCATAGTTACTGACAAAGAAAAACCAGTCAACATTGAAACAGAACCACCCTTTGGCGAGAGTTACATCGTGATAGGGGCGGGTGAAAAAGCTTTGAAATTAAGCTGGTTCAAGAAAGGAAGCAGCATAGGGAAAATGTTCGAAGCCACCGCCCGAGGAGCACGAAGGATGGCTATCCTGGGGGACACAGCATGGGACTTCGGTTCCATAGGAGGGGTGTTCACATCTGTGGGAAAATTGGTACACCAGGTTTTTGGAACCGCATATGGGGTCTTGTTCAGCGGTGTTTCCTGGACCATGAAAATAGGAATAGGGGTTCTGCTGACATGGCTAGGATTGAATTCAAGGAGCACGTCACTCTCGATGACGTGCATTGCAGTTGGCATGGTCACACTGTACCTAGGAGTCATGGTTCAAGCGGACTCGGGGTGTGTGATCAACTGGAAGGGCAGAGAACTCAAGTGTGGAAGTGGCATCTTTGTCACTAATGAAGTCCACACTTGGACAGAGCAATATAAATTCCAGGCTGACTCCCCAAAAAGACTATCAGCAGCCATTGGGAAGGCATGGGAGGAAGGCGTGTGTGGAATTCGATCAGCCACACGTCTTGAGAACATCATGTGGAAGCAAATATCAAATGAATTGAACCACATTCTACTTGAAAATGACATGAAATTCACAGTGGTTGTAGGAGACGCCAATGGAATCTTGACCCAAGGAAAAANGATGATTAGGCCACAACCCATGGAACACAAATACTCATGGAAAAGCTGGGGAAAAGCCAAAATCATAGGAGCAGACACACAGAATACTACCTTCATCATCGACGGCCCAGATACTCCAGAATGCCCCGATGACCAGAGAGCATGGAACATTTGGGAAGTTGAGGACTATGGGTTTGGAGTTTTCACGACAAACATATGGCTGAAATTGCGTGACTCCTACACCCAAATGTGTGACCACCGGCTAATGTCAGCTGCCATCAAGGACAGCAAGGCAGTCCATGCTGACATGGGATACTGGATAGAAAGTGAAAAGAACGAGACCTGGAAGCTAGCGAGAGCCTCCTTCATAGAAGTGAAGACATGCATTTGGCCAAGATCCCACACTCTATGGAGCAATGGAGTCTTGGAAAGTGAAATGATAATCCCAAAGATATATGGAGGACCAATATCTCAGCACAACTACAGACCAGGGTATTTCACACAAACAGCAGGGCCATGGCACCTAGGCAAGTTGGAATTAGACTTTAATTTGTGTGAAGGCACCACAGTTGTTGTGGATGAACATTGTGGAAATCGAGGTCCATCTCTTAGAACTACAACAGTCACAGGAAAAATAATCCATGAATGGTGTTGCAGATCCTGCACGCTACCACCCTTACGCTTCAGAGGAGAAGACGGATGTTGGTATGGCATGGAAATCAGACCAGTTAAGGAGAAGGAAGAGAATCTAGTCAGGTCAATGGTCTCTGCAGGGTCAGGAGAAGTGGACAGTTTTTCATTGGGACTACTATGCGTATCAATAATGATTGAAGAAGTGATGAGATCCAGATGGAGTAGAAAGATGCTGATGACTGGAACACTGGCTGTTTTCTTCCTTCTTATAATGGGACAACTGACATGGAATGATCTGATCAGGTTATGCATCATGGTCGGAGCCAATGTCTCAGACAGAATGGGGATGGGAACAACATACCTAGCCTTGATGGCCACTTTTAAAATGAGACCGATGTTCGCTGTTGGGCTATTATTTCGCAGACTAACATCCAGAGAGGTGCTCCTTCTCACAATTGGACTAAGCCTGGTGGCATCCGTGGAGCTACCAAATTCTTTAGAGGAGCTAGGGGACGGACTAGCGATGGGCATCATGATGTTAAAATTGTTGACTGATTTTCAGTCACACCAGTTGTGGACTACCTTACTGTCTCTGACATTCATCAAAACAACTCTCTCACTGGATTATGCATGGAAGACAATGGCTATGGTATTGTCAATCGTATCTCTCTTTCCTCTATGTCTATCCACGACCTCTCAAAAAACAACATGGCTTCCGGTGCTGCTAGGATCCTTTGGATGTAAACCACTAACCATGTTTCTTATAACAGAAAACAAAATTTGGGGAAGAAAAAGTTGGCCCCTCAATGAAGGAATTATGGCTGTTGGAATAGTCAGCATTTTATTAAGTTCACTCCTCAAAAATGACGTGCCACTAGCCGGCCCGCTAATAGCTGGAGGCATGCTGATAGCATGTTACGTCATATCCGGAAGCTCAGCCGATTTATCATTGGAGAGAGCGGCTGAGGTCTCCTGGGAAGAAGAAGCAGAACACTCTGGTGCCTCACACAACATACTAGTGGAGGTCCAAGATGATGGAACTATGAAAATAAAAGATGAAGAGAGAGATGATACGCTCACTATACTCCTCAAAGCAACTTTGTTGGCAGTTTCAGGGGTGTACCCAATGTCAATACCAGCAACCCTTTTTGTGTGGTATTTTTGGCAGAAAAAGAAACAGAGATCAGGAGTCTTGTGGGACACACCCAGCCCTCCAGAAGTAGAAAGAGCAGTTCTTGATGATGGTATCTATAGAATCTTGCAAAGAGGACTGTTGGGTAGGTCCCAGGTAGGAGTGGGAGTTTTTCAAGACGGCGTGTTCCACACAATGTGGCATGTCACCAGGGGAGCTGTCCTCATGTACCAAGGGAAGAGGCTGGAACCAAGTTGGGCCAGTGTCAAAAAAGACTTGATCTCATATGGAGGAGGTTGGAGGTTTCAAGGATTATGGAACACGGGAGAAGAAGTACAGGTGATAGCTGTTGAACCAGGAAAAAACCCAAAGAATGTACAGACAACGCCAGGCACCTTCATGACCCCTGAAGGCGCAGTTGGAGCCATAGCCCTAGATTTCAAACCTGGCACATCTGGATCTCCCATCGTGAACAGAGAGGGAAAAATAGTAGGTCTTTATGGAAATGGAGTGGTGACAACAAGTGGAACCTACGTCAGTGCCATTGCCCAAGCTAAAGCGTCACAAGAAGGGCCTCTACCAGAGATTGAGGACGAGGTGTTTAAGAAAAGAAACCTAACAATAATGGACCTACATCCAGGATCAGGAAAAACAAGAAGATATCTTCCAGCCATAGTCCGTGAGGCCATAAAAAGGAAACTGCGCACGCTAATCTTGGCTCCTACAAGAGTTGTCGCCTCTGAAATGGCAGAGGCGCTCAAAGGAATGCCAATAAGATATCAGACAACAGCAGTAAAGAGTGAACACACAGGAAAGGAGATAGTCGATCTCATGTGCCACGCCACTTTCACCATGCGTCTCCTATCTCCAGTGAGAGTTCCCAATTACAACATGATTATCATGGATGAAGCACACTTTACCGATCCAGCCAGCATAGCGGCCAGAGGGTACATCTCAACCCGAGTGGGTATGGGTGAAGCAGCTGCGATCTTTATGACAGCCACTCCCCCAGGATCGGTAGAGGCCTTTCCACAGAGCAATGCAGTTATCCAAGATGAGGAAAGAGACATTCCTGAGAGATCATGGAACTCAGGCTATGACTGGATCACTGATTTCCCAGGAAAAACAGTCTGGTTTGTTCCAAGCATCAAATCAGGAAATGACATTGCCAACTGTTTAAGAAAAAACGGGAAGCGGGTGATCCAATTGAGCAGAAAAACCTTTGACACTGAATACCAGAAAACAAAAAACAATGATTGGGACTATGTTGTCACAACAGACATTTCCGAAATGGGAGCAAATTTCCGGGCCGACAGGGTAATAGACCCAAGGCGGTGTTTGAAGCCGGTAATACTAAAAGATGGCCCAGAACGCGTCATTCTAGCCGGACCAATGCCAGTGACCGCGGCCAGTGCTGCCCAGAGACGAGGAAGAATTGGAAGGAACCAAAACAAAGAAGGTGACCAGTATATTTACATGGGACAGCCTTTAAATAATGATGAGGACCACGCTCATTGGACAGAAGCAAAAATGCTCCTTGACAATATAAACACGCCAGAAGGAATTATCCCAGCCCTCTTTGAGCCAGAGAGAGAAAAGAGTGCAGCAATAGACGGGGAGTACAGACTGCGGGGAGAAGCAAGGAAAACGTTCGTGGAGCTAATGAGAAGAGGGGATTTACCAGTTTGGCTATCTTACAAAGTTGCCTCAGAAGGCTTCCAGTACTCCGACAGAAGATGGTGCTTTGACGGGGAAAGGAACAACCAGGTGTTGGAGGAGAATATGGACGTGGAGATCTGGACAAAAGAAGGAGAAAGAAAGAAATTGCGACCTCGCTGGTTAGATGCCAGAACCTACTCTGATCCACTGGCCCTGCGCGAGTTTAAAGAGTTCGCAGCAGGAAGAAGAAGTGTCTCAGGTGACCTAATATTAGAAATAGGGAAACTTCCACAGCATCTGACGCTAAGGGCCCAGAATGCTTTGGACAACTTGGTCATGTTGCACAATTCCGAACAAGGGGGAAAAGCCTATAGACATGCTATGGAAGAACTACCAGACACCATAGAAACATTGATGCTACTAGCTTTGATAGCTGTGCTGACTGGTGGAGTTACGTTGTTTTTCCTATCAGGAAAAGGTCTAGGGAAAACATCCATTGGCCTACTTTGTGTAATGGCCTCAAGTGTACTGTTATGGACGGCCAGTGTGGAGCCCCATTGGATAGCGGCCTCCATCATACTAGAGTTTTTCCTGATGGTGCTGCTCATTCCAGAGCCAGACAGACAGCGTACTCCACAGGACAATCAACTAGCATATGTGGTGATAGGTTTGTTATTTATGATATTGACAGTGGCAGCCAATGAGATGGGATTACTGGAAACCACAAAGAAAGACCTGGGGATTGGCCATGTAGTCGCCGAAAACCACCACCATGCCACAATGCTAGACATAGACCTACATCCAGCTTCAGCCTGGACCCTCTATGCAGTAGCCACAACAATTATCACTCCCATGATGAGACACACAATTGAAAACACAACGGCAAACATTTCCCTGACAGCAATTGCAAATCAGGCGGCTATATTAATGGGACTTGACAAGGGATGGCCAATATCGAAGATGGACATAGGAGTGCCACTTCTCGCCTTAGGGTGTTATTCCCAGGTGAACCCATTGACACTGACAGCGGCGGTGTTGATGTTAGTGGCCCATTATGCCATAATCGGACCTGGACTGCAAGCAAAAGCTACTAGAGAAGCTCCAAAAAGGACTGCGGCCGGAATAATGAAAAATCCAACTGTAGACAGGATTGTTGCAATAGATTTGGATCCTGTGGTTTATGATGCAAAATTTGAAAAACAGCTAGGCCAAATAATGTTACTAATACTCTGCACATCACAGATTCTCTTGATGAGGACTACATGGGCCTTATGTGAATCCATCACACTGGCTACTGGACCCTTGACCACTCTCTGGGAGGGATCTCCTGGAAGATTCTGGAATACCACGATAGCAGTGTCCATGGCAAACATCTTCAGAGGAAGTTATCTAGCAGGAGCAGGTCTGGCCTTCTCATTAATGAAATCTTTAGGAGGAGGTAGGAGAGGCACGGGAGCCCAAGGGGAAACATTGGGAGAAAAATGGAAAAGACAACTAAACCAATTGAGCAAGTCAGAATTTAACACTTACAAAAGGAGTGGAATTATGGAGGTGGACAGATCTGAAGCCAAGGAAGGACTGAAAAGAGGAGAAACAACCAAACATGCAGTGTCGAGAGGAACAGCCAAACTTAGGTGGTTTGTGGAGAGGAACCTTGTGAAACCAGAAGGGAAAGTGATAGACCTCGGTTGTGGAAGAGGTGGCTGGTCATATTACTGCGCTGGGCTGAAGAAGGTCACAGAAGTGAAGGGATATACAAAAGGAGGACCCGGTCATGAGGAACCTATCCCAATGGCGACTTATGGATGGAACATAGTGAAGCTACACTCTGGAAGGGATGTATTCTTTACACCACCTGAGAAATGTGACACCCTTTTGTGTGATATTGGTGAGTCCTCTCCGAATCCAACTATAGAAGAAGGAAGAACGTTACGTGTTCTAAAGATGGTGGAACCATGGCTCAGAGGAAACCAGTTTTGCATAAAAATCCTAAATCCTTACATGCCAAGTGTGGTAGAAACTCTGGAGCAAATGCAAAGAAAACATGGAGGGATGCTAGTGCGAAACCCACTCTCAAGAAATTCTACCCATGAAATGTACTGGGTTTCATGTGGAACAGGAAACATTGTGTCGGCAGTGAACATGACATCCAGAATGTTGCTGAATCGGTTCACAATGACTCACAGGAAGCCAACGTATGAAAGAGACGTGGACTTGGGCGCTGGAACAAGACATGTGGCAGTGGAACCAGAGATAGCCAACCTAGACATTATTGGCCAGAGGATAGAGAACATAAAAAATGAACATAAGTCAACATGGCATTATGATGAGGACAATCCATACAAAACATGGGCCTATCATGGATCATATGAGGTCAAGCCATCAGGGTCAGCCTCATCCATGGTGAATGGCGTGGTGAGATTGCTCACCAAGCCATGGGATGTCATCCCCATGGTCACACAAATAGCTATGACTGATACCACACCCTTCGGACAACAGAGGGTTTTCAAAGAGAAAGTTGACACACGCACACCAAGACCAAAACGAGGCACAGCACAAATTATGGAGGTGACAGCCAAGTGGTTGTGGGGATTCCTCTCTAGAAATAAAAAACCCAGAATTTGCACAAGAGAGGAGTTCACAAGAAAAGTTAGGTCAAACGCAGCAATTGGAGCAGTGTTCGTTGATGAAAACCAATGGAACTCAGCAAAAGAAGCGGTGGAAGACGAAAGGTTTTGGGACCTCGTGCACAGAGAGAGGGAGCTTCATAAACAGGGAAAATGTGCCACGTGTGTCTACAATATGATGGGGAAAAGAGAGAAAAAACTAGGAGAGTTTGGAAAGGCAAAGGGAAGTCGTGCAATATGGTACATGTGGTTGGGAGCACGCTTTCTAGAGTTTGAAGCCCTTGGCTTCATGAATGAAGACCACTGGTTCAGTAGGGAGAATTCACTCAGTGGAGTGGAAGGAGAAGGACTACATAAACTTGGATACATACTTAGAGACATATCAAAGATTCCAGGGGGAAATATGTATGCAGACGACACAGCTGGATGGGACACAAGAATAACAGAGGATGATCTTCAGAATGAGGCTAAAATCACTGACATCATGGAGCCCGAACATGCTCTACTGGCCACGTCAATCTTCAAGCTGACCTATCAAAATAAAGTGGTAAGGGTGCAAAGACCAGCAAAAAGTGGAACCGTGATGGACGTCATATCCAGACGAGACCAGAGAGGAAGTGGACAGGTCGGAACTTATGGCCTAAACACTTTCACCAACATGGAGGTCCAACTAATAAGACAAATGGAATCTGAAGGAATCTTTTCACCCAGCGAATTGGAAAATTCAAATCTAGCTGAGAGAGTTCTCGACTGGTTGGAAAAACATGGCGTCGAAAGGTTGAAAAGAATGGCAATCAGCGGAGATGACTGTGTGGTGAAACCAACTGATGACAGGTTTGCAACAGCTTTAACAGCCCTGAATGACATGGGAAAGGTGAGAAAAGACATACCGCAATGGGAACCTTCAAAAGGATGGAATGACTGGCAGCAAGTGCCTTTCTGTTCACACCACTTCCACCAACTGATCATGAAGGATGGGAGGGAGATAGTGGTGCCATGCCGCAACCAAGATGAACTTGTGGGCAGGGCCAGAGTATCACAAGGCGCCGGGTGGAGCCTGAGA-----------------------------------------------------------------------------------------------------------------------------------------------------------------------------------------------------------------------------------------------------------------------------
>S173_0.003
ATGAACAACCAACGGAAGAAGACGGGTCGACCGTCTTTCAATATGCTGAAACGCGCGAGAAACCGCGTGTCAACTGGTTCACAGTTGGCGAAGAGATTCTCAAAAGGATTGCTCTCAGGCCAAGGACCCATGAAAATGGTGATGGCTTTCATAGCATTCCTAAGATTTCTAGCCATACCCCCAACAGCAGGAATTTTGGCTAGATGGAGCTCATTCAAGAAGAATGGAGCGATCAAAGTGTTACAGGGTTTCAAAAAAGAGATCTCAAGCATGCTGAACATAATGAACAGGAGGAAAAGATCCGTGACCATGCTCCTCATGCTGCTGCCCACAGCCCTGGCGTTCCATTTGACCACACGAGGGGGAGAGCCACACATGATAGTTAGCAAGCAGGAAAGAGGAAAGTCACTCCTGTTTAAGACCTCTGCAGGTATCAACATGTGCACCCTCATTGCAATGGATTTGGGAGAGTTATGTGAGGATACAATGACCTACAAATGCCCCCGGATCACTGAAGCGGAACCAGATGATGTTGATTGCTGGTGCAATGCCACAGACACATGGGTGACCTATGGGACGTGTTCTCAGACTGGCGAACACCGACGGGATAAACGTTCTGTCGCATTGGCCCCACACGTGGGGCTTGGTCTCGAAACAAGAACCGAAACGTGGATGTCCTCTGAAGGCGCCTGGAGACAGATACAAAAAGTGGAGACTTGGGCCTTGAGACACCCAGGATTCACGGTGATAGCCCTTTTTCTAGCACATGCCATAGGAACATCCATTGCCCAGAAAGGGATCATCTTCATTTTGCTGATGCTGGTGACACCATCAATGGCCATGCGATGTGTGGGAATAGGCAACAGAGACTTCGTTGAAGGACTGTCAGGAGCAACATGGGTGGATGTGGTACTGGAGCATGGAAGCTGCGTCACCACCATGGCAAAAAATAAACCAACATTGGACATTGAACTCTTGAAGACGGAGGTCACGAACCCTGCCGTCTTGCGCAAACTGTGCATTGAAGCTAAAATATCAAACACCACTACCGATTCAAGATGTCCAACACAAGGAGAAGCTACACTGGTGGAAGAACAAGACGCGAACTTTGTGTGTCGACGAACATTCGTGGACAGAGGCTGGGGTAATGGTTGTGGACTATTCGGGAAGGGAAGCTTACTAACGTGTGCTAAGTTTAAGTGTGTGACAAAACTTGAAGGAAAGATAGTTCAATATGAAAACTTAAAATATTCGGTGATAGTCACTGTCCACACTGGGGACCAGCACCAGGTAGGAAATGAGACCACAGAACATGGAACAATTGCAACCATAACACCTCAAGCTCCCACGTCGGAAATACAGCTGACTGACTACGGAGCCCTTACATTGGACTGCTCACCTAGAACAGGGCTGGACTTTAATGAGATGGTGCTGTTGACAATGAAAGAAAAATCATGGCTTGTCCACAAACAATGGTTTCTAGACTTACCATTGCCTTGGACCTCGGGGGCTTCAACATCTCAAGAGACTTGGAACAGACAAGATCTGCTGGTCACATTTAAGACAGCTCATGCAAAGAAGCAGGAAGTAGTCGTACTGGGGTCACAAGAAGGAGCAATGCACACTGCGTTGACTGGGGCGACAGAAATCCAGACGTCAGGAACGACGACAATCTTCGCAGGACACCTGAAATGTAGACTAAAAATGGATAAACTGACTTTAAAAGGGGTGTCATATGTGATGTGCACAGGCTCATTTAAGCTAGAGAAGGAAGTGGCTGAGACCCAGCATGGAACTGTCCTAGTGCAGGTTAAATATGAAGGAACAGATGCACCATGCAAGATTCCAATTTCAACCCAAGATGAGAAAGGAGTGACCCAGAATGGGAGATTGATAACAGCCAATCCCATAGTTACTGACAAAGAAAAACCAGTCAACATTGAAACAGAACCACCCTTTGGCGAGAGTTACATCGTGATAGGGGCGGGTGAAAAAGCTTTGAAATTAAGCTGGTTCAAGAAAGGAAGCAGCATAGGGAAAATGTTCGAAGCCACCGCCCGAGGAGCACGAAGGATGGCTATCCTGGGGGACACAGCATGGGACTTCGGTTCCATAGGAGGGGTGTTCACATCTGTGGGAAAATTGGTACACCAGGTTTTTGGAACCGCATATGGGGTCTTGTTCAGCGGTGTTTCCTGGACCATGAAAATAGGAATAGGGGTTCTGCTGACATGGCTAGGATTGAATTCAAGGAGCACGTCACTCTCGATGACGTGCATTGCAGTTGGCATGGTCACACTGTACCTAGGAGTCATGGTTCAAGCGGACTCGGGGTGTGTGATCAACTGGAAGGGCAGAGAACTCAAGTGTGGAAGTGGCATCTTTGTCACTAATGAAGTCCACACTTGGACAGAGCAATATAAATTCCAGGCTGACTCCCCAAAAAGACTATCAGCAGCCATTGGGAAGGCATGGGAGGAAGGCGTGTGTGGAATTCGATCAGCCACACGTCTTGAGAACATCATGTGGAAGCAAATATCAAATGAATTGAACCACATTCTACTTGAAAATGACATGAAATTCACAGTGGTTGTAGGAGACGCCAATGGAATCTTGACCCAAGGAAAAANGATGATTAGGCCACAACCCATGGAACACAAATACTCATGGAAAAGCTGGGGAAAAGCCAAAATCATAGGAGCAGACACACAGAATACTACCTTCATCATCGACGGCCCAGATACTCCAGAATGCCCCGATGACCAGAGAGCATGGAACATTTGGGAAGTTGAGGACTATGGGTTTGGAGTTTTCACGACAAACATATGGCTGAAATTGCGTGACTCCTACACCCAAATGTGTGACCACCGGCTAATGTCAGCTGCCATCAAGGACAGCAAGGCAGTCCATGCTGACATGGGATACTGGATAGAAAGTGAAAAGAACGAGACCTGGAAGCTAGCGAGAGCCTCCTTCATAGAAGTGAAGACATGCATTTGGCCAAGATCCCACACTCTATGGAGCAATGGAGTCTTGGAAAGTGAAATGATAATCCCAAAGATATATGGAGGACCAATATCTCAGCACAACTACAGACCAGGGTATTTCACACAAACAGCAGGGCCATGGCACCTAGGCAAGTTGGAATTAGACTTTAATTTGTGTGAAGGCACCACAGTTGTTGTGGATGAACATTGTGGAAATCGAGGTCCATCTCTTAGAACTACAACAGTCACAGGAAAAATAATCCATGAATGGTGTTGCAGATCCTGCACGCTACCACCCTTACGCTTCAGAGGAGAAGACGGATGTTGGTATGGCATGGAAATCAGACCAGTTAAGGAGAAGGAAGAGAATCTAGTCAGGTCAATGGTCTCTGCAGGGTCAGGAGAAGTGGACAGTTTTTCATTGGGACTACTATGCGTATCAATAATGATTGAAGAAGTGATGAGATCCAGATGGAGTAGAAAGATGCTGATGACTGGAACACTGGCTGTTTTCTTCCTTCTTATAATGGGACAACTGACATGGAATGATCTGATCAGGTTATGCATCATGGTCGGAGCCAATGTCTCAGACAGAATGGGGATGGGAACAACATACCTAGCCTTGATGGCCACTTTTAAAATGAGACCGATGTTCGCTGTTGGGCTATTATTTCGCAGACTAACATCCAGAGAGGTGCTCCTTCTCACAATTGGACTAAGCCTGGTGGCATCCGTGGAGCTACCAAATTCTTTAGAGGAGCTAGGGGACGGACTAGCGATGGGCATCATGATGTTAAAATTGTTGACTGATTTTCAGTCACACCAGTTGTGGACTACCTTACTGTCTCTGACATTCATCAAAACAACTCTCTCACTGGATTATGCATGGAAGACAATGGCTATGGTATTGTCAATCGTATCTCTCTTTCCTCTATGTCTATCCACGACCTCTCAAAAAACAACATGGCTTCCGGTGCTGCTAGGATCCTTTGGATGTAAACCACTAACCATGTTTCTTATAACAGAAAACAAAATTTGGGGAAGAAAAAGTTGGCCCCTCAATGAAGGAATTATGGCTGTTGGAATAGTCAGCATTTTATTAAGTTCACTCCTCAAAAATGACGTGCCACTAGCCGGCCCGCTAATAGCTGGAGGCATGCTGATAGCATGTTACGTCATATCCGGAAGCTCAGCCGATTTATCATTGGAGAGAGCGGCTGAGGTCTCCTGGGAAGAAGAAGCAGAACACTCTGGTGCCTCACACAACATACTAGTGGAGGTCCAAGATGATGGAACTATGAAAATAAAAGATGAAGAGAGAGATGATACGCTCACTATACTCCTCAAAGCAACTTTGTTGGCAGTTTCAGGGGTGTACCCAATGTCAATACCAGCAACCCTTTTTGTGTGGTATTTTTGGCAGAAAAAGAAACAGAGATCAGGAGTCTTGTGGGACACACCCAGCCCTCCAGAAGTAGAAAGAGCAGTTCTTGATGATGGTATCTATAGAATCTTGCAAAGAGGACTGTTGGGTAGGTCCCAGGTAGGAGTGGGAGTTTTTCAAGACGGCGTGTTCCACACAATGTGGCATGTCACCAGGGGAGCTGTCCTCATGTACCAAGGGAAGAGGCTGGAACCAAGTTGGGCCAGTGTCAAAAAAGACTTGATCTCATATGGAGGAGGTTGGAGGTTTCAAGGATTATGGAACACGGGAGAAGAAGTACAGGTGATAGCTGTTGAACCAGGAAAAAACCCAAAGAATGTACAGACAACGCCAGGCACCTTCATGACCCCTGAAGGCGCAGTTGGAGCCATAGCCCTAGATTTCAAACCTGGCACATCTGGATCTCCCATCGTGAACAGAGAGGGAAAAATAGTAGGTCTTTATGGAAATGGAGTGGTGACAACAAGTGGAACCTACGTCAGTGCCATTGCCCAAGCTAAAGCGTCACAAGAAGGGCCTCTACCAGAGATTGAGGACGAGGTGTTTAAGAAAAGAAACCTAACAATAATGGACCTACATCCAGGATCAGGAAAAACAAGAAGATATCTTCCAGCCATAGTCCGTGAGGCCATAAAAAGGAAACTGCGCACGCTAATCTTGGCTCCTACAAGAGTTGTCGCCTCTGAAATGGCAGAGGCGCTCAAAGGAATGCCAATAAGATATCAGACAACAGCAGTAAAGAGTGAACACACAGGAAAGGAGATAGTCGATCTCATGTGCCACGCCACTTTCACCATGCGTCTCCTATCTCCAGTGAGAGTTCCCAATTACAACATGATTATCATGGATGAAGCACACTTTACCGATCCAGCCAGCATAGCGGCCAGAGGGTACATCTCAACCCGAGTGGGTATGGGTGAAGCAGCTGCGATCTTTATGACAGCCACTCCCCCAGGATCGGTAGAGGCCTTTCCACAGAGCAATGCAGTTATCCAAGATGAGGAAAGAGACATTCCTGAGAGATCATGGAACTCAGGCTATGACTGGATCACTGATTTCCCAGGAAAAACAGTCTGGTTTGTTCCAAGCATCAAATCAGGAAATGACATTGCCAACTGTTTAAGAAAAAACGGGAAGCGGGTGATCCAATTGAGCAGAAAAACCTTTGACACTGAATACCAGAAAACAAAAAACAATGATTGGGACTATGTTGTCACAACAGACATTTCCGAAATGGGAGCAAATTTCCGGGCCGACAGGGTAATAGACCCAAGGCGGTGTTTGAAGCCGGTAATACTAAAAGATGGCCCAGAACGCGTCATTCTAGCCGGACCAATGCCAGTGACCGCGGCCAGTGCTGCCCAGAGACGAGGAAGAATTGGAAGGAACCAAAACAAAGAAGGTGACCAGTATATTTACATGGGACAGCCTTTAAATAATGATGAGGACCACGCTCATTGGACAGAAGCAAAAATGCTCCTTGACAATATAAACACGCCAGAAGGAATTATCCCAGCCCTCTTTGAGCCAGAGAGAGAAAAGAGTGCAGCAATAGACAGGGAGTACAGACTGCGGGGAGAAGCAAGGAAAACGTTCGTGGAGCTAATGAGAAGAGGGGATTTACCAGTTTGGCTATCTTACAAAGTTGCCTCAGAAGGCTTCCAGTACTCCGACAGAAGATGGTGCTTTGACGGGGAAAGGAACAACCAGGTGTTGGAGGAGAATATGGACGTGGAGATCTGGACAAAAGAAGGAGAAAGAAAGAAATTGCGACCTCGCTGGTTAGATGCCAGAACCTACTCTGATCCACTGGCCCTGCGCGAGTTTAAAGAGTTCGCAGCAGGAAGAAGAAGTGTCTCAGGTGACCTAATATTAGAAATAGGGAAACTTCCACAGCATCTGACGCTAAGGGCCCAGAATGCTTTGGACAACTTGGTCATGTTGCACAATTCCGAACAAGGGGGAAAAGCCTATAGACATGCTATGGAAGAACTACCAGACACCATAGAAACATTGATGCTACTAGCTTTGATAGCTGTGCTGACTGGTGGAGTTACGTTGTTTTTCCTATCAGGAAAAGGTCTAGGGAAAACATCCATTGGCCTACTTTGTGTAATGGCCTCAAGTGTACTGTTATGGACGGCCAGTGTGGAGCCCCATTGGATAGCGGCCTCCATCATACTAGAGTTTTTCCTGATGGTGCTGCTCATTCCAGAGCCAGACAGACAGCGTACTCCACAGGACAATCAACTAGCATATGTGGTGATAGGTTTGTTATTTATGATATTGACAGTGGCAGCCAATGAGATGGGATTACTGGAAACCACAAAGAAAGACCTGGGGATTGGCCATGTAGTCGCCGAAAACCACCACCATGCCACAATGCTAGACATAGACCTACATCCAGCTTCAGCCTGGACCCTCTATGCAGTAGCCACAACAATTATCACTCCCATGATGAGACACACAATTGAAAACACAACGGCAAACATTTCCCTGACAGCAATTGCAAATCAGGCGGCTATATTAATGGGACTTGACAAGGGATGGCCAATATCGAAGATGGACATAGGAGTGCCACTTCTCGCCTTAGGGTGTTATTCCCAGGTGAACCCATTGACACTGACAGCGGCGGTGTTGATGTTAGTGGCCCATTATGCCATAATCGGACCTGGACTGCAAGCAAAAGCTACTAGAGAAGCTCCAAAAAGGACTGCGGCCGGAATAATGAAAAATCCAACTGTAGACAGGATTGTTGCAATAGATTTGGATCCTGTGGTTTATGATGCAAAATTTGAAAAACAGCTAGGCCAAATAATGTTACTAATACTCTGCACATCACAGATTCTCTTGATGAGGACTACATGGGCCTTATGTGAATCCATCACACTGGCTACTGGACCCTTGACCACTCTCTGGGAGGGATCTCCTGGAAGATTCTGGAATACCACGATAGCAGTGTCCATGGCAAACATCTTCAGAGGAAGTTATCTAGCAGGAGCAGGTCTGGCCTTCTCATTAATGAAATCTTTAGGAGGAGGTAGGAGAGGCACGGGAGCCCAAGGGGAAACATTGGGAGAAAAATGGAAAAGACAACTAAACCAATTGAGCAAGTCAGAATTTAACACTTACAAAAGGAGTGGAATTATGGAGGTGGACAGATCTGAAGCCAAGGAAGGACTGAAAAGAGGAGAAACAACCAAACATGCAGTGTCGAGAGGAACAGCCAAACTTAGGTGGTTTGTGGAGAGGAACCTTGTGAAACCAGAAGGGAAAGTGATAGACCTCGGTTGTGGAAGAGGTGGCTGGTCATATTACTGCGCTGGGCTGAAGAAGGTCACAGAAGTGAAGGGATATACAAAAGGAGGACCCGGTCATGAGGAACCTATCCCAATGGCGACTTATGGATGGAACATAGTGAAGCTACACTCTGGAAGGGATGTATTCTTTACACCACCTGAGAAATGTGACACCCTTTTGTGTGATATTGGTGAGTCCTCTCCGAATCCAACTATAGAAGAAGGAAGAACGTTACGTGTTCTAAAGATGGTGGAACCATGGCTCAGAGGAAACCAGTTTTGCATAAAAATCCTAAATCCTTACATGCCAAGTGTGGTAGAAACTCTGGAGCAAATGCAAAGAAAACATGGAGGGATGCTAGTGCGAAACCCACTCTCAAGAAATTCTACCCATGAAATGTACTGGGTTTCATGTGGAACAGGAAACATTGTGTCGGCAGTGAACATGACATCCAGAATGTTGCTGAATCGGTTCACAATGACTCACAGGAAGCCAACGTATGAAAGAGACGTGGACTTGGGCGCTGGAACAAGACATGTGGCAGTGGAACCAGAGATAGCCAACCTAGACATTATTGGCCAGAGGATAGAGAACATAAAAAATGAACATAAGTCAACATGGCATTATGATGAGGACAATCCATACAAAACATGGGCCTATCATGGATCATATGAGGTCAAGCCATCAGGGTCAGCCTCATCCATGGTGAATGGCGTGGTGAGATTGCTCACCAAGCCATGGGATGTCATCCCCATGGTCACACAAATAGCTATGACTGATACCACACCCTTCGGACAACAGAGGGTTTTCAAAGAGAAAGTTGACACACGCACACCAAGACCAAAACGAGGCACAGCACAAATTATGGAGGTGACAGCCAAGTGGTTGTGGGGATTCCTCTCTAGAAATAAGAAACCCAGAATTTGCACAAGAGAGGAGTTCACAAGAAAAGTTAGGTCAAACGCAGCAATTGGAGCAGTGTTCGTTGATGAAAACCAATGGAACTCAGCAAAAGAAGCGGTGGAAGACGAAAGGTTTTGGGACCTCGTGCACAGAGAGAGGGAGCTTCATAAACAGGGAAAATGTGCCACGTGTGTCTACAATATGATGGGGAAAAGAGAGAAAAAACTAGGAGAGTTTGGAAAGGCAAAGGGAAGTCGTGCAATATGGTACATGTGGTTGGGAGCACGCTTTCTAGAGTTTGAAGCCCTTGGCTTCATGAATGAAGACCACTGGTTCAGTAGGGAGAATTCACTCAGTGGAGTGGAAGGAGAAGGACTACATAAACTTGGATACATACTTAGAGACATATCAAAGATTCCAGGGGGAAATATGTATGCAGACGACACAGCTGGATGGGACACAAGAATAACAGAGGATGATCTTCAGAATGAGGCTAAAATCACTGACATCATGGAGCCCGAACATGCTCTACTGGCCACGTCAATCTTCAAGCTGACCTATCAAAATAAAGTGGTAAGGGTGCAAAGACCAGCAAAAAGTGGAACCGTGATGGACGTCATATCCAGACGAGACCAGAGAGGAAGTGGACAGGTCGGAACTTATGGCCTAAACACTTTCACCAACATGGAGGTCCAACTAATAAGACAAATGGAATCTGAAGGAATCTTTTCACCCAGCGAATTGGAAAATTCAAATCTAGCTGAGAGAGTTCTCGACTGGTTGGAAAAACATGGCGTCGAAAGGTTGAAAAGAATGGCAATCAGCGGAGATGACTGTGTGGTGAAACCAACTGATGACAGGTTTGCAACAGCTTTAACAGCCCTGAATGACATGGGAAAGGTGAGAAAAGACATACCGCAATGGGAACCTTCAAAAGGATGGAATGACTGGCAGCAAGTGCCTTTCTGTTCACACCACTTCCACCAACTGATCATGAAGGATGGGAGGGAGATAGTGGTGCCATGCCGCAACCAAGATGAACTTGTGGGCAGGGCCAGAGTATCACAAGGCGCCGGGTGGAGCCTGAGA-----------------------------------------------------------------------------------------------------------------------------------------------------------------------------------------------------------------------------------------------------------------------------
>S173_0.0026
ATGAACAACCAACGGAAGAAGACGGGTCGACCGTCTTTCAATATGCTGAAACGCGCGAGAAACCGCGTGTCAACTGGTTCACAGTTGGCGAAGAGATTCTCAAAAGGATTGCTCTCAGGCCAAGGACCCATGAAAATGGTGATGGCTTTCATAGCATTCCTAAGATTTCTAGCCATACCCCCAACAGCAGGAATTTTGGCTAGATGGAGCTCATTCAAGAAGAATGGAGCGATCAAAGTGTTACAGGGTTTCAAAAAAGAGATCTCAAGCATGCTGAACATAATGAACAGGAGGAAAAGATCCGTGACCATGCTCCTCATGCTGCTGCCCACAGCCCTGGCGTTCCATTTGACCACACGAGGGGGAGAGCCACACATGATAGTTAGCAAGCAGGAAAGAGGAAAGTCACTCCTGTTTAAGACCTCTGCAGGTATCAACATGTGCACCCTCATTGCAATGGATTTGGGAGAGTTATGTGAGGATACAATGACCTACAAATGCCCCCGGATCACTGAAGCGGAACCAGATGATGTTGATTGCTGGTGCAATGCCACAGACACATGGGTGACCTATGGGACGTGTTCTCAGACTGGCGAACACCGACGGGATAAACGTTCTGTCGCATTGGCCCCACACGTGGGGCTTGGTCTCGAAACAAGAACCGAAACGTGGATGTCCTCTGAAGGCGCCTGGAGACAGATACAAAAAGTGGAGACTTGGGCCTTGAGACACCCAGGATTCACGGTGATAGCCCTTTTTCTAGCACATGCCATAGGAACATCCATTGCCCAGAAAGGGATCATCTTCATTTTGCTGATGCTGGTGACACCATCAATGGCCATGCGATGTGTGGGAATAGGCAACAGAGACTTCGTTGAAGGACTGTCAGGAGCAACATGGGTGGATGTGGTACTGGAGCATGGAAGCTGCGTCACCACCATGGCAAAAAATAAACCAACATTGGACATTGAACTCTTGAAGACGGAGGTCACGAACCCTGCCGTCTTGCGCAAACTGTGCATTGAAGCTAAAATATCAAACACCACTACCGATTCAAGATGTCCAACACAAGGAGAAGCTACACTGGTGGAAGAACAAGACGCGAACTTTGTGTGTCGACGAACATTCGTGGACAGAGGCTGGGGTAATGGTTGTGGACTATTCGGGAAGGGAAGCTTACTAACGTGTGCTAAGTTTAAGTGTGTGACAAAACTTGAAGGAAAGATAGTTCAATATGAAAACTTAAAATATTCGGTGATAGTCACTGTCCACACTGGGGACCAGCACCAGGTAGGAAATGAGACCACAGAACATGGAACAATTGCAACCATAACACCTCAAGCTCCCACGTCGGAAATACAGCTGACTGACTACGGAGCCCTTACATTGGACTGCTCACCTAGAACAGGGCTGGACTTTAATGAGATGGTGCTGTTGACAATGAAAGAAAAATCATGGCTTGTCCACAAACAATGGTTTCTAGACTTACCATTGCCTTGGACCTCGGGGGCTTCAACATCTCAAGAGACTTGGAACAGACAAGATCTGCTGGTCACATTTAAGACAGCTCATGCAAAGAAGCAGGAAGTAGTCGTACTGGGGTCACAAGAAGGAGCAATGCACACTGCGTTGACTGGGGCGACAGAAATCCAGACGTCAGGAACGACGACAATCTTCGCAGGACACCTGAAATGTAGACTAAAAATGGATAAACTGACTTTAAAAGGGGTGTCATATGTGATGTGCACAGGCTCATTTAAGCTAGAGAAGGAAGTGGCTGAGACCCAGCATGGAACTGTCCTAGTGCAGGTTAAATATGAAGGAACAGATGCACCATGCAAGATTCCAATTTCAACCCAAGATGAGAAAGGAGTGACCCAGAATGGGAGATTGATAACAGCCAATCCCATAGTTACTGACAAAGAAAAACCAGTCAACATTGAAACAGAACCACCCTTTGGCGAGAGTTACATCGTGATAGGGGCGGGTGAAAAAGCTTTGAAATTAAGCTGGTTCAAGAAAGGAAGCAGCATAGGGAAAATGTTCGAAGCCACCGCCCGAGGAGCACGAAGGATGGCTATCCTGGGGGACACAGCATGGGACTTCGGTTCCATAGGAGGGGTGTTCACATCTGTGGGAAAATTGGTACACCAGGTTTTTGGAACCGCATATGGGGTCTTGTTCAGCGGTGTTTCCTGGACCATGAAAATAGGAATAGGGGTTCTGCTGACATGGCTAGGATTGAATTCAAGGAGCACGTCACTCTCGATGACGTGCATTGCAGTTGGCATGGTCACACTGTACCTAGGAGTCATGGTTCAAGCGGACTCGGGGTGTGTGATCAACTGGAAGGGCAGAGAACTCAAGTGTGGAAGTGGCATCTTTGTCACTAATGAAGTCCACACTTGGACAGAGCAATATAAATTCCAGGCTGACTCCCCAAAAAGACTATCAGCAGCCATTGGGAAGGCATGGGAGGAAGGCGTGTGTGGAATTCGATCAGCCACACGTCTTGAGAACATCATGTGGAAGCAAATATCAAATGAATTGAACCACATTCTACTTGAAAATGACATGAAATTCACAGTGGTTGTAGGAGACGCCAATGGAATCTTGACCCAAGGAAAAANGATGATTAGGCCACAACCCATGGAACACAAATACTCATGGAAAAGCTGGGGAAAAGCCAAAATCATAGGAGCAGACACACAGAATACTACCTTCATCATCGACGGCCCAGATACTCCAGAATGCCCCGATGACCAGAGAGCATGGAACATTTGGGAAGTTGAGGACTATGGGTTTGGAGTTTTCACGACAAACATATGGCTGAAATTGCGTGACTCCTACACCCAAATGTGTGACCACCGGCTAATGTCAGCTGCCATCAAGGACAACAAGGCAGTCCATGCTGACATGGGATACTGGATAGAAAGTGAAAAGAACGAGACCTGGAAGCTAGCGAGAGCCTCCTTCATAGAAGTGAAGACATGCATTTGGCCAAGATCCCACACTCTATGGAGCAATGGAGTCTTGGAAAGTGAAATGATAATCCCAAAGATATATGGAGGACCAATATCTCAGCACAACTACAGACCAGGGTATTTCACACAAACAGCAGGGCCATGGCACCTAGGCAAGTTGGAATTAGACTTTAATTTGTGTGAAGGCACCACAGTTGTTGTGGATGAACATTGTGGAAATCGAGGTCCATCTCTTAGAACTACAACAGTCACAGGAAAAATAATCCATGAATGGTGTTGCAGATCCTGCACGCTACCACCCTTACGCTTCAGAGGAGAAGACGGATGTTGGTATGGCATGGAAATCAGACCAGTTAAGGAGAAGGAAGAGAATCTAGTCAGGTCAATGGTCTCTGCAGGGTCAGGAGAAGTGGACAGTTTTTCATTGGGACTACTATGCGTATCAATAATGATTGAAGAAGTGATGAGATCCAGATGGAGTAGAAAGATGCTGATGACTGGAACACTGGCTGTTTTCTTCCTTCTTATAATGGGACAACTGACATGGAATGATCTGATCAGGTTATGCATCATGGTCGGAGCCAATGTCTCAGACAGAATGGGGATGGGAACAACATACCTAGCCTTGATGGCCACTTTTAAAATGAGACCGATGTTCGCTGTTGGGCTATTATTTCGCAGACTAACATCCAGAGAGGTGCTCCTTCTCACAATTGGACTAAGCCTGGTGGCATCCGTGGAGCTACCAAATTCTTTAGAGGAGCTAGGGGACGGACTAGCGATGGGCATCATGATGTTAAAATTGTTGACTGATTTTCAGTCACACCAGTTGTGGACTACCTTACTGTCTCTGACATTCATCAAAACAACTCTCTCACTGGATTATGCATGGAAGACAATGGCTATGGTATTGTCAATCGTATCTCTCTTTCCTCTATGTCTATCCACGACCTCTCAAAAAACAACATGGCTTCCGGTGCTGCTAGGATCCTTTGGATGTAAACCACTAACCATGTTTCTTATAACAGAAAACAAAATTTGGGGAAGAAAAAGTTGGCCCCTCAATGAAGGAATTATGGCTGTTGGAATAGTCAGCATTTTATTAAGTTCACTCCTCAAAAATGACGTGCCACTAGCCGGCCCGCTAATAGCTGGAGGCATGCTGATAGCATGTTACGTCATATCCGGAAGCTCAGCCGATTTATCATTGGAGAGAGCGGCTGAGGTCTCCTGGGAAGAAGAAGCAGAACACTCTGGTGCCTCACACAACATACTAGTGGAGGTCCAAGATGATGGAACTATGAAAATAAAAGATGAAGAGAGAGATGATACGCTCACTATACTCCTCAAAGCAACTTTGTTGGCAGTTTCAGGGGTGTACCCAATGTCAATACCAGCAACCCTTTTTGTGTGGTATTTTTGGCAGAAAAAGAAACAGAGATCAGGAGTCTTGTGGGACACACCCAGCCCTCCAGAAGTAGAAAGAGCAGTTCTTGATGATGGTATCTATAGAATCTTGCAAAGAGGACTGTTGGGTAGGTCCCAGGTAGGAGTGGGAGTTTTTCAAGACGGCGTGTTCCACACAATGTGGCATGTCACCAGGGGAGCTGTCCTCATGTACCAAGGGAAGAGGCTGGAACCAAGTTGGGCCAGTGTCAAAAAAGACTTGATCTCATATGGAGGAGGTTGGAGGTTTCAAGGATTATGGAACACGGGAGAAGAAGTACAGGTGATAGCTGTTGAACCAGGAAAAAACCCAAAGAATGTACAGACAACGCCAGGCACCTTCATGACCCCTGAAGGCGCAGTTGGAGCCATAGCCCTAGATTTCAAACCTGGCACATCTGGATCTCCCATCGTGAACAGAGAGGGAAAAATAGTAGGTCTTTATGGAAATGGAGTGGTGACAACAAGTGGAACCTACGTCAGTGCCATTGCCCAAGCTAAAGCGTCACAAGAAGGGCCTCTACCAGAGATTGAGGACGAGGTGTTTAAGAAAAGAAACCTAACAATAATGGACCTACATCCAGGATCAGGAAAAACAAGAAGATATCTTCCAGCCATAGTCCGTGAGGCCATAAAAAGGAAACTGCGCACGCTAATCTTGGCTCCTACAAGAGTTGTCGCCTCTGAAATGGCAGAGGCGCTCAAAGGAATGCCAATAAGATATCAGACAACAGCAGTAAAGAGTGAACACACAGGAAAGGAGATAGTCGATCTCATGTGCCACGCCACTTTCACCATGCGTCTCCTATCTCCAGTGAGAGTTCCCAATTACAACATGATTATCATGGATGAAGCACACTTTACCGATCCAGCCAGCATAGCGGCCAGAGGGTACATCTCAACCCGAGTGGGTATGGGTGAAGCAGCTGCGATCTTTATGACAGCCACTCCCCCAGGATCGGTAGAGGCCTTTCCACAGAGCAATGCAGTTATCCAAGATGAGGAAAGAGACATTCCTGAGAGATCATGGAACTCAGGCTATGACTGGATCACTGATTTCCCAGGAAAAACAGTCTGGTTTGTTCCAAGCATCAAATCAGGAAATGACATTGCCAACTGTTTAAGAAAAAACGGGAAGCAGGTGATCCAATTGAGCAGAAAAACCTTTGACACTGAATACCAGAAAACAAAAAACAATGATTGGGACTATGTTGTCACAACAGACATTTCCGAAATGGGAGCAAATTTCCGGGCCGACAGGGTAATAGACCCAAGGCGGTGTTTGAAGCCGGTAATACTAAAAGATGGCCCAGAACGCGTCATTCTAGCCGGACCAATGCCAGTGACCGCGGCCAGTGCTGCCCAGAGACGAGGAAGAATTGGAAGGAACCAAAACAAAGAAGGTGACCAGTATATTTACATGGGACAGCCTTTAAATAATGATGAGGACCACGCTCATTGGACAGAAGCAAAAATGCTCCTTGACAATATAAACACGCCAGAAGGAATTATCCCAGCCCTCTTTGAGCCAGAGAGAGAAAAGAGTGCAGCAATAGACGGGGAGTACAGACTGCGGGGAGAAGCAAGGAAAACGTTCGTGGAGCTAATGAGAAGAGGGGATTTACCAGTTTGGCTATCTTACAAAGTTGCCTCAGAAGGCTTCCAGTACTCCGACAGAAGATGGTGCTTTGACGGGGAAAGGAACAACCAGGTGTTGGAGGAGAATATGGACGTGGAGATCTGGACAAAAGAAGGAGAAAGAAAGAAATTGCGACCTCGCTGGTTAGATGCCAGAACCTACTCTGATCCACTGGCCCTGCGCGAGTTTAAAGAGTTCGCAGCAGGAAGAAGAAGTGTCTCAGGTGACCTAATATTAGAAATAGGGAAACTTCCACAGCATCTGACGCTAAGGGCCCAGAATGCTTTGGACAACTTGGTCATGTTGCACAATTCCGAACAAGGGGGAAAAGCCTATAGACATGCTATGGAAGAACTACCAGACACCATAGAAACATTGATGCTACTAGCTTTGATAGCTGTGCTGACTGGTGGAGTTACGTTGTTTTTCCTATCAGGAAAAGGTCTAGGGAAAACATCCATTGGCCTACTTTGTGTAATGGCCTCAAGTGTACTGTTATGGACGGCCAGTGTGGAGCCCCATTGGATAGCGGCCTCCATCATACTAGAGTTTTTCCTGATGGTGCTGCTCATTCCAGAGCCAGACAGACAGCGTACTCCACAGGACAATCAACTAGCATATGTGGTGATAGGTTTGTTATTTATGATATTGACAGTGGCAGCCAATGAGATGGGATTACTGGAAACCACAAAGAAAGACCTGGGGATTGGCCATGTAGTCGCCGAAAACCACCACCATGCCACAATGCTAGACATAGACCTACATCCAGCTTCAGCCTGGACCCTCTATGCAGTAGCCACAACAATTATCACTCCCATGATGAGACACACAATTGAAAACACAACGGCAAACATTTCCCTGACAGCAATTGCAAATCAGGCGGCTATATTAATGGGACTTGACAAGGGATGGCCAATATCGAAGATGGACATAGGAGTGCCACTTCTCGCCTTAGGGTGTTATTCCCAGGTGAACCCATTGACACTGACAGCGGCGGTGTTGATGTTAGTGGCCCATTATGCCATAATCGGACCTGGACTGCAAGCAAAAGCTACTAGAGAAGCTCCAAAAAGGACTGCGGCCGGAATAATGAAAAATCCAACTGTAGACAGGATTGTTGCAATAGATTTGGATCCTGTGGTTTATGATGCAAAATTTGAAAAACAGCTAGGCCAAATAATGTTACTAATACTCTGCACATCACAGATTCTCTTGATGAGGACTACATGGGCCTTATGTGAATCCATCACACTGGCTACTGGACCCTTGACCACTCTCTGGGAGGGATCTCCTGGAAGATTCTGGAATACCACGATAGCAGTGTCCATGGCAAACATCTTCAGAGGAAGTTATCTAGCAGGAGCAGGTCTGGCCTTCTCATTAATGAAATCTTTAGGAGGAGGTAGGAGAGGCACGGGAGCCCAAGGGGAAACATTGGGAGAAAAATGGAAAAGACAACTAAACCAATTGAGCAAGTCAGAATTTAACACTTACAAAAGGAGTGGAATTATGGAGGTGGACAGATCTGAAGCCAAGGAAGGACTGAAAAGAGGAGAAACAACCAAACATGCAGTGTCGAGAGGAACAGCCAAACTTAGGTGGTTTGTGGAGAGGAACCTTGTGAAACCAGAAGGGAAAGTGATAGACCTCGGTTGTGGAAGAGGTGGCTGGTCATATTACTGCGCTGGGCTGAAGAAGGTCACAGAAGTGAAGGGATATACAAAAGGAGGACCCGGTCATGAGGAACCTATCCCAATGGCGACTTATGGATGGAACATAGTGAAGCTACACTCTGGAAGGGATGTATTCTTTACACCACCTGAGAAATGTGACACCCTTTTGTGTGATATTGGTGAGTCCTCTCCGAATCCAACTATAGAAGAAGGAAGAACGTTACGTGTTCTAAAGATGGTGGAACCATGGCTCAGAGGAAACCAGTTTTGCATAAAAATCCTAAATCCTTACATGCCAAGTGTGGTAGAAACTCTGGAGCAAATGCAAAGAAAACATGGAGGGATGCTAGTGCGAAACCCACTCTCAAGAAATTCTACCCATGAAATGTACTGGGTTTCATGTGGAACAGGAAACATTGTGTCGGCAGTGAACATGACATCCAGAATGTTGCTGAATCGGTTCACAATGACTCACAGGAAGCCAACGTATGAAAGAGACGTGGACTTGGGCGCTGGAACAAGACATGTGGCAGTGGAACCAGAGATAGCCAACCTAGACATTATTGGCCAGAGGATAGAGAACATAAAAAATGAACATAAGTCAACATGGCATTATGATGAGGACAATCCATACAAAACATGGGCCTATCATGGATCATATGAGGTCAAGCCATCAGGGTCAGCCTCATCCATGGTGAATGGCGTGGTGAGATTGCTCACCAAGCCATGGGATGTCATCCCCATGGTCACACAAATAGCTATGACTGATACCACACCCTTCGGACAACAGAGGGTTTTCAAAGAGAAAGTTGACACACGCACACCAAGACCAAAACGAGGCACAGCACAAATTATGGAGGTGACAGCCAAGTGGTTGTGGGGATTCCTCTCTAGAAATAANAAACCCAGAATTTGCACAAGAGAGGAGTTCACAAGAAAAGTTAGGTCAAACGCAGCAATTGGAGCAGTGTTCGTTGATGAAAACCAATGGAACTCAGCAAAAGAAGCGGTGGAAGACGAAAGGTTTTGGGACCTCGTGCACAGAGAGAGGGAGCTTCATAAACAGGGAAAATGTGCCACGTGTGTCTACAATATGATGGGGAAAAGAGAGAAAAAACTAGGAGAGTTTGGAAAGGCAAAGGGAAGTCGTGCAATATGGTACATGTGGTTGGGAGCACGCTTTCTAGAGTTTGAAGCCCTTGGCTTCATGAATGAAGACCACTGGTTCAGTAGGGAGAATTCACTCAGTGGAGTGGAAGGAGAAGGACTACATAAACTTGGATACATACTTAGAGACATATCAAAGATTCCAGGGGGAAATATGTATGCAGACGACACAGCTGGATGGGACACAAGAATAACAGAGGATGATCTTCAGAATGAGGCTAAAATCACTGACATCATGGAGCCCGAACATGCTCTACTGGCCACGTCAATCTTCAAGCTGACCTATCAAAATAAAGTGGTAAGGGTGCAAAGACCAGCAAAAAGTGGAACCGTGATGGACGTCATATCCAGACGAGACCAGAGAGGAAGTGGACAGGTCGGAACTTATGGCCTAAACACTTTCACCAACATGGAGGTCCAACTAATAAGACAAATGGAATCTGAAGGAATCTTTTCACCCAGCGAATTGGAAAATTCAAATCTAGCTGAGAGAGTTCTCGACTGGTTGGAAAAACATGGCGTCGAAAGGTTGAAAAGAATGGCAATCAGCGGAGATGACTGTGTGGTGAAACCAACTGATGACAGGTTTGCAACAGCTTTAACAGCCCTGAATGACATGGGAAAGGTGAGAAAAGACATACCGCAATGGGAACCTTCAAAAGGATGGAATGACTGGCAGCAAGTGCCTTTCTGTTCACACCACTTCCACCAACTGATCATGAAGGATGGGAGGGAGATAGTGGTGCCATGCCGCAACCAAGATGAACTTGTGGGCAGGGCCAGAGTATCACAAGGCGCCGGGTGGAGCCTGAGA-----------------------------------------------------------------------------------------------------------------------------------------------------------------------------------------------------------------------------------------------------------------------------
>S173_0.0145
ATGAACAACCAACGGAAGAAGACGGGTCGACCGTCTTTCAATATGCTGAAACGCGCGAGAAACCGCGTGTCAACTGGTTCACAGTTGGCGAAGAGATTCTCAAAAGGATTGCTCTCAGGCCAAGGACCCATGAAAATGGTGATGGCTTTCATAGCATTCCTAAGATTTCTAGCCATACCCCCAACAGCAGGAATTTTGGCTAGATGGAGCTCATTCAAGAAGAATGGAGCGATCAAAGTGTTACAGGGTTTCAAAAAAGAGATCTCAAGCATGCTGAACATAATGAACAGGAGGAAAAGATCCGTGACCATGCTCCTCATGCTGCTGCCCACAGCCCTGGCGTTCCATTTGACCACACGAGGGGGAGAGCCACACATGATAGTTAGCAAGCAGGAAAGAGGAAAGTCACTCCTGTTTAAGACCTCTGCAGGTATCAACATGTGCACCCTCATTGCAATGGATTTGGGAGAGTTATGTGAGGATACAATGACCTACAAATGCCCCCGGATCACTGAAGCGGAACCAGATGATGTTGATTGCTGGTGCAATGCCACAGACACATGGGTGACCTATGGGACGTGTTCTCAGACTGGCGAACACCGACGGGATAAACGTTCTGTCGCATTGGCCCCACACGTGGGGCTTGGTCTCGAAACAAGAACCGAAACGTGGATGTCCTCTGAAGGCGCCTGGAGACAGATACAAAAAGTGGAGACTTGGGCCTTGAGACACCCAGGATTCACGGTGATAGCCCTTTTTCTAGCACATGCCATAGGAACATCCATTGCCCAGAAAGGGATCATCTTCATTTTGCTGATGCTGGTGACACCATCAATGGCCATGCGATGTGTGGGAATAGGCAACAGAGACTTCGTTGAAGGACTGTCAGGAGCAACATGGGTGGATGTGGTACTGGAGCATGGAAGCTGCGTCACCACCATGGCAAAAAATAAACCAACATTGGACATTGAACTCTTGAAGACGGAGGTCACGAACCCTGCCGTCTTGCGCAAACTGTGCATTGAAGCTAAAATATCAAACACCACTACCGATTCAAGATGTCCAACACAAGGAGAAGCTACACTGGTGGAAGAACAAGACGCGAACTTTGTGTGTCGACGAACATTCGTGGACAGAGGCTGGGGTAATGGTTGTGGACTATTCGGGAAGGGAAGCTTACTAACGTGTGCTAAGTTTAAGTGTGTGACAAAACTTGAAGGAAAGATAGTTCAATATGAAAACTTAAAATATTCGGTGATAGTCACTGTCCACACTGGGGACCAGCACCAGGTAGGAAATGAGACCACAGAACATGGAACAATTGCAACCATAACACCTCAAGCTCCCACGTCGGAAATACAGCTGACTGACTACGGAGCCCTTACATTGGACTGCTCACCTAGAACAGGGCTGGACTTTAATGAGATGGTGCTGTTGACAATGAAAGAAAAATCATGGCTTGTCCACAAACAATGGTTTCTAGACTTACCATTGCCTTGGACCTCGGGGGCTTCAACATCTCAAGAGACTTGGAACAGACAAGATCTGCTGGTCACATTTAAGACAGCTCATGCAAAGAAGCAGGAAGTAGTCGTACTGGGGTCACAAGAAGGAGCAATGCACACTGCGTTGACTGGGGCGACAGAAATCCAGACGTCAGGAACGACGACAATCTTCGCAGGACACCTGAAATGTAGACTAAAAATGGATAAACTGACTTTAAAAGGGGTGTCATATGTGATGTGCACAGGCTCATTTAAGCTAGAGAAGGAAGTGGCTGAGACCCAGCATGGAACTGTCCTAGTGCAGGTTAAATATGAAGGAACAGATGCACCATGCAAGATTCCAATTTCAACCCAAGATGAGAAAGGAGTGACCCAGAATGGGAGATTGATAACAGCCAATCCCATAGTTACTGACAAAGAAAAACCAGTCAACATTGAAACAGAACCACCCTTTGGCGAGAGTTACATCGTGATAGGGGCGGGTGAAAAAGCTTTGAAATTAAGCTGGTTCAAGAAAGGAAGCAGCATAGGGAAAATGTTCGAAGCCACCGCCCGAGGAGCACGAAGGATGGCTATCCTGGGGGACACAGCATGGGACTTCGGTTCCATAGGAGGGGTGTTCACATCTGTGGGAAAATTGGTACACCAGGTTTTTGGAACCGCATATGGGGTCTTGTTCAGCGGTGTTTCCTGGACCATGAAAATAGGAATAGGGGTTCTGCTGACATGGCTAGGATTGAATTCAAGGAGCACGTCACTCTCGATGACGTGCATTGCAGTTGGCATGGTCACACTGTACCTAGGAGTCATGGTTCAAGCGGACTCGGGGTGTGTGATCAACTGGAAGGGCAGAGAACTCAAGTGTGGAAGTGGCATCTTTGTCACTAATGAAGTCCACACTTGGACAGAGCAATATAAATTCCAGGCTGACTCCCCAAAAAGACTATCAGCAGCCATTGGGAAGGCATGGGAGGAAGGCGTGTGTGGAATTCGATCAGCCACACGTCTTGAGAACATCATGTGGAAGCAAATATCAAATGAATTGAACCACATTCTACTTGAAAATGACATGAAATTCACAGTGGTTGTAGGAGACGCCAATGGAATCTTGACCCAAGGAAAAANGATGATTAGGCCACAACCCATGGAACACAAATACTCATGGAAAAGCTGGGGAAAAGCCAAAATCATAGGAGCAGACACACAGAATACTACCTTCATCATCGACGGCCCAGATACTCCAGAATGCCCCGATGACCAGAGAGCATGGAACATTTGGGAAGTTGAGGACTATGGGTTTGGAGTTTTCACGACAAACATATGGCTGAAATTGCGTGACTCCTACACCCAAATGTGTGACCACCGGCTAATGTCAGCTGCCATCAAGGACAGCAAGGCAGTCCATGCTGACATGGGATACTGGATAGAAAGTGAAAAGAACGAGACCTGGAAGCTAGCGAGAGCCTCCTTCATAGAAGTGAAGACATGCATTTGGCCAAGATCCCACACTCTATGGAGCAATGGAGTCTTGGAAAGTGAAATGATAATCCCAAAGATATATGGAGGACCAATATCTCAGCACAACTACAGACCAGGGTATTTCACACAAACAGCAGGGCCATGGCACCTAGGCAAGTTGGAATTAGACTTTAATTTGTGTGAAGGCACCACAGTTGTTGTGGATGAACATTGTGGAAATCGAGGTCCATCTCTTAGAACTACAACAGTCACAGGAAAAATAATCCATGAATGGTGTTGCAGATCCTGCACGCTACCACCCTTACGCTTCAGAGGAGAAGACGGATGTTGGTATGGCATGGAAATCAGACCAGTTAAGGAGAAGGAAGAGAATCTAGTCAGGTCAATGGTCTCTGCAGGGTCAGGAGAAGTGGACAGTTTTTCATTGGGACTACTATGCGTATCAATAATGATTGAAGAAGTGATGAGATCCAGATGGAGTAGAAAGATGCTGATGACTGGAACACTGGCTGTTTTCTTCCTTCTTATAATGGGACAACTGACATGGAATGATCTGATCAGGTTATGCATCATGGTCGGAGCCAATGTCTCAGACAGAATGGGGATGGGAACAACATACCTAGCCTTGATGGCCACTTTTAAAATGAGACCGATGTTCGCTGTTGGGCTATTATTTCGCAGACTAACATCCAGAGAGGTGCTCCTTCTCACAATTGGACTAAGCCTGGTGGCATCCGTGGAGCTACCAAATTCTTTAGAGGAGCTAGGGGACGGACTAGCGATGGGCATCATGATGTTAAAATTGTTGACTGATTTTCAGTCACACCAGTTGTGGACTACCTTACTGTCTCTGACATTCATCAAAACAACTCTCTCACTGGATTATGCATGGAAGACAATGGCTATGGTATTGTCAATCGTATCTCTCTTTCCTCTATGTCTATCCACGACCTCTCAAAAAACAACATGGCTTCCGGTGCTGCTAGGATCCTTTGGATGTAAACCACTAACCATGTTTCTTATAACAGAAAACAAAATTTGGGGAAGAAAAAGTTGGCCCCTCAATGAAGGAATTATGGCTGTTGGAATAGTCAGCATTTTATTAAGTTCACTCCTCAAAAATGACGTGCCACTAGCCGGCCCGCTAATAGCTGGAGGCATGCTGATAGCATGTTACGTCATATCCGGAAGCTCAGCCGATTTATCATTGGAGAGAGCGGCTGAGGTCTCCTGGGAAGAAGAAGCAGAACACTCTGGTGCCTCACACAACATACTAGTGGAGGTCCAAGATGATGGAACTATGAAAATAAAAGATGAAGAGAGAGATGATACGCTCACTATACTCCTCAAAGCAACTTTGTTGGCAGTTTCAGGGGTGTACCCAATGTCAATACCAGCAACCCTTTTTGTGTGGTATTTTTGGCAGAAAAAGAAACAGAGATCAGGAGTCTTGTGGGACACACCCAGCCCTCCAGAAGTAGAAAGAGCAGTTCTTGATGATGGTATCTATAGAATCTTGCAAAGAGGACTGTTGGGTAGGTCCCAGGTAGGAGTGGGAGTTTTTCAAGACGGCGTGTTCCACACAATGTGGCATGTCACCAGGGGAGCTGTCCTCATGTACCAAGGGAAGAGGCTGGAACCAAGTTGGGCCAGTGTCAAAAAAGACTTGATCTCATATGGAGGAGGTTGGAGGTTTCAAGGATTATGGAACACGGGAGAAGAAGTACAGGTGATAGCTGTTGAACCAGGAAAAAACCCAAAGAATGTACAGACAACGCCAGGCACCTTCATGACCCCTGAAGGCGCAGTTGGAGCCATAGCCCTAGATTTCAAACCTGGCACATCTGGATCTCCCATCGTGAACAGAGAGGGAAAAATAGTAGGTCTTTATGGAAATGGAGTGGTGACAACAAGTGGAACCTACGTCAGTGCCATTGCCCAAGCTAAAGCGTCACAAGAAGGGCCTCTACCAGAGATTGAGGACGAGGTGTTTAAGAAAAGAAACCTAACAATAATGGACCTACATCCAGGATCAGGAAAAACAAGAAGATATCTTCCAGCCATAGTCCGTGAGGCCATAAAAAGGAAACTGCGCACGCTAATCTTGGCTCCTACAAGAGTTGTCGCCTCTGAAATGGCAGAGGCGCTCAAAGGAATGCCAATAAGATATCAGACAACAGCAGTAAAGAGTGAACACACAGGAAAGGAGATAGTCGATCTCATGTGCCACGCCACTTTCACCATGCGTCTCCTATCTCCAGTGAGAGTTCCCAATTACAACATGATTATCATGGATGAAGCACACTTTACCGATCCAGCCAGCATAGCGGCCAGAGGGTACATCTCAACCCGAGTGGGTATGGGTGAAGCAGCTGCGATCTTTATGACAGCCACTCCCCCAGGATCGGTAGAGGCCTTTCCACAGAGCAATGCAGTTATCCAAGATGAGGAAAGAGACATTCCTGAGAGATCATGGAACTCAGGCTATGACTGGATCACTGATTTCCCAGGAAAAACAGTCTGGTTTGTTCCAAGCATCAAATCAGGAAATGACATTGCCAACTGTTTAAGAAAGAACGGGAAGCGGGTGATCCAATTGAGCAGAAAAACCTTTGACACTGAATACCAGAAAACAAAAAACAATGATTGGGACTATGTTGTCACAACAGACATTTCCGAAATGGGAGCAAATTTCCGGGCCGACAGGGTAATAGACCCAAGGCGGTGTTTGAAGCCGGTAATACTAAAAGATGGCCCAGAACGCGTCATTCTAGCCGGACCAATGCCAGTGACCGCGGCCAGTGCTGCCCAGAGACGAGGAAGAATTGGAAGGAACCAAAACAAAGAAGGTGACCAGTATATTTACATGGGACAGCCTTTAAATAATGATGAGGACCACGCTCATTGGACAGAAGCAAAAATGCTCCTTGACAATATAAACACGCCAGAAGGAATTATCCCAGCCCTCTTTGAGCCAGAGAGAGAAAAGAGTGCAGCAATAGACGGGGAGTACAGACTGCGGGGAGAAGCAAGGAAAACGTTCGTGGAGCTAATGAGAAGAGGGGATTTACCAGTTTGGCTATCTTACAAAGTTGCCTCAGAAGGCTTCCAGTACTCCGACAGAAGATGGTGCTTTGACGGGGAAAGGAACAACCAGGTGTTGGAGGAGAATATGGACGTGGAGATCTGGACAAAAGAAGGAGAAAGAAAGAAATTGCGACCTCGCTGGTTAGATGCCAGAACCTACTCTGATCCACTGGCCCTGCGCGAGTTTAAAGAGTTCGCAGCAGGAAGAAGAAGTGTCTCAGGTGACCTAATATTAGAAATAGGGAAACTTCCACAGCATCTGACGCTAAGGGCCCAGAATGCTTTGGACAACTTGGTCATGTTGCACAATTCCGAACAAGGGGGAAAAGCCTATAGACATGCTATGGAAGAACTACCAGACACCATAGAAACATTGATGCTACTAGCTTTGATAGCTGTGCTGACTGGTGGAGTTACGTTGTTTTTCCTATCAGGAAAAGGTCTAGGGAAAACATCCATTGGCCTACTTTGTGTAATGGCCTCAAGTGTACTGTTATGGACGGCCAGTGTGGAGCCCCATTGGATAGCGGCCTCCATCATACTAGAGTTTTTCCTGATGGTGCTGCTCATTCCAGAGCCAGACAGACAGCGTACTCCACAGGACAATCAACTAGCATATGTGGTGATAGGTTTGTTATTTATGATATTGACAGTGGCAGCCAATGAGATGGGATTACTGGAAACCACAAAGAAAGACCTGGGGATTGGCCATGTAGTCGCCGAAAACCACCACCATGCCACAATGCTAGACATAGACCTACATCCAGCTTCAGCCTGGACCCTCTATGCAGTAGCCACAACAATTATCACTCCCATGATGAGACACACAATTGAAAACACAACGGCAAACATTTCCCTGACAGCAATTGCAAATCAGGCGGCTATATTAATGGGACTTGACAAGGGATGGCCAATATCGAAGATGGACATAGGAGTGCCACTTCTCGCCTTAGGGTGTTATTCCCAGGTGAACCCATTGACACTGACAGCGGCGGTGTTGATGTTAGTGGCCCATTATGCCATAATCGGACCTGGACTGCAAGCAAAAGCTACTAGAGAAGCTCCAAAAAGGACTGCGGCCGGAATAATGAAAAATCCAACTGTAGACAGGATTGTTGCAATAGATTTGGATCCTGTGGTTTATGATGCAAAATTTGAAAAACAGCTAGGCCAAATAATGTTACTAATACTCTGCACATCACAGATTCTCTTGATGAGGACTACATGGGCCTTATGTGAATCCATCACACTGGCTACTGGACCCTTGACCACTCTCTGGGAGGGATCTCCTGGAAGATTCTGGAATACCACGATAGCAGTGTCCATGGCAAACATCTTCAGAGGAAGTTATCTAGCAGGAGCAGGTCTGGCCTTCTCATTAATGAAATCTTTAGGAGGAGGTAGGAGAGGCACGGGAGCCCAAGGGGAAACATTGGGAGAAAAATGGAAAAGACAACTAAACCAATTGAGCAAGTCAGAATTTAACACTTACAAAAGGAGTGGAATTATGGAGGTGGACAGATCTGAAGCCAAGGAAGGACTGAAAAGAGGAGAAACAACCAAACATGCAGTGTCGAGAGGAACAGCCAAACTTAGGTGGTTTGTGGAGAGGAACCTTGTGAAACCAGAAGGGAAAGTGATAGACCTCGGTTGTGGAAGAGGTGGCTGGTCATATTACTGCGCTGGGCTGAAGAAGGTCACAGAAGTGAAGGGATATACAAAAGGAGGACCCGGTCATGAGGAACCTATCCCAATGGCGACTTATGGATGGAACATAGTGAAGCTACACTCTGGAAGGGATGTATTCTTTACACCACCTGAGAAATGTGACACCCTTTTGTGTGATATTGGTGAGTCCTCTCCGAATCCAACTATAGAAGAAGGAAGAACGTTACGTGTTCTAAAGATGGTGGAACCATGGCTCAGAGGAAACCAGTTTTGCATAAAAATCCTAAATCCTTACATGCCAAGTGTGGTAGAAACTCTGGAGCAAATGCAAAGAAAACATGGAGGGATGCTAGTGCGAAACCCACTCTCAAGAAATTCTACCCATGAAATGTACTGGGTTTCATGTGGAACAGGAAACATTGTGTCGGCAGTGAACATGACATCCAGAATGTTGCTGAATCGGTTCACAATGACTCACAGGAAGCCAACGTATGAAAGAGACGTGGACTTGGGCGCTGGAACAAGACATGTGGCAGTGGAACCAGAGATAGCCAACCTAGACATTATTGGCCAGAGGATAGAGAACATAAAAAATGAACATAAGTCAACATGGCATTATGATGAGGACAATCCATACAAAACATGGGCCTATCATGGATCATATGAGGTCAAGCCATCAGGGTCAGCCTCATCCATGGTGAATGGCGTGGTGAGATTGCTCACCAAGCCATGGGATGTCATCCCCATGGTCACACAAATAGCTATGACTGATACCACACCCTTCGGACAACAGAGGGTTTTCAAAGAGAAAGTTGACACACGCACACCAAGACCAAAACGAGGCACAGCACAAATTATGGAGGTGACAGCCAAGTGGTTGTGGGGATTCCTCTCTAGAAATAAGAAACCCAGAATTTGCACAAGAGAGGAGTTCACAAGAAAAGTTAGGTCAAACGCAGCAATTGGAGCAGTGTTCGTTGATGAAAACCAATGGAACTCAGCAAAAGAAGCGGTGGAAGACGAAAGGTTTTGGGACCTCGTGCACAGAGAGAGGGAGCTTCATAAACAGGGAAAATGTGCCACGTGTGTCTACAATATGATGGGGAAAAGAGAGAAAAAACTAGGAGAGTTTGGAAAGGCAAAGGGAAGTCGTGCAATATGGTACATGTGGTTGGGAGCACGCTTTCTAGAGTTTGAAGCCCTTGGCTTCATGAATGAAGACCACTGGTTCAGTAGGGAGAATTCACTCAGTGGAGTGGAAGGAGAAGGACTACATAAACTTGGATACATACTTAGAGACATATCAAAGATTCCAGGGGGAAATATGTATGCAGACGACACAGCTGGATGGGACACAAGAATAACAGAGGATGATCTTCAGAATGAGGCTAAAATCACTGACATCATGGAGCCCGAACATGCTCTACTGGCCACGTCAATCTTCAAGCTGACCTATCAAAATAAAGTGGTAAGGGTGCAAAGACCAGCAAAAAGTGGAACCGTGATGGACGTCATATCCAGACGAGACCAGAGAGGAAGTGGACAGGTCGGAACTTATGGCCTAAACACTTTCACCAACATGGAGGTCCAACTAATAAGACAAATGGAATCTGAAGGAATCTTTTCACCCAGCGAATTGGAAAATTCAAATCTAGCTGAGAGAGTTCTCGACTGGTTGGAAAAACATGGCGTCGAAAGGTTGAAAAGAATGGCAATCAGCGGAGATGACTGTGTGGTGAAACCAACTGATGACAGGTTTGCAACAGCTTTAACAGCCCTGAATGACATGGGAAAGGTGAGAAAAGACATACCGCAATGGGAACCTTCAAAAGGATGGAATGACTGGCAGCAAGTGCCTTTCTGTTCACACCACTTCCACCAACTGATCATGAAGGATGGGAGGGAGATAGTGGTGCCATGCCGCAACCAAGATGAACTTGTGGGCAGGGCCAGAGTATCACAAGGCGCCGGGTGGAGCCTGAGA-----------------------------------------------------------------------------------------------------------------------------------------------------------------------------------------------------------------------------------------------------------------------------
>S173_0.0043
ATGAACAACCAACGGAAGAAGACGGGTCGACCGTCTTTCAATATGCTGAAACGCGCGAGAAACCGCGTGTCAACTGGTTCACAGTTGGCGAAGAGATTCTCAAAAGGATTGCTCTCAGGCCAAGGACCCATGAAAATGGTGATGGCTTTCATAGCATTCCTAAGATTTCTAGCCATACCCCCAACAGCAGGAATTTTGGCTAGATGGAGCTCATTCAAGAAGAATGGAGCGATCAAAGTGTTACGGGGTTTCAAAAAAGAGATCTCAAGCATGCTGAACATAATGAACAGGAGGAAAAGATCCGTGACCATGCTCCTCATGCTGCTGCCCACAGCCCTGGCGTTCCATTTGACCACACGAGGGGGAGAGCCACACATGATAGTTAGCAAGCAGGAAAGAGGAAAGTCACTCCTGTTTAAGACCTCTGCAGGTATCAACATGTGCACCCTCATTGCAATGGATTTGGGAGAGTTATGTGAGGATACAATGACCTACAAATGCCCCCGGATCACTGAAGCGGAACCAGATGATGTTGATTGCTGGTGCAATGCCACAGACACATGGGTGACCTATGGGACGTGTTCTCAGACTGGCGAACACCGACGGGATAAACGTTCTGTCGCATTGGCCCCACACGTGGGGCTTGGTCTCGAAACAAGAACCGAAACGTGGATGTCCTCTGAAGGCGCCTGGAGACAGATACAAAAAGTGGAGACTTGGGCCTTGAGACACCCAGGATTCACGGTGATAGCCCTTTTTCTAGCACATGCCATAGGAACATCCATTGCCCAGAAAGGGATCATCTTCATTTTGCTGATGCTGGTGACACCATCAATGGCCATGCGATGTGTGGGAATAGGCAACAGAGACTTCGTTGAAGGACTGTCAGGAGCAACATGGGTGGATGTGGTACTGGAGCATGGAAGCTGCGTCACCACCATGGCAAAAAATAAACCAACATTGGACATTGAACTCTTGAAGACGGAGGTCACGAACCCTGCCGTCTTGCGCAAACTGTGCATTGAAGCTAAAATATCAAACACCACTACCGATTCAAGATGTCCAACACAAGGAGAAGCTACACTGGTGGAAGAACAAGACGCGAACTTTGTGTGTCGACGAACATTCGTGGACAGAGGCTGGGGTAATGGTTGTGGACTATTCGGGAAGGGAAGCTTACTAACGTGTGCTAAGTTTAAGTGTGTGACAAAACTTGAAGGAAAGATAGTTCAATATGAAAACTTAAAATATTCGGTGATAGTCACTGTCCACACTGGGGACCAGCACCAGGTAGGAAATGAGACCACAGAACATGGAACAATTGCAACCATAACACCTCAAGCTCCCACGTCGGAAATACAGCTGACTGACTACGGAGCCCTTACATTGGACTGCTCACCTAGAACAGGGCTGGACTTTAATGAGATGGTGCTGTTGACAATGAAAGAAAAATCATGGCTTGTCCACAAACAATGGTTTCTAGACTTACCATTGCCTTGGACCTCGGGGGCTTCAACATCTCAAGAGACTTGGAACAGACAAGATCTGCTGGTCACATTTAAGACAGCTCATGCAAAGAAGCAGGAAGTAGTCGTACTGGGGTCACAAGAAGGAGCAATGCACACTGCGTTGACTGGGGCGACAGAAATCCAGACGTCAGGAACGACGACAATCTTCGCAGGACACCTGAAATGTAGACTAAAAATGGATAAACTGACTTTAAAAGGGGTGTCATATGTGATGTGCACAGGCTCATTTAAGCTAGAGAAGGAAGTGGCTGAGACCCAGCATGGAACTGTCCTAGTGCAGGTTAAATATGAAGGAACAGATGCACCATGCAAGATTCCAATTTCAACCCAAGATGAGAAAGGAGTGACCCAGAATGGGAGATTGATAACAGCCAATCCCATAGTTACTGACAAAGAAAAACCAGTCAACATTGAAACAGAACCACCCTTTGGCGAGAGTTACATCGTGATAGGGGCGGGTGAAAAAGCTTTGAAATTAAGCTGGTTCAAGAAAGGAAGCAGCATAGGGAAAATGTTCGAAGCCACCGCCCGAGGAGCACGAAGGATGGCTATCCTGGGGGACACAGCATGGGACTTCGGTTCCATAGGAGGGGTGTTCACATCTGTGGGAAAATTGGTACACCAGGTTTTTGGAACCGCATATGGGGTCTTGTTCAGCGGTGTTTCCTGGACCATGAAAATAGGAATAGGGGTTCTGCTGACATGGCTAGGATTGAATTCAAGGAGCACGTCACTCTCGATGACGTGCATTGCAGTTGGCATGGTCACACTGTACCTAGGAGTCATGGTTCAAGCGGACTCGGGGTGTGTGATCAACTGGAAGGGCAGAGAACTCAAGTGTGGAAGTGGCATCTTTGTCACTAATGAAGTCCACACTTGGACAGAGCAATATAAATTCCAGGCTGACTCCCCAAAAAGACTATCAGCAGCCATTGGGAAGGCATGGGAGGAAGGCGTGTGTGGAATTCGATCAGCCACACGTCTTGAGAACATCATGTGGAAGCAAATATCAAATGAATTGAACCACATTCTACTTGAAAATGACATGAAATTCACAGTGGTTGTAGGAGACGCCAATGGAATCTTGACCCAAGGAAAAANGATGATTAGGCCACAACCCATGGAACACAAATACTCATGGAAAAGCTGGGGAAAAGCCAAAATCATAGGAGCAGACACACAGAATACTACCTTCATCATCGACGGCCCAGATACTCCAGAATGCCCCGATGACCAGAGAGCATGGAACATTTGGGAAGTTGAGGACTATGGGTTTGGAGTTTTCACGACAAACATATGGCTGAAATTGCGTGACTCCTACACCCAAATGTGTGACCACCGGCTAATGTCAGCTGCCATCAAGGACAGCAAGGCAGTCCATGCTGACATGGGATACTGGATAGAAAGTGAAAAGAACGAGACCTGGAAGCTAGCGAGAGCCTCCTTCATAGAAGTGAAGACATGCATTTGGCCAAGATCCCACACTCTATGGAGCAATGGAGTCTTGGAAAGTGAAATGATAATCCCAAAGATATATGGAGGACCAATATCTCAGCACAACTACAGACCAGGGTATTTCACACAAACAGCAGGGCCATGGCACCTAGGCAAGTTGGAATTAGACTTTAATTTGTGTGAAGGCACCACAGTTGTTGTGGATGAACATTGTGGAAATCGAGGTCCATCTCTTAGAACTACAACAGTCACAGGAAAAATAATCCATGAATGGTGTTGCAGATCCTGCACGCTACCACCCTTACGCTTCAGAGGAGAAGACGGATGTTGGTATGGCATGGAAATCAGACCAGTTAAGGAGAAGGAAGAGAATCTAGTCAGGTCAATGGTCTCTGCAGGGTCAGGAGAAGTGGACAGTTTTTCATTGGGACTACTATGCGTATCAATAATGATTGAAGAAGTGATGAGATCCAGATGGAGTAGAAAGATGCTGATGACTGGAACACTGGCTGTTTTCTTCCTTCTTATAATGGGACAACTGACATGGAATGATCTGATCAGGTTATGCATCATGGTCGGAGCCAATGTCTCAGACAGAATGGGGATGGGAACAACATACCTAGCCTTGATGGCCACTTTTAAAATGAGACCGATGTTCGCTGTTGGGCTATTATTTCGCAGACTAACATCCAGAGAGGTGCTCCTTCTCACAATTGGACTAAGCCTGGTGGCATCCGTGGAGCTACCAAATTCTTTAGAGGAGCTAGGGGACGGACTAGCGATGGGCATCATGATGTTAAAATTGTTGACTGATTTTCAGTCACACCAGTTGTGGACTACCTTACTGTCTCTGACATTCATCAAAACAACTCTCTCACTGGATTATGCATGGAAGACAATGGCTATGGTATTGTCAATCGTATCTCTCTTTCCTCTATGTCTATCCACGACCTCTCAAAAAACAACATGGCTTCCGGTGCTGCTAGGATCCTTTGGATGTAAACCACTAACCATGTTTCTTATAACAGAAAACAAAATTTGGGGAAGAAAAAGTTGGCCCCTCAATGAAGGAATTATGGCTGTTGGAATAGTCAGCATTTTATTAAGTTCACTCCTCAAAAATGACGTGCCACTAGCCGGCCCGCTAATAGCTGGAGGCATGCTGATAGCATGTTACGTCATATCCGGAAGCTCAGCCGATTTATCATTGGAGAGAGCGGCTGAGGTCTCCTGGGAAGAAGAAGCAGAACACTCTGGTGCCTCACACAACATACTAGTGGAGGTCCAAGATGATGGAACTATGAAAATAAAAGATGAAGAGAGAGATGATACGCTCACTATACTCCTCAAAGCAACTTTGTTGGCAGTTTCAGGGGTGTACCCAATGTCAATACCAGCAACCCTTTTTGTGTGGTATTTTTGGCAGAAAAAGAAACAGAGATCAGGAGTCTTGTGGGACACACCCAGCCCTCCAGAAGTAGAAAGAGCAGTTCTTGATGATGGTATCTATAGAATCTTGCAAAGAGGACTGTTGGGTAGGTCCCAGGTAGGAGTGGGAGTTTTTCAAGACGGCGTGTTCCACACAATGTGGCATGTCACCAGGGGAGCTGTCCTCATGTACCAAGGGAAGAGGCTGGAACCAAGTTGGGCCAGTGTCAAAAAAGACTTGATCTCATATGGAGGAGGTTGGAGGTTTCAAGGATTATGGAACACGGGAGAAGAAGTACAGGTGATAGCTGTTGAACCAGGAAAAAACCCAAAGAATGTACAGACAACGCCAGGCACCTTCATGACCCCTGAAGGCGCAGTTGGAGCCATAGCCCTAGATTTCAAACCTGGCACATCTGGATCTCCCATCGTGAACAGAGAGGGAAAAATAGTAGGTCTTTATGGAAATGGAGTGGTGACAACAAGTGGAACCTACGTCAGTGCCATTGCCCAAGCTAAAGCGTCACAAGAAGGGCCTCTACCAGAGATTGAGGACGAGGTGTTTAAGAAAAGAAACCTAACAATAATGGACCTACATCCAGGATCAGGAAAAACAAGAAGATATCTTCCAGCCATAGTCCGTGAGGCCATAAAAAGGAAACTGCGCACGCTAATCTTGGCTCCTACAAGAGTTGTCGCCTCTGAAATGGCAGAGGCGCTCAAAGGAATGCCAATAAGATATCAGACAACAGCAGTAAAGAGTGAACACACAGGAAAGGAGATAGTCGATCTCATGTGCCACGCCACTTTCACCATGCGTCTCCTATCTCCAGTGAGAGTTCCCAATTACAACATGATTATCATGGATGAAGCACACTTTACCGATCCAGCCAGCATAGCGGCCAGAGATTTTATCTCAACCCGAGTGGGTATGGGTGAAGCAGCTGCGATCTTTATGACAGCCACTCCCCCAGGATCGGTAGAGGCCTTTCCACAGAGCAATGCAGTTATCCAAGATGAGGAAAGAGACATTCCTGAGAGATCATGGAACTCAGGCTATGACTGGATCACTGATTTCCCAGGAAAAACAGTCTGGTTTGTTCCAAGCATCAAATCAGGAAATGACATTGCCAACTGTTTAAGAAAGAACGGGAAGCGGGTGATCCAATTGAGCAGAAAAACCTTTGACACTGAATACCAGAAAACAAAAAACAATGATTGGGACTATGTTGTCACAACAGACATTTCCGAAATGGGAGCAAATTTCCGGGCCGACAGGGTAATAGACCCAAGGCGGTGTTTGAAGCCGGTAATACTAAAAGATGGCCCAGAACGCGTCATTCTAGCCGGACCAATGCCAGTGACCGCGGCCAGTGCTGCCCAGAGACGAGGAAGAATTGGAAGGAACCAAAACAAAGAAGGTGACCAGTATATTTACATGGGACAGCCTTTAAATAATGATGAGGACCACGCTCATTGGACAGAAGCAAAAATGCTCCTTGACAATATAAACACGCCAGAAGGAATTATCCCAGCCCTCTTTGAGCCAGAGAGAGAAAAGAGTGCAGCAATAGACNGGGAGTACAGACTGCGGGGAGAAGCAAGGAAAACGTTCGTGGAGCTAATGAGAAGAGGGGATTTACCAGTTTGGCTATCTTACAAAGTTGCCTCAGAAGGCTTCCAGTACTCCGACAGAAGATGGTGCTTTGACGGGGAAAGGAACAACCAGGTGTTGGAGGAGAATATGGACGTGGAGATCTGGACAAAAGAAGGAGAAAGAAAGAAATTGCGACCTCGCTGGTTAGATGCCAGAACCTACTCTGATCCACTGGCCCTGCGCGAGTTTAAAGAGTTCGCAGCAGGAAGAAGAAGTGTCTCAGGTGACCTAATATTAGAAATAGGGAAACTTCCACAGCATCTGACGCTAAGGGCCCAGAATGCTTTGGACAACTTGGTCATGTTGCACAATTCCGAACAAGGGGGAAAAGCCTATAGACATGCTATGGAAGAACTACCAGACACCATAGAAACATTGATGCTACTAGCTTTGATAGCTGTGCTGACTGGTGGAGTTACGTTGTTTTTCCTATCAGGAAAAGGTCTAGGGAAAACATCCATTGGCCTACTTTGTGTAATGGCCTCAAGTGTACTGTTATGGACGGCCAGTGTGGAGCCCCATTGGATAGCGGCCTCCATCATACTAGAGTTTTTCCTGATGGTGCTGCTCATTCCAGAGCCAGACAGACAGCGTACTCCACAGGACAATCAACTAGCATATGTGGTGATAGGTTTGTTATTTATGATATTGACAGTGGCAGCCAATGAGATGGGATTACTGGAAACCACAAAGAAAGACCTGGGGATTGGCCATGTAGTCGCCGAAAACCACCACCATGCCACAATGCTAGACATAGACCTACATCCAGCTTCAGCCTGGACCCTCTATGCAGTAGCCACAACAATTATCACTCCCATGATGAGACACACAATTGAAAACACAACGGCAAACATTTCCCTGACAGCAATTGCAAATCAGGCGGCTATATTAATGGGACTTGACAAGGGATGGCCAATATCGAAGATGGACATAGGAGTGCCACTTCTCGCCTTAGGGTGTTATTCCCAGGTGAACCCATTGACACTGACAGCGGCGGTGTTGATGTTAGTGGCCCATTATGCCATAATCGGACCTGGACTGCAAGCAAAAGCTACTAGAGAAGCTCCAAAAAGGACTGCGGCCGGAATAATGAAAAATCCAACTGTAGACAGGATTGTTGCAATAGATTTGGATCCTGTGGTTTATGATGCAAAATTTGAAAAACAGCTAGGCCAAATAATGTTACTAATACTCTGCACATCACAGATTCTCTTGATGAGGACTACATGGGCCTTATGTGAATCCATCACACTGGCTACTGGACCCTTGACCACTCTCTGGGAGGGATCTCCTGGAAGATTCTGGAATACCACGATAGCAGTGTCCATGGCAAACATCTTCAGAGGAAGTTATCTAGCAGGAGCAGGTCTGGCCTTCTCATTAATGAAATCTTTAGGAGGAGGTAGGAGAGGCACGGGAGCCCAAGGGGAAACATTGGGAGAAAAATGGAAAAGACAACTAAACCAATTGAGCAAGTCAGAATTTAACACTTACAAAAGGAGTGGAATTATGGAGGTGGACAGATCTGAAGCCAAGGAAGGACTGAAAAGAGGAGAAACAACCAAACATGCAGTGTCGAGAGGAACAGCCAAACTTAGGTGGTTTGTGGAGAGGAACCTTGTGAAACCAGAAGGGAAAGTGATAGACCTCGGTTGTGGAAGAGGTGGCTGGTCATATTACTGCGCTGGGCTGAAGAAGGTCACAGAAGTGAAGGGATATACAAAAGGAGGACCCGGTCATGAGGAACCTATCCCAATGGCGACTTATGGATGGAACATAGTGAAGCTACACTCTGGAAGGGATGTATTCTTTACACCACCTGAGAAATGTGACACCCTTTTGTGTGATATTGGTGAGTCCTCTCCGAATCCAACTATAGAAGAAGGAAGAACGTTACGTGTTCTAAAGATGGTGGAACCATGGCTCAGAGGAAACCAGTTTTGCATAAAAATCCTAAATCCTTACATGCCAAGTGTGGTAGAAACTCTGGAGCAAATGCAAAGAAAACATGGAGGGATGCTAGTGCGAAACCCACTCTCAAGAAATTCTACCCATGAAATGTACTGGGTTTCATGTGGAACAGGAAACATTGTGTCGGCAGTGAACATGACATCCAGAATGTTGCTGAATCGGTTCACAATGACTCACAGGAAGCCAACGTATGAAAGAGACGTGGACTTGGGCGCTGGAACAAGACATGTGGCAGTGGAACCAGAGATAGCCAACCTAGACATTATTGGCCAGAGGATAGAGAACATAAAAAATGAACATAAGTCAACATGGCATTATGATGAGGACAATCCATACAAAACATGGGCCTATCATGGATCATATGAGGTCAAGCCATCAGGGTCAGCCTCATCCATGGTGAATGGCGTGGTGAGATTGCTCACCAAGCCATGGGATGTCATCCCCATGGTCACACAAATAGCTATGACTGATACCACACCCTTCGGACAACAGAGGGTTTTCAAAGAGAAAGTTGACACACGCACACCAAGACCAAAACGAGGCACAGCACAAATTATGGAGGTGACAGCCAAGTGGTTGTGGGGATTCCTCTCTAGAAATAAGAAACCCAGAATTTGCACAAGAGAGGAGTTCACAAGAAAAGTTAGGTCAAACGCAGCAATTGGAGCAGTGTTCGTTGATGAAAACCAATGGAACTCAGCAAAAGAAGCGGTGGAAGACGAAAGGTTTTGGGACCTCGTGCACAGAGAGAGGGAGCTTCATAAACAGGGAAAATGTGCCACGTGTGTCTACAATATGATGGGGAAAAGAGAGAAAAAACTAGGAGAGTTTGGAAAGGCAAAGGGAAGTCGTGCAATATGGTACATGTGGTTGGGAGCACGCTTTCTAGAGTTTGAAGCCCTTGGCTTCATGAATGAAGACCACTGGTTCAGTAGGGAGAATTCACTCAGTGGAGTGGAAGGAGAAGGACTACATAAACTTGGATACATACTTAGAGACATATCAAAGATTCCAGGGGGAAATATGTATGCAGACGACACAGCTGGATGGGACACAAGAATAACAGAGGATGATCTTCAGAATGAGGCTAAAATCACTGACATCATGGAGCCCGAACATGCTCTACTGGCCACGTCAATCTTCAAGCTGACCTATCAAAATAAAGTGGTAAGGGTGCAAAGACCAGCAAAAAGTGGAACCGTGATGGACGTCATATCCAGACGAGACCAGAGAGGAAGTGGACAGGTCGGAACTTATGGCCTAAACACTTTCACCAACATGGAGGTCCAACTAATAAGACAAATGGAATCTGAAGGAATCTTTTCACCCAGCGAATTGGAAAATTCAAATCTAGCTGAGAGAGTTCTCGACTGGTTGGAAAAACATGGCGTCGAAAGGTTGAAAAGAATGGCAATCAGCGGAGATGACTGTGTGGTGAAACCAACTGATGACAGGTTTGCAACAGCTTTAACAGCCCTGAATGACATGGGAAAGGTGAGAAAAGACATACCGCAATGGGAACCTTCAAAAGGATGGAATGACTGGCAGCAAGTGCCTTTCTGTTCACACCACTTCCACCAACTGATCATGAAGGATGGGAGGGAGATAGTGGTGCCATGCCGCAACCAAGATGAACTTGTGGGCAGGGCCAGAGTATCACAAGGCGCCGGGTGGAGCCTGAGA-----------------------------------------------------------------------------------------------------------------------------------------------------------------------------------------------------------------------------------------------------------------------------
>S173_0.0023
ATGAACAACCAACGGAAGAAGACGGGTCGACCGTCTTTCAATATGCTGAAACGCGCGAGAAACCGCGTGTCAACTGGTTCACAGTTGGCGAAGAGATTCTCAAAAGGATTGCTCTCAGGCCAAGGACCCATGAAAATGGTGATGGCTTTCATAGCATTCCTAAGATTTCTAGCCATACCCCCAACAGCAGGAATTTTGGCTAGATGGAGCTCATTCAAGAAGAATGGAGCGATCAAAGTGTTACGGGGTTTCAAAAAAGAGATCTCAAGCATGCTGAACATAATGAACAGGAGGAAAAGATCCGTGACCATGCTCCTCATGCTGCTGCCCACAGCCCTGGCGTTCCATTTGACCACACGAGGGGGAGAGCCACACATGATAGTTAGCAAGCAGGAAAGAGGAAAGTCACTCCTGTTTAAGACCTCTGCAGGTATCAACATGTGCACCCTCATTGCAATGGATTTGGGAGAGTTATGTGAGGATACAATGACCTACAAATGCCCCCGGATCACTGAAGCGGAACCAGATGATGTTGATTGCTGGTGCAATGCCACAGACACATGGGTGACCTATGGGACGTGTTCTCAGACTGGCGAACACCGACGGGATAAACGTTCTGTCGCATTGGCCCCACACGTGGGGCTTGGTCTCGAAACAAGAACCGAAACGTGGATGTCCTCTGAAGGCGCCTGGAGACAGATACAAAAAGTGGAGACTTGGGCCTTGAGACACCCAGGATTCACGGTGATAGCCCTTTTTCTAGCACATGCCATAGGAACATCCATTGCCCAGAAAGGGATCATCTTCATTTTGCTGATGCTGGTGACACCATCAATGGCCATGCGATGTGTGGGAATAGGCAACAGAGACTTCGTTGAAGGACTGTCAGGAACAACATGGGTGGATGTGGTACTGGAGCATGGAAGCTGCGTCACCACCATGGCAAAAAATAAACCAACATTGGACATTGAACTCTTGAAGACGGAGGTCACGAACCCTGCCGTCTTGCGCAAACTGTGCATTGAAGCTAAAATATCAAACACCACTACCGATTCAAGATGTCCAACACAAGGAGAAGCTACACTGGTGGAAGAACAAGACGCGAACTTTGTGTGTCGACGAACATTCGTGGACAGAGGCTGGGGTAATGGTTGTGGACTATTCGGGAAGGGAAGCTTACTAACGTGTGCTAAGTTTAAGTGTGTGACAAAACTTGAAGGAAAGATAGTTCAATATGAAAACTTAAAATATTCGGTGATAGTCACTGTCCACACTGGGGACCAGCACCAGGTAGGAAATGAGACCACAGAACATGGAACAATTGCAACCATAACACCTCAAGCTCCCACGTCGGAAATACAGCTGACTGACTACGGAGCCCTTACATTGGACTGCTCACCTAGAACAGGGCTGGACTTTAATGAGATGGTGCTGTTGACAATGAAAGAAAAATCATGGCTTGTCCACAAACAATGGTTTCTAGACTTACCATTGCCTTGGACCTCGGGGGCTTCAACATCTCAAGAGACTTGGAACAGACAAGATCTGCTGGTCACATTTAAGACAGCTCATGCAAAGAAGCAGGAAGTAGTCGTACTGGGGTCACAAGAAGGAGCAATGCACACTGCGTTGACTGGGGCGACAGAAATCCAGACGTCAGGAACGACGACAATCTTCGCAGGACACCTGAAATGTAGACTAAAAATGGATAAACTGACTTTAAAAGGGGTGTCATATGTGATGTGCACAGGCTCATTTAAGCTAGAGAAGGAAGTGGCTGAGACCCAGCATGGAACTGTCCTAGTGCAGGTTAAATATGAAGGAACAGATGCACCATGCAAGATTCCAATTTCAACCCAAGATGAGAAAGGAGTGACCCAGAATGGGAGATTGATAACAGCCAATCCCATAGTTACTGACAAAGAAAAACCAGTCAACATTGAAACAGAACCACCCTTTGGCGAGAGTTACATCGTGATAGGGGCGGGTGAAAAAGCTTTGAAATTAAGCTGGTTCAAGAAAGGAAGCAGCATAGGGAAAATGTTCGAAGCCACCGCCCGAGGAGCACGAAGGATGGCTATCCTGGGGGACACAGCATGGGACTTCGGTTCCATAGGAGGGGTGTTCACATCTGTGGGAAAATTGGTACACCAGGTTTTTGGAACCGCATATGGGGTCTTGTTCAGCGGTGTTTCCTGGACCATGAAAATAGGAATAGGGGTTCTGCTGACATGGCTAGGATTGAATTCAAGGAGCACGTCACTCTCGATGACGTGCATTGCAGTTGGCATGGTCACACTGTACCTAGGAGTCATGGTTCAAGCGGACTCGGGGTGTGTGATCAACTGGAAGGGCAGAGAACTCAAGTGTGGAAGTGGCATCTTTGTCACTAATGAAGTCCACACTTGGACAGAGCAATATAAATTCCAGGCTGACTCCCCAAAAAGACTATCAGCAGCCATTGGGAAGGCATGGGAGGAAGGCGTGTGTGGAATTCGATCAGCCACACGTCTTGAGAACATCATGTGGAAGCAAATATCAAATGAATTGAACCACATTCTACTTGAAAATGACATGAAATTCACAGTGGTTGTAGGAGACGCCAATGGAATCTTGACCCAAGGAAAAANGATGATTAGGCCACAACCCATGGAACACAAATACTCATGGAAAAGCTGGGGAAAAGCCAAAATCATAGGAGCAGACACACAGAATACTACCTTCATCATCGACGGCCCAGATACTCCAGAATGCCCCGATGACCAGAGAGCATGGAACATTTGGGAAGTTGAGGACTATGGGTTTGGAGTTTTCACGACAAACATATGGCTGAAATTGCGTGACTCCTACACCCAAATGTGTGACCACCGGCTAATGTCAGCTGCCATCAAGGACAGCAAGGCAGTCCATGCTGACATGGGATACTGGATAGAAAGTGAAAAGAACGAGACCTGGAAGCTAGCGAGAGCCTCCTTCATAGAAGTGAAGACATGCATTTGGCCAAGATCCCACACTCTATGGAGCAATGGAGTCTTGGAAAGTGAAATGATAATCCCAAAGATATATGGAGGACCAATATCTCAGCACAACTACAGACCAGGGTATTTCACACAAACAGCAGGGCCATGGCACCTAGGCAAGTTGGAATTAGACTTTAATTTGTGTGAAGGCACCACAGTTGTTGTGGATGAACATTGTGGAAATCGAGGTCCATCTCTTAGAACTACAACAGTCACAGGAAAAATAATCCATGAATGGTGTTGCAGATCCTGCACGCTACCACCCTTACGCTTCAGAGGAGAAGACGGATGTTGGTATGGCATGGAAATCAGACCAGTTAAGGAGAAGGAAGAGAATCTAGTCAGGTCAATGGTCTCTGCAGGGTCAGGAGAAGTGGACAGTTTTTCATTGGGACTACTATGCGTATCAATAATGATTGAAGAAGTGATGAGATCCAGATGGAGTAGAAAGATGCTGATGACTGGAACACTGGCTGTTTTCTTCCTTCTTATAATGGGACAACTGACATGGAATGATCTGATCAGGTTATGCATCATGGTCGGAGCCAATGTCTCAGACAGAATGGGGATGGGAACAACATACCTAGCCTTGATGGCCACTTTTAAAATGAGACCGATGTTCGCTGTTGGGCTATTATTTCGCAGACTAACATCCAGAGAGGTGCTCCTTCTCACAATTGGACTAAGCCTGGTGGCATCCGTGGAGCTACCAAATTCTTTAGAGGAGCTAGGGGACGGACTAGCGATGGGCATCATGATGTTAAAATTGTTGACTGATTTTCAGTCACACCAGTTGTGGACTACCTTACTGTCTCTGACATTCATCAAAACAACTCTCTCACTGGATTATGCATGGAAGACAATGGCTATGGTATTGTCAATCGTATCTCTCTTTCCTCTATGTCTATCCACGACCTCTCAAAAAACAACATGGCTTCCGGTGCTGCTAGGATCCTTTGGATGTAAACCACTAACCATGTTTCTTATAACAGAAAACAAAATTTGGGGAAGAAAAAGTTGGCCCCTCAATGAAGGAATTATGGCTGTTGGAATAGTCAGCATTTTATTAAGTTCACTCCTCAAAAATGACGTGCCACTAGCCGGCCCGCTAATAGCTGGAGGCATGCTGATAGCATGTTACGTCATATCCGGAAGCTCAGCCGATTTATCATTGGAGAGAGCGGCTGAGGTCTCCTGGGAAGAAGAAGCAGAACACTCTGGTGCCTCACACAACATACTAGTGGAGGTCCAAGATGATGGAACTATGAAAATAAAAGATGAAGAGAGAGATGATACGCTCACTATACTCCTCAAAGCAACTTTGTTGGCAGTTTCAGGGGTGTACCCAATGTCAATACCAGCAACCCTTTTTGTGTGGTATTTTTGGCAGAAAAAGAAACAGAGATCAGGAGTCTTGTGGGACACACCCAGCCCTCCAGAAGTAGAAAGAGCAGTTCTTGATGATGGTATCTATAGAATCTTGCAAAGAGGACTGTTGGGTAGGTCCCAGGTAGGAGTGGGAGTTTTTCAAGACGGCGTGTTCCACACAATGTGGCATGTCACCAGGGGAGCTGTCCTCATGTACCAAGGGAAGAGGCTGGAACCAAGTTGGGCCAGTGTCAAAAAAGACTTGATCTCATATGGAGGAGGTTGGAGGTTTCAAGGATTATGGAACACGGGAGAAGAAGTACAGGTGATAGCTGTTGAACCAGGAAAAAACCCAAAGAATGTACAGACAACGCCAGGCACCTTCATGACCCCTGAAGGCGCAGTTGGAGCCATAGCCCTAGATTTCAAACCTGGCACATCTGGATCTCCCATCGTGAACAGAGAGGGAAAAATAGTAGGTCTTTATGGAAATGGAGTGGTGACAACAAGTGGAACCTACGTCAGTGCCATTGCCCAAGCTAAAGCGTCACAAGAAGGGCCTCTACCAGAGATTGAGGACGAGGTGTTTAAGAAAAGAAACCTAACAATAATGGACCTACATCCAGGATCAGGAAAAACAAGAAGATATCTTCCAGCCATAGTCCGTGAGGCCATAAAAAGGAAACTGCGCACGCTAATCTTGGCTCCTACAAGAGTTGTCGCCTCTGAAATGGCAGAGGCGCTCAAAGGAATGCCAATAAGATATCAGACAACAGCAGTAAAGAGTGAACACACAGGAAAGGAGATAGTCGATCTCATGTGCCACGCCACTTTCACCATGCGTCTCCTATCTCCAGTGAGAGTTCCCAATTACAACATGATTATCATGGATGAAGCACACTTTACCGATCCAGCCAGCATAGCGGCCAGAGGGTACATCTCAACCCGAGTGGGTATGGGTGAAGCAGCTGCGATCTTTATGACAGCCACTCCCCCAGGATCGGTAGAGGCCTTTCCACAGAGCAATGCAGTTATCCAAGATGAGGAAAGAGACATTCCTGAGAGATCATGGAACTCAGGCTATGACTGGATCACTGATTTCCCAGGAAAAACAGTCTGGTTTGTTCCAAGCATCAAATCAGGAAATGACATTGCCAACTGTTTAAGAAAGAACGGGAAGCGGGTGATCCAATTGAGCAGAAAAACCTTTGACACTGAATACCAGAAAACAAAAAACAATGATTGGGACTATGTTGTCACAACAGACATTTCCGAAATGGGAGCAAATTTCCGGGCCGACAGGGTAATAGACCCAAGGCGGTGTTTGAAGCCAGTAATACTAAAAGATGGCCCAGAACGCGTCATTCTAGCCGGACCAATGCCAGTGACCGCGGCCAGTGCTGCCCAGAGACGAGGAAGAATTGGAAGGAACCAAAACAAAGAAGGTGACCAGTATATTTACATGGGACAGCCTTTAAATAATGATGAGGACCACGCTCATTGGACAGAAGCAAAAATGCTCCTTGACAATATAAACACGCCAGAAGGAATTATCCCAGCCCTCTTTGAGCCAGAGAGAGAAAAGAGTGCAGCAATAGACAGGGAGTACAGACTGCGGGGAGAAGCAAGGAAAACGTTCGTGGAGCTAATGAGAAGAGGGGATTTACCAGTTTGGCTATCTTACAAAGTTGCCTCAGAAGGCTTCCAGTACTCCGACAGAAGATGGTGCTTTGACGGGGAAAGGAACAACCAGGTGTTGGAGGAGAATATGGACGTGGAGATCTGGACAAAAGAAGGAGAAAGAAAGAAATTGCGACCTCGCTGGTTAGATGCCAGAACCTACTCTGATCCACTGGCCCTGCGCGAGTTTAAAGAGTTCGCAGCAGGAAGAAGAAGTGTCTCAGGTGACCTAATATTAGAAATAGGGAAACTTCCACAGCATCTGACGCTAAGGGCCCAGAATGCTTTGGACAACTTGGTCATGTTGCACAATTCCGAACAAGGGGGAAAAGCCTATAGACATGCTATGGAAGAACTACCAGACACCATAGAAACATTGATGCTACTAGCTTTGATAGCTGTGCTGACTGGTGGAGTTACGTTGTTTTTCCTATCAGGAAAAGGTCTAGGGAAAACATCCATTGGCCTACTTTGTGTAATGGCCTCAAGTGTACTGTTATGGACGGCCAGTGTGGAGCCCCATTGGATAGCGGCCTCCATCATACTAGAGTTTTTCCTGATGGTGCTGCTCATTCCAGAGCCAGACAGACAGCGTACTCCACAGGACAATCAACTAGCATATGTGGTGATAGGTTTGTTATTTATGATATTGACAGTGGCAGCCAATGAGATGGGATTACTGGAAACCACAAAGAAAGACCTGGGGATTGGCCATGTAGTCGCCGAAAACCACCACCATGCCACAATGCTAGACATAGACCTACATCCAGCTTCAGCCTGGACCCTCTATGCAGTAGCCACAACAATTATCACTCCCATGATGAGACACACAATTGAAAACACAACGGCAAACATTTCCCTGACAGCAATTGCAAATCAGGCGGCTATATTAATGGGACTTGACAAGGGATGGCCAATATCGAAGATGGACATAGGAGTGCCACTTCTCGCCTTAGGGTGTTATTCCCAGGTGAACCCATTGACACTGACAGCGGCGGTGTTGATGTTAGTGGCCCATTATGCCATAATCGGACCTGGACTGCAAGCAAAAGCTACTAGAGAAGCTCCAAAAAGGACTGCGGCCGGAATAATGAAAAATCCAACTGTAGACAGGATTGTTGCAATAGATTTGGATCCTGTGGTTTATGATGCAAAATTTGAAAAACAGCTAGGCCAAATAATGTTACTAATACTCTGCACATCACAGATTCTCTTGATGAGGACTACATGGGCCTTATGTGAATCCATCACACTGGCTACTGGACCCTTGACCACTCTCTGGGAGGGATCTCCTGGAAGATTCTGGAATACCACGATAGCAGTGTCCATGGCAAACATCTTCAGAGGAAGTTATCTAGCAGGAGCAGGTCTGGCCTTCTCATTAATGAAATCTTTAGGAGGAGGTAGGAGAGGCACGGGAGCCCAAGGGGAAACATTGGGAGAAAAATGGAAAAGACAACTAAACCAATTGAGCAAGTCAGAATTTAACACTTACAAAAGGAGTGGAATTATGGAGGTGGACAGATCTGAAGCCAAGGAAGGACTGAAAAGAGGAGAAACAACCAAACATGCAGTGTCGAGAGGAACAGCCAAACTTAGGTGGTTTGTGGAGAGGAACCTTGTGAAACCAGAAGGGAAAGTGATAGACCTCGGTTGTGGAAGAGGTGGCTGGTCATATTACTGCGCTGGGCTGAAGAAGGTCACAGAAGTGAAGGGATATACAAAAGGAGGACCCGGTCATGAGGAACCTATCCCAATGGCGACTTATGGATGGAACATAGTGAAGCTACACTCTGGAAGGGATGTATTCTTTACACCACCTGAGAAATGTGACACCCTTTTGTGTGATATTGGTGAGTCCTCTCCGAATCCAACTATAGAAGAAGGAAGAACGTTACGTGTTCTAAAGATGGTGGAACCATGGCTCAGAGGAAACCAGTTTTGCATAAAAATCCTAAATCCTTACATGCCAAGTGTGGTAGAAACTCTGGAGCAAATGCAAAGAAAACATGGAGGGATGCTAGTGCGAAACCCACTCTCAAGAAATTCTACCCATGAAATGTACTGGGTTTCATGTGGAACAGGAAACATTGTGTCGGCAGTGAACATGACATCCAGAATGTTGCTGAATCGGTTCACAATGACTCACAGGAAGCCAACGTATGAAAGAGACGTGGACTTGGGCGCTGGAACAAGACATGTGGCAGTGGAACCAGAGATAGCCAACCTAGACATTATTGGCCAGAGGATAGAGAACATAAAAAATGAACATAAGTCAACATGGCATTATGATGAGGACAATCCATACAAAACATGGGCCTATCATGGATCATATGAGGTCAAGCCATCAGGGTCAGCCTCATCCATGGTGAATGGCGTGGTGAGATTGCTCACCAAGCCATGGGATGTCATCCCCATGGTCACACAAATAGCTATGACTGATACCACACCCTTCGGACAACAGAGGGTTTTCAAAGAGAAAGTTGACACACGCACACCAAGACCAAAACGAGGCACAGCACAAATTATGGAGGTGACAGCCAAGTGGTTGTGGGGATTCCTCTCTAGAAATAAGAAACCCAGAATTTGCACAAGAGAGGAGTTCACAAGAAAAGTTAGGTCAAACGCAGCAATTGGAGCAGTGTTCGTTGATGAAAACCAATGGAACTCAGCAAAAGAAGCGGTGGAAGACGAAAGGTTTTGGGACCTCGTGCACAGAGAGAGGGAGCTTCATAAACAGGGAAAATGTGCCACGTGTGTCTACAATATGATGGGGAAAAGAGAGAAAAAACTAGGAGAGTTTGGAAAGGCAAAGGGAAGTCGTGCAATATGGTACATGTGGTTGGGAGCACGCTTTCTAGAGTTTGAAGCCCTTGGCTTCATGAATGAAGACCACTGGTTCAGTAGGGAGAATTCACTCAGTGGAGTGGAAGGAGAAGGACTACATAAACTTGGATACATACTTAGAGACATATCAAAGATTCCAGGGGGAAATATGTATGCAGACGACACAGCTGGATGGGACACAAGAATAACAGAGGATGATCTTCAGAATGAGGCTAAAATCACTGACATCATGGAGCCCGAACATGCTCTACTGGCCACGTCAATCTTCAAGCTGACCTATCAAAATAAAGTGGTAAGGGTGCAAAGACCAGCAAAAAGTGGAACCGTGATGGACGTCATATCCAGACGAGACCAGAGAGGAAGTGGACAGGTCGGAACTTATGGCCTAAACACTTTCACCAACATGGAGGTCCAACTAATAAGACAAATGGAATCTGAAGGAATCTTTTCACCCAGCGAATTGGAAAATTCAAATCTAGCTGAGAGAGTTCTCGACTGGTTGGAAAAACATGGCGTCGAAAGGTTGAAAAGAATGGCAATCAGCGGAGATGACTGTGTGGTGAAACCAACTGATGACAGGTTTGCAACAGCTTTAACAGCCCTGAATGACATGGGAAAGGTGAGAAAAGACATACCGCAATGGGAACCTTCAAAAGGATGGAATGACTGGCAGCAAGTGCCTTTCTGTTCACACCACTTCCACCAACTGATCATGAAGGATGGGAGGGAGATAGTGGTGCCATGCCGCAACCAAGATGAACTTGTGGGCAGGGCCAGAGTATCACAAGGCGCCGGGTGGAGCCTGAGA-----------------------------------------------------------------------------------------------------------------------------------------------------------------------------------------------------------------------------------------------------------------------------
>S173_0.0065
ATGAACAACCAACGGAAGAAGACGGGTCGACCGTCTTTCAATATGCTGAAACGCGCGAGAAACCGCGTGTCAACTGGTTCACAGTTGGCGAAGAGATTCTCAAAAGGATTGCTCTCAGGCCAAGGACCCATGAAAATGGTGATGGCTTTCATAGCATTCCTAAGATTTCTAGCCATACCCCCAACAGCAGGAATTTTGGCTAGATGGAGCTCATTCAAGAAGAATGGAGCGATCAAAGTGTTACGGGGTTTCAAAAAAGAGATCTCAAGCATGCTGAACATAATGAACAGGAGGAAAAGATCCGTGACCATGCTCCTCATGCTGCTGCCCACAGCCCTGGCGTTCCATTTGACCACACGAGGGGGAGAGCCACACATGATAGTTAGCAAGCAGGAAAGAGGAAAGTCACTCCTGTTTAAGACCTCTGCAGGTATCAACATGTGCACCCTCATTGCAATGGATTTGGGAGAGTTATGTGAGGATACAATGACCTACAAATGCCCCCGGATCACTGAAGCGGAACCAGATGATGTTGATTGCTGGTGCAATGCCACAGACACATGGGTGACCTATGGGACGTGTTCTCAGACTGGCGAACACCGACGGGATAAACGTTCTGTCGCATTGGCCCCACACGTGGGGCTTGGTCTCGAAACAAGAACCGAAACGTGGATGTCCTCTGAAGGCGCCTGGAGACAGATACAAAAAGTGGAGACTTGGGCCTTGAGACACCCAGGATTCACGGTGATAGCCCTTTTTCTAGCACATGCCATAGGAACATCCATTGCCCAGAAAGGGATCATCTTCATTTTGCTGATGCTGGTGACACCATCAATGGCCATGCGATGTGTGGGAATAGGCAACAGAGACTTCGTTGAAGGACTGTCAGGAGCAACATGGGTGGATGTGGTACTGGAGCATGGAAGCTGCGTCACCACCATGGCAAAAAATAAACCAACATTGGACATTGAACTCTTGAAGACGGAGGTCACGAACCCTGCCGTCTTGCGCAAACTGTGCATTGAAGCTAAAATATCAAACACCACTACCGATTCAAGATGTCCAACACAAGGAGAAGCTACACTGGTGGAAGAACAAGACGCGAACTTTGTGTGTCGACGAACATTCGTGGACAGAGGCTGGGGTAATGGTTGTGGACTATTCGGGAAGGGAAGCTTACTAACGTGTGCTAAGTTTAAGTGTGTGACAAAACTTGAAGGAAAGATAGTTCAATATGAAAACTTAAAATATTCGGTGATAGTCACTGTCCACACTGGGGACCAGCACCAGGTAGGAAATGAGACCACAGAACATGGAACAATTGCAACCATAACACCTCAAGCTCCCACGTCGGAAATACAGCTGACTGACTACGGAGCCCTTACATTGGACTGCTCACCTAGAACAGGGCTGGACTTTAATGAGATGGTGCTGTTGACAATGAAAGAAAAATCATGGCTTGTCCACAAACAATGGTTTCTAGACTTACCATTGCCTTGGACCTCGGGGGCTTCAACATCTCAAGAGACTTGGAACAGACAAGATCTGCTGGTCACATTTAAGACAGCTCATGCAAAGAAGCAGGAAGTAGTCGTACTGGGGTCACAAGAAGGAGCAATGCACACTGCGTTGACTGGGGCGACAGAAATCCAGACGTCAGGAACGACGACAATCTTCGCAGGACACCTGAAATGTAGACTAAAAATGGATAAACTGACTTTAAAAGGGGTGTCATATGTGATGTGCACAGGCTCATTTAAGCTAGAGAAGGAAGTGGCTGAGACCCAGCATGGAACTGTCCTAGTGCAGGTTAAATATGAAGGAACAGATGCACCATGCAAGATTCCAATTTCAACCCAAGATGAGAAAGGAGTGACCCAGAATGGGAGATTGATAACAGCCAATCCCATAGTTACTGACAAAGAAAAACCAGTCAACATTGAAACAGAACCACCCTTTGGCGAGAGTTACATCGTGATAGGGGCGGGTGAAAAAGCTTTGAAATTAAGCTGGTTCAAGAAAGGAAGCAGCATAGGGAAAATGTTCGAAGCCACCGCCCGAGGAGCACGAAGGATGGCTATCCTGGGGGACACAGCATGGGACTTCGGTTCCATAGGAGGGGTGTTCACATCTGTGGGAAAATTGGTACACCAGGTTTTTGGAACCGCATATGGGGTCTTGTTCAGCGGTGTTTCCTGGACCATGAAAATAGGAATAGGGGTTCTGCTGACATGGCTAGGATTGAATTCAAGGAGCACGTCACTCTCGATGACGTGCATTGCAGTTGGCATGGTCACACTGTACCTAGGAGTCATGGTTCAAGCGGACTCGGGGTGTGTGATCAACTGGAAGGGCAGAGAACTCAAGTGTGGAAGTGGCATCTTTGTCACTAATGAAGTCCACACTTGGACAGAGCAATATAAATTCCAGGCTGACTCCCCAAAAAGACTATCAGCAGCCATTGGGAAGGCATGGGAGGAAGGCGTGTGTGGAATTCGATCAGCCACACGTCTTGAGAACATCATGTGGAAGCAAATATCAAATGAATTGAACCACATTCTACTTGAAAATGACATGAAATTCACAGTGGTTGTAGGAGACGCCAATGGAATCTTGACCCAAGGAAAAANGATGATTAGGCCACAACCCATGGAACACAAATACTCATGGAAAAGCTGGGGAAAAGCCAAAATCATAGGAGCAGACACACAGAATACTACCTTCATCATCGACGGCCCAGATACTCCAGAATGCCCCGATGACCAGAGAGCATGGAACATTTGGGAAGTTGAGGACTATGGGTTTGGAGTTTTCACGACAAACATATGGCTGAAATTGCGTGACTCCTACACCCAAATGTGTGACCACCGGCTAATGTCAGCTGCCATCAAGGACAGCAAGGCAGTCCATGCTGACATGGGATACTGGATAGAAAGTGAAAAGAACGAGACCTGGAAGCTAGCGAGAGCCTCCTTCATAGAAGTGAAGACATGCATTTGGCCAAGATCCCACACTCTATGGAGCAATGGAGTCTTGGAAAGTGAAATGATAATCCCAAAGATATATGGAGGACCAATATCTCAGCACAACTACAGACCAGGGTATTTCACACAAACAGCAGGGCCATGGCACCTAGGCAAGTTGGAATTAGACTTTAATTTGTGTGAAGGCACCACAGTTGTTGTGGATGAACATTGTGGAAATCGAGGTCCATCTCTTAGAACTACAACAGTCACAGGAAAAATAATCCATGAATGGTGTTGCAGATCCTGCACGCTACCACCCTTACGCTTCAGAGGAGAAGACGGATGTTGGTATGGCATGGAAATCAGACCAGTTAAGGAGAAGGAAGAGAATCTAGTCAGGTCAATGGTCTCTGCAGGGTCAGGAGAAGTGGACAGTTTTTCATTGGGACTACTATGCGTATCAATAATGATTGAAGAAGTGATGAGATCCAGATGGAGTAGAAAGATGCTGATGACTGGAACACTGGCTGTTTTCTTCCTTCTTATAATGGGACAACTGACATGGAATGATCTGATCAGGTTATGCATCATGGTCGGAGCCAATGTCTCAGACAGAATGGGGATGGGAACAACATACCTAGCCTTGATGGCCACTTTTAAAATGAGACCGATGTTCGCTGTTGGGCTATTATTTCGCAGACTAACATCCAGAGAGGTGCTCCTTCTCACAATTGGACTAAGCCTGGTGGCATCCGTGGAGCTACCAAATTCTTTAGAGGAGCTAGGGGACGGACTAGCGATGGGCATCATGATGTTAAAATTGTTGACTGATTTTCAGTCACACCAGTTGTGGACTACCTTACTGTCTCTGACATTCATCAAAACAACTCTCTCACTGGATTATGCATGGAAGACAATGGCTATGGTATTGTCAATCGTATCTCTCTTTCCTCTATGTCTATCCACGACCTCTCAAAAAACAACATGGCTTCCGGTGCTGCTAGGATCCTTTGGATGTAAACCACTAACCATGTTTCTTATAACAGAAAACAAAATTTGGGGAAGAAAAAGTTGGCCCCTCAATGAAGGAATTATGGCTGTTGGAATAGTCAGCATTTTATTAAGTTCACTCCTCAAAAATGACGTGCCACTAGCCGGCCCGCTAATAGCTGGAGGCATGCTGATAGCATGTTACGTCATATCCGGAAGCTCAGCCGATTTATCATTGGAGAGAGCGGCTGAGGTCTCCTGGGAAGAAGAAGCAGAACACTCTGGTGCCTCACACAACATACTAGTGGAGGTCCAAGATGATGGAACTATGAAAATAAAAGATGAAGAGAGAGATGATACGCTCACTATACTCCTCAAAGCAACTTTGTTGGCAGTTTCAGGGGTGTACCCAATGTCAATACCAGCAACCCTTTTTGTGTGGTATTTTTGGCAGAAAAAGAAACAGAGATCAGGAGTCTTGTGGGACACACCCAGCCCTCCAGAAGTAGAAAGAGCAGTTCTTGATGATGGTATCTATAGAATCTTGCAAAGAGGACTGTTGGGTAGGTCCCAGGTAGGAGTGGGAGTTTTTCAAGACGGCGTGTTCCACACAATGTGGCATGTCACCAGGGGAGCTGTCCTCATGTACCAAGGGAAGAGGCTGGAACCAAGTTGGGCCAGTGTCAAAAAAGACTTGATCTCATATGGAGGAGGTTGGAGGTTTCAAGGATTATGGAACACGGGAGAAGAAGTACAGGTGATAGCTGTTGAACCAGGAAAAAACCCAAAGAATGTACAGACAACGCCAGGCACCTTCATGACCCCTGAAGGCGCAGTTGGAGCCATAGCCCTAGATTTCAAACCTGGCACATCTGGATCTCCCATCGTGAACAGAGAGGGAAAAATAGTAGGTCTTTATGGAAATGGAGTGGTGACAACAAGTGGAACCTACGTCAGTGCCATTGCCCAAGCTAAAGCGTCACAAGAAGGGCCTCTACCAGAGATTGAGGACGAGGTGTTTAAGAAAAGAAACCTAACAATAATGGACCTACATCCAGGATCAGGAAAAACAAGAAGATATCTTCCAGCCATAGTCCGTGAGGCCATAAAAAGGAAACTGCGCACGCTAATCTTGGCTCCTACAAGAGTTGTCGCCTCTGAAATGGCAGAGGCGCTCAAAGGAATGCCAATAAGATATCAGACAACAGCAGTAAAGAGTGAACACACAGGAAAGGAGATAGTCGATCTCATGTGCCACGCCACTTTCACCATGCGTCTCCTATCTCCAGTGAGAGTTCCCAATTACAACATGATTATCATGGATGAAGCACACTTTACCGATCCAGCCAGCATAGCGGCCAGAGGGTACATCTCAACCCGAGTGGGTATGGGTGAAGCAGCTGCGATCTTTATGACAGCCACTCCCCCAGGATCGGTAGAGGCCTTTCCACAGAGCAATGCAGTTATCCAAGATGAGGAAAGAGACATTCCTGAGAGATCATGGAACTCAGGCTATGACTGGATCACTGATTTCCCAGGAAAAACAGTCTGGTTTGTTCCAAGCATCAAATCAGGAAATGACATTGCCAACTGTTTAAGAAAAAACGGGAAGCGGGTGATCCAATTGAGCAGAAAAACCTTTGACACTGAATACCAGAAAACAAAAAACAATGATTGGGACTATGTTGTCACAACAGACATTTCCGAAATGGGAGCAAATTTCCGGGCCGACAGGGTAATAGACCCAAGGCGGTGTTTGAAGCCGGTAATACTAAAAGATGGCCCAGAACGCGTCATTCTAGCCGGACCAATGCCAGTGACCGCGGCCAGTGCTGCCCAGAGACGAGGAAGAATTGGAAGGAACCAAAACAAAGAAGGTGACCAGTATATTTACATGGGACAGCCTTTAAATAATGATGAGGACCACGCTCATTGGACAGAAGCAAAAATGCTCCTTGACAATATAAACACGCCAGAAGGAATTATCCCAGCCCTCTTTGAGCCAGAGAGAGAAAAGAGTGCAGCAATAGACGGGGAGTACAGACTGCGGGGAGAAGCAAGGAAAACGTTCGTGGAGCTAATGAGAAGAGGGGATTTACCAGTTTGGCTATCTTACAAAGTTGCCTCAGAAGGCTTCCAGTACTCCGACAGAAGATGGTGCTTTGACGGGGAAAGGAACAACCAGGTGTTGGAGGAGAATATGGACGTGGAGATCTGGACAAAAGAAGGAGAAAGAAAGAAATTGCGACCTCGCTGGTTAGATGCCAGAACCTACTCTGATCCACTGGCCCTGCGCGAGTTTAAAGAGTTCGCAGCAGGAAGAAGAAGTGTCTCAGGTGACCTAATATTAGAAATAGGGAAACTTCCACAGCATCTGACGCTAAGGGCCCAGAATGCTTTGGACAACTTGGTCATGTTGCACAATTCCGAACAAGGGGGAAAAGCCTATAGACATGCTATGGAAGAACTACCAGACACCATAGAAACATTGATGCTACTAGCTTTGATAGCTGTGCTGACTGGTGGAGTTACGTTGTTTTTCCTATCAGGAAAAGGTCTAGGGAAAACATCCATTGGCCTACTTTGTGTAATGGCCTCAAGTGTACTGTTATGGACGGCCAGTGTGGAGCCCCATTGGATAGCGGCCTCCATCATACTAGAGTTTTTCCTGATGGTGCTGCTCATTCCAGAGCCAGACAGACAGCGTACTCCACAGGACAATCAACTAGCATATGTGGTGATAGGTTTGTTATTTATGATATTGACAGTGGCAGCCAATGAGATGGGATTACTGGAAACCACAAAGAAAGACCTGGGGATTGGCCATGTAGTCGCCGAAAACCACCACCATGCCACAATGCTAGACATAGACCTACATCCAGCTTCAGCCTGGACCCTCTATGCAGTAGCCACAACAATTATCACTCCCATGATGAGACACACAATTGAAAACACAACGGCAAACATTTCCCTGACAGCAATTGCAAATCAGGCGGCTATATTAATGGGACTTGACAAGGGATGGCCAATATCGAAGATGGACATAGGAGTGCCACTTCTCGCCTTAGGGTGTTATTCCCAGGTGAACCCATTGACACTGACAGCGGCGGTGTTGATGTTAGTGGCCCATTATGCCATAATCGGACCTGGACTGCAAGCAAAAGCTACTAGAGAAGCTCCAAAAAGGACTGCGGCCGGAATAATGAAAAATCCAACTGTAGACAGGATTGTTGCAATAGATTTGGATCCTGTGGTTTATGATGCAAAATTTGAAAAACAGCTAGGCCAAATAATGTTACTAATACTCTGCACATCACAGATTCTCTTGATGAGGACTACATGGGCCTTATGTGAATCCATCACACTGGCTACTGGACCCTTGACCACTCTCTGGGAGGGATCTCCTGGAAGATTCTGGAATACCACGATAGCAGTGTCCATGGCAAACATCTTCAGAGGAAGTTATCTAGCAGGAGCAGGTCTGGCCTTCTCATTAATGAAATCTTTAGGAGGAGGTAGGAGAGGCACGGGAGCCCAAGGGGAAACATTGGGAGAAAAATGGAAAAGACAACTAAACCAATTGAGCAAGTCAGAATTTAACACTTACAAAAGGAGTGGAATTATGGAGGTGGACAGATCTGAAGCCAAGGAAGGACTGAAAAGAGGAGAAACAACCAAACATGCAGTGTCGAGAGGAACAGCCAAACTTAGGTGGTTTGTGGAGAGGAACCTTGTGAAACCAGAAGGGAAAGTGATAGACCTCGGTTGTGGAAGAGGTGGCTGGTCATATTACTGCGCTGGGCTGAAGAAGGTCACAGAAGTGAAGGGATATACAAAAGGAGGACCCGGTCATGAGGAACCTATCCCAATGGCGACTTATGGATGGAACATAGTGAAGCTACACTCTGGAAGGGATGTATTCTTTACACCACCTGAGAAATGTGACACCCTTTTGTGTGATATTGGTGAGTCCTCTCCGAATCCAACTATAGAAGAAGGAAGAACGTTACGTGTTCTAAAGATGGTGGAACCATGGCTCAGAGGAAACCAGTTTTGCATAAAAATCCTAAATCCTTACATGCCAAGTGTGGTAGAAACTCTGGAGCAAATGCAAAGAAAACATGGAGGGATGCTAGTGCGAAACCCACTCTCAAGAAATTCTACCCATGAAATGTACTGGGTTTCATGTGGAACAGGAAACATTGTGTCGGCAGTGAACATGACATCCAGAATGTTGCTGAATCGGTTCACAATGACTCACAGGAAGCCAACGTATGAAAGAGACGTGGACTTGGGCGCTGGAACAAGACATGTGGCAGTGGAACCAGAGATAGCCAACCTAGACATTATTGGCCAGAGGATAGAGAACATAAAAAATGAACATAAGTCAACATGGCATTATGATGAGGACAATCCATACAAAACATGGGCCTATCATGGATCATATGAGGTCAAGCCATCAGGGTCAGCCTCATCCATGGTGAATGGCGTGGTGAGATTGCTCACCAAGCCATGGGATGTCATCCCCATGGTCACACAAATAGCTATGACTGATACCACACCCTTCGGACAACAGAGGGTTTTCAAAGAGAAAGTTGACACACGCACACCAAGACCAAAACGAGGCACAGCACAAATTATGGAGGTGACAGCCAAGTGGTTGTGGGGATTCCTCTCTAGAAATAAGAAACCCAGAATTTGCACAAGAGAGGAGTTCACAAGAAAAGTTAGGTCAAACGCAGCAATTGGAGCAGTGTTCGTTGATGAAAACCAATGGAACTCAGCAAAAGAAGCGGTGGAAGACGAAAGGTTTTGGGACCTCGTGCACAGAGAGAGGGAGCTTCATAAACAGGGAAAATGTGCCACGTGTGTCTACAATATGATGGGGAAAAGAGAGAAAAAACTAGGAGAGTTTGGAAAGGCAAAGGGAAGTCGTGCAATATGGTACATGTGGTTGGGAGCACGCTTTCTAGAGTTTGAAGCCCTTGGCTTCATGAATGAAGACCACTGGTTCAGTAGGGAGAATTCACTCAGTGGAGTGGAAGGAGAAGGACTACATAAACTTGGATACATACTTAGAGACATATCAAAGATTCCAGGGGGAAATATGTATGCAGACGACACAGCTGGATGGGACACAAGAATAACAGAGGATGATCTTCAGAATGAGGCTAAAATCACTGACATCATGGAGCCCGAACATGCTCTACTGGCCACGTCAATCTTCAAGCTGACCTATCAAAATAAAGTGGTAAGGGTGCAAAGACCAGCAAAAAGTGGAACCGTGATGGACGTCATATCCAGACGAGACCAGAGAGGAAGTGGACAGGTCGGAACTTATGGCCTAAACACTTTCACCAACATGGAGGTCCAACTAATAAGACAAATGGAATCTGAAGGAATCTTTTCACCCAGCGAATTGGAAAATTCAAATCTAGCTGAGAGAGTTCTCGACTGGTTGGAAAAACATGGCGTCGAAAGGTTGAAAAGAATGGCAATCAGCGGAGATGACTGTGTGGTGAAACCAACTGATGACAGGTTTGCAACAGCTTTAACAGCCCTGAATGACATGGGAAAGGTGAGAAAAGACATACCGCAATGGGAACCTTCAAAAGGATGGAATGACTGGCAGCAAGTGCCTTTCTGTTCACACCACTTCCACCAACTGATCATGAAGGATGGGAGGGAGATAGTGGTGCCATGCCGCAACCAAGATGAACTTGTGGGCAGGGCCAGAGTATCACAAGGCGCCGGGTGGAGCCTGAGA-----------------------------------------------------------------------------------------------------------------------------------------------------------------------------------------------------------------------------------------------------------------------------
>S173_0.0035
ATGAACAACCAACGGAAGAAGACGGGTCGACCGTCTTTCAATATGCTGAAACGCGCGAGAAACCGCGTGTCAACTGGTTCACAGTTGGCGAAGAGATTCTCAAAAGGATTGCTCTCAGGCCAAGGACCCATGAAAATGGTGATGGCTTTCATAGCATTCCTAAGATTTCTAGCCATACCCCCAACAGCAGGAATTTTGGTTAGATGGAGCTCATTCAAGAAGAATGGAGCGATCAAAGTGTTACGGGGTTTCAAAAAAGAGATCTCAAGCATGCTGAACATAATGAACAGGAGGAAAAGATCCGTGACCATGCTCCTCATGCTGCTGCCCACAGCCCTGGCGTTCCATTTGACCACACGAGGGGGAGAGCCACACATGATAGTTAGCAAGCAGGAAAGAGGAAAGTCACTCCTGTTTAAGACCTCTGCAGGTATCAACATGTGCACCCTCATTGCAATGGATTTGGGAGAGTTATGTGAGGATACAATGACCTACAAATGCCCCCGGATCACTGAAGCGGAACCAGATGATGTTGATTGCTGGTGCAATGCCACAGACACATGGGTGACCTATGGGACGTGTTCTCAGACTGGCGAACACCGACGGGATAAACGTTCTGTCGCATTGGCCCCACACGTGGGGCTTGGTCTCGAAACAAGAACCGAAACGTGGATGTCCTCTGAAGGCGCCTGGAGACAGATACAAAAAGTGGAGACTTGGGCCTTGAGACACCCAGGATTCACGGTGATAGCCCTTTTTCTAGCACATGCCATAGGAACATCCATTGCCCAGAAAGGGATCATCTTCATTTTGCTGATGCTGGTGACACCATCAATGGCCATGCGATGTGTGGGAATAGGCAACAGAGACTTCGTTGAAGGACTGTCAGGAGCAACATGGGTGGATGTGGTACTGGAGCATGGAAGCTGCGTCACCACCATGGCAAAAAATAAACCAACATTGGACATTGAACTCTTGAAGACGGAGGTCACGAACCCTGCCGTCTTGCGCAAACTGTGCATTGAAGCTAAAATATCAAACACCACTACCGATTCAAGATGTCCAACACAAGGAGAAGCTACACTGGTGGAAGAACAAGACGCGAACTTTGTGTGTCGACGAACATTCGTGGACAGAGGCTGGGGTAATGGTTGTGGACTATTCGGGAAGGGAAGCTTACTAACGTGTGCTAAGTTTAAGTGTGTGACAAAACTTGAAGGAAAGATAGTTCAATATGAAAACTTAAAATATTCGGTGATAGTCACTGTCCACACTGGGGACCAGCACCAGGTAGGAAATGAGACCACAGAACATGGAACAATTGCAACCATAACACCTCAAGCTCCCACGTCGGAAATACAGCTGACTGACTACGGAGCCCTTACATTGGACTGCTCACCTAGAACAGGGCTGGACTTTAATGAGATGGTGCTGTTGACAATGAAAGAAAAATCATGGCTTGTCCACAAACAATGGTTTCTAGACTTACCATTGCCTTGGACCTCGGGGGCTTCAACATCTCAAGAGACTTGGAACAGACAAGATCTGCTGGTCACATTTAAGACAGCTCATGCAAAGAAGCAGGAAGTAGTCGTACTGGGGTCACAAGAAGGAGCAATGCACACTGCGTTGACTGGGGCGACAGAAATCCAGACGTCAGGAACGACGACAATCTTCGCAGGACACCTGAAATGTAGACTAAAAATGGATAAACTGACTTTAAAAGGGGTGTCATATGTGATGTGCACAGGCTCATTTAAGCTAGAGAAGGAAGTGGCTGAGACCCAGCATGGAACTGTCCTAGTGCAGGTTAAATATGAAGGAACAGATGCACCATGCAAGATTCCAATTTCAACCCAAGATGAGAAAGGAGTGACCCAGAATGGGAGATTGATAACAGCCAATCCCATAGTTACTGACAAAGAAAAACCAGTCAACATTGAAACAGAACCACCCTTTGGCGAGAGTTACATCGTGATAGGGGCGGGTGAAAAAGCTTTGAAATTAAGCTGGTTCAAGAAAGGAAGCAGCATAGGGAAAATGTTCGAAGCCACCGCCCGAGGAGCACGAAGGATGGCTATCCTGGGGGACACAGCATGGGACTTCGGTTCCATAGGAGGGGTGTTCACATCTGTGGGAAAATTGGTACACCAGGTTTTTGGAACCGCATATGGGGTCTTGTTCAGCGGTGTTTCCTGGACCATGAAAATAGGAATAGGGGTTCTGCTGACATGGCTAGGATTGAATTCAAGGAGCACGTCACTCTCGATGACGTGCATTGCAGTTGGCATGGTCACACTGTACCTAGGAGTCATGGTTCAAGCGGACTCGGGGTGTGTGATCAACTGGAAGGGCAGAGAACTCAAGTGTGGAAGTGGCATCTTTGTCACTAATGAAGTCCACACTTGGACAGAGCAATATAAATTCCAGGCTGACTCCCCAAAAAGACTATCAGCAGCCATTGGGAAGGCATGGGAGGAAGGCGTGTGTGGAATTCGATCAGCCACACGTCTTGAGAACATCATGTGGAAGCAAATATCAAATGAATTGAACCACATTCTACTTGAAAATGACATGAAATTCACAGTGGTTGTAGGAGACGCCAATGGAATCTTGACCCAAGGAAAAANGATGATTAGGCCACAACCCATGGAACACAAATACTCATGGAAAAGCTGGGGAAAAGCCAAAATCATAGGAGCAGACACACAGAATACTACCTTCATCATCGACGGCCCAGATACTCCAGAATGCCCCGATGACCAGAGAGCATGGAACATTTGGGAAGTTGAGGACTATGGGTTTGGAGTTTTCACGACAAACATATGGCTGAAATTGCGTGACTCCTACACCCAAATGTGTGACCACCGGCTAATGTCAGCTGCCATCAAGGACAGCAAGGCAGTCCATGCTGACATGGGATACTGGATAGAAAGTGAAAAGAACGAGACCTGGAAGCTAGCGAGAGCCTCCTTCATAGAAGTGAAGACATGCATTTGGCCAAGATCCCACACTCTATGGAGCAATGGAGTCTTGGAAAGTGAAATGATAATCCCAAAGATATATGGAGGACCAATATCTCAGCACAACTACAGACCAGGGTATTTCACACAAACAGCAGGGCCATGGCACCTAGGCAAGTTGGAATTAGACTTTAATTTGTGTGAAGGCACCACAGTTGTTGTGGATGAACATTGTGGAAATCGAGGTCCATCTCTTAGAACTACAACAGTCACAGGAAAAATAATCCATGAATGGTGTTGCAGATCCTGCACGCTACCACCCTTACGCTTCAGAGGAGAAGACGGATGTTGGTATGGCATGGAAATCAGACCAGTTAAGGAGAAGGAAGAGAATCTAGTCAGGTCAATGGTCTCTGCAGGGTCAGGAGAAGTGGACAGTTTTTCATTGGGACTACTATGCGTATCAATAATGATTGAAGAAGTGATGAGATCCAGATGGAGTAGAAAGATGCTGATGACTGGAACACTGGCTGTTTTCTTCCTTCTTATAATGGGACAACTGACATGGAATGATCTGATCAGGTTATGCATCATGGTCGGAGCCAATGTCTCAGACAGAATGGGGATGGGAACAACATACCTAGCCTTGATGGCCACTTTTAAAATGAGACCGATGTTCGCTGTTGGGCTATTATTTCGCAGACTAACATCCAGAGAGGTGCTCCTTCTCACAATTGGACTAAGCCTGGTGGCATCCGTGGAGCTACCAAATTCTTTAGAGGAGCTAGGGGACGGACTAGCGATGGGCATCATGATGTTAAAATTGTTGACTGATTTTCAGTCACACCAGTTGTGGACTACCTTACTGTCTCTGACATTCATCAAAACAACTCTCTCACTGGATTATGCATGGAAGACAATGGCTATGGTATTGTCAATCGTATCTCTCTTTCCTCTATGTCTATCCACGACCTCTCAAAAAACAACATGGCTTCCGGTGCTGCTAGGATCCTTTGGATGTAAACCACTAACCATGTTTCTTATAACAGAAAACAAAATTTGGGGAAGAAAAAGTTGGCCCCTCAATGAAGGAATTATGGCTGTTGGAATAGTCAGCATTTTATTAAGTTCACTCCTCAAAAATGACGTGCCACTAGCCGGCCCGCTAATAGCTGGAGGCATGCTGATAGCATGTTACGTCATATCCGGAAGCTCAGCCGATTTATCATTGGAGAGAGCGGCTGAGGTCTCCTGGGAAGAAGAAGCAGAACACTCTGGTGCCTCACACAACATACTAGTGGAGGTCCAAGATGATGGAACTATGAAAATAAAAGATGAAGAGAGAGATGATACGCTCACTATACTCCTCAAAGCAACTTTGTTGGCAGTTTCAGGGGTGTACCCAATGTCAATACCAGCAACCCTTTTTGTGTGGTATTTTTGGCAGAAAAAGAAACAGAGATCAGGAGTCTTGTGGGACACACCCAGCCCTCCAGAAGTAGAAAGAGCAGTTCTTGATGATGGTATCTATAGAATCTTGCAAAGAGGACTGTTGGGTAGGTCCCAGGTAGGAGTGGGAGTTTTTCAAGACGGCGTGTTCCACACAATGTGGCATGTCACCAGGGGAGCTGTCCTCATGTACCAAGGGAAGAGGCTGGAACCAAGTTGGGCCAGTGTCAAAAAAGACTTGATCTCATATGGAGGAGGTTGGAGGTTTCAAGGATTATGGAACACGGGAGAAGAAGTACAGGTGATAGCTGTTGAACCAGGAAAAAACCCAAAGAATGTACAGACAACGCCAGGCACCTTCATGACCCCTGAAGGCGCAGTTGGAGCCATAGCCCTAGATTTCAAACCTGGCACATCTGGATCTCCCATCGTGAACAGAGAGGGAAAAATAGTAGGTCTTTATGGAAATGGAGTGGTGACAACAAGTGGAACCTACGTCAGTGCCATTGCCCAAGCTAAAGCGTCACAAGAAGGGCCTCTACCAGAGATTGAGGACGAGGTGTTTAAGAAAAGAAACCTAACAATAATGGACCTACATCCAGGATCAGGAAAAACAAGAAGATATCTTCCAGCCATAGTCCGTGAGGCCATAAAAAGGAAACTGCGCACGCTAATCTTGGCTCCTACAAGAGTTGTCGCCTCTGAAATGGCAGAGGCGCTCAAAGGAATGCCAATAAGATATCAGACAACAGCAGTAAAGAGTGAACACACAGGAAAGGAGATAGTCGATCTCATGTGCCACGCCACTTTCACCATGCGTCTCCTATCTCCAGTGAGAGTTCCCAATTACAACATGATTATCATGGATGAAGCACACTTTACCGATCCAGCCAGCATAGCGGCCAGAGGGTACATCTCAACCCGAGTGGGTATGGGTGAAGCAGCTGCGATCTTTATGACAGCCACTCCCCCAGGATCGGTAGAGGCCTTTCCACAGAGCAATGCAGTTATCCAAGATGAGGAAAGAGACATTCCTGAGAGATCATGGAACTCAGGCTATGACTGGATCACTGATTTCCCAGGAAAAACAGTCTGGTTTGTTCCAAGCATCAAATCAGGAAATGACATTGCCAACTGTTTAAGAAAGAACGGGAAGCGGGTGATCCAATTGAGCAGAAAAACCTTTGACACTGAATACCAGAAAACAAAAAACAATGATTGGGACTATGTTGTCACAACAGACATTTCCGAAATGGGAGCAAATTTCCGGGCCGACAGGGTAATAGACCCAAGGCGGTGTTTGAAGCCGGTAATACTAAAAGATGGCCCAGAACGCGTCATTCTAGCCGGACCAATGCCAGTGACCGCGGCCAGTGCTGCCCAGAGACGAGGAAGAATTGGAAGGAACCAAAACAAAGAAGGTGACCAGTATATTTACATGGGACAGCCTTTAAATAATGATGAGGACCACGCTCATTGGACAGAAGCAAAAATGCTCCTTGACAATATAAACACGCCAGAAGGAATTATCCCAGCCCTCTTTGAGCCAGAGAGAGAAAAGAGTGCAGCAATAGACGGGGAGTACAGACTGCGGGGAGAAGCAAGGAAAACGTTCGTGGAGCTAATGAGAAGAGGGGATTTACCAGTTTGGCTATCTTACAAAGTTGCCTCAGAAGGCTTCCAGTACTCCGACAGAAGATGGTGCTTTGACGGGGAAAGGAACAACCAGGTGTTGGAGGAGAATATGGACGTGGAGATCTGGACAAAAGAAGGAGAAAGAAAGAAATTGCGACCTCGCTGGTTAGATGCCAGAACCTACTCTGATCCACTGGCCCTGCGCGAGTTTAAAGAGTTCGCAGCAGGAAGAAGAAGTGTCTCAGGTGACCTAATATTAGAAATAGGGAAACTTCCACAGCATCTGACGCTAAGGGCCCAGAATGCTTTGGACAACTTGGTCATGTTGCACAATTCCGAACAAGGGGGAAAAGCCTATAGACATGCTATGGAAGAACTACCAGACACCATAGAAACATTGATGCTACTAGCTTTGATAGCTGTGCTGACTGGTGGAGTTACGTTGTTTTTCCTATCAGGAAAAGGTCTAGGGAAAACATCCATTGGCCTACTTTGTGTAATGGCCTCAAGTGTACTGTTATGGACGGCCAGTGTGGAGCCCCATTGGATAGCGGCCTCCATCATACTAGAGTTTTTCCTGATGGTGCTGCTCATTCCAGAGCCAGACAGACAGCGTACTCCACAGGACAATCAACTAGCATATGTGGTGATAGGTTTGTTATTTATGATATTGACAGTGGCAGCCAATGAGATGGGATTACTGGAAACCACAAAGAAAGACCTGGGGATTGGCCATGTAGTCGCCGAAAACCACCACCATGCCACAATGCTAGACATAGACCTACATCCAGCTTCAGCCTGGACCCTCTATGCAGTAGCCACAACAATTATCACTCCCATGATGAGACACACAATTGAAAACACAACGGCAAACATTTCCCTGACAGCAATTGCAAATCAGGCGGCTATATTAATGGGACTTGACAAGGGATGGCCAATATCGAAGATGGACATAGGAGTGCCACTTCTCGCCTTAGGGTGTTATTCCCAGGTGAACCCATTGACACTGACAGCGGCGGTGTTGATGTTAGTGGCCCATTATGCCATAATCGGACCTGGACTGCAAGCAAAAGCTACTAGAGAAGCTCCAAAAAGGACTGCGGCCGGAATAATGAAAAATCCAACTGTAGACGGGATTGTTGCAATAGATTTGGATCCTGTGGTTTATGATGCAAAATTTGAAAAACAGCTAGGCCAAATAATGTTACTAATACTCTGCACATCACAGATTCTCTTGATGAGGACTACATGGGCCTTATGTGAATCCATCACACTGGCTACTGGACCCTTGACCACTCTCTGGGAGGGATCTCCTGGAAGATTCTGGAATACCACGATAGCAGTGTCCATGGCAAACATCTTCAGAGGAAGTTATCTAGCAGGAGCAGGTCTGGCCTTCTCATTAATGAAATCTTTAGGAGGAGGTAGGAGAGGCACGGGAGCCCAAGGGGAAACATTGGGAGAAAAATGGAAAAGACAACTAAACCAATTGAGCAAGTCAGAATTTAACACTTACAAAAGGAGTGGAATTATGGAGGTGGACAGATCTGAAGCCAAGGAAGGACTGAAAAGAGGAGAAACAACCAAACATGCAGTGTCGAGAGGAACAGCCAAACTTAGGTGGTTTGTGGAGAGGAACCTTGTGAAACCAGAAGGGAAAGTGATAGACCTCGGTTGTGGAAGAGGTGGCTGGTCATATTACTGCGCTGGGCTGAAGAAGGTCACAGAAGTGAAGGGATATACAAAAGGAGGACCCGGTCATGAGGAACCTATCCCAATGGCGACTTATGGATGGAACATAGTGAAGCTACACTCTGGAAGGGATGTATTCTTTACACCACCTGAGAAATGTGACACCCTTTTGTGTGATATTGGTGAGTCCTCTCCGAATCCAACTATAGAAGAAGGAAGAACGTTACGTGTTCTAAAGATGGTGGAACCATGGCTCAGAGGAAACCAGTTTTGCATAAAAATCCTAAATCCTTACATGCCAAGTGTGGTAGAAACTCTGGAGCAAATGCAAAGAAAACATGGAGGGATGCTAGTGCGAAACCCACTCTCAAGAAATTCTACCCATGAAATGTACTGGGTTTCATGTGGAACAGGAAACATTGTGTCGGCAGTGAACATGACATCCAGAATGTTGCTGAATCGGTTCACAATGACTCACAGGAAGCCAACGTATGAAAGAGACGTGGACTTGGGCGCTGGAACAAGACATGTGGCAGTGGAACCAGAGATAGCCAACCTAGACATTATTGGCCAGAGGATAGAGAACATAAAAAATGAACATAAGTCAACATGGCATTATGATGAGGACAATCCATACAAAACATGGGCCTATCATGGATCATATGAGGTCAAGCCATCAGGGTCAGCCTCATCCATGGTGAATGGCGTGGTGAGATTGCTCACCAAGCCATGGGATGTCATCCCCATGGTCACACAAATAGCTATGACTGATACCACACCCTTCGGACAACAGAGGGTTTTCAAAGAGAAAGTTGACACACGCACACCAAGACCAAAACGAGGCACAGCACAAATTATGGAGGTGACAGCCAAGTGGTTGTGGGGATTCCTCTCTAGAAATAAGAAACCCAGAATTTGCACAAGAGAGGAGTTCACAAGAAAAGTTAGGTCAAACGCAGCAATTGGAGCAGTGTTCGTTGATGAAAACCAATGGAACTCAGCAAAAGAAGCGGTGGAAGACGAAAGGTTTTGGGACCTCGTGCACAGAGAGAGGGAGCTTCATAAACAGGGAAAATGTGCCACGTGTGTCTACAATATGATGGGGAAAAGAGAGAAAAAACTAGGAGAGTTTGGAAAGGCAAAGGGAAGTCGTGCAATATGGTACATGTGGTTGGGAGCACGCTTTCTAGAGTTTGAAGCCCTTGGCTTCATGAATGAAGACCACTGGTTCAGTAGGGAGAATTCACTCAGTGGAGTGGAAGGAGAAGGACTACATAAACTTGGATACATACTTAGAGACATATCAAAGATTCCAGGGGGAAATATGTATGCAGACGACACAGCTGGATGGGACACAAGAATAACAGAGGATGATCTTCAGAATGAGGCTAAAATCACTGACATCATGGAGCCCGAACATGCTCTACTGGCCACGTCAATCTTCAAGCTGACCTATCAAAATAAAGTGGTAAGGGTGCAAAGACCAGCAAAAAGTGGAACCGTGATGGACGTCATATCCAGACGAGACCAGAGAGGAAGTGGACAGGTCGGAACTTATGGCCTAAACACTTTCACCAACATGGAGGTCCAACTAATAAGACAAATGGAATCTGAAGGAATCTTTTCACCCAGCGAATTGGAAAATTCAAATCTAGCTGAGAGAGTTCTCGACTGGTTGGAAAAACATGGCGTCGAAAGGTTGAAAAGAATGGCAATCAGCGGAGATGACTGTGTGGTGAAACCAACTGATGACAGGTTTGCAACAGCTTTAACAGCCCTGAATGACATGGGAAAGGTGAGAAAAGACATACCGCAATGGGAACCTTCAAAAGGATGGAATGACTGGCAGCAAGTGCCTTTCTGTTCACACCACTTCCACCAACTGATCATGAAGGATGGGAGGGAGATAGTGGTGCCATGCCGCAACCAAGATGAACTTGTGGGCAGGGCCAGAGTATCACAAGGCGCCGGGTGGAGCCTGAGA-----------------------------------------------------------------------------------------------------------------------------------------------------------------------------------------------------------------------------------------------------------------------------
>S173_0.0023_2
ATGAACAACCAACGGAAGAAGACGGGTCGACCGTCTTTCAATATGCTGAAACGCGCGAGAAACCGCGTGTCAACTGGTTCACAGTTGGCGAAGAGATTCTCAAAAGGATTGCTCTCAGGCCAAGGACCCATGAAAATGGTGATGGCTTTCATAGCATTCCTAAGATTTCTAGCCATACCCCCAACAGCAGGAATTTTGGCTAGATGGAGCTCATTCAAGAAGAATGGAGCGATCAAAGTGTTACGGGGTTTCAAAAAAGAGATCTCAAGCATGCTGAACATAATGAACAGGAGGAAAAGATCCGTGACCATGCTCCTCATGCTGCTGCCCACAGCCCTGGCGTTCCATTTGACCACACGAGGGGGAGAGCCACACATGATAGTTAGCAAGCAGGAAAGAGGAAAGTCACTCCTGTTTAAGACCTCTGCAGGTATCAACATGTGCACCCTCATTGCAATGGATTTGGGAGAGTTATGTGAGGATACAATGACCTACAAATGCCCCCGGATCACTGAAGCGGAACCAGATGATGTTGATTGCTGGTGCAATGCCACAGACACATGGGTGACCTATGGGACGTGTTCTCAGACTGGCGAACACCGACGGGATAAACGTTCTGTCGCATTGGCCCCACACGTGGGGCTTGGTCTCGAAACAAGAACCGAAACGTGGATGTCCTCTGAAGGCGCCTGGAGACAGATACAAAAAGTGGAGACTTGGGCCTTGAGACACCCAGGATTCACGGTGATAGCCCTTTTTCTAGCACATGCCATAGGAACATCCATTGCCCAGAAAGGGATCATCTTCATTTTGCTGATGCTGGTGACACCATCAATGGCCATGCGATGTGTGGGAATAGGCAACAGAGACTTCGTTGAAGGACTGTCAGGAGCAACATGGGTGGATGTGGTACTGGAGCATGGAAGCTGCGTCACCACCATGGCAAAAAATAAACCAACATTGGACATTGAACTCTTGAAGACGGAGGTCACGAACCCTGCCGTCTTGCGCAAACTGTGCATTGAAGCTAAAATATCAAACACCACTACCGATTCAAGATGTCCAACACAAGGAGAAGCTACACTGGTGGAAGAACAAGACGCGAACTTTGTGTGTCGACGAACATTCGTGGACAGAGGCTGGGGTAATGGTTGTGGACTATTCGGGAAGGGAAGCTTACTAACGTGTGCTAAGTTTAAGTGTGTGACAAAACTTGAAGGAAAGATAGTTCAATATGAAAACTTAAAATATTCGGTGATAGTCACTGTCCACACTGGGGACCAGCACCAGGTAGGAAATGAGACCACAGAACATGGAACAATTGCAACCATAACACCTCAAGCTCCCACGTCGGAAATACAGCTGACTGACTACGGAGCCCTTACATTGGACTGCTCACCTAGAACAGGGCTGGACTTTAATGAGATGGTGCTGTTGACAATGAAAGAAAAATCATGGCTTGTCCACAAACAATGGTTTCTAGACTTACCATTGCCTTGGACCTCGGGGGCTTCAACATCTCAAGAGACTTGGAACAGACAAGATCTGCTGGTCACATTTAAGACAGCTCATGCAAAGAAGCAGGAAGTAGTCGTACTGGGGTCACAAGAAGGAGCAATGCACACTGCGTTGACTGGGGCGACAGAAATCCAGACGTCAGGAACGACGACAATCTTCGCAGGACACCTGAAATGTAGACTAAAAATGGATAAACTGACTTTAAAAGGGGTGTCATATGTGATGTGCACAGGCTCATTTAAGCTAGAGAAGGAAGTGGCTGAGACCCAGCATGGAACTGTCCTAGTGCAGGTTAAATATGAAGGAACAGATGCACCATGCAAGATTCCAATTTCAACCCAAGATGAGAAAGGAGTGACCCAGAATGGGAGATTGATAACAGCCAATCCCATAGTTACTGACAAAGAAAAACCAGTCAACATTGAAACAGAACCACCCTTTGGCGAGAGTTACATCGTGATAGGGGCGGGTGAAAAAGCTTTGAAATTAAGCTGGTTCAAGAAAGGAAGCAGCATAGGGAAAATGTTCGAAGCCACCGCCCGAGGAGCACGAAGGATGGCTATCCTGGGGGACACAGCATGGGACTTCGGTTCCATAGGAGGGGTGTTCACATCTGTGGGAAAATTGGTACACCAGGTTTTTGGAACCGCATATGGGGTCTTGTTCAGCGGTGTTTCCTGGACCATGAAAATAGGAATAGGGGTTCTGCTGACATGGCTAGGATTGAATTCAAGGAGCACGTCACTCTCGATGACGTGCATTGCAGTTGGCATGGTCACACTGTACCTAGGAGTCATGGTTCAAGCGGACTCGGGGTGTGTGATCAACTGGAAGGGCAGAGAACTCAAGTGTGGAAGTGGCATCTTTGTCACTAATGAAGTCCACACTTGGACAGAGCAATATAAATTCCAGGCTGACTCCCCAAAAAGACTATCAGCAGCCATTGGGAAGGCATGGGAGGAAGGCGTGTGTGGAATTCGATCAGCCACACGTCTTGAGAACATCATGTGGAAGCAAATATCAAATGAATTGAACCACATTCTACTTGAAAATGACATGAAATTCACAGTGGTTGTAGGAGACGCCAATGGAATCTTGACCCAAGGAAAAANGATGATTAGGCCACAACCCATGGAACACAAATACTCATGGAAAAGCTGGGGAAAAGCCAAAATCATAGGAGCAGACACACAGAATACTACCTTCATCATCGACGGCCCAGATACTCCAGAATGCCCTGATGACCAGAGAGCATGGAACATTTGGGAAGTTGAGGACTATGGGTTTGGAGTTTTCACGACAAACATATGGCTGAAATTGCGTGACTCCTACACCCAAATGTGTGACCACCGGCTAATGTCAGCTGCCATCAAGGACAGCAAGGCAGTCCATGCTGACATGGGATACTGGATAGAAAGTGAAAAGAACGAGACCTGGAAGCTAGCGAGAGCCTCCTTCATAGAAGTGAAGACATGCATTTGGCCAAGATCCCACACTCTATGGAGCAATGGAGTCTTGGAAAGTGAAATGATAATCCCAAAGATATATGGAGGACCAATATCTCAGCACAACTACAGACCAGGGTATTTCACACAAACAGCAGGGCCATGGCACCTAGGCAAGTTGGAATTAGACTTTAATTTGTGTGAAGGCACCACAGTTGTTGTGGATGAACATTGTGGAAATCGAGGTCCATCTCTTAGAACTACAACAGTCACAGGAAAAATAATCCATGAATGGTGTTGCAGATCCTGCACGCTACCACCCTTACGCTTCAGAGGAGAAGACGGATGTTGGTATGGCATGGAAATCAGACCAGTTAAGGAGAAGGAAGAGAATCTAGTCAGGTCAATGGTCTCTGCAGGGTCAGGAGAAGTGGACAGTTTTTCATTGGGACTACTATGCGTATCAATAATGATTGAAGAAGTGATGAGATCCAGATGGAGTAGAAAGATGCTGATGACTGGAACACTGGCTGTTTTCTTCCTTCTTATAATGGGACAACTGACATGGAATGATCTGATCAGGTTATGCATCATGGTCGGAGCCAATGTCTCAGACAGAATGGGGATGGGAACAACATACCTAGCCTTGATGGCCACTTTTAAAATGAGACCGATGTTCGCTGTTGGGCTATTATTTCGCAGACTAACATCCAGAGAGGTGCTCCTTCTCACAATTGGACTAAGCCTGGTGGCATCCGTGGAGCTACCAAATTCTTTAGAGGAGCTAGGGGACGGACTAGCGATGGGCATCATGATGTTAAAATTGTTGACTGATTTTCAGTCACACCAGTTGTGGACTACCTTACTGTCTCTGACATTCATCAAAACAACTCTCTCACTGGATTATGCATGGAAGACAATGGCTATGGTATTGTCAATCGTATCTCTCTTTCCTCTATGTCTATCCACGACCTCTCAAAAAACAACATGGCTTCCGGTGCTGCTAGGATCCTTTGGATGTAAACCACTAACCATGTTTCTTATAACAGAAAACAAAATTTGGGGAAGAAAAAGTTGGCCCCTCAATGAAGGAATTATGGCTGTTGGAATAGTCAGCATTTTATTAAGTTCACTCCTCAAAAATGACGTGCCACTAGCCGGCCCGCTAATAGCTGGAGGCATGCTGATAGCATGTTACGTCATATCCGGAAGCTCAGCCGATTTATCATTGGAGAGAGCGGCTGAGGTCTCCTGGGAAGAAGAAGCAGAACACTCTGGTGCCTCACACAACATACTAGTGGAGGTCCAAGATGATGGAACTATGAAAATAAAAGATGAAGAGAGAGATGATACGCTCACTATACTCCTCAAAGCAACTTTGTTGGCAGTTTCAGGGGTGTACCCAATGTCAATACCAGCAACCCTTTTTGTGTGGTATTTTTGGCAGAAAAAGAAACAGAGATCAGGAGTCTTGTGGGACACACCCAGCCCTCCAGAAGTAGAAAGAGCAGTTCTTGATGATGGTATCTATAGAATCTTGCAAAGAGGACTGTTGGGTAGGTCCCAGGTAGGAGTGGGAGTTTTTCAAGACGGCGTGTTCCACACAATGTGGCATGTCACCAGGGGAGCTGTCCTCATGTACCAAGGGAAGAGGCTGGAACCAAGTTGGGCCAGTGTCAAAAAAGACTTGATCTCATATGGAGGAGGTTGGAGGTTTCAAGGATTATGGAACACGGGAGAAGAAGTACAGGTGATAGCTGTTGAACCAGGAAAAAACCCAAAGAATGTACAGACAACGCCAGGCACCTTCATGACCCCTGAAGGCGCAGTTGGAGCCATAGCCCTAGATTTCAAACCTGGCACATCTGGATCTCCCATCGTGAACAGAGAGGGAAAAATAGTAGGTCTTTATGGAAATGGAGTGGTGACAACAAGTGGAACCTACGTCAGTGCCATTGCCCAAGCTAAAGCGTCACAAGAAGGGCCTCTACCAGAGATTGAGGACGAGGTGTTTAAGAAAAGAAACCTAACAATAATGGACCTACATCCAGGATCAGGAAAAACAAGAAGATATCTTCCAGCCATAGTCCGTGAGGCCATAAAAAGGAAACTGCGCACGCTAATCTTGGCTCCTACAAGAGTTGTCGCCTCTGAAATGGCAGAGGCGCTCAAAGGAATGCCAATAAGATATCAGACAACAGCAGTAAAGAGTGAACACACAGGAAAGGAGATAGTCGATCTCATGTGCCACGCCACTTTCACCATGCGTCTCCTATCTCCAGTGAGAGTTCCCAATTACAACATGATTATCATGGATGAAGCACACTTTACCGATCCAGCCAGCATAGCGGCCAGAGGGTACATCTCAACCCGAGTGGGTATGGGTGAAGCAGCTGCGATCTTTATGACAGCCACTCCCCCAGGATCGGTAGAGGCCTTTCCACAGAGCAATGCAGTTATCCAAGATGAGGAAAGAGACATTCCTGAGAGATCATGGAACTCAGGCTATGACTGGATCACTGATTTCCCAGGAAAAACAGTCTGGTTTGTTCCAAGCATCAAATCAGGAAATGACATTGCCAACTGTTTAAGAAAGAACGGGAAGCGGGTGATCCAATTGAGCAGAAAAACCTTTGACACTGAATACCAGAAAACAAAAAACAATGATTGGGACTATGTTGTCACAACAGACATTTCCGAAATGGGAGCAAATTTCCGGGCCGACAGGGTAATAGACCCAAGGCGGTGTTTGAAGCCGGTAATACTAAAAGATGGCCCAGAACGCGTCATTCTAGCCGGACCAATGCCAGTGACCGCGGCCAGTGCTGCCCAGAGACGAGGAAGAATTGGAAGGAACCAAAACAAAGAAGGTGACCAGTATATTTACATGGGACAGCCTTTAAATAATGATGAGGACCACGCTCATTGGACAGAAGCAAAAATGCTCCTTGACAATATAAACACGCCAGAAGGAATTATCCCAGCCCTCTTTGAGCCAGAGAGAGAAAAGAGTGCAGCAATAGACGGGGAGTACAGACTGCGGGGAGAAGCAAGGAAAACGTTCGTGGAGCTAATGAGAAGAGGGGATTTACCAGTTTGGCTATCTTACAAAGTTGCCTCAGAAGGCTTCCAGTACTCCGACAGAAGATGGTGCTTTGACGGGGAAAGGAACAACCAGGTGTTGGAGGAGAATATGGACGTGGAGATCTGGACAAAAGAAGGAGAAAGAAAGAAATTGCGACCTCGCTGGTTAGATGCCAGAACCTACTCTGATCCACTGGCCCTGCGCGAGTTTAAAGAGTTCGCAGCAGGAAGAAGAAGTGTCTCAGGTGACCTAATATTAGAAATAGGGAAACTTCCACAGCATCTGACGCTAAGGGCCCAGAATGCTTTGGACAACTTGGTCATGTTGCACAATTCCGAACAAGGGGGAAAAGCCTATAGACATGCTATGGAAGAACTACCAGACACCATAGAAACATTGATGCTACTAGCTTTGATAGCTGTGCTGACTGGTGGAGTTACGTTGTTTTTCCTATCAGGAAAAGGTCTAGGGAAAACATCCATTGGCCTACTTTGTGTAATGGCCTCAAGTGTACTGTTATGGACGGCCAGTGTGGAGCCCCATTGGATAGCGGCCTCCATCATACTAGAGTTTTTCCTGATGGTGCTGCTCATTCCAGAGCCAGACAGACAGCGTACTCCACAGGACAATCAACTAGCATATGTGGTGATAGGTTTGTTATTTATGATATTGACAGTGGCAGCCAATGAGATGGGATTACTGGAAACCACAAAGAAAGACCTGGGGATTGGCCATGTAGTCGCCGAAAACCACCACCATGCCACAATGCTAGACATAGACCTACATCCAGCTTCAGCCTGGACCCTCTATGCAGTAGCCACAACAATTATCACTCCCATGATGAGACACACAATTGAAAACACAACGGCAAACATTTCCCTGACAGCAATTGCAAATCAGGCGGCTATATTAATGGGACTTGACAAGGGATGGCCAATATCGAAGATGGACATAGGAGTGCCACTTCTCGCCTTAGGGTGTTATTCCCAGGTGAACCCATTGACACTGACAGCGGCGGTGTTGATGTTAGTGGCCCATTATGCCATAATCGGACCTGGACTGCAAGCAAAAGCTACTAGAGAAGCTCCAAAAAGGACTGCGGCCGGAATAATGAAAAATCCAACTGTAGACGGGATTGTTGCAATAGATTTGGATCCTGTGGTTTATGATGCAAAATTTGAAAAACAGCTAGGCCAAATAATGTTACTAATACTCTGCACATCACAGATTCTCTTGATGAGGACTACATGGGCCTTATGTGAATCCATCACACTGGCTACTGGACCCTTGACCACTCTCTGGGAGGGATCTCCTGGAAGATTCTGGAATACCACGATAGCAGTGTCCATGGCAAACATCTTCAGAGGAAGTTATCTAGCAGGAGCAGGTCTGGCCTTCTCATTAATGAAATCTTTAGGAGGAGGTAGGAGAGGCACGGGAGCCCAAGGGGAAACATTGGGAGAAAAATGGAAAAGACAACTAAACCAATTGAGCAAGTCAGAATTTAACACTTACAAAAGGAGTGGAATTATGGAGGTGGACAGATCTGAAGCCAAGGAAGGACTGAAAAGAGGAGAAACAACCAAACATGCAGTGTCGAGAGGAACAGCCAAACTTAGGTGGTTTGTGGAGAGGAACCTTGTGAAACCAGAAGGGAAAGTGATAGACCTCGGTTGTGGAAGAGGTGGCTGGTCATATTACTGCGCTGGGCTGAAGAAGGTCACAGAAGTGAAGGGATATACAAAAGGAGGACCCGGTCATGAGGAACCTATCCCAATGGCGACTTATGGATGGAACATAGTGAAGCTACACTCTGGAAGGGATGTATTCTTTACACCACCTGAGAAATGTGACACCCTTTTGTGTGATATTGGTGAGTCCTCTCCGAATCCAACTATAGAAGAAGGAAGAACGTTACGTGTTCTAAAGATGGTGGAACCATGGCTCAGAGGAAACCAGTTTTGCATAAAAATCCTAAATCCTTACATGCCAAGTGTGGTAGAAACTCTGGAGCAAATGCAAAGAAAACATGGAGGGATGCTAGTGCGAAACCCACTCTCAAGAAATTCTACCCATGAAATGTACTGGGTTTCATGTGGAACAGGAAACATTGTGTCGGCAGTGAACATGACATCCAGAATGTTGCTGAATCGGTTCACAATGACTCACAGGAAGCCAACGTATGAAAGAGACGTGGACTTGGGCGCTGGAACAAGACATGTGGCAGTGGAACCAGAGATAGCCAACCTAGACATTATTGGCCAGAGGATAGAGAACATAAAAAATGAACATAAGTCAACATGGCATTATGATGAGGACAATCCATACAAAACATGGGCCTATCATGGATCATATGAGGTCAAGCCATCAGGGTCAGCCTCATCCATGGTGAATGGCGTGGTGAGATTGCTCACCAAGCCATGGGATGTCATCCCCATGGTCACACAAATAGCTATGACTGATACCACACCCTTCGGACAACAGAGGGTTTTCAAAGAGAAAGTTGACACACGCACACCAAGACCAAAACGAGGCACAGCACAAATTATGGAGGTGACAGCCAAGTGGTTGTGGGGATTCCTCTCTAGAAATAAGAAACCCAGAATTTGCACAAGAGAGGAGTTCACAAGAAAAGTTAGGTCAAACGCAGCAATTGGAGCAGTGTTCGTTGATGAAAACCAATGGAACTCAGCAAAAGAAGCGGTGGAAGACGAAAGGTTTTGGGACCTCGTGCACAGAGAGAGGGAGCTTCATAAACAGGGAAAATGTGCCACGTGTGTCTACAATATGATGGGGAAAAGAGAGAAAAAACTAGGAGAGTTTGGAAAGGCAAAGGGAAGTCGTGCAATATGGTACATGTGGTTGGGAGCACGCTTTCTAGAGTTTGAAGCCCTTGGCTTCATGAATGAAGACCACTGGTTCAGTAGGGAGAATTCACTCAGTGGAGTGGAAGGAGAAGGACTACATAAACTTGGATACATACTTAGAGACATATCAAAGATTCCAGGGGGAAATATGTATGCAGACGACACAGCTGGATGGGACACAAGAATAACAGAGGATGATCTTCAGAATGAGGCTAAAATCACTGACATCATGGAGCCCGAACATGCTCTACTGGCCACGTCAATCTTCAAGCTGACCTATCAAAATAAAGTGGTAAGGGTGCAAAGACCAGCAAAAAGTGGAACCGTGATGGACGTCATATCCAGACGAGACCAGAGAGGAAGTGGACAGGTCGGAACTTATGGCCTAAACACTTTCACCAACATGGAGGTCCAACTAATAAGACAAATGGAATCTGAAGGAATCTTTTCACCCAGCGAATTGGAAAATTCAAATCTAGCTGAGAGAGTTCTCGACTGGTTGGAAAAACATGGCGTCGAAAGGTTGAAAAGAATGGCAATCAGCGGAGATGACTGTGTGGTGAAACCAACTGATGACAGGTTTGCAACAGCTTTAACAGCCCTGAATGACATGGGAAAGGTGAGAAAAGACATACCGCAATGGGAACCTTCAAAAGGATGGAATGACTGGCAGCAAGTGCCTTTCTGTTCACACCACTTCCACCAACTGATCATGAAGGATGGGAGGGAGATAGTGGTGCCATGCCGCAACCAAGATGAACTTGTGGGCAGGGCCAGAGTATCACAAGGCGCCGGGTGGAGCCTGAGA-----------------------------------------------------------------------------------------------------------------------------------------------------------------------------------------------------------------------------------------------------------------------------
>S173_0.003_2
ATGAACAACCAACGGAAGAAGACGGGTCGACCGTCTTTCAATATGCTGAAACGCGCGAGAAACCGCGTGTCAACTGGTTCACAGTTGGCGAAGAGATTCTCAAAAGGATTGCTCTCAGGCCAAGGACCCATGAAAATGGTGATGGCTTTCATAGCATTCCTAAGATTTCTAGCCATACCCCCAACAGCAGGAATTTTGGCTAGATGGAGCTCATTCAAGAAGAATGGAGCGATCAAAGTGTTACGGGGTTTCAAAAAAGAGATCTCAAGCATGCTGAACATAATGAACAGGAGGAAAAGATCCGTGACCATGCTCCTCATGCTGCTGCCCACAGCCCTGGCGTTCCATTTGACCACACGAGGGGGAGAGCCACACATGATAGTTAGCAAGCAGGAAAGAGGAAAGTCACTCCTGTTTAAGACCTCTGCAGGTATCAACATGTGCACCCTCATTGCAATGGATTTGGGAGAGTTATGTGAGGATACAATGACCTACAAATGCCCCCGGATCACTGAAGCGGAACCAGATGATGTTGATTGCTGGTGCAATGCCACAGACACATGGGTGACCTATGGGACGTGTTCTCAGACTGGCGAACACCGACGGGATAAACGTTCTGTCGCATTGGCCCCACACGTGGGGCTTGGTCTCGAAACAAGAACCGAAACGTGGATGTCCTCTGAAGGCGCCTGGAGACAGATACAAAAAGTGGAGACTTGGGCCTTGAGACACCCAGGATTCACGGTGATAGCCCTTTTTCTAGCACATGCCATAGGAACATCCATTGCCCAGAAAGGGATCATCTTCATTTTGCTGATGCTGGTGACACCATCAATGGCCATGCGATGTGTGGGAATAGGCAACAGAGACTTCGTTGAAGGACTGTCAGGAGCAACATGGGTGGATGTGGTACTGGAGCATGGAAGCTGCGTCACCACCATGGCAAAAAATAAACCAACATTGGACATTGAACTCTTGAAGACGGAGGTCACGAACCCTGCCGTCTTGCGCAAACTGTGCATTGAAGCTAAAATATCAAACACCACTACCGATTCAAGATGTCCAACACAAGGAGAAGCTACACTGGTGGAAGAACAAGACGCGAACTTTGTGTGTCGACGAACATTCGTGGACAGAGGCTGGGGTAATGGTTGTGGACTATTCGGGAAGGGAAGCTTACTAACGTGTGCTAAGTTTAAGTGTGTGACAAAACTTGAAGGAAAGATAGTTCAATATGAAAACTTAAAATATTCGGTGATAGTCACTGTCCACACTGGGGACCAGCACCAGGTAGGAAATGAGACCACAGAACATGGAACAATTGCAACCATAACACCTCAAGCTCCCACGTCGGAAATACAGCTGACTGACTACGGAGCCCTTACATTGGACTGCTCACCTAGAACAGGGCTGGACTTTAATGAGATGGTGCTGTTGACAATGAAAGAAAAATCATGGCTTGTCCACAAACAATGGTTTCTAGACTTACCATTGCCTTGGACCTCGGGGGCTTCAACATCTCAAGAGACTTGGAACAGACAAGATCTGCTGGTCACATTTAAGACAGCTCATGCAAAGAAGCAGGAAGTAGTCGTACTGGGGTCACAAGAAGGAGCAATGCACACTGCGTTGACTGGGGCGACAGAAATCCAGACGTCAGGAACGACGACAATCTTCGCAGGACACCTGAAATGTAGACTAAAAATGGATAAACTGACTTTAAAAGGGGTGTCATATGTGATGTGCACAGGCTCATTTAAGCTAGAGAAGGAAGTGGCTGAGACCCAGCATGGAACTGTCCTAGTGCAGGTTAAATATGAAGGAACAGATGCACCATGCAAGATTCCAATTTCAACCCAAGATGAGAAAGGAGTGACCCAGAATGGGAGATTGATAACAGCCAATCCCATAGTTACTGACAAAGAAAAACCAGTCAACATTGAAACAGAACCACCCTTTGGCGAGAGTTACATCGTGATAGGGGCGGGTGAAAAAGCTTTGAAATTAAGCTGGTTCAAGAAAGGAAGCAGCATAGGGAAAATGTTCGAAGCCACCGCCCGAGGAGCACGAAGGATGGCTATCCTGGGGGACACAGCATGGGACTTCGGTTCCATAGGAGGGGTGTTCACATCTGTGGGAAAATTGGTACACCAGGTTTTTGGAACCGCATATGGGGTCTTGTTCAGCGGTGTTTCCTGGACCATGAAAATAGGAATAGGGGTTCTGCTGACATGGCTAGGATTGAATTCAAGGAGCACGTCACTCTCGATGACGTGCATTGCAGTTGGCATGGTCACACTGTACCTAGGAGTCATGGTTCAAGCGGACTCGGGGTGTGTGATCAACTGGAAGGGCAGAGAACTCAAGTGTGGAAGTGGCATCTTTGTCACTAATGAAGTCCACACTTGGACAGAGCAATATAAATTCCAGGCTGACTCCCCAAAAAGACTATCAGCAGCCATTGGGAAGGCATGGGAGGAAGGCGTGTGTGGAATTCGATCAGCCACACGTCTTGAGAACATCATGTGGAAGCAAATATCAAATGAATTGAACCACATTCTACTTGAAAATGACATGAAATTCACAGTGGTTGTAGGAGACGCCAATGGAATCTTGACCCAAGGAAAAAAGATGATTAGGCCACAACCCATGGAACACAAATACTCATGGAAAAGCTGGGGAAAAGCCAAAATCATAGGAGCAGACACACAGAATACTACCTTCATCATCGACGGCCCAGATACTCCAGAATGCCCCGATGACCAGAGAGCATGGAACATTTGGGAAGTTGAGGACTATGGGTTTGGAGTTTTCACGACAAACATATGGCTGAAATTGCGTGACTCCTACACCCAAATGTGTGACCACCGGCTAATGTCAGCTGCCATCAAGGACAGCAAGGCAGTCCATGCTGACATGGGATACTGGATAGAAAGTGAAAAGAACGAGACCTGGAAGCTAGCGAGAGCCTCCTTCATAGAAGTGAAGACATGCATTTGGCCAAGATCCCACACTCTATGGAGCAATGGAGTCTTGGAAAGTGAAATGATAATCCCAAAGATATATGGAGGACCAATATCTCAGCACAACTACAGACCAGGGTATTTCACACAAACAGCAGGGCCATGGCACCTAGGCAAGTTGGAATTAGACTTTAATTTGTGTGAAGGCACCACAGTTGTTGTGGATGAACATTGTGGAAATCGAGGTCCATCTCTTAGAACTACAACAGTCACAGGAAAAATAATCCATGAATGGTGTTGCAGATCCTGCACGCTACCACCCTTACGCTTCAGAGGAGAAGACGGATGTTGGTATGGCATGGAAATCAGACCAGTTAAGGAGAAGGAAGAGAATCTAGTCAGGTCAATGGTCTCTGCAGGGTCAGGAGAAGTGGACAGTTTTTCATTGGGACTACTATGCGTATCAATAATGATTGAAGAAGTGATGAGATCCAGATGGAGTAGAAAGATGCTGATGACTGGAACACTGGCTGTTTTCTTCCTTCTTATAATGGGACAACTGACATGGAATGATCTGATCAGGTTATGCATCATGGTCGGAGCCAATGTCTCAGACAGAATGGGGATGGGAACAACATACCTAGCCTTGATGGCCACTTTTAAAATGAGACCGATGTTCGCTGTTGGGCTATTATTTCGCAGACTAACATCCAGAGAGGTGCTCCTTCTCACAATTGGACTAAGCCTGGTGGCATCCGTGGAGCTACCAAATTCTTTAGAGGAGCTAGGGGACGGACTAGCGATGGGCATCATGATGTTAAAATTGTTGACTGATTTTCAGTCACACCAGTTGTGGACTACCTTACTGTCTCTGACATTCATCAAAACAACTCTCTCACTGGATTATGCATGGAAGACAATGGCTATGGTATTGTCAATCGTATCTCTCTTTCCTCTATGTCTATCCACGACCTCTCAAAAAACAACATGGCTTCCGGTGCTGCTAGGATCCTTTGGATGTAAACCACTAACCATGTTTCTTATAACAGAAAACAAAATTTGGGGAAGAAAAAGTTGGCCCCTCAATGAAGGAATTATGGCTGTTGGAATAGTCAGCATTTTATTAAGTTCACTCCTCAAAAATGACGTGCCACTAGCCGGCCCGCTAATAGCTGGAGGCATGCTGATAGCATGTTACGTCATATCCGGAAGCTCAGCCGATTTATCATTGGAGAGAGCGGCTGAGGTCTCCTGGGAAGAAGAAGCAGAACACTCTGGTGCCTCACACAACATACTAGTGGAGGTCCAAGATGATGGAACTATGAAAATAAAAGATGAAGAGAGAGATGATACGCTCACTATACTCCTCAAAGCAACTTTGTTGGCAGTTTCAGGGGTGTACCCAATGTCAATACCAGCAACCCTTTTTGTGTGGTATTTTTGGCAGAAAAAGAAACAGAGATCAGGAGTCTTGTGGGACACACCCAGCCCTCCAGAAGTAGAAAGAGCAGTTCTTGATGATGGTATCTATAGAATCTTGCAAAGAGGACTGTTGGGTAGGTCCCAGGTAGGAGTGGGAGTTTTTCAAGACGGCGTGTTCCACACAATGTGGCATGTCACCAGGGGAGCTGTCCTCATGTACCAAGGGAAGAGGCTGGAACCAAGTTGGGCCAGTGTCAAAAAAGACTTGATCTCATATGGAGGAGGTTGGAGGTTTCAAGGATTATGGAACACGGGAGAAGAAGTACAGGTGATAGCTGTTGAACCAGGAAAAAACCCAAAGAATGTACAGACAACGCCAGGCACCTTCATGACCCCTGAAGGCGCAGTTGGAGCCATAGCCCTAGATTTCAAACCTGGCACATCTGGATCTCCCATCGTGAACAGAGAGGGAAAAATAGTAGGTCTTTATGGAAATGGAGTGGTGACAACAAGTGGAACCTACGTCAGTGCCATTGCCCAAGCTAAAGCGTCACAAGAAGGGCCTCTACCAGAGATTGAGGACGAGGTGTTTAAGAAAAGAAACCTAACAATAATGGACCTACATCCAGGATCAGGAAAAACAAGAAGATATCTTCCAGCCATAGTCCGTGAGGCCATAAAAAGGAAACTGCGCACGCTAATCTTGGCTCCTACAAGAGTTGTCGCCTCTGAAATGGCAGAGGCGCTCAAAGGAATGCCAATAAGATATCAGACAACAGCAGTAAAGAGTGAACACACAGGAAAGGAGATAGTCGATCTCATGTGCCACGCCACTTTCACCATGCGTCTCCTATCTCCAGTGAGAGTTCCCAATTACAACATGATTATCATGGATGAAGCACACTTTACCGATCCAGCCAGCATAGCGGCCAGAGGGTACATCTCAACCCGAGTGGGTATGGGTGAAGCAGCTGCGATCTTTATGACAGCCACTCCCCCAGGATCGGTAGAGGCCTTTCCACAGAGCAATGCAGTTATCCAAGATGAGGAAAGAGACATTCCTGAGAGATCATGGAACTCAGGCTATGACTGGATCACTGATTTCCCAGGAAAAACAGTCTGGTTTGTTCCAAGCATCAAATCAGGAAATGACATTGCCAACTGTTTAAGAAAGAACGGGAAGCGGGTGATCCAATTGAGCAGAAAAACCTTTGACACTGAATACCAGAAAACAAAAAACAATGATTGGGACTATGTTGTCACAACAGACATTTCCGAAATGGGAGCAAATTTCCGGGCCGACAGGGTAATAGACCCAAGGCGGTGTTTGAAGCCGGTAATACTAAAAGATGGCCCAGAACGCGTCATTCTAGCCGGACCAATGCCAGTGACCGCGGCCAGTGCTGCCCAGAGACGAGGAAGAATTGGAAGGAACCAAAACAAAGAAGGTGACCAGTATATTTACATGGGACAGCCTTTAAATAATGATGAGGACCACGCTCATTGGACAGAAGCAAAAATGCTCCTTGACAATATAAACACGCCAGAAGGAATTATCCCAGCCCTCTTTGAGCCAGAGAGAGAAAAGAGTGCAGCAATAGACGGGGAGTACAGACTGCGGGGAGAAGCAAGGAAAACGTTCGTGGAGCTAATGAGAAGAGGGGATTTACCAGTTTGGCTATCTTACAAAGTTGCCTCAGAAGGCTTCCAGTACTCCGACAGAAGATGGTGCTTTGACGGGGAAAGGAACAACCAGGTGTTGGAGGAGAATATGGACGTGGAGATCTGGACAAAAGAAGGAGAAAGAAAGAAATTGCGACCTCGCTGGTTAGATGCCAGAACCTACTCTGATCCACTGGCCCTGCGCGAGTTTAAAGAGTTCGCAGCAGGAAGAAGAAGTGTCTCAGGTGACCTAATATTAGAAATAGGGAAACTTCCACAGCATCTGACGCTAAGGGCCCAGAATGCTTTGGACAACTTGGTCATGTTGCACAATTCCGAACAAGGGGGAAAAGCCTATAGACATGCTATGGAAGAACTACCAGACACCATAGAAACATTGATGCTACTAGCTTTGATAGCTGTGCTGACTGGTGGAGTTACGTTGTTTTTCCTATCAGGAAAAGGTCTAGGGAAAACATCCATTGGCCTACTTTGTGTAATGGCCTCAAGTGTACTGTTATGGACGGCCAGTGTGGAGCCCCATTGGATAGCGGCCTCCATCATACTAGAGTTTTTCCTGATGGTGCTGCTCATTCCAGAGCCAGACAGACAGCGTACTCCACAGGACAATCAACTAGCATATGTGGTGATAGGTTTGTTATTTATGATATTGACAGTGGCAGCCAATGAGATGGGATTACTGGAAACCACAAAGAAAGACCTGGGGATTGGCCATGTAGTCGCCGAAAACCACCACCATGCCACAATGCTAGACATAGACCTACATCCAGCTTCAGCCTGGACCCTCTATGCAGTAGCCACAACAATTATCACTCCCATGATGAGACACACAATTGAAAACACAACGGCAAACATTTCCCTGACAGCAATTGCAAATCAGGCGGCTATATTAATGGGACTTGACAAGGGATGGCCAATATCGAAGATGGACATAGGAGTGCCACTTCTCGCCTTAGGGTGTTATTCCCAGGTGAACCCATTGACACTGACAGCGGCGGTGTTGATGTTAGTGGCCCATTATGCCATAATCGGACCTGGACTGCAAGCAAAAGCTACTAGAGAAGCTCCAAAAAGGACTGCGGCCGGAATAATGAAAAATCCAACTGTAGACGGGATTGTTGCAATAGATTTGGATCCTGTGGTTTATGATGCAAAATTTGAAAAACAGCTAGGCCAAATAATGTTACTAATACTCTGCACATCACAGATTCTCTTGATGAGGACTACATGGGCCTTATGTGAATCCATCACACTGGCTACTGGACCCTTGACCACTCTCTGGGAGGGATCTCCTGGAAGATTCTGGAATACCACGATAGCAGTGTCCATGGCAAACATCTTCAGAGGAAGTTATCTAGCAGGAGCAGGTCTGGCCTTCTCATTAATGAAATCTTTAGGAGGAGGTAGGAGAGGCACGGGAGCCCAAGGGGAAACATTGGGAGAAAAATGGAAAAGACAACTAAACCAATTGAGCAAGTCAGAATTTAACACTTACAAAAGGAGTGGAATTATGGAGGTGGACAGATCTGAAGCCAAGGAAGGACTGAAAAGAGGAGAAACAACCAAACATGCAGTGTCGAGAGGAACAGCCAAACTTAGGTGGTTTGTGGAGAGGAACCTTGTGAAACCAGAAGGGAAAGTGATAGACCTCGGTTGTGGAAGAGGTGGCTGGTCATATTACTGCGCTGGGCTGAAGAAGGTCACAGAAGTGAAGGGATATACAAAAGGAGGACCCGGTCATGAGGAACCTATCCCAATGGCGACTTATGGATGGAACATAGTGAAGCTACACTCTGGAAGGGATGTATTCTTTACACCACCTGAGAAATGTGACACCCTTTTGTGTGATATTGGTGAGTCCTCTCCGAATCCAACTATAGAAGAAGGAAGAACGTTACGTGTTCTAAAGATGGTGGAACCATGGCTCAGAGGAAACCAGTTTTGCATAAAAATCCTAAATCCTTACATGCCAAGTGTGGTAGAAACTCTGGAGCAAATGCAAAGAAAACATGGAGGGATGCTAGTGCGAAACCCACTCTCAAGAAATTCTACCCATGAAATGTACTGGGTTTCATGTGGAACAGGAAACATTGTGTCGGCAGTGAACATGACATCCAGAATGTTGCTGAATCGGTTCACAATGACTCACAGGAAGCCAACGTATGAAAGAGACGTGGACTTGGGCGCTGGAACAAGACATGTGGCAGTGGAACCAGAGATAGCCAACCTAGACATTATTGGCCAGAGGATAGAGAACATAAAAAATGAACATAAGTCAACATGGCATTATGATGAGGACAATCCATACAAAACATGGGCCTATCATGGATCATATGAGGTCAAGCCATCAGGGTCAGCCTCATCCATGGTGAATGGCGTGGTGAGATTGCTCACCAAGCCATGGGATGTCATCCCCATGGTCACACAAATAGCTATGACTGATACCACACCCTTCGGACAACAGAGGGTTTTCAAAGAGAAAGTTGACACACGCACACCAAGACCAAAACGAGGCACAGCACAAATTATGGAGGTGACAGCCAAGTGGTTGTGGGGATTCCTCTCTAGAAATAAGAAACCCAGAATTTGCACAAGAGAGGAGTTCACAAGAAAAGTTAGGTCAAACGCAGCAATTGGAGCAGTGTTCGTTGATGAAAACCAATGGAACTCAGCAAAAGAAGCGGTGGAAGACGAAAGGTTTTGGGACCTCGTGCACAGAGAGAGGGAGCTTCATAAACAGGGAAAATGTGCCACGTGTGTCTACAATATGATGGGGAAAAGAGAGAAAAAACTAGGAGAGTTTGGAAAGGCAAAGGGAAGTCGTGCAATATGGTACATGTGGTTGGGAGCACGCTTTCTAGAGTTTGAAGCCCTTGGCTTCATGAATGAAGACCACTGGTTCAGTAGGGAGAATTCACTCAGTGGAGTGGAAGGAGAAGGACTACATAAACTTGGATACATACTTAGAGACATATCAAAGATTCCAGGGGGAAATATGTATGCAGACGACACAGCTGGATGGGACACAAGAATAACAGAGGATGATCTTCAGAATGAGGCTAAAATCACTGACATCATGGAGCCCGAACATGCTCTACTGGCCACGTCAATCTTCAAGCTGACCTATCAAAATAAAGTGGTAAGGGTGCAAAGACCAGCAAAAAGTGGAACCGTGATGGACGTCATATCCAGACGAGACCAGAGAGGAAGTGGACAGGTCGGAACTTATGGCCTAAACACTTTCACCAACATGGAGGTCCAACTAATAAGACAAATGGAATCTGAAGGAATCTTTTCACCCAGCGAATTGGAAAATTCAAATCTAGCTGAGAGAGTTCTCGACTGGTTGGAAAAACATGGCGTCGAAAGGTTGAAAAGAATGGCAATCAGCGGAGATGACTGTGTGGTGAAACCAACTGATGACAGGTTTGCAACAGCTTTAACAGCCCTGAATGACATGGGAAAGGTGAGAAAAGACATACCGCAATGGGAACCTTCAAAAGGATGGAATGACTGGCAGCAAGTGCCTTTCTGTTCACACCACTTCCACCAACTGATCATGAAGGATGGGAGGGAGATAGTGGTGCCATGCCGCAACCAAGATGAACTTGTGGGCAGGGCCAGAGTATCACAAGGCGCCGGGTGGAGCCTGAGA-----------------------------------------------------------------------------------------------------------------------------------------------------------------------------------------------------------------------------------------------------------------------------
>S173_0.4667
ATGAACAACCAACGGAAGAAGACGGGTCGACCGTCTTTCAATATGCTGAAACGCGCGAGAAACCGCGTGTCAACTGGTTCACAGTTGGCGAAGAGATTCTCAAAAGGATTGCTCTCAGGCCAAGGACCCATGAAAATGGTGATGGCTTTCATAGCATTCCTAAGATTTCTAGCCATACCCCCAACAGCAGGAATTTTGGCTAGATGGAGCTCATTCAAGAAGAATGGAGCGATCAAAGTGTTACGGGGTTTCAAAAAAGAGATCTCAAGCATGCTGAACATAATGAACAGGAGGAAAAGATCCGTGACCATGCTCCTCATGCTGCTGCCCACAGCCCTGGCGTTCCATTTGACCACACGAGGGGGAGAGCCACACATGATAGTTAGCAAGCAGGAAAGAGGAAAGTCACTCCTGTTTAAGACCTCTGCAGGTATCAACATGTGCACCCTCATTGCAATGGATTTGGGAGAGTTATGTGAGGATACAATGACCTACAAATGCCCCCGGATCACTGAAGCGGAACCAGATGATGTTGATTGCTGGTGCAATGCCACAGACACATGGGTGACCTATGGGACGTGTTCTCAGACTGGCGAACACCGACGGGATAAACGTTCTGTCGCATTGGCCCCACACGTGGGGCTTGGTCTCGAAACAAGAACCGAAACGTGGATGTCCTCTGAAGGCGCCTGGAGACAGATACAAAAAGTGGAGACTTGGGCCTTGAGACACCCAGGATTCACGGTGATAGCCCTTTTTCTAGCACATGCCATAGGAACATCCATTGCCCAGAAAGGGATCATCTTCATTTTGCTGATGCTGGTGACACCATCAATGGCCATGCGATGTGTGGGAATAGGCAACAGAGACTTCGTTGAAGGACTGTCAGGAGCAACATGGGTGGATGTGGTACTGGAGCATGGAAGCTGCGTCACCACCATGGCAAAAAATAAACCAACATTGGACATTGAACTCTTGAAGACGGAGGTCACGAACCCTGCCGTCTTGCGCAAACTGTGCATTGAAGCTAAAATATCAAACACCACTACCGATTCAAGATGTCCAACACAAGGAGAAGCTACACTGGTGGAAGAACAAGACGCGAACTTTGTGTGTCGACGAACATTCGTGGACAGAGGCTGGGGTAATGGTTGTGGACTATTCGGGAAGGGAAGCTTACTAACGTGTGCTAAGTTTAAGTGTGTGACAAAACTTGAAGGAAAGATAGTTCAATATGAAAACTTAAAATATTCGGTGATAGTCACTGTCCACACTGGGGACCAGCACCAGGTAGGAAATGAGACCACAGAACATGGAACAATTGCAACCATAACACCTCAAGCTCCCACGTCGGAAATACAGCTGACTGACTACGGAGCCCTTACATTGGACTGCTCACCTAGAACAGGGCTGGACTTTAATGAGATGGTGCTGTTGACAATGAAAGAAAAATCATGGCTTGTCCACAAACAATGGTTTCTAGACTTACCATTGCCTTGGACCTCGGGGGCTTCAACATCTCAAGAGACTTGGAACAGACAAGATCTGCTGGTCACATTTAAGACAGCTCATGCAAAGAAGCAGGAAGTAGTCGTACTGGGGTCACAAGAAGGAGCAATGCACACTGCGTTGACTGGGGCGACAGAAATCCAGACGTCAGGAACGACGACAATCTTCGCAGGACACCTGAAATGTAGACTAAAAATGGATAAACTGACTTTAAAAGGGGTGTCATATGTGATGTGCACAGGCTCATTTAAGCTAGAGAAGGAAGTGGCTGAGACCCAGCATGGAACTGTCCTAGTGCAGGTTAAATATGAAGGAACAGATGCACCATGCAAGATTCCAATTTCAACCCAAGATGAGAAAGGAGTGACCCAGAATGGGAGATTGATAACAGCCAATCCCATAGTTACTGACAAAGAAAAACCAGTCAACATTGAAACAGAACCACCCTTTGGCGAGAGTTACATCGTGATAGGGGCGGGTGAAAAAGCTTTGAAATTAAGCTGGTTCAAGAAAGGAAGCAGCATAGGGAAAATGTTCGAAGCCACCGCCCGAGGAGCACGAAGGATGGCTATCCTGGGGGACACAGCATGGGACTTCGGTTCCATAGGAGGGGTGTTCACATCTGTGGGAAAATTGGTACACCAGGTTTTTGGAACCGCATATGGGGTCTTGTTCAGCGGTGTTTCCTGGACCATGAAAATAGGAATAGGGGTTCTGCTGACATGGCTAGGATTGAATTCAAGGAGCACGTCACTCTCGATGACGTGCATTGCAGTTGGCATGGTCACACTGTACCTAGGAGTCATGGTTCAAGCGGACTCGGGGTGTGTGATCAACTGGAAGGGCAGAGAACTCAAGTGTGGAAGTGGCATCTTTGTCACTAATGAAGTCCACACTTGGACAGAGCAATATAAATTCCAGGCTGACTCCCCAAAAAGACTATCAGCAGCCATTGGGAAGGCATGGGAGGAAGGCGTGTGTGGAATTCGATCAGCCACACGTCTTGAGAACATCATGTGGAAGCAAATATCAAATGAATTGAACCACATTCTACTTGAAAATGACATGAAATTCACAGTGGTTGTAGGAGACGCCAATGGAATCTTGACCCAAGGAAAAANGATGATTAGGCCACAACCCATGGAACACAAATACTCATGGAAAAGCTGGGGAAAAGCCAAAATCATAGGAGCAGACACACAGAATACTACCTTCATCATCGACGGCCCAGATACTCCAGAATGCCCCGATGACCAGAGAGCATGGAACATTTGGGAAGTTGAGGACTATGGGTTTGGAGTTTTCACGACAAACATATGGCTGAAATTGCGTGACTCCTACACCCAAATGTGTGACCACCGGCTAATGTCAGCTGCCATCAAGGACAGCAAGGCAGTCCATGCTGACATGGGATACTGGATAGAAAGTGAAAAGAACGAGACCTGGAAGCTAGCGAGAGCCTCCTTCATAGAAGTGAAGACATGCATTTGGCCAAGATCCCACACTCTATGGAGCAATGGAGTCTTGGAAAGTGAAATGATAATCCCAAAGATATATGGAGGACCAATATCTCAGCACAACTACAGACCAGGGTATTTCACACAAACAGCAGGGCCATGGCACCTAGGCAAGTTGGAATTAGACTTTAATTTGTGTGAAGGCACCACAGTTGTTGTGGATGAACATTGTGGAAATCGAGGTCCATCTCTTAGAACTACAACAGTCACAGGAAAAATAATCCATGAATGGTGTTGCAGATCCTGCACGCTACCACCCTTACGCTTCAGAGGAGAAGACGGATGTTGGTATGGCATGGAAATCAGACCAGTTAAGGAGAAGGAAGAGAATCTAGTCAGGTCAATGGTCTCTGCAGGGTCAGGAGAAGTGGACAGTTTTTCATTGGGACTACTATGCGTATCAATAATGATTGAAGAAGTGATGAGATCCAGATGGAGTAGAAAGATGCTGATGACTGGAACACTGGCTGTTTTCTTCCTTCTTATAATGGGACAACTGACATGGAATGATCTGATCAGGTTATGCATCATGGTCGGAGCCAATGTCTCAGACAGAATGGGGATGGGAACAACATACCTAGCCTTGATGGCCACTTTTAAAATGAGACCGATGTTCGCTGTTGGGCTATTATTTCGCAGACTAACATCCAGAGAGGTGCTCCTTCTCACAATTGGACTAAGCCTGGTGGCATCCGTGGAGCTACCAAATTCTTTAGAGGAGCTAGGGGACGGACTAGCGATGGGCATCATGATGTTAAAATTGTTGACTGATTTTCAGTCACACCAGTTGTGGACTACCTTACTGTCTCTGACATTCATCAAAACAACTCTCTCACTGGATTATGCATGGAAGACAATGGCTATGGTATTGTCAATCGTATCTCTCTTTCCTCTATGTCTATCCACGACCTCTCAAAAAACAACATGGCTTCCGGTGCTGCTAGGATCCTTTGGATGTAAACCACTAACCATGTTTCTTATAACAGAAAACAAAATTTGGGGAAGAAAAAGTTGGCCCCTCAATGAAGGAATTATGGCTGTTGGAATAGTCAGCATTTTATTAAGTTCACTCCTCAAAAATGACGTGCCACTAGCCGGCCCGCTAATAGCTGGAGGCATGCTGATAGCATGTTACGTCATATCCGGAAGCTCAGCCGATTTATCATTGGAGAGAGCGGCTGAGGTCTCCTGGGAAGAAGAAGCAGAACACTCTGGTGCCTCACACAACATACTAGTGGAGGTCCAAGATGATGGAACTATGAAAATAAAAGATGAAGAGAGAGATGATACGCTCACTATACTCCTCAAAGCAACTTTGTTGGCAGTTTCAGGGGTGTACCCAATGTCAATACCAGCAACCCTTTTTGTGTGGTATTTTTGGCAGAAAAAGAAACAGAGATCAGGAGTCTTGTGGGACACACCCAGCCCTCCAGAAGTAGAAAGAGCAGTTCTTGATGATGGTATCTATAGAATCTTGCAAAGAGGACTGTTGGGTAGGTCCCAGGTAGGAGTGGGAGTTTTTCAAGACGGCGTGTTCCACACAATGTGGCATGTCACCAGGGGAGCTGTCCTCATGTACCAAGGGAAGAGGCTGGAACCAAGTTGGGCCAGTGTCAAAAAAGACTTGATCTCATATGGAGGAGGTTGGAGGTTTCAAGGATTATGGAACACGGGAGAAGAAGTACAGGTGATAGCTGTTGAACCAGGAAAAAACCCAAAGAATGTACAGACAACGCCAGGCACCTTCATGACCCCTGAAGGCGCAGTTGGAGCCATAGCCCTAGATTTCAAACCTGGCACATCTGGATCTCCCATCGTGAACAGAGAGGGAAAAATAGTAGGTCTTTATGGAAATGGAGTGGTGACAACAAGTGGAACCTACGTCAGTGCCATTGCCCAAGCTAAAGCGTCACAAGAAGGGCCTCTACCAGAGATTGAGGACGAGGTGTTTAAGAAAAGAAACCTAACAATAATGGACCTACATCCAGGATCAGGAAAAACAAGAAGATATCTTCCAGCCATAGTCCGTGAGGCCATAAAAAGGAAACTGCGCACGCTAATCTTGGCTCCTACAAGAGTTGTCGCCTCTGAAATGGCAGAGGCGCTCAAAGGAATGCCAATAAGATATCAGACAACAGCAGTAAAGAGTGAACACACAGGAAAGGAGATAGTCGATCTCATGTGCCACGCCACTTTCACCATGCGTCTCCTATCTCCAGTGAGAGTTCCCAATTACAACATGATTATCATGGATGAAGCACACTTTACCGATCCAGCCAGCATAGCGGCCAGAGGGTACATCTCAACCCGAGTGGGTATGGGTGAAGCAGCTGCGATCTTTATGACAGCCACTCCCCCAGGATCGGTAGAGGCCTTTCCACAGAGCAATGCAGTTATCCAAGATGAGGAAAGAGACATTCCTGAGAGATCATGGAACTCAGGCTATGACTGGATCACTGATTTCCCAGGAAAAACAGTCTGGTTTGTTCCAAGCATCAAATCAGGAAATGACATTGCCAACTGTTTAAGAAAGAACGGGAAGCGGGTGATCCAATTGAGCAGAAAAACCTTTGACACTGAATACCAGAAAACAAAAAACAATGATTGGGACTATGTTGTCACAACAGACATTTCCGAAATGGGAGCAAATTTCCGGGCCGACAGGGTAATAGACCCAAGGCGGTGTTTGAAGCCGGTAATACTAAAAGATGGCCCAGAACGCGTCATTCTAGCCGGACCAATGCCAGTGACCGCGGCCAGTGCTGCCCAGAGACGAGGAAGAATTGGAAGGAACCAAAACAAAGAAGGTGACCAGTATATTTACATGGGACAGCCTTTAAATAATGATGAGGACCACGCTCATTGGACAGAAGCAAAAATGCTCCTTGACAATATAAACACGCCAGAAGGAATTATCCCAGCCCTCTTTGAGCCAGAGAGAGAAAAGAGTGCAGCAATAGACGGGGAGTACAGACTGCGGGGAGAAGCAAGGAAAACGTTCGTGGAGCTAATGAGAAGAGGGGATTTACCAGTTTGGCTATCTTACAAAGTTGCCTCAGAAGGCTTCCAGTACTCCGACAGAAGATGGTGCTTTGACGGGGAAAGGAACAACCAGGTGTTGGAGGAGAATATGGACGTGGAGATCTGGACAAAAGAAGGAGAAAGAAAGAAATTGCGACCTCGCTGGTTAGATGCCAGAACCTACTCTGATCCACTGGCCCTGCGCGAGTTTAAAGAGTTCGCAGCAGGAAGAAGAAGTGTCTCAGGTGACCTAATATTAGAAATAGGGAAACTTCCACAGCATCTGACGCTAAGGGCCCAGAATGCTTTGGACAACTTGGTCATGTTGCACAATTCCGAACAAGGGGGAAAAGCCTATAGACATGCTATGGAAGAACTACCAGACACCATAGAAACATTGATGCTACTAGCTTTGATAGCTGTGCTGACTGGTGGAGTTACGTTGTTTTTCCTATCAGGAAAAGGTCTAGGGAAAACATCCATTGGCCTACTTTGTGTAATGGCCTCAAGTGTACTGTTATGGACGGCCAGTGTGGAGCCCCATTGGATAGCGGCCTCCATCATACTAGAGTTTTTCCTGATGGTGCTGCTCATTCCAGAGCCAGACAGACAGCGTACTCCACAGGACAATCAACTAGCATATGTGGTGATAGGTTTGTTATTTATGATATTGACAGTGGCAGCCAATGAGATGGGATTACTGGAAACCACAAAGAAAGACCTGGGGATTGGCCATGTAGTCGCCGAAAACCACCACCATGCCACAATGCTAGACATAGACCTACATCCAGCTTCAGCCTGGACCCTCTATGCAGTAGCCACAACAATTATCACTCCCATGATGAGACACACAATTGAAAACACAACGGCAAACATTTCCCTGACAGCAATTGCAAATCAGGCGGCTATATTAATGGGACTTGACAAGGGATGGCCAATATCGAAGATGGACATAGGAGTGCCACTTCTCGCCTTAGGGTGTTATTCCCAGGTGAACCCATTGACACTGACAGCGGCGGTGTTGATGTTAGTGGCCCATTATGCCATAATCGGACCTGGACTGCAAGCAAAAGCTACTAGAGAAGCTCCAAAAAGGACTGCGGCCGGAATAATGAAAAATCCAACTGTAGACGGGATTGTTGCAATAGATTTGGATCCTGTGGTTTATGATGCAAAATTTGAAAAACAGCTAGGCCAAATAATGTTACTAATACTCTGCACATCACAGATTCTCTTGATGAGGACTACATGGGCCTTATGTGAATCCATCACACTGGCTACTGGACCCTTGACCACTCTCTGGGAGGGATCTCCTGGAAGATTCTGGAATACCACGATAGCAGTGTCCATGGCAAACATCTTCAGAGGAAGTTATCTAGCAGGAGCAGGTCTGGCCTTCTCATTAATGAAATCTTTAGGAGGAGGTAGGAGAGGCACGGGAGCCCAAGGGGAAACATTGGGAGAAAAATGGAAAAGACAACTAAACCAATTGAGCAAGTCAGAATTTAACACTTACAAAAGGAGTGGAATTATGGAGGTGGACAGATCTGAAGCCAAGGAAGGACTGAAAAGAGGAGAAACAACCAAACATGCAGTGTCGAGAGGAACAGCCAAACTTAGGTGGTTTGTGGAGAGGAACCTTGTGAAACCAGAAGGGAAAGTGATAGACCTCGGTTGTGGAAGAGGTGGCTGGTCATATTACTGCGCTGGGCTGAAGAAGGTCACAGAAGTGAAGGGATATACAAAAGGAGGACCCGGTCATGAGGAACCTATCCCAATGGCGACTTATGGATGGAACATAGTGAAGCTACACTCTGGAAGGGATGTATTCTTTACACCACCTGAGAAATGTGACACCCTTTTGTGTGATATTGGTGAGTCCTCTCCGAATCCAACTATAGAAGAAGGAAGAACGTTACGTGTTCTAAAGATGGTGGAACCATGGCTCAGAGGAAACCAGTTTTGCATAAAAATCCTAAATCCTTACATGCCAAGTGTGGTAGAAACTCTGGAGCAAATGCAAAGAAAACATGGAGGGATGCTAGTGCGAAACCCACTCTCAAGAAATTCTACCCATGAAATGTACTGGGTTTCATGTGGAACAGGAAACATTGTGTCGGCAGTGAACATGACATCCAGAATGTTGCTGAATCGGTTCACAATGACTCACAGGAAGCCAACGTATGAAAGAGACGTGGACTTGGGCGCTGGAACAAGACATGTGGCAGTGGAACCAGAGATAGCCAACCTAGACATTATTGGCCAGAGGATAGAGAACATAAAAAATGAACATAAGTCAACATGGCATTATGATGAGGACAATCCATACAAAACATGGGCCTATCATGGATCATATGAGGTCAAGCCATCAGGGTCAGCCTCATCCATGGTGAATGGCGTGGTGAGATTGCTCACCAAGCCATGGGATGTCATCCCCATGGTCACACAAATAGCTATGACTGATACCACACCCTTCGGACAACAGAGGGTTTTCAAAGAGAAAGTTGACACACGCACACCAAGACCAAAACGAGGCACAGCACAAATTATGGAGGTGACAGCCAAGTGGTTGTGGGGATTCCTCTCTAGAAATAAGAAACCCAGAATTTGCACAAGAGAGGAGTTCACAAGAAAAGTTAGGTCAAACGCAGCAATTGGAGCAGTGTTCGTTGATGAAAACCAATGGAACTCAGCAAAAGAAGCGGTGGAAGACGAAAGGTTTTGGGACCTCGTGCACAGAGAGAGGGAGCTTCATAAACAGGGAAAATGTGCCACGTGTGTCTACAATATGATGGGGAAAAGAGAGAAAAAACTAGGAGAGTTTGGAAAGGCAAAGGGAAGTCGTGCAATATGGTACATGTGGTTGGGAGCACGCTTTCTAGAGTTTGAAGCCCTTGGCTTCATGAATGAAGACCACTGGTTCAGTAGGGAGAATTCACTCAGTGGAGTGGAAGGAGAAGGACTACATAAACTTGGATACATACTTAGAGACATATCAAAGATTCCAGGGGGAAATATGTATGCAGACGACACAGCTGGATGGGACACAAGAATAACAGAGGATGATCTTCAGAATGAGGCTAAAATCACTGACATCATGGAGCCCGAACATGCTCTACTGGCCACGTCAATCTTCAAGCTGACCTATCAAAATAAAGTGGTAAGGGTGCAAAGACCAGCAAAAAGTGGAACCGTGATGGACGTCATATCCAGACGAGACCAGAGAGGAAGTGGACAGGTCGGAACTTATGGCCTAAACACTTTCACCAACATGGAGGTCCAACTAATAAGACAAATGGAATCTGAAGGAATCTTTTCACCCAGCGAATTGGAAAATTCAAATCTAGCTGAGAGAGTTCTCGACTGGTTGGAAAAACATGGCGTCGAAAGGTTGAAAAGAATGGCAATCAGCGGAGATGACTGTGTGGTGAAACCAACTGATGACAGGTTTGCAACAGCTTTAACAGCCCTGAATGACATGGGAAAGGTGAGAAAAGACATACCGCAATGGGAACCTTCAAAAGGATGGAATGACTGGCAGCAAGTGCCTTTCTGTTCACACCACTTCCACCAACTGATCATGAAGGATGGGAGGGAGATAGTGGTGCCATGCCGCAACCAAGATGAACTTGTGGGCAGGGCCAGAGTATCACAAGGCGCCGGGTGGAGCCTGAGA-----------------------------------------------------------------------------------------------------------------------------------------------------------------------------------------------------------------------------------------------------------------------------
>S173_0.0032
ATGAACAACCAACGGAAGAAGACGGGTCGACCGTCTTTCAATATGCTGAAACGCGCGAGAAACCGCGTGTCAACTGGTTCACAGTTGGCGAAGAGATTCTCAAAAGGATTGCTCTCAGGCCAAGGACCCATGAAAATGGTGATGGCTTTCATAGCATTCCTAAGATTTCTAGCCATACCCCCAACAGCAGGAATTTTGGCTAGATGGAGCTCATTCAAGAAGAATGGAGCGATCAAAGTGTTACGGGGTTTCAAAAAAGAGATCTCAAGCATGCTGAACATAATGAACAGGAGGAAAAGATCCGTGACCATGCTCCTCATGCTGCTGCCCACAGCCCTGGCGTTCCATTTGACCACACGAGGGGGAGAGCCACACATGATAGTTAGCAAGCAGGAAAGAGGAAAGTCACTCCTGTTTAAGACCTCTGCAGGTATCAACATGTGCACCCTCATTGCAATGGATTTGGGAGAGTTATGTGAGGATACAATGACCTACAAATGCCCCCGGATCACTGAAGCGGAACCAGATGATGTTGATTGCTGGTGCAATGCCACAGACACATGGGTGACCTATGGGACGTGTTCTCAGACTGGCGAACACCGACGGGATAAACGTTCTGTCGCATTGGCCCCACACGTGGGGCTTGGTCTCGAAACAAGAACCGAAACGTGGATGTCCTCTGAAGGCGCCTGGAGACAGATACAAAAAGTGGAGACTTGGGCCTTGAGACACCCAGGATTCACGGTGATAGCCCTTTTTCTAGCACATGCCATAGGAACATCCATTGCCCAGAAAGGGATCATCTTCATTTTGCTGATGCTGGTGACACCATCAATGGCCATGCGATGTGTGGGAATAGGCAACAGAGACTTCGTTGAAGGACTGTCAGGAGCAACATGGGTGGATGTGGTACTGGAGCATGGAAGCTGCGTCACCACCATGGCAAAAAATAAACCAACATTGGACATTGAACTCTTGAAGACGGAGGTCACGAACCCTGCCGTCTTGCGCAAACTGTGCATTGAAGCTAAAATATCAAACACCACTACCGATTCAAGATGTCCAACACAAGGAGAAGCTACACTGGTGGAAGAACAAGACGCGAACTTTGTGTGTCGACGAACATTCGTGGACAGAGGCTGGGGTAATGGTTGTGGACTATTCGGGAAGGGAAGCTTACTAACGTGTGCTAAGTTTAAGTGTGTGACAAAACTTGAAGGAAAGATAGTTCAATATGAAAACTTAAAATATTCGGTGATAGTCACTGTCCACACTGGGGACCAGCACCAGGTAGGAAATGAGACCACAGAACATGGAACAATTGCAACCATAACACCTCAAGCTCCCACGTCGGAAATACAGCTGACTGACTACGGAGCCCTTACATTGGACTGCTCACCTAGAACAGGGCTGGACTTTAATGAGATGGTGCTGTTGACAATGAAAGAAAAATCATGGCTTGTCCACAAACAATGGTTTCTAGACTTACCATTGCCTTGGACCTCGGGGGCTTCAACATCTCAAGAGACTTGGAACAGACAAGATCTGCTGGTCACATTTAAGACAGCTCATGCAAAGAAGCAGGAAGTAGTCGTACTGGGGTCACAAGAAGGAGCAATGCACACTGCGTTGACTGGGGCGACAGAAATCCAGACGTCAGGAACGACGACAATCTTCGCAGGACACCTGAAATGTAGACTAAAAATGGATAAACTGACTTTAAAAGGGGTGTCATATGTGATGTGCACAGGCTCATTTAAGCTAGAGAAGGAAGTGGCTGAGACCCAGCATGGAACTGTCCTAGTGCAGGTTAAATATGAAGGAACAGATGCACCATGCAAGATTCCAATTTCAACCCAAGATGAGAAAGGAGTGACCCAGAATGGGAGATTGATAACAGCCAATCCCATAGTTACTGACAAAGAAAAACCAGTCAACATTGAAACAGAACCACCCTTTGGCGAGAGTTACATCGTGATAGGGGCGGGTGAAAAAGCTTTGAAATTAAGCTGGTTCAAGAAAGGAAGCAGCATAGGGAAAATGTTCGAAGCCACCGCCCGAGGAGCACGAAGGATGGCTATCCTGGGGGACACAGCATGGGACTTCGGTTCCATAGGAGGGGTGTTCACATCTGTGGGAAAATTGGTACACCAGGTTTTTGGAACCGCATATGGGGTCTTGTTCAGCGGTGTTTCCTGGACCATGAAAATAGGAATAGGGGTTCTGCTGACATGGCTAGGATTGAATTCAAGGAGCACGTCACTCTCGATGACGTGCATTGCAGTTGGCATGGTCACACTGTACCTAGGAGTCATGGTTCAAGCGGACTCGGGGTGTGTGATCAACTGGAAGGGCAGAGAACTCAAGTGTGGAAGTGGCATCTTTGTCACTAATGAAGTCCACACTTGGACAGAGCAATATAAATTCCAGGCTGACTCCCCAAAAAGACTATCAGCAGCCATTGGGAAGGCATGGGAGGAAGGCGTGTGTGGAATTCGATCAGCCACACGTCTTGAGAACATCATGTGGAAGCAAATATCAAATGAATTGAACCACATTCTACTTGAAAATGACATGAAATTCACAGTGGTTGTAGGAGACGCCAATGGAATCTTGACCCAAGGAAAAANGATGATTAGGCCACAACCCATGGAACACAAATACTCATGGAAAAGCTGGGGAAAAGCCAAAATCATAGGAGCAGACACACAGAATACTACCTTCATCATCGACGGCCCAGATACTCCAGAATGCCCCGATGACCAGAGAGCATGGAACATTTGGGAAGTTGAGGACTATGGGTTTGGAGTTTTCACGACAAACATATGGCTGAAATTGCGTGACTCCTACACCCAAATGTGTGACCACTGGCTAATGTCAGCTGCCATCAAGGACAGCAAGGCAGTCCATGCTGACATGGGATACTGGATAGAAAGTGAAAAGAACGAGACCTGGAAGCTAGCGAGAGCCTCCTTCATAGAAGTGAAGACATGCATTTGGCCAAGATCCCACACTCTATGGAGCAATGGAGTCTTGGAAAGTGAAATGATAATCCCAAAGATATATGGAGGACCAATATCTCAGCACAACTACAGACCAGGGTATTTCACACAAACAGCAGGGCCATGGCACCTAGGCAAGTTGGAATTAGACTTTAATTTGTGTGAAGGCACCACAGTTGTTGTGGATGAACATTGTGGAAATCGAGGTCCATCTCTTAGAACTACAACAGTCACAGGAAAAATAATCCATGAATGGTGTTGCAGATCCTGCACGCTACCACCCTTACGCTTCAGAGGAGAAGACGGATGTTGGTATGGCATGGAAATCAGACCAGTTAAGGAGAAGGAAGAGAATCTAGTCAGGTCAATGGTCTCTGCAGGGTCAGGAGAAGTGGACAGTTTTTCATTGGGACTACTATGCGTATCAATAATGATTGAAGAAGTGATGAGATCCAGATGGAGTAGAAAGATGCTGATGACTGGAACACTGGCTGTTTTCTTCCTTCTTATAATGGGACAACTGACATGGAATGATCTGATCAGGTTATGCATCATGGTCGGAGCCAATGTCTCAGACAGAATGGGGATGGGAACAACATACCTAGCCTTGATGGCCACTTTTAAAATGAGACCGATGTTCGCTGTTGGGCTATTATTTCGCAGACTAACATCCAGAGAGGTGCTCCTTCTCACAATTGGACTAAGCCTGGTGGCATCCGTGGAGCTACCAAATTCTTTAGAGGAGCTAGGGGACGGACTAGCGATGGGCATCATGATGTTAAAATTGTTGACTGATTTTCAGTCACACCAGTTGTGGACTACCTTACTGTCTCTGACATTCATCAAAACAACTCTCTCACTGGATTATGCATGGAAGACAATGGCTATGGTATTGTCAATCGTATCTCTCTTTCCTCTATGTCTATCCACGACCTCTCAAAAAACAACATGGCTTCCGGTGCTGCTAGGATCCTTTGGATGTAAACCACTAACCATGTTTCTTATAACAGAAAACAAAATTTGGGGAAGAAAAAGTTGGCCCCTCAATGAAGGAATTATGGCTGTTGGAATAGTCAGCATTTTATTAAGTTCACTCCTCAAAAATGACGTGCCACTAGCCGGCCCGCTAATAGCTGGAGGCATGCTGATAGCATGTTACGTCATATCCGGAAGCTCAGCCGATTTATCATTGGAGAGAGCGGCTGAGGTCTCCTGGGAAGAAGAAGCAGAACACTCTGGTGCCTCACACAACATACTAGTGGAGGTCCAAGATGATGGAACTATGAAAATAAAAGATGAAGAGAGAGATGATACGCTCACTATACTCCTCAAAGCAACTTTGTTGGCAGTTTCAGGGGTGTACCCAATGTCAATACCAGCAACCCTTTTTGTGTGGTATTTTTGGCAGAAAAAGAAACAGAGATCAGGAGTCTTGTGGGACACACCCAGCCCTCCAGAAGTAGAAAGAGCAGTTCTTGATGATGGTATCTATAGAATCTTGCAAAGAGGACTGTTGGGTAGGTCCCAGGTAGGAGTGGGAGTTTTTCAAGACGGCGTGTTCCACACAATGTGGCATGTCACCAGGGGAGCTGTCCTCATGTACCAAGGGAAGAGGCTGGAACCAAGTTGGGCCAGTGTCAAAAAAGACTTGATCTCATATGGAGGAGGTTGGAGGTTTCAAGGATTATGGAACACGGGAGAAGAAGTACAGGTGATAGCTGTTGAACCAGGAAAAAACCCAAAGAATGTACAGACAACGCCAGGCACCTTCATGACCCCTGAAGGCGCAGTTGGAGCCATAGCCCTAGATTTCAAACCTGGCACATCTGGATCTCCCATCGTGAACAGAGAGGGAAAAATAGTAGGTCTTTATGGAAATGGAGTGGTGACAACAAGTGGAACCTACGTCAGTGCCATTGCCCAAGCTAAAGCGTCACAAGAAGGGCCTCTACCAGAGATTGAGGACGAGGTGTTTAAGAAAAGAAACCTAACAATAATGGACCTACATCCAGGATCAGGAAAAACAAGAAGATATCTTCCAGCCATAGTCCGTGAGGCCATAAAAAGGAAACTGCGCACGCTAATCTTGGCTCCTACAAGAGTTGTCGCCTCTGAAATGGCAGAGGCGCTCAAAGGAATGCCAATAAGATATCAGACAACAGCAGTAAAGAGTGAACACACAGGAAAGGAGATAGTCGATCTCATGTGCCACGCCACTTTCACCATGCGTCTCCTATCTCCAGTGAGAGTTCCCAATTACAACATGATTATCATGGATGAAGCACACTTTACCGATCCAGCCAGCATAGCGGCCAGAGGGTACATCTCAACCCGAGTGGGTATGGGTGAAGCAGCTGCGATCTTTATGACAGCCACTCCCCCAGGATCGGTAGAGGCCTTTCCACAGAGCAATGCAGTTATCCAAGATGAGGAAAGAGACATTCCTGAGAGATCATGGAACTCAGGCTATGACTGGATCACTGATTTCCCAGGAAAAACAGTCTGGTTTGTTCCAAGCATCAAATCAGGAAATGACATTGCCAACTGTTTAAGAAAGAACGGGAAGCGGGTGATCCAATTGAGCAGAAAAACCTTTGACACTGAATACCAGAAAACAAAAAACAATGATTGGGACTATGTTGTCACAACAGACATTTCCGAAATGGGAGCAAATTTCCGGGCCGACAGGGTAATAGACCCAAGGCGGTGTTTGAAGCCGGTAATACTAAAAGATGGCCCAGAACGCGTCATTCTAGCCGGACCAATGCCAGTGACCGCGGCCAGTGCTGCCCAGAGACGAGGAAGAATTGGAAGGAACCAAAACAAAGAAGGTGACCAGTATATTTACATGGGACAGCCTTTAAATAATGATGAGGACCACGCTCATTGGACAGAAGCAAAAATGCTCCTTGACAATATAAACACGCCAGAAGGAATTATCCCAGCCCTCTTTGAGCCAGAGAGAGAAAAGAGTGCAGCAATAGACGGGGAGTACAGACTGCGGGGAGAAGCAAGGAAAACGTTCGTGGAGCTAATGAGAAGAGGGGATTTACCAGTTTGGCTATCTTACAAAGTTGCCTCAGAAGGCTTCCAGTACTCCGACAGAAGATGGTGCTTTGACGGGGAAAGGAACAACCAGGTGTTGGAGGAGAATATGGACGTGGAGATCTGGACAAAAGAAGGAGAAAGAAAGAAATTGCGACCTCGCTGGTTAGATGCCAGAACCTACTCTGATCCACTGGCCCTGCGCGAGTTTAAAGAGTTCGCAGCAGGAAGAAGAAGTGTCTCAGGTGACCTAATATTAGAAATAGGGAAACTTCCACAGCATCTGACGCTAAGGGCCCAGAATGCTTTGGACAACTTGGTCATGTTGCACAATTCCGAACAAGGGGGAAAAGCCTATAGACATGCTATGGAAGAACTACCAGACACCATAGAAACATTGATGCTACTAGCTTTGATAGCTGTGCTGACTGGTGGAGTTACGTTGTTTTTCCTATCAGGAAAAGGTCTAGGGAAAACATCCATTGGCCTACTTTGTGTAATGGCCTCAAGTGTACTGTTATGGACGGCCAGTGTGGAGCCCCATTGGATAGCGGCCTCCATCATACTAGAGTTTTTCCTGATGGTGCTGCTCATTCCAGAGCCAGACAGACAGCGTACTCCACAGGACAATCAACTAGCATATGTGGTGATAGGTTTGTTATTTATGATATTGACAGTGGCAGCCAATGAGATGGGATTACTGGAAACCACAAAGAAAGACCTGGGGATTGGCCATGTAGTCGCCGAAAACCACCACCATGCCACAATGCTAGACATAGACCTACATCCAGCTTCAGCCTGGACCCTCTATGCAGTAGCCACAACAATTATCACTCCCATGATGAGACACACAATTGAAAACACAACGGCAAACATTTCCCTGACAGCAATTGCAAATCAGGCGGCTATATTAATGGGACTTGACAAGGGATGGCCAATATCGAAGATGGACATAGGAGTGCCACTTCTCGCCTTAGGGTGTTATTCCCAGGTGAACCCATTGACACTGACAGCGGCGGTGTTGATGTTAGTGGCCCATTATGCCATAATCGGACCTGGACTGCAAGCAAAAGCTACTAGAGAAGCTCCAAAAAGGACTGCGGCCGGAATAATGAAAAATCCAACTGTAGACGGGATTGTTGCAATAGATTTGGATCCTGTGGTTTATGATGCAAAATTTGAAAAACAGCTAGGCCAAATAATGTTACTAATACTCTGCACATCACAGATTCTCTTGATGAGGACTACATGGGCCTTATGTGAATCCATCACACTGGCTACTGGACCCTTGACCACTCTCTGGGAGGGATCTCCTGGAAGATTCTGGAATACCACGATAGCAGTGTCCATGGCAAACATCTTCAGAGGAAGTTATCTAGCAGGAGCAGGTCTGGCCTTCTCATTAATGAAATCTTTAGGAGGAGGTAGGAGAGGCACGGGAGCCCAAGGGGAAACATTGGGAGAAAAATGGAAAAGACAACTAAACCAATTGAGCAAGTCAGAATTTAACACTTACAAAAGGAGTGGAATTATGGAGGTGGACAGATCTGAAGCCAAGGAAGGACTGAAAAGAGGAGAAACAACCAAACATGCAGTGTCGAGAGGAACAGCCAAACTTAGGTGGTTTGTGGAGAGGAACCTTGTGAAACCAGAAGGGAAAGTGATAGACCTCGGTTGTGGAAGAGGTGGCTGGTCATATTACTGCGCTGGGCTGAAGAAGGTCACAGAAGTGAAGGGATATACAAAAGGAGGACCCGGTCATGAGGAACCTATCCCAATGGCGACTTATGGATGGAACATAGTGAAGCTACACTCTGGAAGGGATGTATTCTTTACACCACCTGAGAAATGTGACACCCTTTTGTGTGATATTGGTGAGTCCTCTCCGAATCCAACTATAGAAGAAGGAAGAACGTTACGTGTTCTAAAGATGGTGGAACCATGGCTCAGAGGAAACCAGTTTTGCATAAAAATCCTAAATCCTTACATGCCAAGTGTGGTAGAAACTCTGGAGCAAATGCAAAGAAAACATGGAGGGATGCTAGTGCGAAACCCACTCTCAAGAAATTCTACCCATGAAATGTACTGGGTTTCATGTGGAACAGGAAACATTGTGTCGGCAGTGAACATGACATCCAGAATGTTGCTGAATCGGTTCACAATGACTCACAGGAAGCCAACGTATGAAAGAGACGTGGACTTGGGCGCTGGAACAAGACATGTGGCAGTGGAACCAGAGATAGCCAACCTAGACATTATTGGCCAGAGGATAGAGAACATAAAAAATGAACATAAGTCAACATGGCATTATGATGAGGACAATCCATACAAAACATGGGCCTATCATGGATCATATGAGGTCAAGCCATCAGGGTCAGCCTCATCCATGGTGAATGGCGTGGTGAGATTGCTCACCAAGCCATGGGATGTCATCCCCATGGTCACACAAATAGCTATGACTGATACCACACCCTTCGGACAACAGAGGGTTTTCAAAGAGAAAGTTGACACACGCACACCAAGACCAAAACGAGGCACAGCACAAATTATGGAGGTGACAGCCAAGTGGTTGTGGGGATTCCTCTCTAGAAATAAGAAACCCAGAATTTGCACAAGAGAGGAGTTCACAAGAAAAGTTAGGTCAAACGCAGCAATTGGAGCAGTGTTCGTTGATGAAAACCAATGGAACTCAGCAAAAGAAGCGGTGGAAGACGAAAGGTTTTGGGACCTCGTGCACAGAGAGAGGGAGCTTCATAAACAGGGAAAATGTGCCACGTGTGTCTACAATATGATGGGGAAAAGAGAGAAAAAACTAGGAGAGTTTGGAAAGGCAAAGGGAAGTCGTGCAATATGGTACATGTGGTTGGGAGCACGCTTTCTAGAGTTTGAAGCCCTTGGCTTCATGAATGAAGACCACTGGTTCAGTAGGGAGAATTCACTCAGTGGAGTGGAAGGAGAAGGACTACATAAACTTGGATACATACTTAGAGACATATCAAAGATTCCAGGGGGAAATATGTATGCAGACGACACAGCTGGATGGGACACAAGAATAACAGAGGATGATCTTCAGAATGAGGCTAAAATCACTGACATCATGGAGCCCGAACATGCTCTACTGGCCACGTCAATCTTCAAGCTGACCTATCAAAATAAAGTGGTAAGGGTGCAAAGACCAGCAAAAAGTGGAACCGTGATGGACGTCATATCCAGACGAGACCAGAGAGGAAGTGGACAGGTCGGAACTTATGGCCTAAACACTTTCACCAACATGGAGGTCCAACTAATAAGACAAATGGAATCTGAAGGAATCTTTTCACCCAGCGAATTGGAAAATTCAAATCTAGCTGAGAGAGTTCTCGACTGGTTGGAAAAACATGGCGTCGAAAGGTTGAAAAGAATGGCAATCAGCGGAGATGACTGTGTGGTGAAACCAACTGATGACAGGTTTGCAACAGCTTTAACAGCCCTGAATGACATGGGAAAGGTGAGAAAAGACATACCGCAATGGGAACCTTCAAAAGGATGGAATGACTGGCAGCAAGTGCCTTTCTGTTCACACCACTTCCACCAACTGATCATGAAGGATGGGAGGGAGATAGTGGTGCCATGCCGCAACCAAGATGAACTTGTGGGCAGGGCCAGAGTATCACAAGGCGCCGGGTGGAGCCTGAGA-----------------------------------------------------------------------------------------------------------------------------------------------------------------------------------------------------------------------------------------------------------------------------
>S153_0.4948
ATGAACAACCAACGGAAGAAGACGGGTCGACCGTCTTTCAATATGCTGAAACGCGCGAGAAACCGCGTGTCAACTGGTTCACAGTTGGCGAAGAGATTCTCAAAAGGATTGCTCTCAGGCCAAGGACCCATGAAAATGGTGATGGCTTTCATAGCATTCCTAAGATTTCTAGCCATACCCCCAACAGCAGGAATTTTGGCTAGATGGAGCTCATTCAAGAAGAATGGAGCGATCAAAGTGTTACGGGGTTTCAAGAAAGAGATCTCAAGCATGCTGAACATAATGAACAGGAGGAAAAGATCCGTGACCATGCTCCTCATGCTGCTGCCCACAGCCCTGGCGTTCCATTTGACCACACGAGGGGGAGAGCCACACATGATAGTTAGCAAGCAGGAAAGAGGAAAGTCACTCCTGTTTAAGACCTCTGCAGGTATCAACATGTGCACCCTCATTGCAATGGATTTGGGAGAGTTATGTGAGGATACAATGACCTACAAATGCCCCCGGATCACTGAAGCGGAACCAGATGATGTTGATTGCTGGTGCAATGCCACAGACACATGGGTGACCTATGGGACGTGTTCTCAGACTGGCGAACACCGACGGGATAAACGTTCTGTCGCATTGGCCCCACACGTGGGGCTTGGTCTCGAAACAAGAACCGAAACGTGGATGTCCTCTGAAGGCGCCTGGAGACAGATACAAAAAGTGGAGACTTGGGCCTTGAGACACCCAGGATTCACGGTGATAGCCCTTTTTCTAGCACATGCCATAGGAACATCCATTGCCCAGAAAGGGATCATCTTCATTTTGCTGATGCTGGTGACACCATCAATGGCCATGCGATGTGTGGGAATAGGCAACAGAGACTTCGTTGAAGGACTGTCAGGAGCAACATGGGTGGATGTGGTACTGGAGCATGGAAGCTGCGTCACCACCATGGCAAAAAATAAACCAACATTGGACATTGAACTCTTGAAGACGGAGGTCACGAACCCTGCCGTCTTGCGCAAACTGTGCATTGAAGCTAAAATATCAAACACCACTACCGATTCAAGATGTCCAACACAAGGAGAAGCTACACTGGTGGAAGAACAAGACGCGAACTTTGTGTGTCGACGAACATTCGTGGACAGAGGCTGGGGTAATGGTTGTGGACTATTCGGGAAGGGAAGCTTACTAACGTGTGCTAAGTTTAAGTGTGTGACAAAACTTGAAGGAAAGATAGTTCAATATGAAAACTTAAAATATTCGGTGATAGTCACTGTCCACACTGGGGACCAGCACCAGGTAGGAAATGAGACCACAGAACATGGAACAATTGCAACCATAACACCTCAAGCTCCCACGTCGGAAATACAGCTGACTGACTACGGAGCCCTTACATTGGACTGCTCACCTAGAACAGGGCTGGACTTTAATGAGATGGTGCTGTTGACAATGAAAGAAAAATCATGGCTTGTCCACAAACAATGGTTTCTAGACTTACCATTGCCTTGGACCTCGGGGGCTTCAACATCTCAAGAGACTTGGAACAGACAAGATCTGCTGGTCACATTTAAGACAGCTCATGCAAAGAAGCAGGAAGTAGTCGTACTGGGGTCACAAGAAGGAGCAATGCACACTGCGTTGACTGGGGCGACAGAAATCCAGACGTCAGGAACGACGACAATCTTCGCAGGACACCTGAAATGTAGACTAAAAATGGATAAACTGACTTTAAAAGGGGTGTCATATGTGATGTGCACAGGCTCATTTAAGCTAGAGAAGGAAGTGGCTGAGACCCAGCATGGAACTGTCCTAGTGCAGGTTAAATATGAAGGAACAGATGCACCATGCAAGATTCCAATTTCAACCCAAGATGAGAAAGGAGTGACCCAGAATGGGAGATTGATAACAGCCAATCCCATAGTTACTGACAAAGAAAAACCAGTCAACATTGAAACAGAACCACCCTTTGGCGAGAGTTACATCGTGATAGGGGCGGGTGAAAAAGCTTTGAAATTAAGCTGGTTCAAGAAAGGAAGCAGCATAGGGAAAATGTTCGAAGCCACCGCCCGAGGAGCACGAAGGATGGCTATCCTGGGGGACACAGCATGGGACTTCGGTTCCATAGGAGGGGTGTTCACATCTGTGGGAAAATTGGTACACCAGGTTTTTGGAACCGCATATGGGGTCTTGTTCAGCGGTGTTTCCTGGACCATGAAAATAGGAATAGGGGTTCTGCTGACATGGCTAGGATTGAATTCAAGGAGCACGTCACTCTCGATGACGTGCATTGCAGTTGGCATGGTCACACTGTACCTAGGAGTCATGGTTCAAGCGGACTCGGGGTGTGTGATCAACTGGAAGGGCAGAGAACTCAAGTGTGGAAGTGGCATCTTTGTCACTAATGAAGTCCACACTTGGACAGAGCAATATAAATTCCAGGCTGACTCCCCAAAAAGACTATCAGCAGCCATTGGGAAGGCATGGGAGGAAGGCGTGTGTGGAATTCGATCAGCCACACGTCTTGAGAACATCATGTGGAAGCAAATATCAAATGAATTGAACCACATTCTACTTGAAAATGACATGAAATTCACAGTGGTTGTAGGAGACGCCAATGGAATCTTGACCCAAGGAAAAAAGATGATTAGGCCACAACCCATGGAACACAAATACTCATGGAAAAGCTGGGGAAAAGCCAAAATCATAGGAGCAGACACACAGAATACTACCTTCATCATCGACGGCCCAGATACTCCAGAATGCCCCGATGACCAGAGAGCATGGAACATTTGGGAAGTTGAGGACTATGGGTTTGGAGTTTTCACGACAAACATATGGCTGAAATTGCGTGACTCCTACACCCAAATGTGTGACCACCGGCTAATGTCAGCTGCCATCAAGGACAGCAAGGCAGTCCATGCTGACATGGGATACTGGATAGAAAGTGAAAAGAACGAGACCTGGAAGCTAGCGAGAGCCTCCTTCATAGAAGTGAAGACATGCATTTGGCCAAGATCCCACACTCTATGGAGCAATGGAGTCTTGGAAAGTGAAATGATAATCCCAAAGATATATGGAGGACCAATATCCCAGCACAACTACAGACCAGGGTATTTCACACAAACAGCAGGGCCATGGCACCTAGGCAAGTTGGAATTAGACTTTAATTTGTGTGAAGGCACCACAGTTGTTGTGGATGAACATTGTGGAAATCGAGGTCCATCTCTTAGAACTACAACAGTCACAGGAAAAATAATCCATGAATGGTGTTGCAGATCCTGCACGCTACCACCCTTACGCTTCAGAGGAGAAGACGGATGTTGGTATGGCATGGAAATCAGACCAGTTAAGGAGAAGGAAGAGAATCTAGTCAGGTCAATGGTCTCTGCAGGGTCAGGAGAAGTGGACAGTTTTTCATTGGGACTACTATGCGTATCAATAATGATTGAAGAAGTGATGAGATCCAGATGGAGTAGAAAGATGCTGATGACTGGAACACTGGCTGTTTTCTTCCTTCTTATAATGGGACAACTGACATGGAATGATCTGATCAGGTTATGCATCATGGTCGGAGCCAATGTCTCAGACAGAATGGGGATGGGAACAACATACCTAGCCTTGATGGCCACTTTTAAAATGAGACCGATGTTCGCTGTTGGGCTATTATTTCGCAGACTAACATCCAGAGAGGTGCTCCTTCTCACAATTGGACTAAGCCTGGTGGCATCCGTGGAGCTACCAAATTCTTTAGAGGAGCTAGGGGACGGACTAGCGATGGGCATCATGATGTTAAAATTGTTGACTGATTTTCAGTCACACCAGTTGTGGACTACCTTACTGTCTCTGACATTCATCAAAACAACTCTCTCACTGGATTATGCATGGAAGACAATGGCTATGGTATTGTCAATCGTATCTCTCTTTCCTCTATGTCTATCCACGACCTCTCAAAAAACAACATGGCTTCCGGTGCTGCTAGGATCCTTTGGATGTAAACCACTAACCATGTTTCTTATAACAGAAAACAAAATTTGGGGAAGAAAAAGTTGGCCCCTCAATGAAGGAATTATGGCTGTTGGAATAGTCAGCATTTTATTAAGTTCACTCCTCAAAAATGACGTGCCACTAGCCGGCCCGCTAATAGCTGGAGGCATGCTGATAGCATGTTACGTCATATCCGGAAGCTCAGCCGATTTATCATTGGAGAGAGCGGCTGAGGTCTCCTGGGAAGAAGAAGCAGAACACTCTGGTGCCTCACACAACATACTAGTGGAGGTCCAAGATGATGGAACTATGAAAATAAAAGATGAAGAGAGAGATGATACGCTCACTATACTCCTCAAAGCAACTTTGTTGGCAGTTTCAGGGGTGTACCCAATGTCAATACCAGCAACCCTTTTTGTGTGGTATTTTTGGCAGAAAAAGAAACAGAGATCAGGAGTCTTGTGGGACACACCCAGCCCTCCAGAAGTAGAAAGAGCAGTTCTTGATGATGGTATCTATAGAATCTTGCAAAGAGGACTGTTGGGTAGGTCCCAGGTAGGAGTGGGAGTTTTTCAAGACGGCGTGTTCCACACAATGTGGCATGTCACCAGGGGAGCTGTCCTCATGTACCAAGGGAAGAGGCTGGAACCAAGTTGGGCCAGTGTCAAAAAAGACTTGATCTCATATGGAGGAGGTTGGAGGTTTCAAGGATTATGGAACACGGGAGAAGAAGTACAGGTGATAGCTGTTGAACCAGGAAAAAACCCAAAGAATGTACAGACAACGCCAGGCACCTTCATGACCCCTGAAGGCGCAGTTGGAGCCATAGCCCTAGATTTCAAACCTGGCACATCTGGATCTCCCATCGTGAACAGAGAGGGAAAAATAGTAGGTCTTTATGGAAATGGAGTGGTGACAACAAGTGGAACCTACGTCAGTGCCATTGCCCAAGCTAAAGCGTCACAAGAAGGGCCTCTACCAGAGATTGAGGACGAGGTGTTTAAGAAAAGAAACCTAACAATAATGGACCTACATCCAGGATCAGGAAAAACAAGAAGATATCTTCCAGCCATAGTCCGTGAGGCCATAAAAAGGAAACTGCGCACGCTAATCTTGGCTCCTACAAGAGTTGTCGCCTCTGAAATGGCAGAGGCGCTCAAAGGAATGCCAATAAGATATCAGACAACAGCAGTAAAGAGTGAACACACAGGAAAGGAGATAGTCGATCTCATGTGCCACGCCACTTTCACCATGCGTCTCCTATCTCCAGTGAGAGTTCCCAATTACAACATGATTATCATGGATGAAGCACACTTTACCGATCCAGCCAGCATAGCGGCCAGAGGGTACATCTCAACCCGAGTGGGTATGGGTGAAGCAGCTGCGATCTTTATGACAGCCACTCCCCCAGGATCGGTAGAGGCCTTTCCACAGAGCAATGCAGTTATCCAAGATGAGGAAAGAGACATTCCTGAGAGATCATGGAACTCAGGCTATGACTGGATCACTGATTTCCCAGGAAAAACAGTCTGGTTTGTTCCAAGCATCAAATCAGGAAATGACATTGCCAACTGTTTAAGAAAGAACGGGAAGCGGGTGATCCAATTGAGCAGAAAAACCTTTGACACTGAATACCAGAAAACAAAAAACAATGATTGGGACTATGTTGTCACAACAGACATTTCCGAAATGGGAGCAAATTTCCGGGCCGACAGGGTAATAGACCCAAGGCGGTGTTTGAAGCCGGTAATACTAAAAGATGGCCCAGAACGCGTCATTCTAGCCGGACCAATGCCAGTGACCGCGGCCAGTGCTGCCCAGAGACGAGGAAGAATTGGAAGGAACCAAAACAAAGAAGGTGACCAGTATATTTACATGGGACAGCCTTTAAATAATGATGAGGACCACGCTCATTGGACAGAAGCAAAAATGCTCCTTGACAATATAAACACGCCAGAAGGAATTATCCCAGCCCTCTTTGAGCCAGAGAGAGAAAAGAGTGCAGCAATAGACGGGGAGTACAGACTGCGGGGAGAAGCAAGGAAAACGTTCGTGGAGCTAATGAGAAGAGGGGATTTACCAGTTTGGCTATCTTACAAAGTTGCCTCAGAAGGCTTCCAGTACTCCGACAGAAGATGGTGCTTTGACGGGGAAAGGAACAACCAGGTGTTGGAGGAGAATATGGACGTGGAGATCTGGACAAAAGAAGGAGAAAGAAAGAAATTGCGACCTCGCTGGTTAGATGCCAGAACCTACTCTGATCCACTGGCCCTGCGCGAGTTTAAAGAGTTCGCAGCAGGAAGAAGAAGTGTCTCAGGTGACCTAATATTAGAAATAGGGAAACTTCCACAGCATCTGACGCTAAGGGCCCAGAATGCTTTGGACAACTTGGTCATGTTGCACAATTCCGAACAAGGGGGAAAAGCCTATAGACATGCTATGGAAGAACTACCAGACACCATAGAAACATTGATGCTACTAGCTTTGATAGCTGTGCTGACTGGTGGAGTTACGTTGTTTTTCCTATCAGGAAAAGGTCTAGGGAAAACATCCATTGGCCTACTTTGTGTAATGGCCTCAAGTGTACTGTTATGGACGGCCAGTGTGGAGCCCCATTGGATAGCGGCCTCCATCATACTAGAGTTTTTCCTGATGGTGCTGCTCATTCCAGAGCCAGACAGACAGCGTACTCCACAGGACAATCAACTAGCATATGTGGTGATAGGTTTGTTATTTATGATATTGACAGTGGCAGCCAATGAGATGGGATTACTGGAAACCACAAAGAAAGACCTGGGGATTGGCCATGTAGTCGCCGAAAACCACCACCATGCCACAATGCTAGACATAGACCTACATCCAGCTTCAGCCTGGACCCTCTATGCAGTAGCCACAACAATTATCACTCCCATGATGAGACACACAATTGAAAACACAACGGCAAACATTTCCCTGACAGCAATTGCAAATCAGGCGGCTATATTAATGGGACTTGACAAGGGATGGCCAATATCGAAGATGGACATAGGAGTGCCACTTCTCGCCTTAGGGTGTTATTCCCAGGTGAACCCATTGACACTGACAGCGGCGGTGTTGATGTTAGTGGCCCATTATGCCATAATCGGACCTGGACTGCAAGCAAAAGCTACTAGAGAAGCCCCAAAAAGGACTGCGGCCGGAATAATGAAAAATCCAACTGTAGACGGGATTGTTGCAATAGATTTGGATCCTGTGGTTTATGATGCAAAATTTGAAAAACAGCTAGGCCAAATAATGTTACTAATACTCTGCACATCACAGATTCTCTTGATGAGGACTACATGGGCCTTATGTGAATCCATCACACTGGCTACTGGACCCTTGACCACTCTCTGGGAGGGATCTCCTGGAAGATTCTGGAATACCACGATAGCAGTGTCCATGGCAAACATCTTCAGAGGAAGTTATCTAGCAGGAGCAGGTCTGGCCTTCTCATTAATGAAATCTTTAGGAGGAGGTAGGAGAGGCACGGGAGCCCAAGGGGAAACATTGGGAGAAAAATGGAAAAGACAACTAAACCAATTGAGCAAGTCAGAATTTAACACTTACAAAAGGAGTGGAATTATGGAGGTGGACAGATCTGAAGCCAAGGAAGGACTGAAAAGAGGAGAAACAACCAAACATGCAGTGTCGAGAGGAACAGCCAAACTTAGGTGGTTTGTGGAGAGGAACCTTGTGAAACCAGAAGGGAAAGTGATAGACCTCGGTTGTGGAAGAGGTGGCTGGTCATATTACTGCGCTGGGCTGAAGAAGGTCACAGAAGTGAAGGGATATACAAAAGGAGGACCCGGTCATGAGGAACCTATCCCAATGGCGACTTATGGATGGAACATAGTGAAGCTACACTCTGGAAGGGATGTATTCTTTACACCACCTGAGAAATGTGACACCCTTTTGTGTGATATTGGTGAGTCCTCTCCGAATCCAACTATAGAAGAAGGAAGAACGTTACGTGTTCTAAAGATGGTGGAACCATGGCTCAGAGGAAACCAGTTTTGCATAAAAATCCTAAATCCTTACATGCCAAGTGTGGTAGAAACTCTGGAGCAAATGCAAAGAAAACATGGAGGGATGCTAGTGCGAAACCCACTCTCAAGAAATTCTACCCATGAAATGTACTGGGTTTCATGTGGAACAGGAAACATTGTGTCGGCAGTGAACATGACATCCAGAATGTTGCTGAATCGGTTCACAATGACTCACAGGAAGCCAACGTATGAAAGAGACGTGGACTTGGGCGCTGGAACAAGACATGTGGCAGTGGAACCAGAGATAGCCAACCTAGACATTATTGGCCAGAGGATAGAGAACATAAAAAATGAACATAAGTCAACATGGCATTATGATGAGGACAATCCATACAAAACATGGGCCTATCATGGATCATATGAGGTCAAGCCATCAGGGTCAGCCTCATCCATGGTGAATGGCGTGGTGAGATTGCTCACCAAGCCATGGGATGTCATCCCCATGGTCACACAAATAGCTATGACTGATACCACACCCTTCGGACAACAGAGGGTTTTCAAAGAGAAAGTTGACACACGCACACCAAGACCAAAACGAGGCACAGCACAAATTATGGAGGTGACAGCCAAGTGGTTGTGGGGATTCCTCTCTAGAAATAAGAAACCCAGAATTTGCACAAGAGAGGAGTTCACAAGAAAAGTTAGGTCAAACGCAGCAATTGGAGCAGTGTTCGTTGATGAAAACCAATGGAACTCAGCAAAAGAAGCGGTGGAAGACGAAAGGTTTTGGGACCTCGTGCACAGAGAGAGGGAGCTTCATAAACAGGGAAAATGTGCCACGTGTGTCTACAATATGATGGGGAAAAGAGAGAAAAAACTAGGAGAGTTTGGAAAGGCAAAGGGAAGTCGTGCAATATGGTACATGTGGTTGGGAGCACGCTTTCTAGAGTTTGAAGCCCTTGGCTTCATGAATGAAGACCACTGGTTCAGTAGGGAGAATTCACTCAGTGGAGTGGAAGGAGAAGGACTACATAAACTTGGATACATACTTAGAGACATATCAAAGATTCCAGGGGGAAATATGTATGCAGACGACACAGCTGGATGGGACACAAGAATAACAGAGGATGATCTTCAGAATGAGGCTAAAATCACTGACATCATGGAGCCCGAACATGCTCTACTGGCCACGTCAATCTTCAAGCTGACCTATCAAAATAAAGTGGTAAGGGTGCAAAGACCAGCAAAAAGTGGAACCGTGATGGACGTCATATCCAGACGAGACCAGAGAGGAAGTGGACAGGTCGGAACTTATGGCCTAAACACTTTCACCAACATGGAGGTCCAACTAATAAGACAAATGGAATCTGAAGGAATCTTTTCACCCAGCGAATTGGAAAATTCAAATCTAGCTGAGAGAGTTCTCGACTGGTTGGAAAAACATGGCGTCGAAAGGTTGAAAAGAATGGCAATCAGCGGAGATGACTGTGTGGTGAAACCAACTGATGACAGGTTTGCAACAGCTTTAACAGCCCTGAATGACATGGGAAAGGTGAGAAAAGACATACCGCAATGGGAACCTTCAAAAGGATGGAATGACTGGCAGCAAGTGCCTTTCTGTTCACACCACTTCCACCAACTGATCATGAAGGATGGGAGGGAGATAGTGGTGCCATGCCGCAACCAAGATGAACTTGTGGGCAGGGCCAGAGTATCACAAGGCGCCGGGTGGAGCCTGAGAGAAACTGCTTGCCTAGGCAAGTCATATGCACAAATGTGGCAGCTGATGTACTTCC----------------------------------------------------------------------------------------------------------------------------------------------------------------------------------------------------------------------
>S153_0.008
ATGAACAACCAACGGAAGAAGACGGGTCGACCGTCTTTCAATATGCTGAAACGCGCGAGAAACCGCGTGTCAACTGGTTCACAGTTGGCGAAGAGATTCTCAAAAGGATTGCTCTCAGGCCAAGGACCCATGAAAATGGTGATGGCTTTCATAGCATTCCTAAGATTTCTAGCCATACCCCCAACAGCAGGAATTTTGGCTAGATGGAGCTCATTCAAGAAGAATGGAGCGATCAAAGTGTTACGGGGTTTCAAGAAAGAGATCTCAAGCATGCTGAACATAATGAACAGGAGGAAAAGATCCGTGACCATGCTCCTCATGCTGCTGCCCACAGCCCTGGCGTTCCATTTGACCACACGAGGGGGAGAGCCACACATGATAGTTAGCAAGCAGGAAAGAGGAAAGTCACTCCTGTTTAAGACCTCTGCAGGTATCAACATGTGCACCCTCATTGCAATGGATTTGGGAGAGTTATGTGAGGATACAATGACCTACAAATGCCCCCGGATCACTGAAGCGGAACCAGATGATGTTGATTGCTGGTGCAATGCCACAGACACATGGGTGACCTATGGGACGTGTTCTCAGACTGGCGAACACCGACGGGATAAACGTTCTGTCGCATTGGCCCCACACGTGGGGCTTGGTCTCGAAACAAGAACCGAAACGTGGATGTCCTCTGAAGGCGCCTGGAGACAGATACAAAAAGTGGAGACTTGGGCCTTGAGACACCCAGGATTCACGGTGATAGCCCTTTTTCTAGCACATGCCATAGGAACATCCATTGCCCAGAAAGGGATCATCTTCATTTTGCTGATGCTGGTGACACCATCAATGGCCATGCGATGTGTGGGAATAGGCAACAGAGACTTCGTTGAAGGACTGTCAGGAGCAACATGGGTGGATGTGGTACTGGAGCATGGAAGCTGCGTCACCACCATGGCAAAAAATAAACCAACATTGGACATTGAACTCTTGAAGACGGAGGTCACGAACCCTGCCGTCTTGCGCAAACTGTGCATTGAAGCTAAAATATCAAACACCACTACCGATTCAAGATGTCCAACACAAGGAGAAGCTACACTGGTGGAAGAACAAGACGCGAACTTTGTGTGTCGACGAACATTCGTGGACAGAGGCTGGGGTAATGGTTGTGGACTATTCGGGAAGGGAAGCTTACTAACGTGTGCTAAGTTTAAGTGTGTGACAAAACTTGAAGGAAAGATAGTTCAATATGAAAACTTAAAATATTCGGTGATAGTCACTGTCCACACTGGGGACCAGCACCAGGTAGGAAATGAGACCACAGAACATGGAACAATTGCAACCATAACACCTCAAGCTCCCACGTCGGAAATACAGCTGACTGACTACGGAGCCCTTACATTGGACTGCTCACCTAGAACAGGGCTGGACTTTAATGAGATGGTGCTGTTGACAATGAAAGAAAAATCATGGCTTGTCCACAAACAATGGTTTCTAGACTTACCATTGCCTTGGACCTCGGGGGCTTCAACATCTCAAGAGACTTGGAACAGACAAGATCTGCTGGTCACATTTAAGACAGCTCATGCAAAGAAGCAGGAAGTAGTCGTACTGGGGTCACAAGAAGGAGCAATGCACACTGCGTTGACTGGGGCGACAGAAATCCAGACGTCAGGAACGACGACAATCTTCGCAGGACACCTGAAATGTAGACTAAAAATGGATAAACTGACTTTAAAAGGGGTGTCATATGTGATGTGCACAGGCTCATTTAAGCTAGAGAAGGAAGTGGCTGAGACCCAGCATGGAACTGTCCTAGTGCAGGTTAAATATGAAGGAACAGATGCACCATGCAAGATTCCAATTTCAACCCAAGATGAGAAAGGAGTGACCCAGAATGGGAGATTGATAACAGCCAATCCCATAGTTACTGACAAAGAAAAACCAGTCAACATTGAAACAGAACCACCCTTTGGCGAGAGTTACATCGTGATAGGGGCGGGTGAAAAAGCTTTGAAATTAAGCTGGTTCAAGAAAGGAAGCAGCATAGGGAAAATGTTCGAAGCCACCGCCCGAGGAGCACGAAGGATGGCTATCCTGGGGGACACAGCATGGGACTTCGGTTCCATAGGAGGGGTGTTCACATCTGTGGGAAAATTGGTACACCAGGTTTTTGGAACCGCATATGGGGTCTTGTTCAGCGGTGTTTCCTGGACCATGAAAATAGGAATAGGGGTTCTGCTGACATGGCTAGGATTGAATTCAAGGAGCACGTCACTCTCGATGACGTGCATTGCAGTTGGCATGGTCACACTGTACCTAGGAGTCATGGTTCAAGCGGACTCGGGGTGTGTGATCAACTGGAAGGGCAGAGAACTCAAGTGTGGAAGTGGCATCTTTGTCACTAATGAAGTCCACACTTGGACAGAGCAATATAAATTCCAGGCTGACTCCCCAAAAAGACTATCAGCAGCCATTGGGAAGGCATGGGAGGAAGGCGTGTGTGGAATTCGATCAGCCACACGTCTTGAGAACATCATGTGGAAGCAAATATCAAATGAATTGAACCACATTCTACTTGAAAATGACATGAAATTCACAGTGGTTGTAGGAGACGCCAATGGAATCTTGACCCAAGGAAAAAAGATGATTAGGCCACAACCCATGGAACACAAATACTCATGGAAAAGCTGGGGAAAAGCCAAAATCATAGGAGCAGACACACAGAATACTACCTTCATCATCGACGGCCCAGATACTCCAGAATGCCCCGATGACCAGAGAGCATGGAACATTTGGGAAGTTGAGGACTATGGGTTTGGAGTTTTCACGACAAACATATGGCTGAAATTGCGTGACTCCTACACCCAAATGTGTGACCACCGGCTAATGTCAGCTGCCATCAAGGACAGCAAGGCAGTCCATGCTGACATGGGATACTGGATAGAAAGTGAAAAGAACGAGACCTGGAAGCTAGCGAGAGCCTCCTTCATAGAAGTGAAGACATGCATTTGGCCAAGATCCCACACTCTATGGAGCAATGGAGTCTTGGAAAGTGAAATGATAATCCCAAAGATATATGGAGGACCAATATCCCAGCACAACTACAGACCAGGGTATTTCACACAAACAGCAGGGCCATGGCACCTAGGCAAGTTGGAATTAGACTTTAATTTGTGTGAAGGCACCACAGTTGTTGTGGATGAACATTGTGGAAATCGAGGTCCATCTCTTAGAACTACAACAGTCACAGGAAAAATAATCCATGAATGGTGTTGCAGATCCTGCACGCTACCACCCTTACGCTTCAGAGGAGAAGACGGATGTTGGTATGGCATGGAAATCAGACCAGTTAAGGAGAAGGAAGGGAATCTAGTCAGGTCAATGGTCTCTGCAGGGTCAGGAGAAGTGGACAGTTTTTCATTGGGACTACTATGCGTATCAATAATGATTGAAGAAGTGATGAGATCCAGATGGAGTAGAAAGATGCTGATGACTGGAACACTGGCTGTTTTCTTCCTTCTTATAATGGGACAACTGACATGGAATGATCTGATCAGGTTATGCATCATGGTCGGAGCCAATGTCTCAGACAGAATGGGGATGGGAACAACATACCTAGCCTTGATGGCCACTTTTAAAATGAGACCGATGTTCGCTGTTGGGCTATTATTTCGCAGACTAACATCCAGAGAGGTGCTCCTTCTCACAATTGGACTAAGCCTGGTGGCATCCGTGGAGCTACCAAATTCTTTAGAGGAGCTAGGGGACGGACTAGCGATGGGCATCATGATGTTAAAATTGTTGACTGATTTTCAGTCACACCAGTTGTGGACTACCTTACTGTCTCTGACATTCATCAAAACAACTCTCTCACTGGATTATGCATGGAAGACAATGGCTACGGTATTGTCAATCGTATCTCTCTTTCCTCTATGTCTATCCACGACCTCTCAAAAAACAACATGGCTTCCGGTGCTGCTAGGATCCTTTGGATGTAAACCACTAACCATGTTTCTTATAACAGAAAACAAAATTTGGGGAAGAAAAAGTTGGCCCCTCAATGAAGGAATTATGGCTGTTGGAATAGTCAGCATTTTATTAAGTTCACTCCTCAAAAATGACGTGCCACTAGCCGGCCCGCTAATAGCTGGAGGCATGCTGATAGCATGTTACGTCATATCCGGAAGCTCAGCCGATTTATCATTGGAGAGAGCGGCTGAGGTCTCCTGGGAAGAAGAAGCAGAACACTCTGGTGCCTCACACAACATACTAGTGGAGGTCCAAGATGATGGAACTATGAAAATAAAAGATGAAGAGAGAGATGATACGCTCACTATACTCCTCAAAGCAACTTTGTTGGCAGTTTCAGGGGTGTACCCAATGTCAATACCAGCAACCCTTTTTGTGTGGTATTTTTGGCAGAAAAAGAAACAGAGATCAGGAGTCTTGTGGGACACACCCAGCCCTCCAGAAGTAGAAAGAGCAGTTCTTGATGATGGTATCTATAGAATCTTGCAAAGAGGACTGTTGGGTAGGTCCCAGGTAGGAGTGGGAGTTTTTCAAGACGGCGTGTTCCACACAATGTGGCATGTCACCAGGGGAGCTGTCCTCATGTACCAAGGGAAGAGGCTGGAACCAAGTTGGGCCAGTGTCAAAAAAGACTTGATCTCATATGGAGGAGGTTGGAGGTTTCAAGGATTATGGAACACGGGAGAAGAAGTACAGGTGATAGCTGTTGAACCAGGAAAAAACCCAAAGAATGTACAGACAACGCCAGGCACCTTCATGACCCCTGAAGGCGCAGTTGGAGCCATAGCCCTAGATTTCAAACCTGGCACATCTGGATCTCCCATCGTGAACAGAGAGGGAAAAATAGTAGGTCTTTATGGAAATGGAGTGGTGACAACAAGTGGAACCTACGTCAGTGCCATTGCCCAAGCTAAAGCGTCACAAGAAGGGCCTCTACCAGAGATTGAGGACGAGGTGTTTAAGAAAAGAAACCTAACAATAATGGACCTACATCCAGGATCAGGAAAAACAAGAAGATATCTTCCAGCCATAGTCCGTGAGGCCATAAAAAGGAAACTGCGCACGCTAATCTTGGCTCCTACAAGAGTTGTCGCCTCTGAAATGGCAGAGGCGCTCAAAGGAATGCCAATAAGATATCAGACAACAGCAGTAAAGAGTGAACACACAGGAAAGGAGATAGTCGATCTCATGTGCCACGCCACTTTCACCATGCGTCTCCTATCTCCAGTGAGAGTTCCCAATTACAACATGATTATCATGGATGAAGCACACTTTACCGATCCAGCCAGCATAGCGGCCAGAGGGTACATCTCAACCCGAGTGGGTATGGGTGAAGCAGCTGCGATCTTTATGACAGCCACTCCCCCAGGATCGGTAGAGGCCTTTCCACAGAGCAATGCAGTTATCCAAGATGAGGAAAGAGACATTCCTGAGAGATCATGGAACTCAGGCTATGACTGGATCACTGATTTCCCAGGAAAAACAGTCTGGTTTGTTCCAAGCATCAAATCAGGAAATGACATTGCCAACTGTTTAAGAAAGAACGGGAAGCGGGTGATCCAATTGAGCAGAAAAACCTTTGACACTGAATACCAGAAAACAAAAAACAATGATTGGGACTATGTTGTCACAACAGACATTTCCGAAATGGGAGCAAATTTCCGGGCCGACAGGGTAATAGACCCAAGGCGGTGTTTGAAGCCGGTAATACTAAAAGATGGCCCAGAACGCGTCATTCTAGCCGGACCAATGCCAGTGACCGCGGCCAGTGCTGCCCAGAGACGAGGAAGAATTGGAAGGAACCAAAACAAAGAAGGTGACCAGTATATTTACATGGGACAGCCTTTAAATAATGATGAGGACCACGCTCATTGGACAGAAGCAAAAATGCTCCTTGACAATATAAACACGCCAGAAGGAATTATCCCAGCCCTCTTTGAGCCAGAGAGAGAAAAGAGTGCAGCAATAGACGGGGAGTACAGACTGCGGGGAGAAGCAAGGAAAACGTTCGTGGAGCTAATGAGAAGAGGGGATTTACCAGTTTGGCTATCTTACAAAGTTGCCTCAGAAGGCTTCCAGTACTCCGACAGAAGATGGTGCTTTGACGGGGAAAGGAACAACCAGGTGTTGGAGGAGAATATGGACGTGGAGATCTGGACAAAAGAAGGAGAAAGAAAGAAATTGCGACCTCGCTGGTTAGATGCCAGAACCTACTCTGATCCACTGGCCCTGCGCGAGTTTAAAGAGTTCGCAGCAGGAAGAAGAAGTGTCTCAGGTGACCTAATATTAGAAATAGGGAAACTTCCACAGCATCTGACGCTAAGGGCCCAGAATGCTTTGGACAACTTGGTCATGTTGCACAATTCCGAACAAGGGGGAAAAGCCTATAGACATGCTATGGAAGAACTACCAGACACCATAGAAACATTGATGCTACTAGCTTTGATAGCTGTGCTGACTGGTGGAGTTACGTTGTTTTTCCTATCAGGAAAAGGTCTAGGGAAAACATCCATTGGCCTACTTTGTGTAATGGCCTCAAGTGTACTGTTATGGACGGCCAGTGTGGAGCCCCATTGGATAGCGGCCTCCATCATACTAGAGTTTTTCCTGATGGTGCTGCTCATTCCAGAGCCAGACAGACAGCGTACTCCACAGGACAATCAACTAGCATATGTGGTGATAGGTTTGTTATTTATGATATTGACAGTGGCAGCCAATGAGATGGGATTACTGGAAACCACAAAGAAAGACCTGGGGATTGGCCATGTAGTCGCCGAAAACCACCACCATGCCACAATGCTAGACATAGACCTACATCCAGCTTCAGCCTGGACCCTCTATGCAGTAGCCACAACAATTATCACTCCCATGATGAGACACACAATTGAAAACACAACGGCAAACATTTCCCTGACAGCAATTGCAAATCAGGCGGCTATATTAATGGGACTTGACAAGGGATGGCCAATATCGAAGATGGACATAGGAGTGCCACTTCTCGCCTTAGGGTGTTATTCCCAGGTGAACCCATTGACACTGACAGCGGCGGTGTTGATGTTAGTGGCCCATTATGCCATAATCGGACCTGGACTGCAAGCAAAAGCTACTAGAGAAGCCCCAAAAAGGACTGCGGCCGGAATAATGAAAAATCCAACTGTAGACGGGATTGTTGCAATAGATTTGGATCCTGTGGTTTATGATGCAAAATTTGAAAAACAGCTAGGCCAAATAATGTTACTAATACTCTGCACATCACAGATTCTCTTGATGAGGACTACATGGGCCTTATGTGAATCCATCACACTGGCTACTGGACCCTTGACCACTCTCTGGGAGGGATCTCCTGGAAGATTCTGGAATACCACGATAGCAGTGTCCATGGCAAACATCTTCAGAGGAAGTTATCTAGCAGGAGCAGGTCTGGCCTTCTCATTAATGAAATCTTTAGGAGGAGGTAGGAGAGGCACGGGAGCCCAAGGGGAAACATTGGGAGAAAAATGGAAAAGACAACTAAACCAATTGAGCAAGTCAGAATTTAACACTTACAAAAGGAGTGGAATTATGGAGGTGGACAGATCTGAAGCCAAGGAAGGACTGAAAAGAGGAGAAACAACCAAACATGCAGTGTCGAGAGGAACAGCCAAACTTAGGTGGTTTGTGGAGAGGAACCTTGTGAAACCAGAAGGGAAAGTGATAGACCTCGGTTGTGGAAGAGGTGGCTGGTCATATTACTGCGCTGGGCTGAAGAAGGTCACAGAAGTGAAGGGATATACAAAAGGAGGACCCGGTCATGAGGAACCTATCCCAATGGCGACTTATGGATGGAACATAGTGAAGCTACACTCTGGAAGGGATGTATTCTTTACACCACCTGAGAAATGTGACACCCTTTTGTGTGATATTGGTGAGTCCTCTCCGAATCCAACTATAGAAGAAGGAAGAACGTTACGTGTTCTAAAGATGGTGGAACCATGGCTCAGAGGAAACCAGTTTTGCATAAAAATCCTAAATCCTTACATGCCAAGTGTGGTAGAAACTCTGGAGCAAATGCAAAGAAAACATGGAGGGATGCTAGTGCGAAACCCACTCTCAAGAAATTCTACCCATGAAATGTACTGGGTTTCATGTGGAACAGGAAACATTGTGTCGGCAGTGAACATGACATCCAGAATGTTGCTGAATCGGTTCACAATGACTCACAGGAAGCCAACGTATGAAAGAGACGTGGACTTGGGCGCTGGAACAAGACATGTGGCAGTGGAACCAGAGATAGCCAACCTAGACATTATTGGCCAGAGGATAGAGAACATAAAAAATGAACATAAGTCAACATGGCATTATGATGAGGACAATCCATACAAAACATGGGCCTATCATGGATCATATGAGGTCAAGCCATCAGGGTCAGCCTCATCCATGGTGAATGGCGTGGTGAGATTGCTCACCAAGCCATGGGATGTCATCCCCATGGTCACACAAATAGCTATGACTGATACCACACCCTTCGGACAACAGAGGGTTTTCAAAGAGAAAGTTGACACACGCACACCAAGACCAAAACGAGGCACAGCACAAATTATGGAGGTGACAGCCAAGTGGTTGTGGGGATTCCTCTCTAGAAATAAGAAACCCAGAATTTGCACAAGAGAGGAGTTCACAAGAAAAGTTAGGTCAAACGCAGCAATTGGAGCAGTGTTCGTTGATGAAAACCAATGGAACTCAGCAAAAGAAGCGGTGGAAGACGAAAGGTTTTGGGACCTCGTGCACAGAGAGAGGGAGCTTCATAAACAGGGAAAATGTGCCACGTGTGTCTACAATATGATGGGGAAAAGAGAGAAAAAACTAGGAGAGTTTGGAAAGGCAAAGGGAAGTCGTGCAATATGGTACATGTGGTTGGGAGCACGCTTTCTAGAGTTTGAAGCCCTTGGCTTCATGAATGAAGACCACTGGTTCAGTAGGGAGAATTCACTCAGTGGAGTGGAAGGAGAAGGACTACATAAACTTGGATACATACTTAGAGACATATCAAAGATTCCAGGGGGAAATATGTATGCAGACGACACAGCTGGATGGGACACAAGAATAACAGAGGATGATCTTCAGAATGAGGCTAAAATCACTGACATCATGGAGCCCGAACATGCTCTACTGGCCACGTCAATCTTCAAGCTGACCTATCAAAATAAAGTGGTAAGGGTGCAAAGACCAGCAAAAAGTGGAACCGTGATGGACGTCATATCCAGACGAGACCAGAGAGGAAGTGGACAGGTCGGAACTTATGGCCTAAACACTTTCACCAACATGGAGGTCCAACTAATAAGACAAATGGAATCTGAAGGAATCTTTTCACCCAGCGAATTGGAAAATTCAAATCTAGCTGAGAGAGTTCTCGACTGGTTGGAAAAACATGGCGTCGAAAGGTTGAAAAGAATGGCAATCAGCGGAGATGACTGTGTGGTGAAACCAACTGATGACAGGTTTGCAACAGCTTTAACAGCCCTGAATGACATGGGAAAGGTGAGAAAAGACATACCGCAATGGGAACCTTCAAAAGGATGGAATGACTGGCAGCAAGTGCCTTTCTGTTCACACCACTTCCACCAACTGATCATGAAGGATGGGAGGGAGATAGTGGTGCCATGCCGCAACCAAGATGAACTTGTGGGCAGGGCCAGAGTATCACAAGGCGCCGGGTGGAGCCTGAGAGAAACTGCTTGCCTAGGCAAGTCATATGCACAAATGTGGCAGCTGATGTACTTCC----------------------------------------------------------------------------------------------------------------------------------------------------------------------------------------------------------------------
>S153_0.0025
ATGAACAACCAACGGAAGAAGACGGGTCGACCGTCTTTCAATATGCTGAAACGCGCGAGAAACCGCGTGTCAACTGGTTCACAGTTGGCGAAGAGATTCTCAAAAGGATTGCTCTCAGGCCAAGGACCCATGAAAATGGTGATGGCTTTCATAGCATTCCTAAGATTTCTAGCCATACCCCCAACAGCAGGAATTTTGGCTAGATGGAGCTCATTCAAGAAGAATGGAGCGATCAAAGTGTTACGGGGTTTCAAGAAAGAGATCTCAAGCATGCTGAACATAATGAACAGGAGGAAAAGATCCGTGACCATGCTCCTCATGCTGCTGCCCACAGCCCTGGCGTTCCATTTGACCACACGAGGGGGAGAGCCACACATGATAGTTAGCAAGCAGGAAAGAGGAAAGTCACTCCTGTTTAAGACCTCTGCAGGTATCAACATGTGCACCCTCATTGCAATGGATTTGGGAGAGTTATGTGAGGATACAATGACCTACAAATGCCCCCGGATCACTGAAGCGGAACCAGATGATGTTGATTGCTGGTGCAATGCCACAGACACATGGGTGACCTATGGGACGTGTTCTCAGACTGGCGAACACCGACGGGATAAACGTTCTGTCGCATTGGCCCCACACGTGGGGCTTGGTCTCGAAACAAGAACCGAAACGTGGATGTCCTCTGAAGGCGCCTGGAGACAGATACAAAAAGTGGAGACTTGGGCCTTGAGACACCCAGGATTCACGGTGATAGCCCTTTTTCTAGCACATGCCATAGGAACATCCATTGCCCAGAAAGGGATCATCTTCATTTTGCTGATGCTGGTGACACCATCAATGGCCATGCGATGTGTGGGAATAGGCAACAGAGACTTCGTTGAAGGACTGTCAGGAGCAACATGGGTGGATGTGGTACTGGAGCATGGAAGCTGCGTCACCACCATGGCAAAAAATAAACCAACATTGGACATTGAACTCTTGAAGACGGAGGTCACGAACCCTGCCGTCTTGCGCAAACTGTGCATTGAAGCTAAAATATCAAACACCACTACCGATTCAAGATGTCCAACACAAGGAGAAGCTACACTGGTGGAAGAACAAGACGCGAACTTTGTGTGTCGACGAACATTCGTGGACAGAGGCTGGGGTAATGGTTGTGGACTATTCGGGAAGGGAAGCTTACTAACGTGTGCTAAGTTTAAGTGTGTGACAAAACTTGAAGGAAAGATAGTTCAATATGAAAACTTAAAATATTCGGTGATAGTCACTGTCCACACTGGGGACCAGCACCAGGTAGGAAATGAGACCACAGAACATGGAACAATTGCAACCATAACACCTCAAGCTCCCACGTCGGAAATACAGCTGACTGACTACGGAGCCCTTACATTGGACTGCTCACCTAGAACAGGGCTGGACTTTAATGAGATGGTGCTGTTGACAATGAAAGAAAAATCATGGCTTGTCCACAAACAATGGTTTCTAGACTTACCATTGCCTTGGACCTCGGGGGCTTCAACATCTCAAGAGACTTGGAACAGACAAGATCTGCTGGTCACATTTAAGACAGCTCATGCAAAGAAGCAGGAAGTAGTCGTACTGGGGTCACAAGAAGGAGCAATGCACACTGCGTTGACTGGGGCGACAGAAATCCAGACGTCAGGAACGACGACAATCTTCGCAGGACACCTGAAATGTAGACTAAAAATGGATAAACTGACTTTAAAAGGGGTGTCATATGTGATGTGCACAGGCTCATTTAAGCTAGAGAAGGAAGTGGCTGAGACCCAGCATGGAACTGTCCTAGTGCAGGTTAAATATGAAGGAACAGATGCACCATGCAAGATTCCAATTTCAACCCAAGATGAGAAAGGAGTGACCCAGAATGGGAGATTGATAACTGCCAATCCCATAGTTACTGACAAAGAAAAACCAGTCAACATTGAAACAGAACCACCCTTTGGCGAGAGTTACATCGTGATAGGGGCGGGTGAAAAAGCTTTGAAATTAAGCTGGTTCAAGAAAGGAAGCAGCATAGGGAAAATGTTCGAAGCCACCGCCCGAGGAGCACGAAGGATGGCTATCCTGGGGGACACAGCATGGGACTTCGGTTCCATAGGAGGGGTGTTCACATCTGTGGGAAAATTGGTACACCAGGTTTTTGGAACCGCATATGGGGTCTTGTTCAGCGGTGTTTCCTGGACCATGAAAATAGGAATAGGGGTTCTGCTGACATGGCTAGGATTGAATTCAAGGAGCACGTCACTCTCGATGACGTGCATTGCAGTTGGCATGGTCACACTGTACCTAGGAGTCATGGTTCAAGCGGACTCGGGGTGTGTGATCAACTGGAAGGGCAGAGAACTCAAGTGTGGAAGTGGCATCTTTGTCACTAATGAAGTCCACACTTGGACAGAGCAATATAAATTCCAGGCTGACTCCCCAAAAAGACTATCAGCAGCCATTGGGAAGGCATGGGAGGAAGGCGTGTGTGGAATTCGATCAGCCACACGTCTTGAGAACATCATGTGGAAGCAAATATCAAATGAATTGAACCACATTCTACTTGAAAATGACATGAAATTCACAGTGGTTGTAGGAGACGCCAATGGAATCTTGACCCAAGGAAAAAAGATGATTAGGCCACAACCCATGGAACACAAATACTCATGGAAAAGCTGGGGAAAAGCCAAAATCATAGGAGCAGACACACAGAATACTACCTTCATCATCGACGGCCCAGATACTCCAGAATGCCCCGATGACCAGAGAGCATGGAACATTTGGGAAGTTGAGGACTATGGGTTTGGAGTTTTCACGACAAACATATGGCTGAAATTGCGTGACTCCTACACCCAAATGTGTGACCACCGGCTAATGTCAGCTGCCATCAAGGACAGCAAGGCAGTCCATGCTGACATGGGATACTGGATAGAAAGTGAAAAGAACGAGACCTGGAAGCTAGCGAGAGCCTCCTTCATAGAAGTGAAGACATGCATTTGGCCAAGATCCCACACTCTATGGAGCAATGGAGTCTTGGAAAGTGAAATGATAATCCCAAAGATATATGGAGGACCAATATCCCAGCACAACTACAGACCAGGGTATTTCACACAAACAGCAGGGCCATGGCACCTAGGCAAGTTGGAATTAGACTTTAATTTGTGTGAAGGCACCACAGTTGTTGTGGATGAACATTGTGGAAATCGAGGTCCATCTCTTAGAACTACAACAGTCACAGGAAAAATAATCCATGAATGGTGTTGCAGATCCTGCACGCTACCACCCTTACGCTTCAGAGGAGAAGACGGATGTTGGTATGGCATGGAAATCAGACCAGTTAAGGAGAAGGAAGAGAATCTAGTCAGGTCAATGGTCTCTGCAGGGTCAGGAGAAGTGGACAGTTTTTCATTGGGACTACTATGCGTATCAATAATGATTGAAGAAGTGATGAGATCCAGATGGAGTAGAAAGATGCTGATGACTGGAACACTGGCTGTTTTCTTCCTTCTTATAATGGGACAACTGACATGGAATGATCTGATCAGGTTATGCATCATGGTCGGAGCCAATGTCTCAGACAGAATGGGGATGGGAACAACATACCTAGCCTTGATGGCCACTTTTAAAATGAGACCGATGTTCGCTGTTGGGCTATTATTTCGCAGACTAACATCCAGAGAGGTGCTCCTTCTCACAATTGGACTAAGCCTGGTGGCATCCGTGGAGCTACCAAATTCTTTAGAGGAGCTAGGGGACGGACTAGCGATGGGCATCATGATGTTAAAATTGTTGACTGATTTTCAGTCACACCAGTTGTGGACTACCTTACTGTCTCTGACATTCATCAAAACAACTCTCTCACTGGATTATGCATGGAAGACAATGGCTACGGTATTGTCAATCGTATCTCTCTTTCCTCTATGTCTATCCACGACCTCTCAAAAAACAACATGGCTTCCGGTGCTGCTAGGATCCTTTGGATGTAAACCACTAACCATGTTTCTTATAACAGAAAACAAAATTTGGGGAAGAAAAAGTTGGCCCCTCAATGAAGGAATTATGGCTGTTGGAATAGTCAGCATTTTATTAAGTTCACTCCTCAAAAATGACGTGCCACTAGCCGGCCCGCTAATAGCTGGAGGCATGCTGATAGCATGTTACGTCATATCCGGAAGCTCAGCCGATTTATCATTGGAGAGAGCGGCTGAGGTCTCCTGGGAAGAAGAAGCAGAACACTCTGGTGCCTCACACAACATACTAGTGGAGGTCCAAGATGATGGAACTATGAAAATAAAAGATGAAGAGAGAGATGATACGCTCACTATACTCCTCAAAGCAACTTTGTTGGCAGTTTCAGGGGTGTACCCAATGTCAATACCAGCAACCCTTTTTGTGTGGTATTTTTGGCAGAAAAAGAAACAGAGATCAGGAGTCTTGTGGGACACACCCAGCCCTCCAGAAGTAGAAAGAGCAGTTCTTGATGATGGTATCTATAGAATCTTGCAAAGAGGACTGTTGGGTAGGTCCCAGGTAGGAGTGGGAGTTTTTCAAGACGGCGTGTTCCACACAATGTGGCATGTCACCAGGGGAGCTGTCCTCATGTACCAAGGGAAGAGGCTGGAACCAAGTTGGGCCAGTGTCAAAAAAGACTTGATCTCATATGGAGGAGGTTGGAGGTTTCAAGGATTATGGAACACGGGAGAAGAAGTACAGGTGATAGCTGTTGAACCAGGAAAAAACCCAAAGAATGTACAGACAACGCCAGGCACCTTCATGACCCCTGAAGGCGCAGTTGGAGCCATAGCCCTAGATTTCAAACCTGGCACATCTGGATCTCCCATCGTGAACAGAGAGGGAAAAATAGTAGGTCTTTATGGAAATGGAGTGGTGACAACAAGTGGAACCTACGTCAGTGCCATTGCCCAAGCTAAAGCGTCACAAGAAGGGCCTCTACCAGAGATTGAGGACGAGGTGTTTAAGAAAAGAAACCTAACAATAATGGACCTACATCCAGGATCAGGAAAAACAAGAAGATATCTTCCAGCCATAGTCCGTGAGGCCATAAAAAGGAAACTGCGCACGCTAATCTTGGCTCCTACAAGAGTTGTCGCCTCTGAAATGGCAGAGGCGCTCAAAGGAATGCCAATAAGATATCAGACAACAGCAGTAAAGAGTGAACACACAGGAAAGGAGATAGTCGATCTCATGTGCCACGCCACTTTCACCATGCGTCTCCTATCTCCAGTGAGAGTTCCCAATTACAACATGATTATCATGGATGAAGCACACTTTACCGATCCAGCCAGCATAGCGGCCAGAGGGTACATCTCAACCCGAGTGGGTATGGGTGAAGCAGCTGCGATCTTTATGACAGCCACTCCCCCAGGATCGGTAGAGGCCTTTCCACAGAGCAATGCAGTTATCCAAGATGAGGAAAGAGACATTCCTGAGAGATCATGGAACTCAGGCTATGACTGGATCACTGATTTCCCAGGAAAAACAGTCTGGTTTGTTCCAAGCATCAAATCAGGAAATGACATTGCCAACTGTTTAAGAAAGAACGGGAAGCGGGTGATCCAATTGAGCAGAAAAACCTTTGACACTGAATACCAGAAAACAAAAAACAATGATTGGGACTATGTTGTCACAACAGACATTTCCGAAATGGGAGCAAATTTCCGGGCCGACAGGGTAATAGACCCAAGGCGGTGTTTGAAGCCGGTAATACTAAAAGATGGCCCAGAACGCGTCATTCTAGCCGGACCAATGCCAGTGACCGCGGCCAGTGCTGCCCAGAGACGAGGAAGAATTGGAAGGAACCAAAACAAAGAAGGTGACCAGTATATTTACATGGGACAGCCTTTAAATAATGATGAGGACCACGCTCATTGGACAGAAGCAAAAATGCTCCTTGACAATATAAACACGCCAGAAGGAATTATCCCAGCCCTCTTTGAGCCAGAGAGAGAAAAGAGTGCAGCAATAGACGGGGAGTACAGACTGCGGGGAGAAGCAAGGAAAACGTTCGTGGAGCTAATGAGAAGAGGGGATTTACCAGTTTGGCTATCTTACAAAGTTGCCTCAGAAGGCTTCCAGTACTCCGACAGAAGATGGTGCTTTGACGGGGAAAGGAACAACCAGGTGTTGGAGGAGAATATGGACGTGGAGATCTGGACAAAAGAAGGAGAAAGAAAGAAATTGCGACCTCGCTGGTTAGATGCCAGAACCTACTCTGATCCACTGGCCCTGCGCGAGTTTAAAGAGTTCGCAGCAGGAAGAAGAAGTGTCTCAGGTGACCTAATATTAGAAATAGGGAAACTTCCACAGCATCTGACGCTAAGGGCCCAGAATGCTTTGGACAACTTGGTCATGTTGCACAATTCCGAACAAGGGGGAAAAGCCTATAGACATGCTATGGAAGAACTACCAGACACCATAGAAACATTGATGCTACTAGCTTTGATAGCTGTGCTGACTGGTGGAGTTACGTTGTTTTTCCTATCAGGAAAAGGTCTAGGGAAAACATCCATTGGCCTACTTTGTGTAATGGCCTCAAGTGTACTGTTATGGACGGCCAGTGTGGAGCCCCATTGGATAGCGGCCTCCATCATACTAGAGTTTTTCCTGATGGTGCTGCTCATTCCAGAGCCAGACAGACAGCGTACTCCACAGGACAATCAACTAGCATATGTGGTGATAGGTTTGTTATTTATGATATTGACAGTGGCAGCCAATGAGATGGGATTACTGGAAACCACAAAGAAAGACCTGGGGATTGGCCATGTAGTCGCCGAAAACCACCACCATGCCACAATGCTAGACATAGACCTACATCCAGCTTCAGCCTGGACCCTCTATGCAGTAGCCACAACAATTATCACTCCCATGATGAGACACACAATTGAAAACACAACGGCAAACATTTCCCTGACAGCAATTGCAAATCAGGCGGCTATATTAATGGGACTTGACAAGGGATGGCCAATATCGAAGATGGACATAGGAGTGCCACTTCTCGCCTTAGGGTGTTATTCCCAGGTGAACCCATTGACACTGACAGCGGCGGTGTTGATGTTAGTGGCCCATTATGCCATAATCGGACCTGGACTGCAAGCAAAAGCTACTAGAGAAGCCCCAAAAAGGACTGCGGCCGGAATAATGAAAAATCCAACTGTAGACGGGATTGTTGCAATAGATTTGGATCCTGTGGTTTATGATGCAAAATTTGAAAAACAGCTAGGCCAAATAATGTTACTAATACTCTGCACATCACAGATTCTCTTGATGAGGACTACATGGGCCTTATGTGAATCCATCACACTGGCTACTGGACCCTTGACCACTCTCTGGGAGGGATCTCCTGGAAGATTCTGGAATACCACGATAGCAGTGTCCATGGCAAACATCTTCAGAGGAAGTTATCTAGCAGGAGCAGGTCTGGCCTTCTCATTAATGAAATCTTTAGGAGGAGGTAGGAGAGGCACGGGAGCCCAAGGGGAAACATTGGGAGAAAAATGGAAAAGACAACTAAACCAATTGAGCAAGTCAGAATTTAACACTTACAAAAGGAGTGGAATTATGGAGGTGGACAGATCTGAAGCCAAGGAAGGACTGAAAAGAGGAGAAACAACCAAACATGCAGTGTCGAGAGGAACAGCCAAACTTAGGTGGTTTGTGGAGAGGAACCTTGTGAAACCAGAAGGGAAAGTGATAGACCTCGGTTGTGGAAGAGGTGGCTGGTCATATTACTGCGCTGGGCTGAAGAAGGTCACAGAAGTGAAGGGATATACAAAAGGAGGACCCGGTCATGAGGAACCTATCCCAATGGCGACTTATGGATGGAACATAGTGAAGCTACACTCTGGAAGGGATGTATTCTTTACACCACCTGAGAAATGTGACACCCTTTTGTGTGATATTGGTGAGTCCTCTCCGAATCCAACTATAGAAGAAGGAAGAACGTTACGTGTTCTAAAGATGGTGGAACCATGGCTCAGAGGAAACCAGTTTTGCATAAAAATCCTAAATCCTTACATGCCAAGTGTGGTAGAAACTCTGGAGCAAATGCAAAGAAAACATGGAGGGATGCTAGTGCGAAACCCACTCTCAAGAAATTCTACCCATGAAATGTACTGGGTTTCATGTGGAACAGGAAACATTGTGTCGGCAGTGAACATGACATCCAGAATGTTGCTGAATCGGTTCACAATGACTCACAGGAAGCCAACGTATGAAAGAGACGTGGACTTGGGCGCTGGAACAAGACATGTGGCAGTGGAACCAGAGATAGCCAACCTAGACATTATTGGCCAGAGGATAGAGAACATAAAAAATGAACATAAGTCAACATGGCATTATGATGAGGACAATCCATACAAAACATGGGCCTATCATGGATCATATGAGGTCAAGCCATCAGGGTCAGCCTCATCCATGGTGAATGGCGTGGTGAGATTGCTCACCAAGCCATGGGATGTCATCCCCATGGTCACACAAATAGCTATGACTGATACCACACCCTTCGGACAACAGAGGGTTTTCAAAGAGAAAGTTGACACACGCACACCAAGACCAAAACGAGGCACAGCACAAATTATGGAGGTGACAGCCAAGTGGTTGTGGGGATTCCTCTCTAGAAATAAGAAACCCAGAATTTGCACAAGAGAGGAGTTCACAAGAAAAGTTAGGTCAAACGCAGCAATTGGAGCAGTGTTCGTTGATGAAAACCAATGGAACTCAGCAAAAGAAGCGGTGGAAGACGAAAGGTTTTGGGACCTCGTGCACAGAGAGAGGGAGCTTCATAAACAGGGAAAATGTGCCACGTGTGTCTACAATATGATGGGGAAAAGAGAGAAAAAACTAGGAGAGTTTGGAAAGGCAAAGGGAAGTCGTGCAATATGGTACATGTGGTTGGGAGCACGCTTTCTAGAGTTTGAAGCCCTTGGCTTCATGAATGAAGACCACTGGTTCAGTAGGGAGAATTCACTCAGTGGAGTGGAAGGAGAAGGACTACATAAACTTGGATACATACTTAGAGACATATCAAAGATTCCAGGGGGAAATATGTATGCAGACGACACAGCTGGATGGGACACAAGAATAACAGAGGATGATCTTCAGAATGAGGCTAAAATCACTGACATCATGGAGCCCGAACATGCTCTACTGGCCACGTCAATCTTCAAGCTGACCTATCAAAATAAAGTGGTAAGGGTGCAAAGACCAGCAAAAAGTGGAACCGTGATGGACGTCATATCCAGACGAGACCAGAGAGGAAGTGGACAGGTCGGAACTTATGGCCTAAACACTTTCACCAACATGGAGGTCCAACTAATAAGACAAATGGAATCTGAAGGAATCTTTTCACCCAGCGAATTGGAAAATTCAAATCTAGCTGAGAGAGTTCTCGACTGGTTGGAAAAACATGGCGTCGAAAGGTTGAAAAGAATGGCAATCAGCGGAGATGACTGTGTGGTGAAACCAACTGATGACAGGTTTGCAACAGCTTTAACAGCCCTGAATGACATGGGAAAGGTGAGAAAAGACATACCGCAATGGGAACCTTCAAAAGGATGGAATGACTGGCAGCAAGTGCCTTTCTGTTCACACCACTTCCACCAACTGATCATGAAGGATGGGAGGGAGATAGTGGTGCCATGCCGCAACCAAGATGAACTTGTGGGCAGGGCCAGAGTATCACAAGGCGCCGGGTGGAGCCTGAGAGAAACTGCTTGCCTAGGCAAGTCATATGCACAAATGTGGCAGCTGATGTACTTCC----------------------------------------------------------------------------------------------------------------------------------------------------------------------------------------------------------------------
>S153_0.0018
ATGAACAACCAACGGAAGAAGACGGGTCGACCGTCTTTCAATATGCTGAAACGCGCGAGAAACCGCGTGTCAACTGGTTCACAGTTGGCGAAGAGATTCTCAAAAGGATTGCTCTCAGGCCAAGGACCCATGAAAATGGTGATGGCTTTCATAGCATTCCTAAGATTTCTAGCCATACCCCCAACAGCAGGAATTTTGGCTAGATGGAGCTCATTCAAGAAGAATGGAGCGATCAAAGTGTTACGGGGTTTCAANAAAGAGATCTCAAGCATGCTGAACATAATGAACAGGAGGAAAAGATCCGTGACCATGCTCCTCATGCTGCTGCCCACAGCCCTGGCGTTCCATTTGACCACACGAGGGGGAGAGCCACACATGATAGTTAGCAAGCAGGAAAGAGGAAAGTCACTCCTGTTTAAGACCTCTGCAGGTATCAACATGTGCACCCTCATTGCAATGGATTTGGGAGAGTTATGTGAGGATACAATGACCTACAAATGCCCCCGGATCACTGAAGCGGAACCAGATGATGTTGATTGCTGGTGCAATGCCACAGACACATGGGTGACCTATGGGACGTGTTCTCAGACTGGCGAACACCGACGGGATAAACGTTCTGTCGCATTGGCCCCACACGTGGGGCTTGGTCTCGAAACAAGAACCGAAACGTGGATGTCCTCTGAAGGCGCCTGGAGACAGATACAAAAAGTGGAGACTTGGGCCTTGAGACACCCAGGATTCACGGTGATAGCCCTTTTTCTAGCACATGCCATAGGAACATCCATTGCCCAGAAAGGGATCATCTTCATTTTGCTGATGCTGGTGACACCATCAATGGCCATGCGATGTGTGGGAATAGGCAACAGAGACTTCGTTGAAGGACTGTCAGGAGCAACATGGGTGGATGTGGTACTGGAGCATGGAAGCTGCGTCACCACCATGGCAAAAAATAAACCAACATTGGACATTGAACTCTTGAAGACGGAGGTCACGAACCCTGCCGTCTTGCGCAAACTGTGCATTGAAGCTAAAATATCAAACACCACTACCGATTCAAGATGTCCAACACAAGGAGAAGCTACACTGGTGGAAGAACAAGACGCGAACTTTGTGTGTCGACGAACATTCGTGGACAGAGGCTGGGGTAATGGTTGTGGACTATTCGGGAAGGGAAGCTTACTAACGTGTGCTAAGTTTAAGTGTGTGACAAAACTTGAAGGAAAGATAGTTCAATATGAAAACTTAAAATATTCGGTGATAGTCACTGTCCACACTGGGGACCAGCACCAGGTAGGAAATGAGACCACAGAACATGGAACAATTGCAACCATAACACCTCAAGCTCCCACGTCGGAAATACAGCTGACTGACTACGGAGCCCTTACATTGGACTGCTCACCTAGAACAGGGCTGGACTTTAATGAGATGGTGCTGTTGACAATGAAAGAAAAATCATGGCTTGTCCACAAACAATGGTTTCTAGACTTACCATTGCCTTGGACCTCGGGGGCTTCAACATCTCAAGAGACTTGGAACAGACAAGATCTGCTGGTCACATTTAAGACAGCTCATGCAAAGAAGCAGGAAGTAGTCGTACTGGGGTCACAAGAAGGAGCAATGCACACTGCGTTGACTGGGGCGACAGAAATCCAGACGTCAGGAACGACGACAATCTTCGCAGGACACCTGAAATGTAGACTAAAAATGGATAAACTGACTTTAAAAGGGGTGTCATATGTGATGTGCACAGGCTCATTTAAGCTAGAGAAGGAAGTGGCTGAGACCCAGCATGGAACTGTCCTAGTGCAGGTTAAATATGAAGGAACAGATGCACCATGCAAGATTCCAATTTCAACCCAAGATGAGAAAGGAGTGACCCAGAATGGGAGATTGATAACAGCCAATCCCATAGTTACTGACAAAGAAAAACCAGTCAACATTGAAACAGAACCACCCTTTGGCGAGAGTTACATCGTGATAGGGGCGGGTGAAAAAGCTTTGAAATTAAGCTGGTTCAAGAAAGGAAGCAGCATAGGGAAAATGTTCGAAGCCACCGCCCGAGGAGCACGAAGGATGGCTATCCTGGGGGACACAGCATGGGACTTCGGTTCCATAGGAGGGGTGTTCACATCTGTGGGAAAATTGGTACACCAGGTTTTTGGAACCGCATATGGGGTCTTGTTCAGCGGTGTTTCCTGGACCATGAAAATAGGAATAGGGGTTCTGCTGACATGGCTAGGATTGAATTCAAGGAGCACGTCACTCTCGATGACGTGCATTGCAGTTGGCATGGTCACACTGTACCTAGGAGTCATGGTTCAAGCGGACTCGGGGTGTGTGATCAACTGGAAGGGCAGAGAACTCAAGTGTGGAAGTGGCATCTTTGTCACTAATGAAGTCCACACTTGGACAGAGCAATATAAATTCCAGGCTGACTCCCCAAAAAGACTATCAGCAGCCATTGGGAAGGCATGGGAGGAAGGCGTGTGTGGAATTCGATCAGCCACACGTCTTGAGAACATCATGTGGAAGCAAATATCAAATGAATTGAACCACATTCTACTTGAAAATGACATGAAATTCACAGTGGTTGTAGGAGACGCCAATGGAATCTTGACCCAAGGAAAAAAGATGATTAGGCCACAACCCATGGAACACAAATACTCATGGAAAAGCTGGGGAAAAGCCAAAATCATAGGAGCAGACACACAGAATACTACCTTCATCATCGACGGCCCAGATACTCCAGAATGCCCCGATGACCAGAGAGCATGGAACATTTGGGAAGTTGAGGACTATGGGTTTGGAGTTTTCACGACAAACATATGGCTGAAATTGCGTGACTCCTACACCCAAATGTGTGACCACCGGCTAATGTCAGCTGCCATCAAGGACAGCAAGGCAGTCCATGCTGACATGGGATACTGGATAGAAAGTGAAAAGAACGAGACCTGGAAGCTAGCGAGAGCCTCCTTCATAGAAGTGAAGACATGCATTTGGCCAAGATCCCACACTCTATGGAGCAATGGAGTCTTGGAAAGTGAAATGATAATCCCAAAGATATATGGAGGACCAATATCCCAGCACAACTACAGACCAGGGTATTTCACACAAACAGCAGGGCCATGGCACCTAGGCAAGTTGGAATTAGACTTTAATTTGTGTGAAGGCACCACAGTTGTTGTGGATGAACATTGTGGAAATCGAGGTCCATCTCTTAGAACTACAACAGTCACAGGAAAAATAATCCATGAATGGTGTTGCAGATCCTGCACGCTACCACCCTTACGCTTCAGAGGAGAAGACGGATGTTGGTATGGCATGGAAATCAGACCAGTTAAGGAGAAGGAAGAGAATCTAGTCAGGTCAATGGTCTCTGCAGGGTCAGGAGAAGTGGACAGTTTTTCATTGGGACTACTATGCGTATCAATAATGATTGAAGAAGTGATGAGATCCAGATGGAGTAGAAAGATGCTGATGACTGGAACACTGGCTGTTTTCTTCCTTCTTATAATGGGACAACTGACATGGAATGATCTGATCAGGTTATGCATCATGGTCGGAGCCAATGTCTCAGACAGAATGGGGATGGGAACAACATACCTAGCCTTGATGGCCACTTTTAAAATGAGACCGATGTTCGCTGTTGGGCTATTATTTCGCAGACTAACATCCAGAGAGGTGCTCCTTCTCACAATTGGACTAAGCCTGGTGGCATCCGTGGAGCTACCAAATTCTTTAGAGGAGCTAGGGGACGGACTAGCGATGGGCATCATGATGTTAAAATTGTTGACTGATTTTCAGTCACACCAGTTGTGGACTACCTTACTGTCTCTGACATTCATCAAAACAACTCTCTCACTGGATTATGCATGGAAGACAATGGCTATGGTATTGTCAATCGTATCTCTCTTTCCTCTATGTCTATCCACGACCTCTCAAAAAACAACATGGCTTCCGGTGCTGCTAGGATCCTTTGGATGTAAACCACTAACCATGTTTCTTATAACAGAAAACAAAATTTGGGGAAGAAAAAGTTGGCCCCTCAATGAAGGAATTATGGCTGTTGGAATAGTCAGCATTTTATTAAGTTCACTCCTCAAAAATGACGTGCCACTAGCCGGCCCGCTAATAGCTGGAGGCATGCTGATAGCATGTTACGTCATATCCGGAAGCTCAGCCGATTTATCATTGGAGAGAGCGGCTGAGGTCTCCTGGGAAGAAGAAGCAGAACACTCTGGTGCCTCACACAACATACTAGTGGAGGTCCAAGATGATGGAACTATGAAAATAAAAGATGAAGAGAGAGATGATACGCTCACTATACTCCTCAAAGCAACTTTGTTGGCAGTTTCAGGGGTGTACCCAATGTCAATACCAGCAACCCTTTTTGTGTGGTATTTTTGGCAGAAAAAGAAACAGAGATCAGGAGTCTTGTGGGACACACCCAGCCCTCCAGAAGTAGAAAGAGCAGTTCTTGATGATGGTATCTATAGAATCTTGCAAAGAGGACTGTTGGGTAGGTCCCAGGTAGGAGTGGGAGTTTTTCAAGACGGCGTGTTCCACACAATGTGGCATGTCACCAGGGGAGCTGTCCTCATGTACCAAGGGAAGAGGCTGGAACCAAGTTGGGCCAGTGTCAAAAAAGACTTGATCTCATATGGAGGAGGTTGGAGGTTTCAAGGATTATGGAACACGGGAGAAGAAGTACAGGTGATAGCTGTTGAACCAGGAAAAAACCCAAAGAATGTACAGACAACGCCAGGCACCTTCATGACCCCTGAAGGCGCAGTTGGAGCCATAGCCCTAGATTTCAAACCTGGCACATCTGGATCTCCCATCGTGAACAGAGAGGGAAAAATAGTAGGTCTTTATGGAAATGGAGTGGTGACAACAAGTGGAACCTACGTCAGTGCCATTGCCCAAGCTAAAGCGTCACAAGAAGGGCCTCTACCAGAGATTGAGGACGAGGTGTTTAAGAAAAGAAACCTAACAATAATGGACCTACATCCAGGATCAGGAAAAACAAGAAGATATCTTCCAGCCATAGTCCGTGAGGCCATAAAAAGGAAACTGCGCACGCTAATCTTGGCTCCTACAAGAGTTGTCGCCTCTGAAATGGCAGAGGCGCTCAAAGGAATGCCAATAAGATATCAGACAACAGCAGTAAAGAGTGAACACACAGGAAAGGAGATAGTCGATCTCATGTGCCACGCCACTTTCACCATGCGTCTCCTATCTCCAGTGAGAGTTCCCAATTACAACATGATTATCATGGATGAAGCACACTTTACCGATCCAGCCAGCATAGCGGCCAGAGGGTACATCTCAACCCGAGTGGGTATGGGTGAAGCAGCTGCGATCTTTATGACAGCCACTCCCCCAGGATCGGTAGAGGCCTTTCCACAGAGCAATGCAGTTATCCAAGATGAGGAAAGAGACATTCCTGAGAGATCATGGAACTCAGGCTATGACTGGATCACTGATTTCCCAGGAAAAACAGTCTGGTTTGTTCCAAGCATCAAATCAGGAAATGACATTGCCAACTGTTTAAGAAAGAACGGGAAGCGGGTGATCCAATTGAGCAGAAAAACCTTTGACACTGAATACCAGAAAACAAAAAACAATGATTGGGACTATGTTGTCACAACAGACATTTCCGAAATGGGAGCAAATTTCCGGGCCGACAGGGTAATAGACCCAAGGCGGTGTTTGAAGCCGGTAATACTAAAAGATGGCCCAGAACGCGTCATTCTAGCCGGACCAATGCCAGTGACCGCGGCCAGTGCTGCCCAGAGACGAGGAAGAATTGGAAGGAACCAAAACAAAGAAGGTGACCAGTATATTTACATGGGACAGCCTTTAAATAATGATGAGGACCACGCTCATTGGACAGAAGCAAAAATGCTCCTTGACAATATAAACACGCCAGAAGGAATTATCCCAGCCCTCTTTGAGCCAGAGAGAGAAAAGAGTGCAGCAATAGACGGGGAGTACAGACTGCGGGGAGAAGCAAGGAAAACGTTCGTGGAGCTAATGAGAAGAGGGGATTTACCAGTTTGGCTATCTTACAAAGTTGCCTCAGAAGGCTTCCAGTACTCCGACAGAAGATGGTGCTTTGACGGGGAAAGGAACAACCAGGTGTTGGAGGAGAATATGGACGTGGAGATCTGGACAAAAGAAGGAGAAAGAAAGAAATTGCGACCTCGCTGGTTAGATGCCAGAACCTACTCTGATCCACTGGCCCTGCGCGAGTTTAAAGAGTTCGCAGCAGGAAGAAGAAGTGTCTCAGGTGACCTAATATTAGAAATAGGGAAACTTCCACAGCATCTGACGCTAAGGGCCCAGAATGCTTTGGACAACTTGGTCATGTTGCACAATTCCGAACAAGGGGGAAAAGCCTATAGACATGCTATGGAAGAACTACCAGACACCATAGAAACATTGATGCTACTAGCTTTGATAGCTGTGCTGACTGGTGGAGTTACGTTGTTTTTCCTATCAGGAAAAGGTCTAGGGAAAACATCCATTGGCCTACTTTGTGTAATGGCCTCAAGTGTACTGTTATGGACGGCCAGTGTGGAGCCCCATTGGATAGCGGCCTCCATCATACTAGAGTTTTTCCTGATGGTGCTGCTCATTCCAGAGCCAGACAGACAGCGTACTCCACAGGACAATCAACTAGCATATGTGGTGATAGGTTTGTTATTTATGATATTGACAGTGGCAGCCAATGAGATGGGATTACTGGAAACCACAAAGAAAGACCTGGGGATTGGCCATGTAGTCGCCGAAAACCACCACCATGCCACAATGCTAGACATAGACCTACATCCAGCTTCAGCCTGGACCCTCTATGCAGTAGCCACAACAATTATCACTCCCATGATGAGACACACAATTGAAAACACAACGGCAAACATTTCCCTGACAGCAATTGCAAATCAGGCGGCTATATTAATGGGACTTGACAAGGGATGGCCAATATCGAAGATGGACATAGGAGTGCCACTTCTCGCCTTAGGGTGTTATTCCCAGGTGAACCCATTGACACTGACAGCGGCGGTGTTGATGTTAGTGGCCCATTATGCCATAATCGGACCTGGACTGCAAGCAAAAGCTACTAGAGAAGCCCCAAAAAGGACTGCGGCCGGAATAATGAAAAATCCAACTGTAGACGGGATTGTTGCAATAGATTTGGATCCTGTGGTTTATGATGCAAAATTTGAAAAACAGCTAGGCCAAATAATGTTACTAATACTCTGCACATCACAGATTCTCTTGATGAGGACTACATGGGCCTTATGTGAATCCATCACACTGGCTACTGGACCCTTGACCACTCTCTGGGAGGGATCTCCTGGAAGATTCTGGAATACCACGATAGCAGTGTCCATGGCAAACATCTTCAGAGGAAGTTATCTAGCAGGAGCAGGTCTGGCCTTCTCATTAATGAAATCTTTAGGAGGAGGTAGGAGAGGCACGGGAGCCCAAGGGGAAACATTGGGAGAAAAATGGAAAAGACAACTAAACCAATTGAGCAAGTCAGAATTTAACACTTACAAAAGGAGTGGAATTATGGAGGTGGACAGATCTGAAGCCAAGGAAGGACTGAAAAGAGGAGAAACAACCAAACATGCAGTGTCGAGAGGAACAGCCAAACTTAGGTGGTTTGTGGAGAGGAACCTTGTGAAACCAGAAGGGAAAGTGATAGACCTCGGTTGTGGAAGAGGTGGCTGGTCATATTACTGCGCTGGGCTGAAGAAGGTCACAGAAGTGAAGGGATATACAAAAGGAGGACCCGGTCATGAGGAACCTATCCCAATGGCGACTTATGGATGGAACATAGTGAAGCTACACTCTGGAAGGGATGTATTCTTTACACCACCTGAGAAATGTGACACCCTTTTGTGTGATATTGGTGAGTCCTCTCCGAATCCAACTATAGAAGAAGGAAGAACGTTACGTGTTCTAAAGATGGTGGAACCATGGCTCAGAGGAAACCAGTTTTGCATAAAAATCCTAAATCCTTACATGCCAAGTGTGGTAGAAACTCTGGAGCAAATGCAAAGAAAACATGGAGGGATGCTAGTGCGAAACCCACTCTCAAGAAATTCTACCCATGAAATGTACTGGGTTTCATGTGGAACAGGAAACATTGTGTCGGCAGTGAACATGACATCCAGAATGTTGCTGAATCGGTTCACAATGACTCACAGGAAGCCAACGTATGAAAGAGACGTGGACTTGGGCGCTGGAACAAGACATGTGGCAGTGGAACCAGAGATAGCCAACCTAGACATTATTGGCCAGAGGATAGAGAACATAAAAAATGAACATAAGTCAACATGGCATTATGATGAGGACAATCCATACAAAACATGGGCCTATCATGGATCATATGAGGTCAAGCCATCAGGGTCAGCCTCATCCATGGTGAATGGCGTGGTGAGATTGCTCACCAAGCCATGGGATGTCATCCCCATGGTCACACAAATAGCTATGACTGATACCACACCCTTCGGACAACAGAGGGTTTTCAAAGAGAAAGTTGACACACGCACACCAAGACCAAAACGAGGCACAGCACAAATTATGGAGGTGACAGCCAAGTGGTTGTGGGGATTCCTCTCTAGAAATAAGAAACCCAGAATTTGCACAAGAGAGGAGTTCACAAGAAAAGTTAGGTCAAACGCAGCAATTGGAGCAGTGTTCGTTGATGAAAACCAATGGAACTCAGCAAAAGAAGCGGTGGAAGACGAAAGGTTTTGGGACCTCGTGCACAGAGAGAGGGAGCTTCATAAACAGGGAAAATGTGCCACGTGTGTCTACAATATGATGGGGAAAAGAGAGAAAAAACTAGGAGAGTTTGGAAAGGCAAAGGGAAGTCGTGCAATATGGTACATGTGGTTGGGAGCACGCTTTCTAGAGTTTGAAGCCCTTGGCTTCATGAATGAAGACCACTGGTTCAGTAGGGAGAATTCACTCAGTGGAGTGGAAGGAGAAGGACTACATAAACTTGGATACATACTTAGAGACATATCAAAGATTCCAGGGGGAAATATGTATGCAGACGACACAGCTGGATGGGACACAAGAATAACAGAGGATGATCTTCAGAATGAGGCTAAAATCACTGACATCATGGAGCCCGAACATGCTCTACTGGCCACGTCAATCTTCAAGCTGACCTATCAAAATAAAGTGGTAAGGGTGCAAAGACCAGCAAAAAGTGGAACCGTGATGGACGTCATATCCAGACGAGACCAGAGAGGAAGTGGACAGGTCGGAACTTATGGCCTAAACACTTTCACCAACATGGAGGTCCAACTAATAAGACAAATGGAATCTGAAGGAATCTTTTCACCCAGCGAATTGGAAAATTCAAATCTAGCTGAGAGAGTTCTCGACTGGTTGGAAAAACATGGCGTCGAAAGGTTGAAAAGAATGGCAATCAGCGGAGATGACTGTGTGGTGAAACCAACTGATGACAGGTTTGCAACAGCTTTAACAGCCCTGAATGACATGGGAAAGGTGAGAAAAGACATACCGCAATGGGAACCTTCAAAAGGATGGAATGACTGGCAGCAAGTGCCTTTCTGTTCACACCACTTCCACCAACTGATCATGAAGGATGGGAGGGAGATAGTGGTGCCATGCCGCAACCAAGATGAACTTGTGGGCAGGGCCAGAGTATCACAAGGCGCCGGGTGGAGCCTGAGAGAAACTGCTTGCCTAGGCAAGTCATATGCACAAATGTGGCAGCTGATGTACTTCC----------------------------------------------------------------------------------------------------------------------------------------------------------------------------------------------------------------------
>S153_0.0024
ATGAACAACCAACGGAAGAAGACGGGTCGACCGTCTTTCAATATGCTGAAACGCGCGAGAAACCGCGTGTCAACTGGTTCACAGTTGGCGAAGAGATTCTCAAAAGGATTGCTCTCAGGCCAAGGACCCATGAAAATGGTGATGGCTTTCATAGCATTCCTAAGATTTCTAGCCATACCCCCAACAGCAGGAATTTTGGCTAGATGGAGCTCATTCAAGAAGAATGGAGCGATCAAAGTGTTACGGGGTTTCAAGAAAGAGATCTCAAGCATGCTGAACATAATGAACAGGAGGAAAAGATCCGTGACCATGCTCCTCATGCTGCTGCCCACAGCCCTGGCGTTCCATTTGACCACACGAGGGGGAGAGCCACACATGATAGTTAGCAAGCAGGAAAGAGGAAAGTCACTCCTGTTTAAGACCTCTGCAGGTATCAACATGTGCACCCTCATTGCAATGGATTTGGGAGAGTTATGTGAGGATACAATGACCTACAAATGCCCCCGGATCACTGAAGCGGAACCAGATGATGTTGATTGCTGGTGCAATGCCACAGACACATGGGTGACCTATGGGACGTGTTCTCAGACTGGCGAACACCGACGGGATAAACGTTCTGTCGCATTGGCCCCACACGTGGGGCTTGGTCTCGAAACAAGAACCGAAACGTGGATGTCCTCTGAAGGCGCCTGGAGACAGATACAAAAAGTGGAGACTTGGGCCTTGAGACACCCAGGATTCACGGTGATAGCCCTTTTTCTAGCACATGCCATAGGAACATCCATTGCCCAGAAAGGGATCATCTTCATTTTGCTGATGCTGGTGACACCATCAATGGCCATGCGATGTGTGGGAATAGGCAACAGAGACTTCGTTGAAGGACTGTCAGGAGCAACATGGGTGGATGTGGTACTGGAGCATGGAAGCTGCGTCACCACCATGGCAAAAAATAAACCAACATTGGACATTGAACTCTTGAAGACGGAGGTCACGAACCCTGCCGTCTTGCGCAAACTGTGCATTGAAGCTAAAATATCAAACACCACTACCGATTCAAGATGTCCAACACAAGGAGAAGCTACACTGGTGGAAGAACAAGACGCGAACTTTGTGTGTCGACGAACATTCGTGGACAGAGGCTGGGGTAATGGTTGTGGACTATTCGGGAAGGGAAGCTTACTAACGTGTGCTAAGTTTAAGTGTGTGACAAAACTTGAAGGAAAGATAGTTCAATATGAAAACTTAAAATATTCGGTGATAGTCACTGTCCACACTGGGGACCAGCACCAGGTAGGAAATGAGACCACAGAACATGGAACAATTGCAACCATAACACCTCAAGCTCCCACGTCGGAAATACAGCTGACTGACTACGGAGCCCTTACATTGGACTGCTCACCTAGAACAGGGCTGGACTTTAATGAGATGGTGCTGTTGACAATGAAAGAAAAATCATGGCTTGTCCACAAACAATGGTTTCTAGACTTACCATTGCCTTGGACCTCGGGGGCTTCAACATCTCAAGAGACTTGGAACAGACAAGATCTGCTGGTCACATTTAAGACAGCTCATGCAAAGAAGCAGGAAGTAGTCGTACTGGGGTCACAAGAAGGAGCAATGCACACTGCGTTGACTGGGGCGACAGAAATCCAGACGTCAGGAACGACGACAATCTTCGCAGGACACCTGAAATGTAGACTAAAAATGGATAAACTGACTTTAAAAGGGGTGTCATATGTGATGTGCACAGGCTCATTTAAGCTAGAGAAGGAAGTGGCTGAGACCCAGCATGGAACTGTCCTAGTGCAGGTTAAATATGAAGGAACAGATGCACCATGCAAGATTCCAATTTCAACCCAAGATGAGAAAGGAGTGACCCAGAATGGGAGATTGATAACAGCCAATCCCATAGTTACTGACAAAGAAAAACCAGTCAACATTGAAACAGAACCACCCTTTGGCGAGAGTTACATCGTGATAGGGGCGGGTGAAAAAGCTTTGAAATTAAGCTGGTTCAAGAAAGGAAGCAGCATAGGGAAAATGTTCGAAGCCACCGCCCGAGGAGCACGAAGGATGGCTATCCTGGGGGACACAGCATGGGACTTCGGTTCCATAGGAGGGGTGTTCACATCTGTGGGAAAATTGGTACACCAGGTTTTTGGAACCGCATATGGGGTCTTGTTCAGCGGTGTTTCCTGGACCATGAAAATAGGAATAGGGGTTCTGCTGACATGGCTAGGATTGAATTCAAGGAGCACGTCACTCTCGATGACGTGCATTGCAGTTGGCATGGTCACACTGTACCTAGGAGTCATGGTTCAAGCGGACTCGGGGTGTGTGATCAACTGGAAGGGCAGAGAACTCAAGTGTGGAAGTGGCATCTTTGTCACTAATGAAGTCCACACTTGGACAGAGCAATATAAATTCCAGGCTGACTCCCCAAAAAGACTATCAGCAGCCATTGGGAAGGCATGGGAGGAAGGCGTGTGTGGAATTCGATCAGCCACACGTCTTGAGAACATCATGTGGAAGCAAATATCAAATGAATTGAACCACATTCTACTTGAAAATGACATGAAATTCACAGTGGTTGTAGGAGACGCCAATGGAATCTTGACCCAAGGAAAAAAGATGATTAGGCCACAACCCATGGAACACAAATACTCATGGAAAAGCTGGGGAAAAGCCAAAATCATAGGAGCAGACACACAGAATACTACCTTCATCATCGACGGCCCAGATACTCCAGAATGCCCTGATGACCAGAGAGCATGGAACATTTGGGAAGTTGAGGACTATGGGTTTGGAGTTTTCACGACAAACATATGGCTGAAATTGCGTGACTCCTACACCCAAATGTGTGACCACCGGCTAATGTCAGCTGCCATCAAGGACAGCAAGGCAGTCCATGCTGACATGGGATACTGGATAGAAAGTGAAAAGAACGAGACCTGGAAGCTAGCGAGAGCCTCCTTCATAGAAGTGAAGACATGCATTTGGCCAAGATCCCACACTCTATGGAGCAATGGAGTCTTGGAAAGTGAAATGATAATCCCAAAGATATATGGAGGACCAATATCCCAGCACAACTACAGACCAGGGTATTTCACACAAACAGCAGGGCCATGGCACCTAGGCAAGTTGGAATTAGACTTTAATTTGTGTGAAGGCACCACAGTTGTTGTGGATGAACATTGTGGAAATCGAGGTCCATCTCTTAGAACTACAACAGTCACAGGAAAAATAATCCATGAATGGTGTTGCAGATCCTGCACGCTACCACCCTTACGCTTCAGAGGAGAAGACGGATGTTGGTATGGCATGGAAATCAGACCAGTTAAGGAGAAGGAAGAGAATCTAGTCAGGTCAATGGTCTCTGCAGGGTCAGGAGAAGTGGACAGTTTTTCATTGGGACTACTATGCGTATCAATAATGATTGAAGAAGTGATGAGATCCAGATGGAGTAGAAAGATGCTGATGACTGGAACACTGGCTGTTTTCTTCCTTCTTATAATGGGACAACTGACATGGAATGATCTGATCAGGTTATGCATCATGGTCGGAGCCAATGTCTCAGACAGAATGGGGATGGGAACAACATACCTAGCCTTGATGGCCACTTTTAAAATGAGACCGATGTTCGCTGTTGGGCTATTATTTCGCAGACTAACATCCAGAGAGGTGCTCCTTCTCACAATTGGACTAAGCCTGGTGGCATCCGTGGAGCTACCAAATTCTTTAGAGGAGCTAGGGGACGGACTAGCGATGGGCATCATGATGTTAAAATTGTTGACTGATTTTCAGTCACACCAGTTGTGGACTACCTTACTGTCTCTGACATTCATCAAAACAACTCTCTCACTGGATTATGCATGGAAGACAATGGCTATGGTATTGTCAATCGTATCTCTCTTTCCTCTATGTCTATCCACGACCTCTCAAAAAACAACATGGCTTCCGGTGCTGCTAGGATCCTTTGGATGTAAACCACTAACCATGTTTCTTATAACAGAAAACAAAATTTGGGGAAGAAAAAGTTGGCCCCTCAATGAAGGAATTATGGCTGTTGGAATAGTCAGCATTTTATTAAGTTCACTCCTCAAAAATGACGTGCCACTAGCCGGCCCGCTAATAGCTGGAGGCATGCTGATAGCATGTTACGTCATATCCGGAAGCTCAGCCGATTTATCATTGGAGAGAGCGGCTGAGGTCTCCTGGGAAGAAGAAGCAGAACACTCTGGTGCCTCACACAACATACTAGTGGAGGTCCAAGATGATGGAACTATGAAAATAAAAGATGAAGAGAGAGATGATACGCTCACTATACTCCTCAAAGCAACTTTGTTGGCAGTTTCAGGGGTGTACCCAATGTCAATACCAGCAACCCTTTTTGTGTGGTATTTTTGGCAGAAAAAGAAACAGAGATCAGGAGTCTTGTGGGACACACCCAGCCCTCCAGAAGTAGAAAGAGCAGTTCTTGATGATGGTATCTATAGAATCTTGCAAAGAGGACTGTTGGGTAGGTCCCAGGTAGGAGTGGGAGTTTTTCAAGACGGCGTGTTCCACACAATGTGGCATGTCACCAGGGGAGCTGTCCTCATGTACCAAGGGAAGAGGCTGGAACCAAGTTGGGCCAGTGTCAAAAAAGACTTGATCTCATATGGAGGAGGTTGGAGGTTTCAAGGATTATGGAACACGGGAGAAGAAGTACAGGTGATAGCTGTTGAACCAGGAAAAAACCCAAAGAATGTACAGACAACGCCAGGCACCTTCATGACCCCTGAAGGCGCAGTTGGAGCCATAGCCCTAGATTTCAAACCTGGCACATCTGGATCTCCCATCGTGAACAGAGAGGGAAAAATAGTAGGTCTTTATGGAAATGGAGTGGTGACAACAAGTGGAACCTACGTCAGTGCCATTGCCCAAGCTAAAGCGTCACAAGAAGGGCCTCTACCAGAGATTGAGGACGAGGTGTTTAAGAAAAGAAACCTAACAATAATGGACCTACATCCAGGATCAGGAAAAACAAGAAGATATCTTCCAGCCATAGTCCGTGAGGCCATAAAAAGGAAACTGCGCACGCTAATCTTGGCTCCTACAAGAGTTGTCGCCTCTGAAATGGCAGAGGCGCTCAAAGGAATGCCAATAAGATATCAGACAACAGCAGTAAAGAGTGAACACACAGGAAAGGAGATAGTCGATCTCATGTGCCACGCCACTTTCACCATGCGTCTCCTATCTCCAGTGAGAGTTCCCAATTACAACATGATTATCATGGATGAAGCACACTTTACCGATCCAGCCAGCATAGCGGCCAGAGGGTACATCTCAACCCGAGTGGGTATGGGTGAAGCAGCTGCGATCTTTATGACAGCCACTCCCCCAGGATCGGTAGAGGCCTTTCCACAGAGCAATGCAGTTATCCAAGATGAGGAAAGAGACATTCCTGAGAGATCATGGAACTCAGGCTATGACTGGATCACTGATTTCCCAGGAAAAACAGTCTGGTTTGTTCCAAGCATCAAATCAGGAAATGACATTGCCAACTGTTTAAGAAAGAACGGGAAGCGGGTGATCCAATTGAGCAGAAAAACCTTTGACACTGAATACCAGAAAACAAAAAACAATGATTGGGACTATGTTGTCACAACAGACATTTCCGAAATGGGAGCAAATTTCCGGGCCGACAGGGTAATAGACCCAAGGCGGTGTTTGAAGCCGGTAATACTAAAAGATGGCCCAGAACGCGTCATTCTAGCCGGACCAATGCCAGTGACCGCGGCCAGTGCTGCCCAGAGACGAGGAAGAATTGGAAGGAACCAAAACAAAGAAGGTGACCAGTATATTTACATGGGACAGCCTTTAAATAATGATGAGGACCACGCTCATTGGACAGAAGCAAAAATGCTCCTTGACAATATAAACACGCCAGAAGGAATTATCCCAGCCCTCTTTGAGCCAGAGAGAGAAAAGAGTGCAGCAATAGACGGGGAGTACAGACTGCGGGGAGAAGCAAGGAAAACGTTCGTGGAGCTAATGAGAAGAGGGGATTTACCAGTTTGGCTATCTTACAAAGTTGCCTCAGAAGGCTTCCAGTACTCCGACAGAAGATGGTGCTTTGACGGGGAAAGGAACAACCAGGTGTTGGAGGAGAATATGGACGTGGAGATCTGGACAAAAGAAGGAGAAAGAAAGAAATTGCGACCTCGCTGGTTAGATGCCAGAACCTACTCTGATCCACTGGCCCTGCGCGAGTTTAAAGAGTTCGCAGCAGGAAGAAGAAGTGTCTCAGGTGACCTAATATTAGAAATAGGGAAACTTCCACAGCATCTGACGCTAAGGGCCCAGAATGCTTTGGACAACTTGGTCATGTTGCACAATTCCGAACAAGGGGGAAAAGCCTATAGACATGCTATGGAAGAACTACCAGACACCATAGAAACATTGATGCTACTAGCTTTGATAGCTGTGCTGACTGGTGGAGTTACGTTGTTTTTCCTATCAGGAAAAGGTCTAGGGAAAACATCCATTGGCCTACTTTGTGTAATGGCCTCAAGTGTACTGTTATGGACGGCCAGTGTGGAGCCCCATTGGATAGCGGCCTCCATCATACTAGAGTTTTTCCTGATGGTGCTGCTCATTCCAGAGCCAGACAGACAGCGTACTCCACAGGACAATCAACTAGCATATGTGGTGATAGGTTTGTTATTTATGATATTGACAGTGGCAGCCAATGAGATGGGATTACTGGAAACCACAAAGAAAGACCTGGGGATTGGCCATGTAGTCGCCGAAAACCACCACCATGCCACAATGCTAGACATAGACCTACATCCAGCTTCAGCCTGGACCCTCTATGCAGTAGCCACAACAATTATCACTCCCATGATGAGACACACAATTGAAAACACAACGGCAAACATTTCCCTGACAGCAATTGCAAATCAGGCGGCTATATTAATGGGACTTGACAAGGGATGGCCAATATCGAAGATGGACATAGGAGTGCCACTTCTCGCCTTAGGGTGTTATTCCCAGGTGAACCCATTGACACTGACAGCGGCGGTGTTGATGTTAGTGGCCCATTATGCCATAATCGGACCTGGACTGCAAGCAAAAGCTACTAGAGAAGCCCCAAAAAGGACTGCGGCCGGAATAATGAAAAATCCAACTGTAGACGGGATTGTTGCAATAGATTTGGATCCTGTGGTTTATGATGCAAAATTTGAAAAACAGCTAGGCCAAATAATGTTACTAATACTCTGCACATCACAGATTCTCTTGATGAGGACTACATGGGCCTTATGTGAATCCATCACACTGGCTACTGGACCCTTGACCACTCTCTGGGAGGGATCTCCTGGAAGATTCTGGAATACCACGATAGCAGTGTCCATGGCAAACATCTTCAGAGGAAGTTATCTAGCAGGAGCAGGTCTGGCCTTCTCATTAATGAAATCTTTAGGAGGAGGTAGGAGAGGCACGGGAGCCCAAGGGGAAACATTGGGAGAAAAATGGAAAAGACAACTAAACCAATTGAGCAAGTCAGAATTTAACACTTACAAAAGGAGTGGAATTATGGAGGTGGACAGATCTGAAGCCAAGGAAGGACTGAAAAGAGGAGAAACAACCAAACATGCAGTGTCGAGAGGAACAGCCAAACTTAGGTGGTTTGTGGAGAGGAACCTTGTGAAACCAGAAGGGAAAGTGATAGACCTCGGTTGTGGAAGAGGTGGCTGGTCATATTACTGCGCTGGGCTGAAGAAGGTCACAGAAGTGAAGGGATATACAAAAGGAGGACCCGGTCATGAGGAACCTATCCCAATGGCGACTTATGGATGGAACATAGTGAAGCTACACTCTGGAAGGGATGTATTCTTTACACCACCTGAGAAATGTGACACCCTTTTGTGTGATATTGGTGAGTCCTCTCCGAATCCAACTATAGAAGAAGGAAGAACGTTACGTGTTCTAAAGATGGTGGAACCATGGCTCAGAGGAAACCAGTTTTGCATAAAAATCCTAAATCCTTACATGCCAAGTGTGGTAGAAACTCTGGAGCAAATGCAAAGAAAACATGGAGGGATGCTAGTGCGAAACCCACTCTCAAGAAATTCTACCCATGAAATGTACTGGGTTTCATGTGGAACAGGAAACATTGTGTCGGCAGTGAACATGACATCCAGAATGTTGCTGAATCGGTTCACAATGACTCACAGGAAGCCAACGTATGAAAGAGACGTGGACTTGGGCGCTGGAACAAGACATGTGGCAGTGGAACCAGAGATAGCCAACCTAGACATTATTGGCCAGAGGATAGAGAACATAAAAAATGAACATAAGTCAACATGGCATTATGATGAGGACAATCCATACAAAACATGGGCCTATCATGGATCATATGAGGTCAAGCCATCAGGGTCAGCCTCATCCATGGTGAATGGCGTGGTGAGATTGCTCACCAAGCCATGGGATGTCATCCCCATGGTCACACAAATAGCTATGACTGATACCACACCCTTCGGACAACAGAGGGTTTTCAAAGAGAAAGTTGACACACGCACACCAAGACCAAAACGAGGCACAGCACAAATTATGGAGGTGACAGCCAAGTGGTTGTGGGGATTCCTCTCTAGAAATAAGAAACCCAGAATTTGCACAAGAGAGGAGTTCACAAGAAAAGTTAGGTCAAACGCAGCAATTGGAGCAGTGTTCGTTGATGAAAACCAATGGAACTCAGCAAAAGAAGCGGTGGAAGACGAAAGGTTTTGGGACCTCGTGCACAGAGAGAGGGAGCTTCATAAACAGGGAAAATGTGCCACGTGTGTCTACAATATGATGGGGAAAAGAGAGAAAAAACTAGGAGAGTTTGGAAAGGCAAAGGGAAGTCGTGCAATATGGTACATGTGGTTGGGAGCACGCTTTCTAGAGTTTGAAGCCCTTGGCTTCATGAATGAAGACCACTGGTTCAGTAGGGAGAATTCACTCAGTGGAGTGGAAGGAGAAGGACTACATAAACTTGGATACATACTTAGAGACATATCAAAGATTCCAGGGGGAAATATGTATGCAGACGACACAGCTGGATGGGACACAAGAATAACAGAGGATGATCTTCAGAATGAGGCTAAAATCACTGACATCATGGAGCCCGAACATGCTCTACTGGCCACGTCAATCTTCAAGCTGACCTATCAAAATAAAGTGGTAAGGGTGCAAAGACCAGCAAAAAGTGGAACCGTGATGGACGTCATATCCAGACGAGACCAGAGAGGAAGTGGACAGGTCGGAACTTATGGCCTAAACACTTTCACCAACATGGAGGTCCAACTAATAAGACAAATGGAATCTGAAGGAATCTTTTCACCCAGCGAATTGGAAAATTCAAATCTAGCTGAGAGAGTTCTCGACTGGTTGGAAAAACATGGCGTCGAAAGGTTGAAAAGAATGGCAATCAGCGGAGATGACTGTGTGGTGAAACCAACTGATGACAGGTTTGCAACAGCTTTAACAGCCCTGAATGACATGGGAAAGGTGAGAAAAGACATACCGCAATGGGAACCTTCAAAAGGATGGAATGACTGGCAGCAAGTGCCTTTCTGTTCACACCACTTCCACCAACTGATCATGAAGGATGGGAGGGAGATAGTGGTGCCATGCCGCAACCAAGATGAACTTGTGGGCAGGGCCAGAGTATCACAAGGCGCCGGGTGGAGCCTGAGAGAAACTGCTTGCCTAGGCAAGTCATATGCACAAATGTGGCAGCTGATGTACTTCC----------------------------------------------------------------------------------------------------------------------------------------------------------------------------------------------------------------------
>S153_0.011
ATGAACAACCAACGGAAGAAGACGGGTCGACCGTCTTTCAATATGCTGAAACGCGCGAGAAACCGCGTGTCAACTGGTTCACAGTTGGCGAAGAGATTCTCAAAAGGATTGCTCTCAGGCCAAGGACCCATGAAAATGGTGATGGCTTTCATAGCATTCCTAAGATTTCTAGCCATACCCCCAACAGCAGGAATTTTGGCTAGATGGAGCTCATTCAAGAAGAATGGAGCGATCAAAGTGTTACGGGGTTTCAAGAAAGAGATCTCAAGCATGCTGAACATAATGAACAGGAGGAAAAGATCCGTGACCATGCTCCTCATGCTGCTGCCCACAGCCCTGGCGTTCCATTTGACCACACGAGGGGGAGAGCCACACATGATAGTTAGCAAGCAGGAAAGAGGAAAGTCACTCCTGTTTAAGACCTCTGCAGGTATCAACATGTGCACCCTCATTGCAATGGATTTGGGAGAGTTATGTGAGGATACAATGACCTACAAATGCCCCCGGATCACTGAAGCGGAACCAGATGATGTTGATTGCTGGTGCAATGCCACAGACACATGGGTGACCTATGGGACGTGTTCTCAGACTGGCGAACACCGACGGGATAAACGTTCTGTCGCATTGGCCCCACACGTGGGGCTTGGTCTCGAAACAAGAACCGAAACGTGGATGTCCTCTGAAGGCGCCTGGAGACAGATACAAAAAGTGGAGACTTGGGCCTTGAGACACCCAGGATTCACGGTGATAGCCCTTTTTCTAGCACATGCCATAGGAACATCCATTGCCCAGAAAGGGATCATCTTCATTTTGCTGATGCTGGTGACACCATCAATGGCCATGCGATGTGTGGGAATAGGCAACAGAGACTTCGTTGAAGGACTGTCAGGAGCAACATGGGTGGATGTGGTACTGGAGCATGGAAGCTGCGTCACCACCATGGCAAAAAATAAACCAACATTGGACATTGAACTCTTGAAGACGGAGGTCACGAACCCTGCCGTCTTGCGCAAACTGTGCATTGAAGCTAAAATATCAAACACCACTACCGATTCAAGATGTCCAACACAAGGAGAAGCTACACTGGTGGAAGAACAAGACGCGAACTTTGTGTGTCGACGAACATTCGTGGACAGAGGCTGGGGTAATGGTTGTGGACTATTCGGGAAGGGAAGCTTACTAACGTGTGCTAAGTTTAAGTGTGTGACAAAACTTGAAGGAAAGATAGTTCAATATGAAAACTTAAAATATTCGGTGATAGTCACTGTCCACACTGGGGACCAGCACCAGGTAGGAAATGAGACCACAGAACATGGAACAATTGCAACCATAACACCTCAAGCTCCCACGTCGGAAATACAGCTGACTGACTACGGAGCCCTTACATTGGACTGCTCACCTAGAACAGGGCTGGACTTTAATGAGATGGTGCTGTTGACAATGAAAGAAAAATCATGGCTTGTCCACAAACAATGGTTTCTAGACTTACCATTGCCTTGGACCTCGGGGGCTTCAACATCTCAAGAGACTTGGAACAGACAAGATCTGCTGGTCACATTTAAGACAGCTCATGCAAAGAAGCAGGAAGTAGTCGTACTGGGGTCACAAGAAGGAGCAATGCACACTGCGTTGACTGGGGCGACAGAAATCCAGACGTCAGGAACGACGACAATCTTCGCAGGACACCTGAAATGTAGACTAAAAATGGATAAACTGACTTTAAAAGGGGTGTCATATGTGATGTGCACAGGCTCATTTAAGCTAGAGAAGGAAGTGGCTGAGACCCAGCATGGAACTGTCCTAGTGCAGGTTAAATATGAAGGAACAGATGCACCATGCAAGATTCCAATTTCAACCCAAGATGAGAAAGGAGTGACCCAGAATGGGAGATTGATAACAGCCAATCCCATAGTTACTGACAAAGAAAAACCAGTCAACATTGAAACAGAACCACCCTTTGGCGAGAGTTACATCGTGATAGGGGCGGGTGAAAAAGCTTTGAAATTAAGCTGGTTCAAGAAAGGAAGCAGCATAGGGAAAATGTTCGAAGCCACCGCCCGAGGAGCACGAAGGATGGCTATCCTGGGGGACACAGCATGGGACTTCGGTTCCATAGGAGGGGTGTTCACATCTGTGGGAAAATTGGTACACCAGGTTTTTGGAACCGCATATGGGGTCTTGTTCAGCGGTGTTTCCTGGACCATGAAAATAGGAATAGGGGTTCTGCTGACATGGCTAGGATTGAATTCAAGGAGCACGTCACTCTCGATGACGTGCATTGCAGTTGGCATGGTCACACTGTACCTAGGAGTCATGGTTCAAGCGGACTCGGGGTGTGTGATCAACTGGAAGGGCAGAGAACTCAAGTGTGGAAGTGGCATCTTTGTCACTAATGAAGTCCACACTTGGACAGAGCAATATAAATTCCAGGCTGACTCCCCAAAAAGACTATCAGCAGCCATTGGGAAGGCATGGGAGGAAGGCGTGTGTGGAATTCGATCAGCCACACGTCTTGAGAACATCATGTGGAAGCAAATATCAAATGAATTGAACCACATTCTACTTGAAAATGACATGAAATTCACAGTGGTTGTAGGAGACGCCAATGGAATCTTGACCCAAGGAAAAAAGATGATTAGGCCACAACCCATGGAACACAAATACTCATGGAAAAGCTGGGGAAAAGCCAAAATCATAGGAGCAGACACACAGAATACTACCTTCATCATCGACGGCCCAGATACTCCAGAATGCCCTGATGACCAGAGAGCATGGAACATTTGGGAAGTTGAGGACTATGGGTTTGGAGTTTTCACGACAAACATATGGCTGAAATTGCGTGACTCCTACACCCAAATGTGTGACCACCGGCTAATGTCAGCTGCCATCAAGGACAGCAAGGCAGTCCATGCTGACATGGGATACTGGATAGAAAGTGAAAAGAACGAGACCTGGAAGCTAGCGAGAGCCTCCTTCATAGAAGTGAAGACATGCATTTGGCCAAGATCCCACACTCTATGGAGCAATGGAGTCTTGGAAAGTGAAATGATAATCCCAAAGATATATGGAGGACCAATATCCCAGCACAACTACAGACCAGGGTATTTCACACAAACAGCAGGGCCATGGCACCTAGGCAAGTTGGAATTAGACTTTAATTTGTGTGAAGGCACCACAGTTGTTGTGGATGAACATTGTGGAAATCGAGGTCCATCTCTTAGAACTACAACAGTCACAGGAAAAATAATCCATGAATGGTGTTGCAGATCCTGCACGCTACCACCCTTACGCTTCAGAGGAGAAGACGGATGTTGGTATGGCATGGAAATCAGACCAGTTAAGGAGAAGGAAGAGAATCTAGTCAGGTCAATGGTCTCTGCAGGGTCAGGAGAAGTGGACAGTTTTTCATTGGGACTACTATGCGTATCAATAATGATTGAAGAAGTGATGAGATCCAGATGGAGTAGAAAGATGCTGATGACTGGAACACTGGCTGTTTTCTTCCTTCTTATAATGGGACAACTGACATGGAATGATCTGATCAGGTTATGCATCATGGTCGGAGCCAATGTCTCAGACAGAATGGGGATGGGAACAACATACCTAGCCTTGATGGCCACTTTTAAAATGAGACCGATGTTCGCTGTTGGGCTATTATTTCGCAGACTAACATCCAGAGAGGTGCTCCTTCTCACAATTGGACTAAGCCTGGTGGCATCCGTGGAGCTACCAAATTCTTTAGAGGAGCTAGGGGACGGACTAGCGATGGGCATCATGATGTTAAAATTGTTGACTGATTTTCAGTCACACCAGTTGTGGACTACCTTACTGTCTCTGACATTCATCAAAACAACTCTCTCACTGGATTATGCATGGAAGACAATGGCTATGGTATTGTCAATCGTATCTCTCTTTCCTCTATGTCTATCCACGACCTCTCAAAAAACAACATGGCTTCCGGTGCTGCTAGGATCCTTTGGATGTAAACCACTAACCATGTTTCTTATAACAGAAAACAAAATTTGGGGAAGAAAAAGTTGGCCCCTCAATGAAGGAATTATGGCTGTTGGAATAGTCAGCATTTTATTAAGTTCACTCCTCAAAAATGACGTGCCACTAGCCGGCCCGCTAATAGCTGGAGGCATGCTGATAGCATGTTACGTCATATCCGGAAGCTCAGCCGATTTATCATTGGAGAGAGCGGCTGAGGTCTCCTGGGAAGAAGAAGCAGAACACTCTGGTGCCTCACACAACATACTAGTGGAGGTCCAAGATGATGGAACTATGAAAATAAAAGATGAAGAGAGAGATGATACGCTCACTATACTCCTCAAAGCAACTTTGTTGGCAGTTTCAGGGGTGTACCCAATGTCAATACCAGCAACCCTTTTTGTGTGGTATTTTTGGCAGAAAAAGAAACAGAGATCAGGAGTCTTGTGGGACACACCCAGCCCTCCAGAAGTAGAAAGAGCAGTTCTTGATGATGGTATCTATAGAATCTTGCAAAGAGGACTGTTGGGTAGGTCCCAGGTAGGAGTGGGAGTTTTTCAAGACGGCGTGTTCCACACAATGTGGCATGTCACCAGGGGAGCTGTCCTCATGTACCAAGGGAAGAGGCTGGAACCAAGTTGGGCCAGTGTCAAAAAAGACTTGATCTCATATGGAGGAGGTTGGAGGTTTCAAGGATTATGGAACACGGGAGAAGAAGTACAGGTGATAGCTGTTGAACCAGGAAAAAACCCAAAGAATGTACAGACAACGCCAGGCACCTTCATGACCCCTGAAGGCGCAGTTGGAGCCATAGCCCTAGATTTCAAACCTGGCACATCTGGATCTCCCATCGTGAACAGAGAGGGAAAAATAGTAGGTCTTTATGGAAATGGAGTGGTGACAACAAGTGGAACCTACGTCAGTGCCATTGCCCAAGCTAAAGCGTCACAAGAAGGGCCTCTACCAGAGATTGAGGACGAGGTGTTTAAGAAAAGAAACCTAACAATAATGGACCTACATCCAGGATCAGGAAAAACAAGAAGATATCTTCCAGCCATAGTCCGTGAGGCCATAAAAAGGAAACTGCGCACGCTAATCTTGGCTCCTACAAGAGTTGTCGCCTCTGAAATGGCAGAGGCGCTCAAAGGAATGCCAATAAGATATCAGACAACAGCAGTAAAGAGTGAACACACAGGAAAGGAGATAGTCGATCTCATGTGCCACGCCACTTTCACCATGCGTCTCCTATCTCCAGTGAGAGTTCCCAATTACAACATGATTATCATGGATGAAGCACACTTTACCGATCCAGCCAGCATAGCGGCCAGAGGGTACATCTCAACCCGAGTGGGTATGGGTGAAGCAGCTGCGATCTTTATGACAGCCACTCCCCCAGGATCGGTAGAGGCCTTTCCACAGAGCAATGCAGTTATCCAAGATGAGGAAAGAGACATTCCTGAGAGATCATGGAACTCAGGCTATGACTGGATCACTGATTTCCCAGGAAAAACAGTCTGGTTTGTTCCAAGCATCAAATCAGGAAATGACATTGCCAACTGTTTAAGAAAGAACGGGAAGCGGGTGATCCAATTGAGCAGAAAAACCTTTGACACTGAATACCAGAAAACAAAAAACAATGATTGGGACTATGTTGTCACAACAGACATTTCCGAAATGGGAGCAAATTTCCGGGCCGACAGGGTAATAGACCCAAGGCGGTGTTTGAAGCCGGTAATACTAAAAGATGGCCCAGAACGCGTCATTCTAGCCGGACCAATGCCAGTGACCGCGGCCAGTGCTGCCCAGAGACGAGGAAGAATTGGAAGGAACCAAAACAAAGAAGGTGACCAGTATATTTACATGGGACAGCCTTTAAATAATGATGAGGACCACGCTCATTGGACAGAAGCAAAAATGCTCCTTGACAATATAAACACGCCAGAAGGAATTATCCCAGCCCTCTTTGAGCCAGAGAGAGAAAAGAGTGCAGCAATAGACGGGGAGTACAGACTGCGGGGAGAAGCAAGGAAAACGTTCGTGGAGCTAATGAGAAGAGGGGATTTACCAGTTTGGCTATCTTACAAAGTTGCCTCAGAAGGCTTCCAGTACTCCGACAGAAGATGGTGCTTTGACGGGGAAAGGAACAACCAGGTGTTGGAGGAGAATATGGACGTGGAGATCTGGACAAAAGAAGGAGAAAGAAAGAAATTGCGACCTCGCTGGTTAGATGCCAGAACCTACTCTGATCCACTGGCCCTGCGCGAGTTTAAAGAGTTCGCAGCAGGAAGAAGAAGTGTCTCAGGTGACCTAATATTAGAAATAGGGAAACTTCCACAGCATCTGACGCTAAGGGCCCAGAATGCTTTGGACAACTTGGTCATGTTGCACAATTCCGAACAAGGGGGAAAAGCCTATAGACATGCTATGGAAGAACTACCAGACACCATAGAAACATTGATGCTACTAGCTTTGATAGCTGTGCTGACTGGTGGAGTTACGTTGTTTTTCCTATCAGGAAAAGGTCTAGGGAAAACATCCATTGGCCTACTTTGTGTAATGGCCTCAAGTGTACTGTTATGGACGGCCAGTGTGGAGCCCCATTGGATAGCGGCCTCCATCATACTAGAGTTTTTCCTGATGGTGCTGCTCATTCCAGAGCCAGACAGACAGCGTACTCCACAGGACAATCAACTAGCATATGTGGTGATAGGTTTGTTATTTATGATATTGACAGTGGCAGCCAATGAGATGGGATTACTGGAAACCACAAAGAAAGACCTGGGGATTGGCCATGTAGTCGCCGAAAACCACCACCATGCCACAATGCTAGACATAGACCTACATCCAGCTTCAGCCTGGACCCTCTATGCAGTAGCCACAACAATTATCACTCCCATGATGAGACACACAATTGAAAACACAACGGCAAACATTTCCCTGACAGCAATTGCAAATCAGGCGGCTATATTAATGGGACTTGACAAGGGATGGCCAATATCGAAGATGGACATAGGAGTGCCACTTCTCGCCTTAGGGTGTTATTCCCAGGTGAACCCATTGACACTGACAGCGGCGGTGTTGATGTTAGTGGCCCATTATGCCATAATCGGACCTGGACTGCAAGCAAAAGCTACTAGAGAAGCCCCAAAAAGGACTGCGGCCGGAATAATGAAAAATCCAACTGTAGACGGGATTGTTGCAATAGATTTGGATCCTGTGGTTTATGATGCAAAATTTGAAAAACAGCTAGGCCAAATAATGTTACTAATACTCTGCACATCACAGATTCTCTTGATGAGGACTACATGGGCCTTATGTGAATCCATCACACTGGCTACTGGACCCTTGACCACTCTCTGGGAGGGATCTCCTGGAAGATTCTGGAATACCACGATAGCAGTGTCCATGGCAAACATCTTCAGAGGAAGTTATCTAGCAGGAGCAGGTCTGGCCTTCTCATTAATGAAATCTTTAGGAGGAGGTAGGAGAGGCACGGGAGCCCAAGGGGAAACATTGGGAGAAAAATGGAAAAGACAACTAAACCAATTGAGCAAGTCAGAATTTAACACTTACAAAAGGAGTGGAATTATGGAGGTGGACAGATCTGAAGCCAAGGAAGGACTGAAAAGAGGAGAAACAACCAAACATGCAGTGTCGAGAGGAACAGCCAAACTTAGGTGGTTTGTGGAGAGGAACCTTGTGAAACCAGAAGGGAAAGTGATAGACCTCGGTTGTGGAAGAGGTGGCTGGTCATATTACTGCGCTGGGCTGAAGAAGGTCACAGAAGTGAAGGGATATACAAAAGGAGGACCCGGTCATGAGGAACCTATCCCAATGGCGACTTATGGATGGAACATAGTGAAGCTACACTCTGGAAGGGATGTATTCTTTACACCACCTGAGAAATGTGACACCCTTTTGTGTGATATTGGTGAGTCCTCTCCGAATCCAACTATAGAAGAAGGAAGAACGTTACGTGTTCTAAAGATGGTGGAACCATGGCTCAGAGGAAACCAGTTTTGCATAAAAATCCTAAATCCTTACATGCCAAGTGTGGTAGAAACTCTGGAGCAAATGCAAAGAAAACATGGAGGGATGCTAGTGCGAAACCCACTCTCAAGAAATTCTACCCATGAAATGTACTGGGTTTCATGTGGAACAGGAAACATTGTGTCGGCAGTGAACATGACATCCAGAATGTTGCTGAATCGGTTCACAATGACTCACAGGAAGCCAACGTATGAAAGAGACGTGGACTTGGGCGCTGGAACAAGACATGTGGCAGTGGAACCAGAGATAGCCAACCTAGACATTATTGGCCAGAGGATAGAGAACATAAAAAATGAACATAAGTCAACATGGCATTATGATGAGGACAATCCATACAAAACATGGGCCTATCATGGATCATATGAGGTCAAGCCATCAGGGTCAGCCTCATCCATGGTGAATGGCGTGGTGAGATTGCTCACCAAGCCATGGGATGTCATCCCCATGGTCACACAAATAGCTATGACTGATACCACACCCTTCGGACAACAGAGGGTTTTCAAAGAGAAAGTTGACACACGCACACCAAGACCAAAACGAGGCACAGCACAAATTATGGAGGTGACAGCCAAGTGGTTGTGGGGATTCCTCTCTAGAAATAAGAAACCCAGAATTTGCACAAGAGAGGAGTTCACAAGAAAAGTTAGGTCAAACGCAGCAATTGGAGCAGTGTTCGTTGATGAAAACCAATGGAACTCAGCAAAAGAAGCGGTGGAAGACGAAAGGTTTTGGGACCTCGTGCACAGAGAGAGGGAGCTTCATAAACAGGGAAAATGTGCCACGTGTGTCTACAATATGATGGGGAAAAGAGAGAAAAAACTAGGAGAGTTTGGAAAGGCAAAGGGAAGTCGTGCAATATGGTACATGTGGTTGGGAGCACGCTTTCTAGAGTTTGAAGCCCTTGGCTTCATGAATGAAGACCACTGGTTCAGTAGGGAGAATTCACTCAGTGGAGTGGAAGGAGAAGGACTACATAAACTTGGATACATACTTAGAGACATATCAAAGATTCCAGGGGGAAATATGTATGCAGACGACACAGCTGGATGGGACACAAGAATAACAGAGGATGATCTTCAGAATGAGGCTAAAATCACTGACATCATGGAGCCCGAACATGCTCTACTGGCCACGTCAATCTTCAAGCTGACCTATCAAAATAAAGTGGTAAGGGTGCAAAGACCAGCAAAAAGTGGAACCGTGATGGACGTCATATCCAGACGAGACCAGAGAGGAAGTGGACAGGTCGGAACTTATGGCCTAAACACTTTCACCAACATGGAGGTCCAACTAATAAGACAAATGGAATCTGAAGGAATCTTTTCACCCAGCGAATTGGAAAATTCAAATCTAGCTGAGAGAGTTCTCGACTGGTTGGAAAAACATGGCGTCGAAAGGTTGAAAAGAATGGCAATCAGCGGAGATGACTGTGTGGTGAAACCAACTGATGACAGGTTTGCAACAGCTTTAACAGCCCTGAATGACATGGGAAAGGTGAGAAAAGACATACCGCAATGGGAACCTTCAAAAGGATGGAATGACTGGCAGCAAGTGCCTTTCTGTTCACACCACTTCCACCAACTGATCATGAAGGATGGGAGGGAGATAGTGGTGCCATGCCGCAACCAAGATGAACTTGTGGGCAGGGCCAGAGTATCACAAGGCGCCGGGTGGAGCCTGAGAGAAACTGCTTGCCTAGGCAAGTCATATGCACAAATGTGGCAGCTGATGTACTTCC----------------------------------------------------------------------------------------------------------------------------------------------------------------------------------------------------------------------
>S153_0.0059
ATGAACAACCAACGGAAGAAGACGGGTCGACCGTCTTTCAATATGCTGAAACGCGCGAGAAACCGCGTGTCAACTGGTTCACAGTTGGCGAAGAGATTCTCAAAAGGATTGCTCTCAGGCCAAGGACCCATGAAAATGGTGATGGCTTTCATAGCATTCCTAAGATTTCTAGCCATACCCCCAACAGCAGGAATTTTGGCTAGATGGAGCTCATTCAAGAAGAATGGAGCGATCAAAGTGTTACGGGGTTTCAAGAAAGAGATCTCAAGCATGCTGAACATAATGAACAGGAGGAAAAGATCCGTGACCATGCTCCTCATGCTGCTGCCCACAGCCCTGGCGTTCCATTTGACCACACGAGGGGGAGAGCCACACATGATAGTTAGCAAGCAGGAAAGAGGAAAGTCACTCCTGTTTAAGACCTCTGCAGGTATCAACATGTGCACCCTCATTGCAATGGATTTGGGAGAGTTATGTGAGGATACAATGACCTACAAATGCCCCCGGATCACTGAAGCGGAACCAGATGATGTTGATTGCTGGTGCAATGCCACAGACACATGGGTGACCTATGGGACGTGTTCTCAGACTGGCGAACACCGACGGGATAAACGTTCTGTCGCATTGGCCCCACACGTGGGGCTTGGTCTCGAAACAAGAACCGAAACGTGGATGTCCTCTGAAGGCGCCTGGAGACAGATACAAAAAGTGGAGACTTGGGCCTTGAGACACCCAGGATTCACGGTGATAGCCCTTTTTCTAGCACATGCCATAGGAACATCCATTGCCCAGAAAGGGATCATCTTCATTTTGCTGATGCTGGTGACACCATCAATGGCCATGCGATGTGTGGGAATAGGCAACAGAGACTTCGTTGAAGGACTGTCAGGAGCAACATGGGTGGATGTGGTACTGGAGCATGGAAGCTGCGTCACCACCATGGCAAAAAATAAACCAACATTGGACATTGAACTCTTGAAGACGGAGGTCACGAACCCTGCCGTCTTGCGCAAACTGTGCATTGAAGCTAAAATATCAAACACCACTACCGATTCAAGATGTCCAACACAAGGAGAAGCTACACTGGTGGAAGAACAAGACGCGAACTTTGTGTGTCGACGAACATTCGTGGACAGAGGCTGGGGTAATGGTTGTGGACTATTCGGGAAGGGAAGCTTACTAACGTGTGCTAAGTTTAAGTGTGTGACAAAACTTGAAGGAAAGATAGTTCAATATGAAAACTTAAAATATTCGGTGATAGTCACTGTCCACACTGGGGACCAGCACCAGGTAGGAAATGAGACCACAGAACATGGAACAATTGCAACCATAACACCTCAAGCTCCCACGTCGGAAATACAGCTGACTGACTACGGAGCCCTTACATTGGACTGCTCACCTAGAACAGGGCTGGACTTTAATGAGATGGTGCTGTTGACAATGAAAGAAAAATCATGGCTTGTCCACAAACAATGGTTTCTAGACTTACCATTGCCTTGGACCTCGGGGGCTTCAACATCTCAAGAGACTTGGAACAGACAAGATCTGCTGGTCACATTTAAGACAGCTCATGCAAAGAAGCAGGAAGTAGTCGTACTGGGGTCACAAGAAGGAGCAATGCACACTGCGTTGACTGGGGCGACAGAAATCCAGACGTCAGGAACGACGACAATCTTCGCAGGACACCTGAAATGTAGACTAAAAATGGATAAACTGACTTTAAAAGGGGTGTCATATGTGATGTGCACAGGCTCATTTAAGCTAGAGAAGGAAGTGGCTGAGACCCAGCATGGAACTGTCCTAGTGCAGGTTAAATATGAAGGAACAGATGCACCATGCAAGATTCCAATTTCAACCCAAGATGAGAAAGGAGTGACCCAGAATGGGAGATTGATAACTGCCAATCCCATAGTTACTGACAAAGAAAAACCAGTCAACATTGAAACAGAACCACCCTTTGGCGAGAGTTACATCGTGATAGGGGCGGGTGAAAAAGCTTTGAAATTAAGCTGGTTCAAGAAAGGAAGCAGCATAGGGAAAATGTTCGAAGCCACCGCCCGAGGAGCACGAAGGATGGCTATCCTGGGGGACACAGCATGGGACTTCGGTTCCATAGGAGGGGTGTTCACATCTGTGGGAAAATTGGTACACCAGGTTTTTGGAACCGCATATGGGGTCTTGTTCAGCGGTGTTTCCTGGACCATGAAAATAGGAATAGGGGTTCTGCTGACATGGCTAGGATTGAATTCAAGGAGCACGTCACTCTCGATGACGTGCATTGCAGTTGGCATGGTCACACTGTACCTAGGAGTCATGGTTCAAGCGGACTCGGGGTGTGTGATCAACTGGAAGGGCAGAGAACTCAAGTGTGGAAGTGGCATCTTTGTCACTAATGAAGTCCACACTTGGACAGAGCAATATAAATTCCAGGCTGACTCCCCAAAAAGACTATCAGCAGCCATTGGGAAGGCATGGGAGGAAGGCGTGTGTGGAATTCGATCAGCCACACGTCTTGAGAACATCATGTGGAAGCAAATATCAAATGAATTGAACCACATTCTACTTGAAAATGACATGAAATTCACAGTGGTTGTAGGAGACGCCAATGGAATCTTGACCCAAGGAAAAAAGATGATTAGGCCACAACCCATGGAACACAAATACTCATGGAAAAGCTGGGGAAAAGCCAAAATCATAGGAGCAGACACACAGAATACTACCTTCATCATCGACGGCCCAGATACTCCAGAATGCCCCGATGACCAGAGAGCATGGAACATTTGGGAAGTTGAGGACTATGGGTTTGGAGTTTTCACGACAAACATATGGCTGAAATTGCGTGACTCCTACACCCAAATGTGTGACCACCGGCTAATGTCAGCTGCCATCAAGGACAGCAAGGCAGTCCATGCTGACATGGGATACTGGATAGAAAGTGAAAAGAACGAGACCTGGAAGCTAGCGAGAGCCTCCTTCATAGAAGTGAAGACATGCATTTGGCCAAGATCCCACACTCTATGGAGCAATGGAGTCTTGGAAAGTGAAATGATAATCCCAAAGATATATGGAGGACCAATATCCCAGCACAACTACAGACCAGGGTATTTCACACAAACAGCAGGGCCATGGCACCTAGGCAAGTTGGAATTAGACTTTAATTTGTGTGAAGGCACCACAGTTGTTGTGGATGAACATTGTGGAAATCGAGGTCCATCTCTTAGAACTACAACAGTCACAGGAAAAATAATCCATGAATGGTGTTGCAGATCCTGCACGCTACCACCCTTACGCTTCAGAGGAGAAGACGGATGTTGGTATGGCATGGAAATCAGACCAGTTAAGGAGAAGGAAGGGAATCTAGTCAGGTCAATGGTCTCTGCAGGGTCAGGAGAAGTGGACAGTTTTTCATTGGGACTACTATGCGTATCAATAATGATTGAAGAAGTGATGAGATCCAGATGGAGTAGAAAGATGCTGATGACTGGAACACTGGCTGTTTTCTTCCTTCTTATAATGGGACAACTGACATGGAATGATCTGATCAGGTTATGCATCATGGTCGGAGCCAATGTCTCAGACAGAATGGGGATGGGAACAACATACCTAGCCTTGATGGCCACTTTTAAAATGAGACCGATGTTCGCTGTTGGGCTATTATTTCGCAGACTAACATCCAGAGAGGTGCTCCTTCTCACAATTGGACTAAGCCTGGTGGCATCCGTGGAGCTACCAAATTCTTTAGAGGAGCTAGGGGACGGACTAGCGATGGGCATCATGATGTTAAAATTGTTGACTGATTTTCAGTCACACCAGTTGTGGACTACCTTACTGTCTCTGACATTCATCAAAACAACTCTCTCACTGGATTATGCATGGAAGACAATGGCTACGGTATTGTCAATCGTATCTCTCTTTCCTCTATGTCTATCCACGACCTCTCAAAAAACAACATGGCTTCCGGTGCTGCTAGGATCCTTTGGATGTAAACCACTAACCATGTTTCTTATAACAGAAAACAAAATTTGGGGAAGAAAAAGTTGGCCCCTCAATGAAGGAATTATGGCTGTTGGAATAGTCAGCATTTTATTAAGTTCACTCCTCAAAAATGACGTGCCACTAGCCGGCCCGCTAATAGCTGGAGGCATGCTGATAGCATGTTACGTCATATCCGGAAGCTCAGCCGATTTATCATTGGAGAGAGCGGCTGAGGTCTCCTGGGAAGAAGAAGCAGAACACTCTGGTGCCTCACACAACATACTAGTGGAGGTCCAAGATGATGGAACTATGAAAATAAAAGATGAAGAGAGAGATGATACGCTCACTATACTCCTCAAAGCAACTTTGTTGGCAGTTTCAGGGGTGTACCCAATGTCAATACCAGCAACCCTTTTTGTGTGGTATTTTTGGCAGAAAAAGAAACAGAGATCAGGAGTCTTGTGGGACACACCCAGCCCTCCAGAAGTAGAAAGAGCAGTTCTTGATGATGGTATCTATAGAATCTTGCAAAGAGGACTGTTGGGTAGGTCCCAGGTAGGAGTGGGAGTTTTTCAAGACGGCGTGTTCCACACAATGTGGCATGTCACCAGGGGAGCTGTCCTCATGTACCAAGGGAAGAGGCTGGAACCAAGTTGGGCCAGTGTCAAAAAAGACTTGATCTCATATGGAGGAGGTTGGAGGTTTCAAGGATTATGGAACACGGGAGAAGAAGTACAGGTGATAGCTGTTGAACCAGGAAAAAACCCAAAGAATGTACAGACAACGCCAGGCACCTTCATGACCCCTGAAGGCGCAGTTGGAGCCATAGCCCTAGATTTCAAACCTGGCACATCTGGATCTCCCATCGTGAACAGAGAGGGAAAAATAGTAGGTCTTTATGGAAATGGAGTGGTGACAACAAGTGGAACCTACGTCAGTGCCATTGCCCAAGCTAAAGCGTCACAAGAAGGGCCTCTACCAGAGATTGAGGACGAGGTGTTTAAGAAAAGAAACCTAACAATAATGGACCTACATCCAGGATCAGGAAAAACAAGAAGATATCTTCCAGCCATAGTCCGTGAGGCCATAAAAAGGAAACTGCGCACGCTAATCTTGGCTCCTACAAGAGTTGTCGCCTCTGAAATGGCAGAGGCGCTCAAAGGAATGCCAATAAGATATCAGACAACAGCAGTAAAGAGTGAACACACAGGAAAGGAGATAGTCGATCTCATGTGCCACGCCACTTTCACCATGCGTCTCCTATCTCCAGTGAGAGTTCCCAATTACAACATGATTATCATGGATGAAGCACACTTTACCGATCCAGCCAGCATAGCGGCCAGAGGGTACATCTCAACCCGAGTGGGTATGGGTGAAGCAGCTGCGATCTTTATGACAGCCACTCCCCCAGGATCGGTAGAGGCCTTTCCACAGAGCAATGCAGTTATCCAAGATGAGGAAAGAGACATTCCTGAGAGATCATGGAACTCAGGCTATGACTGGATCACTGATTTCCCAGGAAAAACAGTCTGGTTTGTTCCAAGCATCAAATCAGGAAATGACATTGCCAACTGTTTAAGAAAGAACGGGAAGCGGGTGATCCAATTGAGCAGAAAAACCTTTGACACTGAATACCAGAAAACAAAAAACAATGATTGGGACTATGTTGTCACAACAGACATTTCCGAAATGGGAGCAAATTTCCGGGCCGACAGGGTAATAGACCCAAGGCGGTGTTTGAAGCCGGTAATACTAAAAGATGGCCCAGAACGCGTCATTCTAGCCGGACCAATGCCAGTGACCGCGGCCAGTGCTGCCCAGAGACGAGGAAGAATTGGAAGGAACCAAAACAAAGAAGGTGACCAGTATATTTACATGGGACAGCCTTTAAATAATGATGAGGACCACGCTCATTGGACAGAAGCAAAAATGCTCCTTGACAATATAAACACGCCAGAAGGAATTATCCCAGCCCTCTTTGAGCCAGAGAGAGAAAAGAGTGCAGCAATAGACGGGGAGTACAGACTGCGGGGAGAAGCAAGGAAAACGTTCGTGGAGCTAATGAGAAGAGGGGATTTACCAGTTTGGCTATCTTACAAAGTTGCCTCAGAAGGCTTCCAGTACTCCGACAGAAGATGGTGCTTTGACGGGGAAAGGAACAACCAGGTGTTGGAGGAGAATATGGACGTGGAGATCTGGACAAAAGAAGGAGAAAGAAAGAAATTGCGACCTCGCTGGTTAGATGCCAGAACCTACTCTGATCCACTGGCCCTGCGCGAGTTTAAAGAGTTCGCAGCAGGAAGAAGAAGTGTCTCAGGTGACCTAATATTAGAAATAGGGAAACTTCCACAGCATCTGACGCTAAGGGCCCAGAATGCTTTGGACAACTTGGTCATGTTGCACAATTCCGAACAAGGGGGAAAAGCCTATAGACATGCTATGGAAGAACTACCAGACACCATAGAAACATTGATGCTACTAGCTTTGATAGCTGTGCTGACTGGTGGAGTTACGTTGTTTTTCCTATCAGGAAAAGGTCTAGGGAAAACATCCATTGGCCTACTTTGTGTAATGGCCTCAAGTGTACTGTTATGGACGGCCAGTGTGGAGCCCCATTGGATAGCGGCCTCCATCATACTAGAGTTTTTCCTGATGGTGCTGCTCATTCCAGAGCCAGACAGACAGCGTACTCCACAGGACAATCAACTAGCATATGTGGTGATAGGTTTGTTATTTATGATATTGACAGTGGCAGCCAATGAGATGGGATTACTGGAAACCACAAAGAAAGACCTGGGGATTGGCCATGTAGTCGCCGAAAACCACCACCATGCCACAATGCTAGACATAGACCTACATCCAGCTTCAGCCTGGACCCTCTATGCAGTAGCCACAACAATTATCACTCCCATGATGAGACACACAATTGAAAACACAACGGCAAACATTTCCCTGACAGCAATTGCAAATCAGGCGGCTATATTAATGGGACTTGACAAGGGATGGCCAATATCGAAGATGGACATAGGAGTGCCACTTCTCGCCTTAGGGTGTTATTCCCAGGTGAACCCATTGACACTGACAGCGGCGGTGTTGATGTTAGTGGCCCATTATGCCATAATCGGACCTGGACTGCAAGCAAAAGCTACTAGAGAAGCCCCAAAAAGGACTGCGGCCGGAATAATGAAAAATCCAACTGTAGACGGGATTGTTGCAATAGATTTGGATCCTGTGGTTTATGATGCAAAATTTGAAAAACAGCTAGGCCAAATAATGTTACTAATACTCTGCACATCACAGATTCTCTTGATGAGGACTACATGGGCCTTATGTGAATCCATCACACTGGCTACTGGACCCTTGACCACTCTCTGGGAGGGATCTCCTGGAAGATTCTGGAATACCACGATAGCAGTGTCCATGGCAAACATCTTCAGAGGAAGTTATCTAGCAGGAGCAGGTCTGGCCTTCTCATTAATGAAATCTTTAGGAGGAGGTAGGAGAGGCACGGGAGCCCAAGGGGAAACATTGGGAGAAAAATGGAAAAGACAACTAAACCAATTGAGCAAGTCAGAATTTAACACTTACAAAAGGAGTGGAATTATGGAGGTGGACAGATCTGAAGCCAAGGAAGGACTGAAAAGAGGAGAAACAACCAAACATGCAGTGTCGAGAGGAACAGCCAAACTTAGGTGGTTTGTGGAGAGGAACCTTGTGAAACCAGAAGGGAAAGTGATAGACCTCGGTTGTGGAAGAGGTGGCTGGTCATATTACTGCGCTGGGCTGAAGAAGGTCACAGAAGTGAAGGGATATACAAAAGGAGGACCCGGTCATGAGGAACCTATCCCAATGGCGACTTATGGATGGAACATAGTGAAGCTACACTCTGGAAGGGATGTATTCTTTACACCACCTGAGAAATGTGACACCCTTTTGTGTGATATTGGTGAGTCCTCTCCGAATCCAACTATAGAAGAAGGAAGAACGTTACGTGTTCTAAAGATGGTGGAACCATGGCTCAGAGGAAACCAGTTTTGCATAAAAATCCTAAATCCTTACATGCCAAGTGTGGTAGAAACTCTGGAGCAAATGCAAAGAAAACATGGAGGGATGCTAGTGCGAAACCCACTCTCAAGAAATTCTACCCATGAAATGTACTGGGTTTCATGTGGAACAGGAAACATTGTGTCGGCAGTGAACATGACATCCAGAATGTTGCTGAATCGGTTCACAATGACTCACAGGAAGCCAACGTATGAAAGAGACGTGGACTTGGGCGCTGGAACAAGACATGTGGCAGTGGAACCAGAGATAGCCAACCTAGACATTATTGGCCAGAGGATAGAGAACATAAAAAATGAACATAAGTCAACATGGCATTATGATGAGGACAATCCATACAAAACATGGGCCTATCATGGATCATATGAGGTCAAGCCATCAGGGTCAGCCTCATCCATGGTGAATGGCGTGGTGAGATTGCTCACCAAGCCATGGGATGTCATCCCCATGGTCACACAAATAGCTATGACTGATACCACACCCTTCGGACAACAGAGGGTTTTCAAAGAGAAAGTTGACACACGCACACCAAGACCAAAACGAGGCACAGCACAAATTATGGAGGTGACAGCCAAGTGGTTGTGGGGATTCCTCTCTAGAAATAAGAAACCCAGAATTTGCACAAGAGAGGAGTTCACAAGAAAAGTTAGGTCAAACGCAGCAATTGGAGCAGTGTTCGTTGATGAAAACCAATGGAACTCAGCAAAAGAAGCGGTGGAAGACGAAAGGTTTTGGGACCTCGTGCACAGAGAGAGGGAGCTTCATAAACAGGGAAAATGTGCCACGTGTGTCTACAATATGATGGGGAAAAGAGAGAAAAAACTAGGAGAGTTTGGAAAGGCAAAGGGAAGTCGTGCAATATGGTACATGTGGTTGGGAGCACGCTTTCTAGAGTTTGAAGCCCTTGGCTTCATGAATGAAGACCACTGGTTCAGTAGGGAGAATTCACTCAGTGGAGTGGAAGGAGAAGGACTACATAAACTTGGATACATACTTAGAGACATATCAAAGATTCCAGGGGGAAATATGTATGCAGACGACACAGCTGGATGGGACACAAGAATAACAGAGGATGATCTTCAGAATGAGGCTAAAATCACTGACATCATGGAGCCCGAACATGCTCTACTGGCCACGTCAATCTTCAAGCTGACCTATCAAAATAAAGTGGTAAGGGTGCAAAGACCAGCAAAAAGTGGAACCGTGATGGACGTCATATCCAGACGAGACCAGAGAGGAAGTGGACAGGTCGGAACTTATGGCCTAAACACTTTCACCAACATGGAGGTCCAACTAATAAGACAAATGGAATCTGAAGGAATCTTTTCACCCAGCGAATTGGAAAATTCAAATCTAGCTGAGAGAGTTCTCGACTGGTTGGAAAAACATGGCGTCGAAAGGTTGAAAAGAATGGCAATCAGCGGAGATGACTGTGTGGTGAAACCAACTGATGACAGGTTTGCAACAGCTTTAACAGCCCTGAATGACATGGGAAAGGTGAGAAAAGACATACCGCAATGGGAACCTTCAAAAGGATGGAATGACTGGCAGCAAGTGCCTTTCTGTTCACACCACTTCCACCAACTGATCATGAAGGATGGGAGGGAGATAGTGGTGCCATGCCGCAACCAAGATGAACTTGTGGGCAGGGCCAGAGTATCACAAGGCGCCGGGTGGAGCCTGAGAGAAACTGCTTGCCTAGGCAAGTCATATGCACAAATGTGGCAGCTGATGTACTTCC----------------------------------------------------------------------------------------------------------------------------------------------------------------------------------------------------------------------
>S153_0.0031
ATGAACAACCAACGGAAGAAGACGGGTCGACCGTCTTTCAATATGCTGAAACGCGCGAGAAACCGCGTGTCAACTGGTTCACAGTTGGCGAAGAGATTCTCAAAAGGATTGCTCTCAGGCCAAGGACCCATGAAAATGGTGATGGCTTTCATAGCATTCCTAAGATTTCTAGCCATACCCCCAACAGCAGGAATTTTGGCTAGATGGAGCTCATTCAAGAAGAATGGAGCGATCAAAGTGTTACGGGGTTTCAAAAAAGAGATCTCAAGCATGCTGAACATAATGAACAGGAGGAAAAGATCCGTGACCATGCTCCTCATGCTGCTGCCCACAGCCCTGGCGTTCCATTTGACCACACGAGGGGGAGAGCCACACATGATAGTTAGCAAGCAGGAAAGAGGAAAGTCACTCCTGTTTAAGACCTCTGCAGGTATCAACATGTGCACCCTCATTGCAATGGATTTGGGAGAGTTATGTGAGGATACAATGACCTACAAATGCCCCCGGATCACTGAAGCGGAACCAGATGATGTTGATTGCTGGTGCAATGCCACAGACACATGGGTGACCTATGGGACGTGTTCTCAGACTGGCGAACACCGACGGGATAAACGTTCTGTCGCATTGGCCCCACACGTGGGGCTTGGTCTCGAAACAAGAACCGAAACGTGGATGTCCTCTGAAGGCGCCTGGAGACAGATACAAAAAGTGGAGACTTGGGCCTTGAGACACCCAGGATTCACGGTGATAGCCCTTTTTCTAGCACATGCCATAGGAACATCCATTGCCCAGAAAGGGATCATCTTCATTTTGCTGATGCTGGTGACACCATCAATGGCCATGCGATGTGTGGGAATAGGCAACAGAGACTTCGTTGAAGGACTGTCAGGAGCAACATGGGTGGATGTGGTACTGGAGCATGGAAGCTGCGTCACCACCATGGCAAAAAATAAACCAACATTGGACATTGAACTCTTGAAGACGGAGGTCACGAACCCTGCCGTCTTGCGCAAACTGTGCATTGAAGCTAAAATATCAAACACCACTACCGATTCAAGATGTCCAACACAAGGAGAAGCTACACTGGTGGAAGAACAAGACGCGAACTTTGTGTGTCGACGAACATTCGTGGACAGAGGCTGGGGTAATGGTTGTGGACTATTCGGGAAGGGAAGCTTACTAACGTGTGCTAAGTTTAAGTGTGTGACAAAACTTGAAGGAAAGATAGTTCAATATGAAAACTTAAAATATTCGGTGATAGTCACTGTCCACACTGGGGACCAGCACCAGGTAGGAAATGAGACCACAGAACATGGAACAATTGCAACCATAACACCTCAAGCTCCCACGTCGGAAATACAGCTGACTGACTACGGAGCCCTTACATTGGACTGCTCACCTAGAACAGGGCTGGACTTTAATGAGATGGTGCTGTTGACAATGAAAGAAAAATCATGGCTTGTCCACAAACAATGGTTTCTAGACTTACCATTGCCTTGGACCTCGGGGGCTTCAACATCTCAAGAGACTTGGAACAGACAAGATCTGCTGGTCACATTTAAGACAGCTCATGCAAAGAAGCAGGAAGTAGTCGTACTGGGGTCACAAGAAGGAGCAATGCACACTGCGTTGACTGGGGCGACAGAAATCCAGACGTCAGGAACGACGACAATCTTCGCAGGACACCTGAAATGTAGACTAAAAATGGATAAACTGACTTTAAAAGGGGTGTCATATGTGATGTGCACAGGCTCATTTAAGCTAGAGAAGGAAGTGGCTGAGACCCAGCATGGAACTGTCCTAGTGCAGGTTAAATATGAAGGAACAGATGCACCATGCAAGATTCCAATTTCAACCCAAGATGAGAAAGGAGTGACCCAGAATGGGAGATTGATAACAGCCAATCCCATAGTTACTGACAAAGAAAAACCAGTCAACATTGAAACAGAACCACCCTTTGGCGAGAGTTACATCGTGATAGGGGCGGGTGAAAAAGCTTTGAAATTAAGCTGGTTCAAGAAAGGAAGCAGCATAGGGAAAATGTTCGAAGCCACCGCCCGAGGAGCACGAAGGATGGCTATCCTGGGGGACACAGCATGGGACTTCGGTTCCATAGGAGGGGTGTTCACATCTGTGGGAAAATTGGTACACCAGGTTTTTGGAACCGCATATGGGGTCTTGTTCAGCGGTGTTTCCTGGACCATGAAAATAGGAATAGGGGTTCTGCTGACATGGCTAGGATTGAATTCAAGGAGCACGTCACTCTCGATGACGTGCATTGCAGTTGGCATGGTCACACTGTACCTAGGAGTCATGGTTCAAGCGGACTCGGGGTGTGTGATCAACTGGAAGGGCAGAGAACTCAAGTGTGGAAGTGGCATCTTTGTCACTAATGAAGTCCACACTTGGACAGAGCAATATAAATTCCAGGCTGACTCCCCAAAAAGACTATCAGCAGCCATTGGGAAGGCATGGGAGGAAGGCGTGTGTGGAATTCGATCAGCCACACGTCTTGAGAACATCATGTGGAAGCAAATATCAAATGAATTGAACCACATTCTACTTGAAAATGACATGAAATTCACAGTGGTTGTAGGAGACGCCAATGGAATCTTGACCCAAGGAAAAAAGATGATTAGGCCACAACCCATGGAACACAAATACTCATGGAAAAGCTGGGGAAAAGCCAAAATCATAGGAGCAGACACACAGAATACTACCTTCATCATCGACGGCCCAGATACTCCAGAATGCCCCGATGACCAGAGAGCATGGAACATTTGGGAAGTTGAGGACTATGGGTTTGGAGTTTTCACGACAAACATATGGCTGAAATTGCGTGACTCCTACACCCAAATGTGTGACCACCGGCTAATGTCAGCTGCCATCAAGGACAGCAAGGCAGTCCATGCTGACATGGGATACTGGATAGAAAGTGAAAAGAACGAGACCTGGAAGCTAGCGAGAGCCTCCTTCATAGAAGTGAAGACATGCATTTGGCCAAGATCCCACACTCTATGGAGCAATGGAGTCTTGGAAAGTGAAATGATAATCCCAAAGATATATGGAGGACCAATATCCCAGCACAACTACAGACCAGGGTATTTCACACAAACAGCAGGGCCATGGCACCTAGGCAAGTTGGAATTAGACTTTAATTTGTGTGAAGGCACCACAGTTGTTGTGGATGAACATTGTGGAAATCGAGGTCCATCTCTTAGAACTACAACAGTCACAGGAAAAATAATCCATGAATGGTGTTGCAGATCCTGCACGCTACCACCCTTACGCTTCAGAGGAGAAGACGGATGTTGGTATGGCATGGAAATCAGACCAGTTAAGGAGAAGGAAGAGAATCTAGTCAGGTCAATGGTCTCTGCAGGGTCAGGAGAAGTGGACAGTTTTTCATTGGGACTACTATGCGTATCAATAATGATTGAAGAAGTGATGAGATCCAGATGGAGTAGAAAGATGCTGATGACTGGAACACTGGCTGTTTTCTTCCTTCTTATAATGGGACAACTGACATGGAATGATCTGATCAGGTTATGCATCATGGTCGGAGCCAATGTCTCAGACAGAATGGGGATGGGAACAACATACCTAGCCTTGATGGCCACTTTTAAAATGAGACCGATGTTCGCTGTTGGGCTATTATTTCGCAGACTAACATCCAGAGAGGTGCTCCTTCTCACAATTGGACTAAGCCTGGTGGCATCCGTGGAGCTACCAAATTCTTTAGAGGAGCTAGGGGACGGACTAGCGATGGGCATCATGATGTTAAAATTGTTGACTGATTTTCAGTCACACCAGTTGTGGACTACCTTACTGTCTCTGACATTCATCAAAACAACTCTCTCACTGGATTATGCATGGAAGACAATGGCTATGGTATTGTCAATCGTATCTCTCTTTCCTCTATGTCTATCCACGACCTCTCAAAAAACAACATGGCTTCCGGTGCTGCTAGGATCCTTTGGATGTAAACCACTAACCATGTTTCTTATAACAGAAAACAAAATTTGGGGAAGAAAAAGTTGGCCCCTCAATGAAGGAATTATGGCTGTTGGAATAGTCAGCATTTTATTAAGTTCACTCCTCAAAAATGACGTGCCACTAGCCGGCCCGCTAATAGCTGGAGGCATGCTGATAGCATGTTACGTCATATCCGGAAGCTCAGCCGATTTATCATTGGAGAGAGCGGCTGAGGTCTCCTGGGAAGAAGAAGCAGAACACTCTGGTGCCTCACACAACATACTAGTGGAGGTCCAAGATGATGGAACTATGAAAATAAAAGATGAAGAGAGAGATGATACGCTCACTATACTCCTCAAAGCAACTTTGTTGGCAGTTTCAGGGGTGTACCCAATGTCAATACCAGCAACCCTTTTTGTGTGGTATTTTTGGCAGAAAAAGAAACAGAGATCAGGAGTCTTGTGGGACACACCCAGCCCTCCAGAAGTAGAAAGAGCAGTTCTTGATGATGGTATCTATAGAATCTTGCAAAGAGGACTGTTGGGTAGGTCCCAGGTAGGAGTGGGAGTTTTTCAAGACGGCGTGTTCCACACAATGTGGCATGTCACCAGGGGAGCTGTCCTCATGTACCAAGGGAAGAGGCTGGAACCAAGTTGGGCCAGTGTCAAAAAAGACTTGATCTCATATGGAGGAGGTTGGAGGTTTCAAGGATTATGGAACACGGGAGAAGAAGTACAGGTGATAGCTGTTGAACCAGGAAAAAACCCAAAGAATGTACAGACAACGCCAGGCACCTTCATGACCCCTGAAGGCGCAGTTGGAGCCATAGCCCTAGATTTCAAACCTGGCACATCTGGATCTCCCATCGTGAACAGAGAGGGAAAAATAGTAGGTCTTTATGGAAATGGAGTGGTGACAACAAGTGGAACCTACGTCAGTGCCATTGCCCAAGCTAAAGCGTCACAAGAAGGGCCTCTACCAGAGATTGAGGACGAGGTGTTTAAGAAAAGAAACCTAACAATAATGGACCTACATCCAGGATCAGGAAAAACAAGAAGATATCTTCCAGCCATAGTCCGTGAGGCCATAAAAAGGAAACTGCGCACGCTAATCTTGGCTCCTACAAGAGTTGTCGCCTCTGAAATGGCAGAGGCGCTCAAAGGAATGCCAATAAGATATCAGACAACAGCAGTAAAGAGTGAACACACAGGAAAGGAGATAGTCGATCTCATGTGCCACGCCACTTTCACCATGCGTCTCCTATCTCCAGTGAGAGTTCCCAATTACAACATGATTATCATGGATGAAGCACACTTTACCGATCCAGCCAGCATAGCGGCCAGAGGGTACATCTCAACCCGAGTGGGTATGGGTGAAGCAGCTGCGATCTTTATGACAGCCACTCCCCCAGGATCGGTAGAGGCCTTTCCACAGAGCAATGCAGTTATCCAAGATGAGGAAAGAGACATTCCTGAGAGATCATGGAACTCAGGCTATGACTGGATCACTGATTTCCCAGGAAAAACAGTCTGGTTTGTTCCAAGCATCAAATCAGGAAATGACATTGCCAACTGTTTAAGAAAGAACGGGAAGCGGGTGATCCAATTGAGCAGAAAAACCTTTGACACTGAATACCAGAAAACAAAAAACAATGATTGGGACTATGTTGTCACAACAGACATTTCCGAAATGGGAGCAAATTTCCGGGCCGACAGGGTAATAGACCCAAGGCGGTGTTTGAAGCCGGTAATACTAAAAGATGGCCCAGAACGCGTCATTCTAGCCGGACCAATGCCAGTGACCGCGGCCAGTGCTGCCCAGAGACGAGGAAGAATTGGAAGGAACCAAAACAAAGAAGGTGACCAGTATATTTACATGGGACAGCCTTTAAATAATGATGAGGACCACGCTCATTGGACAGAAGCAAAAATGCTCCTTGACAATATAAACACGCCAGAAGGAATTATCCCAGCCCTCTTTGAGCCAGAGAGAGAAAAGAGTGCAGCAATAGACGGGGAGTACAGACTGCGGGGAGAAGCAAGGAAAACGTTCGTGGAGCTAATGAGAAGAGGGGATTTACCAGTTTGGCTATCTTACAAAGTTGCCTCAGAAGGCTTCCAGTACTCCGACAGAAGATGGTGCTTTGACGGGGAAAGGAACAACCAGGTGTTGGAGGAGAATATGGACGTGGAGATCTGGACAAAAGAAGGAGAAAGAAAGAAATTGCGACCTCGCTGGTTAGATGCCAGAACCTACTCTGATCCACTGGCCCTGCGCGAGTTTAAAGAGTTCGCAGCAGGAAGAAGAAGTGTCTCAGGTGACCTAATATTAGAAATAGGGAAACTTCCACAGCATCTGACGCTAAGGGCCCAGAATGCTTTGGACAACTTGGTCATGTTGCACAATTCCGAACAAGGGGGAAAAGCCTATAGACATGCTATGGAAGAACTACCAGACACCATAGAAACATTGATGCTACTAGCTTTGATAGCTGTGCTGACTGGTGGAGTTACGTTGTTTTTCCTATCAGGAAAAGGTCTAGGGAAAACATCCATTGGCCTACTTTGTGTAATGGCCTCAAGTGTACTGTTATGGACGGCCAGTGTGGAGCCCCATTGGATAGCGGCCTCCATCATACTAGAGTTTTTCCTGATGGTGCTGCTCATTCCAGAGCCAGACAGACAGCGTACTCCACAGGACAATCAACTAGCATATGTGGTGATAGGTTTGTTATTTATGATATTGACAGTGGCAGCCAATGAGATGGGATTACTGGAAACCACAAAGAAAGACCTGGGGATTGGCCATGTAGTCGCCGAAAACCACCACCATGCCACAATGCTAGACATAGACCTACATCCAGCTTCAGCCTGGACCCTCTATGCAGTAGCCACAACAATTATCACTCCCATGATGAGACACACAATTGAAAACACAACGGCAAACATTTCCCTGACAGCAATTGCAAATCAGGCGGCTATATTAATGGGACTTGACAAGGGATGGCCAATATCGAAGATGGACATAGGAGTGCCACTTCTCGCCTTAGGGTGTTATTCCCAGGTGAACCCATTGACACTGACAGCGGCGGTGTTGATGTTAGTGGCCCATTATGCCATAATCGGACCTGGACTGCAAGCAAAAGCTACTAGAGAAGCCCCAAAAAGGACTGCGGCCGGAATAATGAAAAATCCAACTGTAGACGGGATTGTTGCAATAGATTTGGATCCTGTGGTTTATGATGCAAAATTTGAAAAACAGCTAGGCCAAATAATGTTACTAATACTCTGCACATCACAGATTCTCTTGATGAGGACTACATGGGCCTTATGTGAATCCATCACACTGGCTACTGGACCCTTGACCACTCTCTGGGAGGGATCTCCTGGAAGATTCTGGAATACCACGATAGCAGTGTCCATGGCAAACATCTTCAGAGGAAGTTATCTAGCAGGAGCAGGTCTGGCCTTCTCATTAATGAAATCTTTAGGAGGAGGTAGGAGAGGCACGGGAGCCCAAGGGGAAACATTGGGAGAAAAATGGAAAAGACAACTAAACCAATTGAGCAAGTCAGAATTTAACACTTACAAAAGGAGTGGAATTATGGAGGTGGACAGATCTGAAGCCAAGGAAGGACTGAAAAGAGGAGAAACAACCAAACATGCAGTGTCGAGAGGAACAGCCAAACTTAGGTGGTTTGTGGAGAGGAACCTTGTGAAACCAGAAGGGAAAGTGATAGACCTCGGTTGTGGAAGAGGTGGCTGGTCATATTACTGCGCTGGGCTGAAGAAGGTCACAGAAGTGAAGGGATATACAAAAGGAGGACCCGGTCATGAGGAACCTATCCCAATGGCGACTTATGGATGGAACATAGTGAAGCTACACTCTGGAAGGGATGTATTCTTTACACCACCTGAGAAATGTGACACCCTTTTGTGTGATATTGGTGAGTCCTCTCCGAATCCAACTATAGAAGAAGGAAGAACGTTACGTGTTCTAAAGATGGTGGAACCATGGCTCAGAGGAAACCAGTTTTGCATAAAAATCCTAAATCCTTACATGCCAAGTGTGGTAGAAACTCTGGAGCAAATGCAAAGAAAACATGGAGGGATGCTAGTGCGAAACCCACTCTCAAGAAATTCTACCCATGAAATGTACTGGGTTTCATGTGGAACAGGAAACATTGTGTCGGCAGTGAACATGACATCCAGAATGTTGCTGAATCGGTTCACAATGACTCACAGGAAGCCAACGTATGAAAGAGACGTGGACTTGGGCGCTGGAACAAGACATGTGGCAGTGGAACCAGAGATAGCCAACCTAGACATTATTGGCCAGAGGATAGAGAACATAAAAAATGAACATAAGTCAACATGGCATTATGATGAGGACAATCCATACAAAACATGGGCCTATCATGGATCATATGAGGTCAAGCCATCAGGGTCAGCCTCATCCATGGTGAATGGCGTGGTGAGATTGCTCACCAAGCCATGGGATGTCATCCCCATGGTCACACAAATAGCTATGACTGATACCACACCCTTCGGACAACAGAGGGTTTTCAAAGAGAAAGTTGACACACGCACACCAAGACCAAAACGAGGCACAGCACAAATTATGGAGGTGACAGCCAAGTGGTTGTGGGGATTCCTCTCTAGAAATAAGAAACCCAGAATTTGCACAAGAGAGGAGTTCACAAGAAAAGTTAGGTCAAACGCAGCAATTGGAGCAGTGTTCGTTGATGAAAACCAATGGAACTCAGCAAAAGAAGCGGTGGAAGACGAAAGGTTTTGGGACCTCGTGCACAGAGAGAGGGAGCTTCATAAACAGGGAAAATGTGCCACGTGTGTCTACAATATGATGGGGAAAAGAGAGAAAAAACTAGGAGAGTTTGGAAAGGCAAAGGGAAGTCGTGCAATATGGTACATGTGGTTGGGAGCACGCTTTCTAGAGTTTGAAGCCCTTGGCTTCATGAATGAAGACCACTGGTTCAGTAGGGAGAATTCACTCAGTGGAGTGGAAGGAGAAGGACTACATAAACTTGGATACATACTTAGAGACATATCAAAGATTCCAGGGGGAAATATGTATGCAGACGACACAGCTGGATGGGACACAAGAATAACAGAGGATGATCTTCAGAATGAGGCTAAAATCACTGACATCATGGAGCCCGAACATGCTCTACTGGCCACGTCAATCTTCAAGCTGACCTATCAAAATAAAGTGGTAAGGGTGCAAAGACCAGCAAAAAGTGGAACCGTGATGGACGTCATATCCAGACGAGACCAGAGAGGAAGTGGACAGGTCGGAACTTATGGCCTAAACACTTTCACCAACATGGAGGTCCAACTAATAAGACAAATGGAATCTGAAGGAATCTTTTCACCCAGCGAATTGGAAAATTCAAATCTAGCTGAGAGAGTTCTCGACTGGTTGGAAAAACATGGCGTCGAAAGGTTGAAAAGAATGGCAATCAGCGGAGATGACTGTGTGGTGAAACCAACTGATGACAGGTTTGCAACAGCTTTAACAGCCCTGAATGACATGGGAAAGGTGAGAAAAGACATACCGCAATGGGAACCTTCAAAAGGATGGAATGACTGGCAGCAAGTGCCTTTCTGTTCACACCACTTCCACCAACTGATCATGAAGGATGGGAGGGAGATAGTGGTGCCATGCCGCAACCAAGATGAACTTGTGGGCAGGGCCAGAGTATCACAAGGCGCCGGGTGGAGCCTGAGAGAAACTGCTTGCCTAGGCAAGTCATATGCACAAATGTGGCAGCTGATGTACTTCC----------------------------------------------------------------------------------------------------------------------------------------------------------------------------------------------------------------------
>S153_0.0022
ATGAACAACCAACGGAAGAAGACGGGTCGACCGTCTTTCAATATGCTGAAACGCGCGAGAAACCGCGTGTCAACTGGTTCACAGTTGGCGAAGAGATTCTCAAAAGGATTGCTCTCAGGCCAAGGACCCATGAAAATGGTGATGGCTTTCATAGCATTCCTAAGATTTCTAGCCATACCCCCAACAGCAGGAATTTTGGCTAGATGGAGCTCATTCAAGAAGAATGGAGCGATCAAAGTGTTACGGGGTTTCAAGAAAGAGATCTCAAGCATGCTGAACATAATGAACAGGAGGAAAAGATCCGTGACCATGCTCCTCATGCTGCTGCCCACAGCCCTGGCGTTCCATTTGACCACACGAGGGGGAGAGCCACACATGATAGTTAGCAAGCAGGAAAGAGGAAAGTCACTCCTGTTTAAGACCTCTGCAGGTATCAACATGTGCACCCTCATTGCAATGGATTTGGGAGAGTTATGTGAGGATACAATGACCTACAAATGCCCCCGGATCACTGAAGCGGAACCAGATGATGTTGATTGCTGGTGCAATGCCACAGACACATGGGTGACCTATGGGACGTGTTCTCAGACTGGCGAACACCGACGGGATAAACGTTCTGTCGCATTGGCCCCACACGTGGGGCTTGGTCTCGAAACAAGAACCGAAACGTGGATGTCCTCTGAAGGCGCCTGGAGACAGATACAAAAAGTGGAGACTTGGGCCTTGAGACACCCAGGATTCACGGTGATAGCCCTTTTTCTAGCACATGCCATAGGAACATCCATTGCCCAGAAAGGGATCATCTTCATTTTGCTGATGCTGGTGACACCATCAATGGCCATGCGATGTGTGGGAATAGGCAACAGAGACTTCGTTGAAGGACTGTCAGGAGCAACATGGGTGGATGTGGTACTGGAGCATGGAAGCTGCGTCACCACCATGGCAAAAAATAAACCAACATTGGACATTGAACTCTTGAAGACGGAGGTCACGAACCCTGCCGTCTTGCGCAAACTGTGCATTGAAGCTAAAATATCAAACACCACTACCGATTCAAGATGTCCAACACAAGGAGAAGCTACACTGGTGGAAGAACAAGACGCGAACTTTGTGTGTCGACGAACATTCGTGGACAGAGGCTGGGGTAATGGTTGTGGACTATTCGGGAAGGGAAGCTTACTAACGTGTGCTAAGTTTAAGTGTGTGACAAAACTTGAAGGAAAGATAGTTCAATATGAAAACTTAAAATATTCGGTGATAGTCACTGTCCACACTGGGGACCAGCACCAGGTAGGAAATGAGACCACAGAACATGGAACAATTGCAACCATAACACCTCAAGCTCCCACGTCGGAAATACAGCTGACTGACTACGGAGCCCTTACATTGGACTGCTCACCCAGAACAGGGCTGGACTTTAATGAGATGGTGCTGTTGACAATGAAAGAAAAATCATGGCTTGTCCACAAACAATGGTTTCTAGACTTACCATTGCCTTGGACCTCGGGGGCTTCAACATCTCAAGAGACTTGGAACAGACAAGATCTGCTGGTCACATTTAAGACAGCTCATGCAAAGAAGCAGGAAGTAGTCGTACTGGGGTCACAAGAAGGAGCAATGCACACTGCGTTGACTGGGGCGACAGAAATCCAGACGTCAGGAACGACGACAATCTTCGCAGGACACCTGAAATGTAGACTAAAAATGGATAAACTGACTTTAAAAGGGGTGTCATATGTGATGTGCACAGGCTCATTTAAGCTAGAGAAGGAAGTGGCTGAGACCCAGCATGGAACTGTCCTAGTGCAGGTTAAATATGAAGGAACAGATGCACCATGCAAGATTCCAATTTCAACCCAAGATGAGAAAGGAGTGACCCAGAATGGGAGATTGATAACAGCCAATCCCATAGTTACTGACAAAGAAAAACCAGTCAACATTGAAACAGAACCACCCTTTGGCGAGAGTTACATCGTGATAGGGGCGGGTGAAAAAGCTTTGAAATTAAGCTGGTTCAAGAAAGGAAGCAGCATAGGGAAAATGTTCGAAGCCACCGCCCGAGGAGCACGAAGGATGGCTATCCTGGGGGACACAGCATGGGACTTCGGTTCCATAGGAGGGGTGTTCACATCTGTGGGAAAATTGGTACACCAGGTTTTTGGAACCGCATATGGGGTCTTGTTCAGCGGTGTTTCCTGGACCATGAAAATAGGAATAGGGGTTCTGCTGACATGGCTAGGATTGAATTCAAGGAGCACGTCACTCTCGATGACGTGCATTGCAGTTGGCATGGTCACACTGTACCTAGGAGTCATGGTTCAAGCGGACTCGGGGTGTGTGATCAACTGGAAGGGCAGAGAACTCAAGTGTGGAAGTGGCATCTTTGTCACTAATGAAGTCCACACTTGGACAGAGCAATATAAATTCCAGGCTGACTCCCCAAAAAGACTATCAGCAGCCATTGGGAAGGCATGGGAGGAAGGCGTGTGTGGAATTCGATCAGCCACACGTCTTGAGAACATCATGTGGAAGCAAATATCAAATGAATTGAACCACATTCTACTTGAAAATGACATGAAATTCACAGTGGTTGTAGGAGACGCCAATGGAATCTTGACCCAAGGAAAAAAGATGATTAGGCCACAACCCATGGAACACAAATACTCATGGAAAAGCTGGGGAAAAGCCAAAATCATAGGAGCAGACACACAGAATACTACCTTCATCATCGACGGCCCAGATACTCCAGAATGCCCCGATGACCAGAGAGCATGGAACATTTGGGAAGTTGAGGACTATGGGTTTGGAGTTTTCACGACAAACATATGGCTGAAATTGCGTGACTCCTACACCCAAATGTGTGACCACCGGCTAATGTCAGCTGCCATCAAGGACAGCAAGGCAGTCCATGCTGACATGGGATACTGGATAGAAAGTGAAAAGAACGAGACCTGGAAGCTAGCGAGAGCCTCCTTCATAGAAGTGAAGACATGCATTTGGCCAAGATCCCACACTCTATGGAGCAATGGAGTCTTGGAAAGTGAAATGATAATCCCAAAGATATATGGAGGACCAATATCCCAGCACAACTACAGACCAGGGTATTTCACACAAACAGCAGGGCCATGGCACCTAGGCAAGTTGGAATTAGACTTTAATTTGTGTGAAGGCACCACAGTTGTTGTGGATGAACATTGTGGAAATCGAGGTCCATCTCTTAGAACTACAACAGTCACAGGAAAAATAATCCATGAATGGTGTTGCAGATCCTGCACGCTACCACCCTTACGCTTCAGAGGAGAAGACGGATGTTGGTATGGCATGGAAATCAGACCAGTTAAGGAGAAGGAAGAGAATCTAGTCAGGTCAATGGTCTCTGCAGGGTCAGGAGAAGTGGACAGTTTTTCATTGGGACTACTATGCGTATCAATAATGATTGAAGAAGTGATGAGATCCAGATGGAGTAGAAAGATGCTGATGACTGGAACACTGGCTGTTTTCTTCCTTCTTATAATGGGACAACTGACATGGAATGATCTGATCAGGTTATGCATCATGGTCGGAGCCAATGTCTCAGACAGAATGGGGATGGGAACAACATACCTAGCCTTGATGGCCACTTTTAAAATGAGACCGATGTTCGCTGTTGGGCTATTATTTCGCAGACTAACATCCAGAGAGGTGCTCCTTCTCACAATTGGACTAAGCCTGGTGGCATCCGTGGAGCTACCAAATTCTTTAGAGGAGCTAGGGGACGGACTAGCGATGGGCATCATGATGTTAAAATTGTTGACTGATTTTCAGTCACACCAGTTGTGGACTACCTTACTGTCTCTGACATTCATCAAAACAACTCTCTCACTGGATTATGCATGGAAGACAATGGCTACGGTATTGTCAATCGTATCTCTCTTTCCTCTATGTCTATCCACGACCTCTCAAAAAACAACATGGCTTCCGGTGCTGCTAGGATCCTTTGGATGTAAACCACTAACCATGTTTCTTATAACAGAAAACAAAATTTGGGGAAGAAAAAGTTGGCCCCTCAATGAAGGAATTATGGCTGTTGGAATAGTCAGCATTTTATTAAGTTCACTCCTCAAAAATGACGTGCCACTAGCCGGCCCGCTAATAGCTGGAGGCATGCTGATAGCATGTTACGTCATATCCGGAAGCTCAGCCGATTTATCATTGGAGAGAGCGGCTGAGGTCTCCTGGGAAGAAGAAGCAGAACACTCTGGTGCCTCACACAACATACTAGTGGAGGTCCAAGATGATGGAACTATGAAAATAAAAGATGAAGAGAGAGATGATACGCTCACTATACTCCTCAAAGCAACTTTGTTGGCAGTTTCAGGGGTGTACCCAATGTCAATACCAGCAACCCTTTTTGTGTGGTATTTTTGGCAGAAAAAGAAACAGAGATCAGGAGTCTTGTGGGACACACCCAGCCCTCCAGAAGTAGAAAGAGCAGTTCTTGATGATGGTATCTATAGAATCTTGCAAAGAGGACTGTTGGGTAGGTCCCAGGTAGGAGTGGGAGTTTTTCAAGACGGCGTGTTCCACACAATGTGGCATGTCACCAGGGGAGCTGTCCTCATGTACCAAGGGAAGAGGCTGGAACCAAGTTGGGCCAGTGTCAAAAAAGACTTGATCTCATATGGAGGAGGTTGGAGGTTTCAAGGATTATGGAACACGGGAGAAGAAGTACAGGTGATAGCTGTTGAACCAGGAAAAAACCCAAAGAATGTACAGACAACGCCAGGCACCTTCATGACCCCTGAAGGCGCAGTTGGAGCCATAGCCCTAGATTTCAAACCTGGCACATCTGGATCTCCCATCGTGAACAGAGAGGGAAAAATAGTAGGTCTTTATGGAAATGGAGTGGTGACAACAAGTGGAACCTACGTCAGTGCCATTGCCCAAGCTAAAGCGTCACAAGAAGGGCCTCTACCAGAGATTGAGGACGAGGTGTTTAAGAAAAGAAACCTAACAATAATGGACCTACATCCAGGATCAGGAAAAACAAGAAGATATCTTCCAGCCATAGTCCGTGAGGCCATAAAAAGGAAACTGCGCACGCTAATCTTGGCTCCTACAAGAGTTGTCGCCTCTGAAATGGCAGAGGCGCTCAAAGGAATGCCAATAAGATATCAGACAACAGCAGTAAAGAGTGAACACACAGGAAAGGAGATAGTCGATCTCATGTGCCACGCCACTTTCACCATGCGTCTCCTATCTCCAGTGAGAGTTCCCAATTACAACATGATTATCATGGATGAAGCACACTTTACCGATCCAGCCAGCATAGCGGCCAGAGGGTACATCTCAACCCGAGTGGGTATGGGTGAAGCAGCTGCGATCTTTATGACAGCCACTCCCCCAGGATCGGTAGAGGCCTTTCCACAGAGCAATGCAGTTATCCAAGATGAGGAAAGAGACATTCCTGAGAGATCATGGAACTCAGGCTATGACTGGATCACTGATTTCCCAGGAAAAACAGTCTGGTTTGTTCCAAGCATCAAATCAGGAAATGACATTGCCAACTGTTTAAGAAAGAACGGGAAGCGGGTGATCCAATTGAGCAGAAAAACCTTTGACACTGAATACCAGAAAACAAAAAACAATGATTGGGACTATGTTGTCACAACAGACATTTCCGAAATGGGAGCAAATTTCCGGGCCGACAGGGTAATAGACCCAAGGCGGTGTTTGAAGCCGGTAATACTAAAAGATGGCCCAGAACGCGTCATTCTAGCCGGACCAATGCCAGTGACCGCGGCCAGTGCTGCCCAGAGACGAGGAAGAATTGGAAGGAACCAAAACAAAGAAGGTGACCAGTATATTTACATGGGACAGCCTTTAAATAATGATGAGGACCACGCTCATTGGACAGAAGCAAAAATGCTCCTTGACAATATAAACACGCCAGAAGGAATTATCCCAGCCCTCTTTGAGCCAGAGAGAGAAAAGAGTGCAGCAATAGACGGGGAGTACAGACTGCGGGGAGAAGCAAGGAAAACGTTCGTGGAGCTAATGAGAAGAGGGGATTTACCAGTTTGGCTATCTTACAAAGTTGCCTCAGAAGGCTTCCAGTACTCCGACAGAAGATGGTGCTTTGACGGGGAAAGGAACAACCAGGTGTTGGAGGAGAATATGGACGTGGAGATCTGGACAAAAGAAGGAGAAAGAAAGAAATTGCGACCTCGCTGGTTAGATGCCAGAACCTACTCTGATCCACTGGCCCTGCGCGAGTTTAAAGAGTTCGCAGCAGGAAGAAGAAGTGTCTCAGGTGACCTAATATTAGAAATAGGGAAACTTCCACAGCATCTGACGCTAAGGGCCCAGAATGCTTTGGACAACTTGGTCATGTTGCACAATTCCGAACAAGGGGGAAAAGCCTATAGACATGCTATGGAAGAACTACCAGACACCATAGAAACATTGATGCTACTAGCTTTGATAGCTGTGCTGACTGGTGGAGTTACGTTGTTTTTCCTATCAGGAAAAGGTCTAGGGAAAACATCCATTGGCCTACTTTGTGTAATGGCCTCAAGTGTACTGTTATGGACGGCCAGTGTGGAGCCCCATTGGATAGCGGCCTCCATCATACTAGAGTTTTTCCTGATGGTGCTGCTCATTCCAGAGCCAGACAGACAGCGTACTCCACAGGACAATCAACTAGCATATGTGGTGATAGGTTTGTTATTTATGATATTGACAGTGGCAGCCAATGAGATGGGATTACTGGAAACCACAAAGAAAGACCTGGGGATTGGCCATGTAGTCGCCGAAAACCACCACCATGCCACAATGCTAGACATAGACCTACATCCAGCTTCAGCCTGGACCCTCTATGCAGTAGCCACAACAATTATCACTCCCATGATGAGACACACAATTGAAAACACAACGGCAAACATTTCCCTGACAGCAATTGCAAATCAGGCGGCTATATTAATGGGACTTGACAAGGGATGGCCAATATCGAAGATGGACATAGGAGTGCCACTTCTCGCCTTAGGGTGTTATTCCCAGGTGAACCCATTGACACTGACAGCGGCGGTGTTGATGTTAGTGGCCCATTATGCCATAATCGGACCTGGACTGCAAGCAAAAGCTACTAGAGAAGCCCCAAAAAGGACTGCGGCCGGAATAATGAAAAATCCAACTGTAGACGGGATTGTTGCAATAGATTTGGATCCTGTGGTTTATGATGCAAAATTTGAAAAACAGCTAGGCCAAATAATGTTACTAATACTCTGCACATCACAGATTCTCTTGATGAGGACTACATGGGCCTTATGTGAATCCATCACACTGGCTACTGGACCCTTGACCACTCTCTGGGAGGGATCTCCTGGAAGATTCTGGAATACCACGATAGCAGTGTCCATGGCAAACATCTTCAGAGGAAGTTATCTAGCAGGAGCAGGTCTGGCCTTCTCATTAATGAAATCTTTAGGAGGAGGTAGGAGAGGCACGGGAGCCCAAGGGGAAACATTGGGAGAAAAATGGAAAAGACAACTAAACCAATTGAGCAAGTCAGAATTTAACACTTACAAAAGGAGTGGAATTATGGAGGTGGACAGATCTGAAGCCAAGGAAGGACTGAAAAGAGGAGAAACAACCAAACATGCAGTGTCGAGAGGAACAGCCAAACTTAGGTGGTTTGTGGAGAGGAACCTTGTGAAACCAGAAGGGAAAGTGATAGACCTCGGTTGTGGAAGAGGTGGCTGGTCATATTACTGCGCTGGGCTGAAGAAGGTCACAGAAGTGAAGGGATATACAAAAGGAGGACCCGGTCATGAGGAACCTATCCCAATGGCGACTTATGGATGGAACATAGTGAAGCTACACTCTGGAAGGGATGTATTCTTTACACCACCTGAGAAATGTGACACCCTTTTGTGTGATATTGGTGAGTCCTCTCCGAATCCAACTATAGAAGAAGGAAGAACGTTACGTGTTCTAAAGATGGTGGAACCATGGCTCAGAGGAAACCAGTTTTGCATAAAAATCCTAAATCCTTACATGCCAAGTGTGGTAGAAACTCTGGAGCAAATGCAAAGAAAACATGGAGGGATGCTAGTGCGAAACCCACTCTCAAGAAATTCTACCCATGAAATGTACTGGGTTTCATGTGGAACAGGAAACATTGTGTCGGCAGTGAACATGACATCCAGAATGTTGCTGAATCGGTTCACAATGACTCACAGGAAGCCAACGTATGAAAGAGACGTGGACTTGGGCGCTGGAACAAGACATGTGGCAGTGGAACCAGAGATAGCCAACCTAGACATTATTGGCCAGAGGATAGAGAACATAAAAAATGAACATAAGTCAACATGGCATTATGATGAGGACAATCCATACAAAACATGGGCCTATCATGGATCATATGAGGTCAAGCCATCAGGGTCAGCCTCATCCATGGTGAATGGCGTGGTGAGATTGCTCACCAAGCCATGGGATGTCATCCCCATGGTCACACAAATAGCTATGACTGATACCACACCCTTCGGACAACAGAGGGTTTTCAAAGAGAAAGTTGACACACGCACACCAAGACCAAAACGAGGCACAGCACAAATTATGGAGGTGACAGCCAAGTGGTTGTGGGGATTCCTCTCTAGAAATAAGAAACCCAGAATTTGCACAAGAGAGGAGTTCACAAGAAAAGTTAGGTCAAACGCAGCAATTGGAGCAGTGTTCGTTGATGAAAACCAATGGAACTCAGCAAAAGAAGCGGTGGAAGACGAAAGGTTTTGGGACCTCGTGCACAGAGAGAGGGAGCTTCATAAACAGGGAAAATGTGCCACGTGTGTCTACAATATGATGGGGAAAAGAGAGAAAAAACTAGGAGAGTTTGGAAAGGCAAAGGGAAGTCGTGCAATATGGTACATGTGGTTGGGAGCACGCTTTCTAGAGTTTGAAGCCCTTGGCTTCATGAATGAAGACCACTGGTTCAGTAGGGAGAATTCACTCAGTGGAGTGGAAGGAGAAGGACTACATAAACTTGGATACATACTTAGAGACATATCAAAGATTCCAGGGGGAAATATGTATGCAGACGACACAGCTGGATGGGACACAAGAATAACAGAGGATGATCTTCAGAATGAGGCTAAAATCACTGACATCATGGAGCCCGAACATGCTCTACTGGCCACGTCAATCTTCAAGCTGACCTATCAAAATAAAGTGGTAAGGGTGCAAAGACCAGCAAAAAGTGGAACCGTGATGGACGTCATATCCAGACGAGACCAGAGAGGAAGTGGACAGGTCGGAACTTATGGCCTAAACACTTTCACCAACATGGAGGTCCAACTAATAAGACAAATGGAATCTGAAGGAATCTTTTCACCCAGCGAATTGGAAAATTCAAATCTAGCTGAGAGAGTTCTCGACTGGTTGGAAAAACATGGCGTCGAAAGGTTGAAAAGAATGGCAATCAGCGGAGATGACTGTGTGGTGAAACCAACTGATGACAGGTTTGCAACAGCTTTAACAGCCCTGAATGACATGGGAAAGGTGAGAAAAGACATACCGCAATGGGAACCTTCAAAAGGATGGAATGACTGGCAGCAAGTGCCTTTCTGTTCACACCACTTCCACCAACTGATCATGAAGGATGGGAGGGAGATAGTGGTGCCATGCCGCAACCAAGATGAACTTGTGGGCAGGGCCAGAGTATCACAAGGCGCCGGGTGGAGCCTGAGAGAAACTGCTTGCCTAGGCAAGTCATATGCACAAATGTGGCAGCTGATGTACTTCC----------------------------------------------------------------------------------------------------------------------------------------------------------------------------------------------------------------------
>S153_0.0067
ATGAACAACCAACGGAAGAAGACGGGTCGACCGTCTTTCAATATGCTGAAACGCGCGAGAAACCGCGTGTCAACTGGTTCACAGTTGGCGAAGAGATTCTCAAAAGGATTGCTCTCAGGCCAAGGACCCATGAAAATGGTGATGGCTTTCATAGCATTCCTAAGATTTCTAGCCATACCCCCAACAGCAGGAATTTTGGCTAGATGGAGCTCATTCAAGAAGAATGGAGCGATCAAAGTGTTACGGGGTTTCAAGAAAGAGATCTCAAGCATGCTGAACATAATGAACAGGAGGAAAAGATCCGTGACCATGCTCCTCATGCTGCTGCCCACAGCCCTGGCGTTCCATTTGACCACACGAGGGGGAGAGCCACACATGATAGTTAGCAAGCAGGAAAGAGGAAAGTCACTCCTGTTTAAGACCTCTGCAGGTATCAACATGTGCACCCTCATTGCAATGGATTTGGGAGAGTTATGTGAGGATACAATGACCTACAAATGCCCCCGGATCACTGAAGCGGAACCAGATGATGTTGATTGCTGGTGCAATGCCACAGACACATGGGTGACCTATGGGACGTGTTCTCAGACTGGCGAACACCGACGGGATAAACGTTCTGTCGCATTGGCCCCACACGTGGGGCTTGGTCTCGAAACAAGAACCGAAACGTGGATGTCCTCTGAAGGCGCCTGGAGACAGATACAAAAAGTGGAGACTTGGGCCTTGAGACACCCAGGATTCACGGTGATAGCCCTTTTTCTAGCACATGCCATAGGAACATCCATTGCCCAGAAAGGGATCATCTTCATTTTGCTGATGCTGGTGACACCATCAATGGCCATGCGATGTGTGGGAATAGGCAACAGAGACTTCGTTGAAGGACTGTCAGGAGCAACATGGGTGGATGTGGTACTGGAGCATGGAAGCTGCGTCACCACCATGGCAAAAAATAAACCAACATTGGACATTGAACTCTTGAAGACGGAGGTCACGAACCCTGCCGTCTTGCGCAAACTGTGCATTGAAGCTAAAATATCAAACACCACTACCGATTCAAGATGTCCAACACAAGGAGAAGCTACACTGGTGGAAGAACAAGACGCGAACTTTGTGTGTCGACGAACATTCGTGGACAGAGGCTGGGGTAATGGTTGTGGACTATTCGGGAAGGGAAGCTTACTAACGTGTGCTAAGTTTAAGTGTGTGACAAAACTTGAAGGAAAGATAGTTCAATATGAAAACTTAAAATATTCGGTGATAGTCACTGTCCACACTGGGGACCAGCACCAGGTAGGAAATGAGACCACAGAACATGGAACAATTGCAACCATAACACCTCAAGCTCCCACGTCGGAAATACAGCTGACTGACTACGGAGCCCTTACATTGGACTGCTCACCTAGAACAGGGCTGGACTTTAATGAGATGGTGCTGTTGACAATGAAAGAAAAATCATGGCTTGTCCACAAACAATGGTTTCTAGACTTACCATTGCCTTGGACCTCGGGGGCTTCAACATCTCAAGAGACTTGGAACAGACAAGATCTGCTGGTCACATTTAAGACAGCTCATGCAAAGAAGCAGGAAGTAGTCGTACTGGGGTCACAAGAAGGAGCAATGCACACTGCGTTGACTGGGGCGACAGAAATCCAGACGTCAGGAACGACGACAATCTTCGCAGGACACCTGAAATGTAGACTAAAAATGGATAAACTGACTTTAAAAGGGGTGTCATATGTGATGTGCACAGGCTCATTTAAGCTAGAGAAGGAAGTGGCTGAGACCCAGCATGGAACTGTCCTAGTGCAGGTTAAATATGAAGGAACAGATGCACCATGCAAGATTCCAATTTCAACCCAAGATGAGAAAGGAGTGACCCAGAATGGGAGATTGATAACAGCCAATCCCATAGTTACTGACAAAGAAAAACCAGTCAACATTGAAACAGAACCACCCTTTGGCGAGAGTTACATCGTGATAGGGGCGGGTGAAAAAGCTTTGAAATTAAGCTGGTTCAAGAAAGGAAGCAGCATAGGGAAAATGTTCGAAGCCACCGCCCGAGGAGCACGAAGGATGGCTATCCTGGGGGACACAGCATGGGACTTCGGTTCCATAGGAGGGGTGTTCACATCTGTGGGAAAATTGGTACACCAGGTTTTTGGAACCGCATATGGGGTCTTGTTCAGCGGTGTTTCCTGGACCATGAAAATAGGAATAGGGGTTCTGCTGACATGGCTAGGATTGAATTCAAGGAGCACGTCACTCTCGATGACGTGCATTGCAGTTGGCATGGTCACACTGTACCTAGGAGTCATGGTTCAAGCGGACTCGGGGTGTGTGATCAACTGGAAGGGCAGAGAACTCAAGTGTGGAAGTGGCATCTTTGTCACTAATGAAGTCCACACTTGGACAGAGCAATATAAATTCCAGGCTGACTCCCCAAAAAGACTATCAGCAGCCATTGGGAAGGCATGGGAGGAAGGCGTGTGTGGAATTCGATCAGCCACACGTCTTGAGAACATCATGTGGAAGCAAATATCAAATGAATTGAACCACATTCTACTTGAAAATGACATGAAATTCACAGTGGTTGTAGGAGACGCCAATGGAATCTTGACCCAAGGAAAAAAGATGATTAGGCCACAACCCATGGAACACAAATACTCATGGAAAAGCTGGGGAAAAGCCAAAATCATAGGAGCAGACACACAGAATACTACCTTCATCATCGACGGCCCAGATACTCCAGAATGCCCCGATGACCAGAGAGCATGGAACATTTGGGAAGTTGAGGACTATGGGTTTGGAGTTTTCACGACAAACATATGGCTGAAATTGCGTGACTCCTACACCCAAATGTGTGACCACCGGCTAATGTCAGCTGCCATCAAGGACAGCAAGGCAGTCCATGCTGACATGGGATACTGGATAGAAAGTGAAAAGAACGAGACCTGGAAGCTAGCGAGAGCCTCCTTCATAGAAGTGAAGACATGCATTTGGCCAAGATCCCACACTCTATGGAGCAATGGAGTCTTGGAAAGTGAAATGATAATCCCAAAGATATATGGAGGACCAATATCCCAGCACAACTACAGACCAGGGTATTTCACACAAACAGCAGGGCCATGGCACCTAGGCAAGTTGGAATTAGACTTTAATTTGTGTGAAGGCACCACAGTTGTTGTGGATGAACATTGTGGAAATCGAGGTCCATCTCTTAGAACTACAACAGTCACAGGAAAAATAATCCATGAATGGTGTTGCAGATCCTGCACGCTACCACCCTTACGCTTCAGAGGAGAAGACGGATGTTGGTATGGCATGGAAATCAGACCAGTTAAGGAGAAGGAAGAGAATCTAGTCAGGTCAATGGTCTCTGCAGGGTCAGGAGAAGTGGACAGTTTTTCATTGGGACTACTATGCGTATCAATAATGATTGAAGAAGTGATGAGATCCAGATGGAGTAGAAAGATGCTGATGACTGGAACACTGGCTGTTTTCTTCCTTCTTATAATGGGACAACTGACATGGAATGATCTGATCAGGTTATGCATCATGGTCGGAGCCAATGTCTCAGACAGAATGGGGATGGGAACAACATACCTAGCCTTGATGGCCACTTTTAAAATGAGACCGATGTTCGCTGTTGGGCTATTATTTCGCAGACTAACATCCAGAGAGGTGCTCCTTCTCACAATTGGACTAAGCCTGGTGGCATCCGTGGAGCTACCAAATTCTTTAGAGGAGCTAGGGGACGGACTAGCGATGGGCATCATGATGTTAAAATTGTTGACTGATTTTCAGTCACACCAGTTGTGGACTACCTTACTGTCTCTGACATTCATCAAAACAACTCTCTCACTGGATTATGCATGGAAGACAATGGCTATGGTATTGTCAATCGTATCTCTCTTTCCTCTATGTCTATCCACGACCTCTCAAAAAACAACATGGCTTCCGGTGCTGCTAGGATCCTTTGGATGTAAACCACTAACCATGTTTCTTATAACAGAAAACAAAATTTGGGGAAGAAAAAGTTGGCCCCTCAATGAAGGAATTATGGCTGTTGGAATAGTCAGCATTTTATTAAGTTCACTCCTCAAAAATGACGTGCCACTAGCCGGCCCGCTAATAGCTGGAGGCATGCTGATAGCATGTTACGTCATATCCGGAAGCTCAGCCGATTTATCATTGGAGAGAGCGGCTGAGGTCTCCTGGGAAGAAGAAGCAGAACACTCTGGTGCCTCACACAACATACTAGTGGAGGTCCAAGATGATAGAACTATGAAAATAAAAGATGAAGAGAGAGATGATACGCTCACTATACTCCTCAAAGCAACTTTGTTGGCAGTTTCAGGGGTGTACCCAATGTCAATACCAGCAACCCTTTTTGTGTGGTATTTTTGGCAGAAAAAGAAACAGAGATCAGGAGTCTTGTGGGACACACCCAGCCCTCCAGAAGTAGAAAGAGCAGTTCTTGATGATGGTATCTATAGAATCTTGCAAAGAGGACTGTTGGGTAGGTCCCAGGTAGGAGTGGGAGTTTTTCAAGACGGCGTGTTCCACACAATGTGGCATGTCACCAGGGGAGCTGTCCTCATGTACCAAGGGAAGAGGCTGGAACCAAGTTGGGCCAGTGTCAAAAAAGACTTGATCTCATATGGAGGAGGTTGGAGGTTTCAAGGATTATGGAACACGGGAGAAGAAGTACAGGTGATAGCTGTTGAACCAGGAAAAAACCCAAAGAATGTACAGACAACGCCAGGCACCTTCATGACCCCTGAAGGCGCAGTTGGAGCCATAGCCCTAGATTTCAAACCTGGCACATCTGGATCTCCCATCGTGAACAGAGAGGGAAAAATAGTAGGTCTTTATGGAAATGGAGTAGTGACAACAAGTGGAACCTACGTCAGTGCCATTGCCCAAGCTAAAGCGTCACAAGAAGGGCCTCTACCAGAGATTGAGGACGAGGTGTTTAAGAAAAGAAACCTAACAATAATGGACCTACATCCAGGATCAGGAAAAACAAGAAGATATCTTCCAGCCATAGTCCGTGAGGCCATAAAAAGGAAACTGCGCACGCTAATCTTGGCTCCTACAAGAGTTGTCGCCTCTGAAATGGCAGAGGCGCTCAAAGGAATGCCAATAAGATATCAGACAACAGCAGTAAAGAGTGAACACACAGGAAAGGAGATAGTCGATCTCATGTGCCACGCCACTTTCACCATGCGTCTCCTATCTCCAGTGAGAGTTCCCAATTACAACATGATTATCATGGATGAAGCACACTTTACCGATCCAGCCAGCATAGCGGCCAGAGGGTACATCTCAACCCGAGTGGGTATGGGTGAAGCAGCTGCGATCTTTATGACAGCCACTCCCCCAGGATCGGTAGAGGCCTTTCCACAGAGCAATGCAGTTATCCAAGATGAGGAAAGAGACATTCCTGAGAGATCATGGAACTCAGGCTATGACTGGATCACTGATTTCCCAGGAAAAACAGTCTGGTTTGTTCCAAGCATCAAATCAGGAAATGACATTGCCAACTGTTTAAGAAAGAACGGGAAGCGGGTGATCCAATTGAGCAGAAAAACCTTTGACACTGAATACCAGAAAACAAAAAACAATGATTGGGACTATGTTGTCACAACAGACATTTCCGAAATGGGAGCAAATTTCCGGGCCGACAGGGTAATAGACCCAAGGCGGTGTTTGAAGCCGGTAATACTAAAAGATGGCCCAGAATGCGTCATTCTAGCCGGACCAATGCCAGTGACCGCGGCCAGTGCTGCCCAGAGACGAGGAAGAATTGGAAGGAACCAAAACAAAGAAGGTGACCAGTATATTTACATGGGACAGCCTTTAAATAATGATGAGGACCACGCTCATTGGACAGAAGCAAAAATGCTCCTTGACAATATAAACACGCCAGAAGGAATTATCCCAGCCCTCTTTGAGCCAGAGAGAGAAAAGAGTGCAGCAATAGACGGGGAGTACAGACTGCGGGGAGAAGCAAGGAAAACGTTCGTGGAGCTAATGAGAAGAGGGGATTTACCAGTTTGGCTATCTTACAAAGTTGCCTCAGAAGGCTTCCAGTACTCCGACAGAAGATGGTGCTTTGACGGGGAAAGGAACAACCAGGTGTTGGAGGAGAATATGGACGTGGAGATCTGGACAAAAGAAGGAGAAAGAAAGAAATTGCGACCTCGCTGGTTAGATGCCAGAACCTACTCTGATCCACTGGCCCTGCGCGAGTTTAAAGAGTTCGCAGCAGGAAGAAGAAGTGTCTCAGGTGACCTAATATTAGAAATAGGGAAACTTCCACAGCATCTGACGCTAAGGGCCCAGAATGCTTTGGACAACTTGGTCATGTTGCACAATTCCGAACAAGGGGGAAAAGCCTATAGACATGCTATGGAAGAACTACCAGACACCATAGAAACATTGATGCTACTAGCTTTGATAGCTGTGCTGACTGGTGGAGTTACGTTGTTTTTCCTATCAGGAAAAGGTCTAGGGAAAACATCCATTGGCCTACTTTGTGTAATGGCCTCAAGTGTACTGTTATGGACGGCCAGTGTGGAGCCCCATTGGATAGCGGCCTCCATCATACTAGAGTTTTTCCTGATGGTGCTGCTCATTCCAGAGCCAGACAGACAGCGTACTCCACAGGACAATCAACTAGCATATGTGGTGATAGGTTTGTTATTTATGATATTGACAGTGGCAGCCAATGAGATGGGATTACTGGAAACCACAAAGAAAGACCTGGGGATTGGCCATGTAGTCGCCGAAAACCACCACCATGCCACAATGCTAGACATAGACCTACATCCAGCTTCAGCCTGGACCCTCTATGCAGTAGCCACAACAATTATCACTCCCATGATGAGACACACAATTGAAAACACAACGGCAAACATTTCCCTGACAGCAATTGCAAATCAGGCGGCTATATTAATGGGACTTGACAAGGGATGGCCAATATCGAAGATGGACATAGGAGTGCCACTTCTCGCCTTAGGGTGTTATTCCCAGGTGAACCCATTGACACTGACAGCGGCGGTGTTGATGTTAGTGGCCCATTATGCCATAATCGGACCTGGACTGCAAGCAAAAGCTACTAGAGAAGCCCCAAAAAGGACTGCGGCCGGAATAATGAAAAATCCAACTGTAGACGGGATTGTTGCAATAGATTTGGATCCTGTGGTTTATGATGCAAAATTTGAAAAACAGCTAGGCCAAATAATGTTACTAATACTCTGCACATCACAGATTCTCTTGATGAGGACTACATGGGCCTTATGTGAATCCATCACACTGGCTACTGGACCCTTGACCACTCTCTGGGAGGGATCTCCTGGAAGATTCTGGAATACCACGATAGCAGTGTCCATGGCAAACATCTTCAGAGGAAGTTATCTAGCAGGAGCAGGTCTGGCCTTCTCATTAATGAAATCTTTAGGAGGAGGTAGGAGAGGCACGGGAGCCCAAGGGGAAACATTGGGAGAAAAATGGAAAAGACAACTAAACCAATTGAGCAAGTCAGAATTTAACACTTACAAAAGGAGTGGAATTATGGAGGTGGACAGATCTGAAGCCAAGGAAGGACTGAAAAGAGGAGAAACAACCAAACATGCAGTGTCGAGAGGAACAGCCAAACTTAGGTGGTTTGTGGAGAGGAACCTTGTGAAACCAGAAGGGAAAGTGATAGACCTCGGTTGTGGAAGAGGTGGCTGGTCATATTACTGCGCTGGGCTGAAGAAGGTCACAGAAGTGAAGGGATATACAAAAGGAGGACCCGGTCATGAGGAACCTATCCCAATGGCGACTTATGGATGGAACATAGTGAAGCTACACTCTGGAAGGGATGTATTCTTTACACCACCTGAGAAATGTGACACCCTTTTGTGTGATATTGGTGAGTCCTCTCCGAATCCAACTATAGAAGAAGGAAGAACGTTACGTGTTCTAAAGATGGTGGAACCATGGCTCAGAGGAAACCAGTTTTGCATAAAAATCCTAAATCCTTACATGCCAAGTGTGGTAGAAACTCTGGAGCAAATGCAAAGAAAACATGGAGGGATGCTAGTGCGAAACCCACTCTCAAGAAATTCTACCCATGAAATGTACTGGGTTTCATGTGGAACAGGAAACATTGTGTCGGCAGTGAACATGACATCCAGAATGTTGCTGAATCGGTTCACAATGACTCACAGGAAGCCAACGTATGAAAGAGACGTGGACTTGGGCGCTGGAACAAGACATGTGGCAGTGGAACCAGAGATAGCCAACCTAGACATTATTGGCCAGAGGATAGAGAACATAAAAAATGAACATAAGTCAACATGGCATTATGATGAGGACAATCCATACAAAACATGGGCCTATCATGGATCATATGAGGTCAAGCCATCAGGGTCAGCCTCATCCATGGTGAATGGCGTGGTGAGATTGCTCACCAAGCCATGGGATGTCATCCCCATGGTCACACAAATAGCTATGACTGATACCACACCCTTCGGACAACAGAGGGTTTTCAAAGAGAAAGTTGACACACGCACACCAAGACCAAAACGAGGCACAGCACAAATTATGGAGGTGACAGCCAAGTGGTTGTGGGGATTCCTCTCTAGAAATAAGAAACCCAGAATTTGCACAAGAGAGGAGTTCACAAGAAAAGTTAGGTCAAACGCAGCAATTGGAGCAGTGTTCGTTGATGAAAACCAATGGAACTCAGCAAAAGAAGCGGTGGAAGACGAAAGGTTTTGGGACCTCGTGCACAGAGAGAGGGAGCTTCATAAACAGGGAAAATGTGCCACGTGTGTCTACAATATGATGGGGAAAAGAGAGAAAAAACTAGGAGAGTTTGGAAAGGCAAAGGGAAGTCGTGCAATATGGTACATGTGGTTGGGAGCACGCTTTCTAGAGTTTGAAGCCCTTGGCTTCATGAATGAAGACCACTGGTTCAGTAGGGAGAATTCACTCAGTGGAGTGGAAGGAGAAGGACTACATAAACTTGGATACATACTTAGAGACATATCAAAGATTCCAGGGGGAAATATGTATGCAGACGACACAGCTGGATGGGACACAAGAATAACAGAGGATGATCTTCAGAATGAGGCTAAAATCACTGACATCATGGAGCCCGAACATGCTCTACTGGCCACGTCAATCTTCAAGCTGACCTATCAAAATAAAGTGGTAAGGGTGCAAAGACCAGCAAAAAGTGGAACCGTGATGGACGTCATATCCAGACGAGACCAGAGAGGAAGTGGACAGGTCGGAACTTATGGCCTAAACACTTTCACCAACATGGAGGTCCAACTAATAAGACAAATGGAATCTGAAGGAATCTTTTCACCCAGCGAATTGGAAAATTCAAATCTAGCTGAGAGAGTTCTCGACTGGTTGGAAAAACATGGCGTCGAAAGGTTGAAAAGAATGGCAATCAGCGGAGATGACTGTGTGGTGAAACCAACTGATGACAGGTTTGCAACAGCTTTAACAGCCCTGAATGACATGGGAAAGGTGAGAAAAGACATACCGCAATGGGAACCTTCAAAAGGATGGAATGACTGGCAGCAAGTGCCTTTCTGTTCACACCACTTCCACCAACTGATCATGAAGGATGGGAGGGAGATAGTGGTGCCATGCCGCAACCAAGATGAACTTGTGGGCAGGGCCAGAGTATCACAAGGCGCCGGGTGGAGCCTGAGAGAAACTGCTTGCCTAGGCAAGTCATATGCACAAATGTGGCAGCTGATGTACTTCC----------------------------------------------------------------------------------------------------------------------------------------------------------------------------------------------------------------------
>S153_0.0019
ATGAACAACCAACGGAAGAAGACGGGTCGACCGTCTTTCAATATGCTGAAACGCGCGAGAAACCGCGTGTCAACTGGTTCACAGTTGGCGAAGAGATTCTCAAAAGGATTGCTCTCAGGCCAAGGACCCATGAAAATGGTGATGGCTTTCATAGCATTCCTAAGATTTCTAGCCATACCCCCAACAGCAGGAATTTTGGCTAGATGGAGCTCATTCAAGAAGAATGGAGCGATCAAAGTGTTACGGGGTTTCAAGAAAGAGATCTCAAGCATGCTGAACATAATGAACAGGAGGAAAAGATCCGTGACCATGCTCCTCATGCTGCTGCCCACAGCCCTGGCGTTCCATTTGACCACACGAGGGGGAGAGCCACACATGATAGTTAGCAAGCAGGAAAGAGGAAAGTCACTCCTGTTTAAGACCTCTGCAGGTATCAACATGTGCACCCTCATTGCAATGGATTTGGGAGAGTTATGTGAGGATACAATGACCTACAAATGCCCCCGGATCACTGAAGCGGAACCAGATGATGTTGATTGCTGGTGCAATGCCACAGACACATGGGTGACCTATGGGACGTGTTCTCAGACTGGCGAACACCGACGGGATAAACGTTCTGTCGCATTGGCCCCACACGTGGGGCTTGGTCTCGAAACAAGAACCGAAACGTGGATGTCCTCTGAAGGCGCCTGGAGACAGATACAAAAAGTGGAGACTTGGGCCTTGAGACACCCAGGATTCACGGTGATAGCCCTTTTTCTAGCACATGCCATAGGAACATCCATTGCCCAGAAAGGGATCATCTTCATTTTGCTGATGCTGGTGACACCATCAATGGCCATGCGATGTGTGGGAATAGGCAACAGAGACTTCGTTGAAGGACTGTCAGGAGCAACATGGGTGGATGTGGTACTGGAGCATGGAAGCTGCGTCACCACCATGGCAAAAAATAAACCAACATTGGACATTGAACTCTTGAAGACGGAGGTCACGAACCCTGCCGTCTTGCGCAAACTGTGCATTGAAGCTAAAATATCAAACACCACTACCGATTCAAGATGTCCAACACAAGGAGAAGCTACACTGGTGGAAGAACAAGACGCGAACTTTGTGTGTCGACGAACATTCGTGGACAGAGGCTGGGGTAATGGTTGTGGACTATTCGGGAAGGGAAGCTTACTAACGTGTGCTAAGTTTAAGTGTGTGACAAAACTTGAAGGAAAGATAGTTCAATATGAAAACTTAAAATATTCGGTGATAGTCACTGTCCACACTGGGGACCAGCACCAGGTAGGAAATGAGACCACAGAACATGGAACAATTGCAACCATAACACCTCAAGCTCCCACGTCGGAAATACAGCTGACTGACTACGGAGCCCTTACATTGGACTGCTCACCTAGAACAGGGCTGGACTTTAATGAGATGGTGCTGTTGACAATGAAAGAAAAATCATGGCTTGTCCACAAACAATGGTTTCTAGACTTACCATTGCCTTGGACCTCGGGGGCTTCAACATCTCAAGAGACTTGGAACAGACAAGATCTGCTGGTCACATTTAAGACAGCTCATGCAAAGAAGCAGGAAGTAGTCGTACTGGGGTCACAAGAAGGAGCAATGCACACTGCGTTGACTGGGGCGACAGAAATCCAGACGTCAGGAACGACGACAATCTTCGCAGGACACCTGAAATGTAGACTAAAAATGGATAAACTGACTTTAAAAGGGGTGTCATATGTGATGTGCACAGGCTCATTTAAGCTAGAGAAGGAAGTGGCTGAGACCCAGCATGGAACTGTCCTAGTGCAGGTTAAATATGAAGGAACAGATGCACCATGCAAGATTCCAATTTCAACCCAAGATGAGAAAGGAGTGACCCAGAATGGGAGATTGATAACAGCCAATCCCATAGTTACTGACAAAGAAAAACCAGTCAACATTGAAACAGAACCACCCTTTGGCGAGAGTTACATCGTGATAGGGGCGGGTGAAAAAGCTTTGAAATTAAGCTGGTTCAAGAAAGGAAGCAGCATAGGGAAAATGTTCGAAGCCACCGCCCGAGGAGCACGAAGGATGGCTATCCTGGGGGACACAGCATGGGACTTCGGTTCCATAGGAGGGGTGTTCACATCTGTGGGAAAATTGGTACACCAGGTTTTTGGAACCGCATATGGGGTCTTGTTCAGCGGTGTTTCCTGGACCATGAAAATAGGAATAGGGGTTCTGCTGACATGGCTAGGATTGAATTCAAGGAGCACGTCACTCTCGATGACGTGCATTGCAGTTGGCATGGTCACACTGTACCTAGGAGTCATGGTTCAAGCGGACTCGGGGTGTGTGATCAACTGGAAGGGCAGAGAACTCAAGTGTGGAAGTGGCATCTTTGTCACTAATGAAGTCCACACTTGGACAGAGCAATATAAATTCCAGGCTGACTCCCCAAAAAGACTATCAGCAGCCATTGGGAAGGCATGGGAGGAAGGCGTGTGTGGAATTCGATCAGCCACACGTCTTGAGAACATCATGTGGAAGCAAATATCAAATGAATTGAACCACATTCTACTTGAAAATGACATGAAATTCACAGTGGTTGTAGGAGACGCCAATGGAATCTTGACCCAAGGAAAAAAGATGATTAGGCCACAACCCATGGAACACAAATACTCATGGAAAAGCTGGGGAAAAGCCAAAATCATAGGAGCAGACACACAGAATACTACCTTCATCATCGACGGCCCAGATACTCCAGAATGCCCCGATGACCAGAGAGCATGGAACATTTGGGAAGTTGAGGACTATGGGTTTGGAGTTTTCACGACAAACATATGGCTGAAATTGCGTGACTCCTACACCCAAATGTGTGACCACCGGCTAATGTCAGCTGCCATCAAGGACAGCAAGGCAGTCCATGCTGACATGGGATACTGGATAGAAAGTGAAAAGAACGAGACCTGGAAGCTAGCGAGAGCCTCCTTCATAGAAGTGAAGACATGCATTTGGCCAAGATCCCACACTCTATGGAGCAATGGAGTCTTGGAAAGTGAAATGATAATCCCAAAGATATATGGAGGACCAATATCCCAGCACAACTACAGACCAGGGTATTTCACACAAACAGCAGGGCCATGGCACCTAGGCAAGTTGGAATTAGACTTTAATTTGTGTGAAGGCACCACAGTTGTTGTGGATGAACATTGTGGAAATCGAGGTCCATCTCTTAGAACTACAACAGTCACAGGAAAAATAATCCATGAATGGTGTTGCAGATCCTGCACGCTACCACCCTTACGCTTCAGAGGAGAAGACGGATGTTGGTATGGCATGGAAATCAGACCAGTTAAGGAGAAGGAAGAGAATCTAGTCAGGTCAATGGTCTCTGCAGGGTCAGGAGAAGTGGACAGTTTTTCATTGGGACTACTATGCGTATCAATAATGATTGAAGAAGTGATGAGATCCAGATGGAGTAGAAAGATGCTGATGACTGGAACACTGGCTGTTTTCTTCCTTCTTATAATGGGACAACTGACATGGAATGATCTGATCAGGTTATGCATCATGGTCGGAGCCAATGTCTCAGACAGAATGGGGATGGGAACAACATACCTAGCCTTGATGGCCACTTTTAAAATGAGACCGATGTTCGCTGTTGGGCTATTATTTCGCAGACTAACATCCAGAGAGGTGCTCCTTCTCACAATTGGACTAAGCCTGGTGGCATCCGTGGAGCTACCAAATTCTTTAGAGGAGCTAGGGGACGGACTAGCGATGGGCATCATGATGTTAAAATTGTTGACTGATTTTCAGTCACACCAGTTGTGGACTACCTTACTGTCTCTGACATTCATCAAAACAACTCTCTCACTGGATTATGCATGGAAGACAATGGCTATGGTATTGTCAATCGTATCTCTCTTTCCTCTATGTCTATCCACGACCTCTCAAAAAACAACATGGCTTCCGGTGCTGCTAGGATCCTTTGGATGTAAACCACTAACCATGTTTCTTATAACAGAAAACAAAATTTGGGGAAGAAAAAGTTGGCCCCTCAATGAAGGAATTATGGCTGTTGGAATAGTCAGCATTTTATTAAGTTCACTCCTCAAAAATGACGTGCCACTAGCCGGCCCGCTAATAGCTGGAGGCATGCTGATAGCATGTTACGTCATATCCGGAAGCTCAGCCGATTTATCATTGGAGAGAGCGGCTGAGGTCTCCTGGGAAGAAGAAGCAGAACACTCTGGTGCCTCACACAACATACTAGTGGAGGTCCAAGATGATGGAACTATGAAAATAAAAGATGAAGAGAGAGATGATACGCTCACTATACTCCTCAAAGCAACTTTGTTGGCAGTTTCAGGGGTGTACCCAATGTCAATACCAGCAACCCTTTTTGTGTGGTATTTTTGGCAGAAAAAGAAACAGAGATCAGGAGTCTTGTGGGACACACCCAGCCCTCCAGAAGTAGAAAGAGCAGTTCTTGATGATGGTATCTATAGAATCTTGCAAAGAGGACTGTTGGGTAGGTCCCAGGTAGGAGTGGGAGTTTTTCAAGACGGCGTGTTCCACACAATGTGGCATGTCACCAGGGGAGCTGTCCTCATGTACCAAGGGAAGAGGCTGGAACCAAGTTGGGCCAGTGTCAAAAAAGACTTGATCTCATATGGAGGAGGTTGGAGGTTTCAAGGATTATGGAACACGGGAGAAGAAGTACAGGTGATAGCTGTTGAACCAGGAAAAAACCCAAAGAATGTACAGACAACGCCAGGCACCTTCATGACCCCTGAAGGCGCAGTTGGAGCCATAGCCCTAGATTTCAAACCTGGCACATCTGGATCTCCCATCGTGAACAGAGAGGGAAAAATAGTAGGTCTTTATGGAAATGGAGTGGTGACAACAAGTGGAACCTACGTCAGTGCCATTGCCCAAGCTAAAGCGTCACAAGAAGGGCCTCTACCAGAGATTGAGGACGAGGTGTTTAAGAAAAGAAACCTAACAATAATGGACCTACATCCAGGATCAGGAAAAACAAGAAGATATCTTCCAGCCATAGTCCGTGAGGCCATAAAAAGGAAACTGCGCACGCTAATCTTGGCTCCTACAAGAGTTGTCGCCTCTGAAATGGCAGAGGCGCTCAAAGGAATGCCAATAAGATATCAGACAACAGCAGTAAAGAGTGAACACACAGGAAAGGAGATAGTCGATCTCATGTGCCACGCCACTTTCACCATGCGTCTCCTATCTCCAGTGAGAGTTCCCAATTACAACATGATTATCATGGATGAAGCACACTTTACCGATCCAGCCAGCATAGCGGCCAGAGGGTACATCTCAACCCGAGTGGGTATGGGTGAAGCAGCTGCGATCTTTATGACAGCCACTCCCCCAGGATCGGTAGAGGCCTTTCCACAGAGCAATGCAGTTATCCAAGATGAGGAAAGAGACATTCCTGAGAGATCATGGAACTCAGGCTATGACTGGATCACTGATTTCCCAGGAAAAACAGTCTGGTTTGTTCCAAGCATCAAATCAGGAAATGACATTGCCAACTGTTTAAGAAAAAACGGGAAGCGGGTGATCCAATTGAGCAGAAAAACCTTTGACACTGAATACCAGAAAACAAAAAACAATGATTGGGACTATGTTGTCACAACAGACATTTCCGAAATGGGAGCAAATTTCCGGGCCGACAGGGTAATAGACCCAAGGCGGTGTTTGAAGCCGGTAATACTAAAAGATGGCCCAGAACGCGTCATTCTAGCCGGACCAATGCCAGTGACCGCGGCCAGTGCTGCCCAGAGACGAGGAAGAATTGGAAGGAACCAAAACAAAGAAGGTGACCAGTATATTTACATGGGACAGCCTTTAAATAATGATGAGGACCACGCTCATTGGACAGAAGCAAAAATGCTCCTTGACAATATAAACACGCCAGAAGGAATTATCCCAGCCCTCTTTGAGCCAGAGAGAGAAAAGAGTGCAGCAATAGACAGGGAGTACAGACTGCGGGGAGAAGCAAGGAAAACGTTCGTGGAGCTAATGAGAAGAGGGGATTTACCAGTTTGGCTATCTTACAAAGTTGCCTCAGAAGGCTTCCAGTACTCCGACAGAAGATGGTGCTTTGACGGGGAAAGGAACAACCAGGTGTTGGAGGAGAATATGGACGTGGAGATCTGGACAAAAGAAGGAGAAAGAAAGAAATTGCGACCTCGCTGGTTAGATGCCAGAACCTACTCTGATCCACTGGCCCTGCGCGAGTTTAAAGAGTTCGCAGCAGGAAGAAGAAGTGTCTCAGGTGACCTAATATTAGAAATAGGGAAACTTCCACAGCATCTGACGCTAAGGGCCCAGAATGCTTTGGACAACTTGGTCATGTTGCACAATTCCGAACAAGGGGGAAAAGCCTATAGACATGCTATGGAAGAACTACCAGACACCATAGAAACATTGATGCTACTAGCTTTGATAGCTGTGCTGACTGGTGGAGTTACGTTGTTTTTCCTATCAGGAAAAGGTCTAGGGAAAACATCCATTGGCCTACTTTGTGTAATGGCCTCAAGTGTACTGTTATGGACGGCCAGTGTGGAGCCCCATTGGATAGCGGCCTCCATCATACTAGAGTTTTTCCTGATGGTGCTGCTCATTCCAGAGCCAGACAGACAGCGTACTCCACAGGACAATCAACTAGCATATGTGGTGATAGGTTTGTTATTTATGATATTGACAGTGGCAGCCAATGAGATGGGATTACTGGAAACCACAAAGAAAGACCTGGGGATTGGCCATGTAGTCGCCGAAAACCACCACCATGCCACAATGCTAGACATAGACCTACATCCAGCTTCAGCCTGGACCCTCTATGCAGTAGCCACAACAATTATCACTCCCATGATGAGACACACAATTGAAAACACAACGGCAAACATTTCCCTGACAGCAATTGCAAATCAGGCGGCTATATTAATGGGACTTGACAAGGGATGGCCAATATCGAAGATGGACATAGGAGTGCCACTTCTCGCCTTAGGGTGTTATTCCCAGGTGAACCCATTGACACTGACAGCGGCGGTGTTGATGTTAGTGGCCCATTATGCCATAATCGGACCTGGACTGCAAGCAAAAGCTACTAGAGAAGCCCCAAAAAGGACTGCGGCCGGAATAATGAAAAATCCAACTGTAGACGGGATTGTTGCAATAGATTTGGATCCTGTGGTTTATGATGCAAAATTTGAAAAACAGCTAGGCCAAATAATGTTACTAATACTCTGCACATCACAGATTCTCTTGATGAGGACTACATGGGCCTTATGTGAATCCATCACACTGGCTACTGGACCCTTGACCACTCTCTGGGAGGGATCTCCTGGAAGATTCTGGAATACCACGATAGCAGTGTCCATGGCAAACATCTTCAGAGGAAGTTATCTAGCAGGAGCAGGTCTGGCCTTCTCATTAATGAAATCTTTAGGAGGAGGTAGGAGAGGCACGGGAGCCCAAGGGGAAACATTGGGAGAAAAATGGAAAAGACAACTAAACCAATTGAGCAAGTCAGAATTTAACACTTACAAAAGGAGTGGAATTATGGAGGTGGACAGATCTGAAGCCAAGGAAGGACTGAAAAGAGGAGAAACAACCAAACATGCAGTGTCGAGAGGAACAGCCAAACTTAGGTGGTTTGTGGAGAGGAACCTTGTGAAACCAGAAGGGAAAGTGATAGACCTCGGTTGTGGAAGAGGTGGCTGGTCATATTACTGCGCTGGGCTGAAGAAGGTCACAGAAGTGAAGGGATATACAAAAGGAGGACCCGGTCATGAGGAACCTATCCCAATGGCGACTTATGGATGGAACATAGTGAAGCTACACTCTGGAAGGGATGTATTCTTTACACCACCTGAGAAATGTGACACCCTTTTGTGTGATATTGGTGAGTCCTCTCCGAATCCAACTATAGAAGAAGGAAGAACGTTACGTGTTCTAAAGATGGTGGAACCATGGCTCAGAGGAAACCAGTTTTGCATAAAAATCCTAAATCCTTACATGCCAAGTGTGGTAGAAACTCTGGAGCAAATGCAAAGAAAACATGGAGGGATGCTAGTGCGAAACCCACTCTCAAGAAATTCTACCCATGAAATGTACTGGGTTTCATGTGGAACAGGAAACATTGTGTCGGCAGTGAACATGACATCCAGAATGTTGCTGAATCGGTTCACAATGACTCACAGGAAGCCAACGTATGAAAGAGACGTGGACTTGGGCGCTGGAACAAGACATGTGGCAGTGGAACCAGAGATAGCCAACCTAGACATTATTGGCCAGAGGATAGAGAACATAAAAAATGAACATAAGTCAACATGGCATTATGATGAGGACAATCCATACAAAACATGGGCCTATCATGGATCATATGAGGTCAAGCCATCAGGGTCAGCCTCATCCATGGTGAATGGCGTGGTGAGATTGCTCACCAAGCCATGGGATGTCATCCCCATGGTCACACAAATAGCTATGACTGATACCACACCCTTCGGACAACAGAGGGTTTTCAAAGAGAAAGTTGACACACGCACACCAAGACCAAAACGAGGCACAGCACAAATTATGGAGGTGACAGCCAAGTGGTTGTGGGGATTCCTCTCTAGAAATAAGAAACCCAGAATTTGCACAAGAGAGGAGTTCACAAGAAAAGTTAGGTCAAACGCAGCAATTGGAGCAGTGTTCGTTGATGAAAACCAATGGAACTCAGCAAAAGAAGCGGTGGAAGACGAAAGGTTTTGGGACCTCGTGCACAGAGAGAGGGAGCTTCATAAACAGGGAAAATGTGCCACGTGTGTCTACAATATGATGGGGAAAAGAGAGAAAAAACTAGGAGAGTTTGGAAAGGCAAAGGGAAGTCGTGCAATATGGTACATGTGGTTGGGAGCACGCTTTCTAGAGTTTGAAGCCCTTGGCTTCATGAATGAAGACCACTGGTTCAGTAGGGAGAATTCACTCAGTGGAGTGGAAGGAGAAGGACTACATAAACTTGGATACATACTTAGAGACATATCAAAGATTCCAGGGGGAAATATGTATGCAGACGACACAGCTGGATGGGACACAAGAATAACAGAGGATGATCTTCAGAATGAGGCTAAAATCACTGACATCATGGAGCCCGAACATGCTCTACTGGCCACGTCAATCTTCAAGCTGACCTATCAAAATAAAGTGGTAAGGGTGCAAAGACCAGCAAAAAGTGGAACCGTGATGGACGTCATATCCAGACGAGACCAGAGAGGAAGTGGACAGGTCGGAACTTATGGCCTAAACACTTTCACCAACATGGAGGTCCAACTAATAAGACAAATGGAATCTGAAGGAATCTTTTCACCCAGCGAATTGGAAAATTCAAATCTAGCTGAGAGAGTTCTCGACTGGTTGGAAAAACATGGCGTCGAAAGGTTGAAAAGAATGGCAATCAGCGGAGATGACTGTGTGGTGAAACCAACTGATGACAGGTTTGCAACAGCTTTAACAGCCCTGAATGACATGGGAAAGGTGAGAAAAGACATACCGCAATGGGAACCTTCAAAAGGATGGAATGACTGGCAGCAAGTGCCTTTCTGTTCACACCACTTCCACCAACTGATCATGAAGGATGGGAGGGAGATAGTGGTGCCATGCCGCAACCAAGATGAACTTGTGGGCAGGGCCAGAGTATCACAAGGCGCCGGGTGGAGCCTGAGAGAAACTGCTTGCCTAGGCAAGTCATATGCACAAATGTGGCAGCTGATGTACTTCC----------------------------------------------------------------------------------------------------------------------------------------------------------------------------------------------------------------------
>S153_0.0338
ATGAACAACCAACGGAAGAAGACGGGTCGACCGTCTTTCAATATGCTGAAACGCGCGAGAAACCGCGTGTCAACTGGTTCACAGTTGGCGAAGAGATTCTCAAAAGGATTGCTCTCAGGCCAAGGACCCATGAAAATGGTGATGGCTTTCATAGCATTCCTAAGATTTCTAGCCATACCCCCAACAGCAGGAATTTTGGCTAGATGGAGCTCATTCAAGAAGAATGGAGCGATCAAAGTGTTACAGGGTTTCAAGAAAGAGATCTCAAGCATGCTGAACATAATGAACAGGAGGAAAAGATCCGTGACCATGCTCCTCATGCTGCTGCCCACAGCCCTGGCGTTCCATTTGACCACACGAGGGGGAGAGCCACACATGATAGTTAGCAAGCAGGAAAGAGGAAAGTCACTCCTGTTTAAGACCTCTGCAGGTATCAACATGTGCACCCTCATTGCAATGGATTTGGGAGAGTTATGTGAGGATACAATGACCTACAAATGCCCCCGGATCACTGAAGCGGAACCAGATGATGTTGATTGCTGGTGCAATGCCACAGACACATGGGTGACCTATGGGACGTGTTCTCAGACTGGCGAACACCGACGGGATAAACGTTCTGTCGCATTGGCCCCACACGTGGGGCTTGGTCTCGAAACAAGAACCGAAACGTGGATGTCCTCTGAAGGCGCCTGGAGACAGATACAAAAAGTGGAGACTTGGGCCTTGAGACACCCAGGATTCACGGTGATAGCCCTTTTTCTAGCACATGCCATAGGAACATCCATTGCCCAGAAAGGGATCATCTTCATTTTGCTGATGCTGGTGACACCATCAATGGCCATGCGATGTGTGGGAATAGGCAACAGAGACTTCGTTGAAGGACTGTCAGGAGCAACATGGGTGGATGTGGTACTGGAGCATGGAAGCTGCGTCACCACCATGGCAAAAAATAAACCAACATTGGACATTGAACTCTTGAAGACGGAGGTCACGAACCCTGCCGTCTTGCGCAAACTGTGCATTGAAGCTAAAATATCAAACACCACTACCGATTCAAGATGTCCAACACAAGGAGAAGCTACACTGGTGGAAGAACAAGACGCGAACTTTGTGTGTCGACGAACATTCGTGGACAGAGGCTGGGGTAATGGTTGTGGACTATTCGGGAAGGGAAGCTTACTAACGTGTGCTAAGTTTAAGTGTGTGACAAAACTTGAAGGAAAGATAGTTCAATATGAAAACTTAAAATATTCGGTGATAGTCACTGTCCACACTGGGGACCAGCACCAGGTAGGAAATGAGACCACAGAACATGGAACAATTGCAACCATAACACCTCAAGCTCCCACGTCGGAAATACAGCTGACTGACTACGGAGCCCTTACATTGGACTGCTCACCTAGAACAGGGCTGGACTTTAATGAGATGGTGCTGTTGACAATGAAAGAAAAATCATGGCTTGTCCACAAACAATGGTTTCTAGACTTACCATTGCCTTGGACCTCGGGGGCTTCAACATCTCAAGAGACTTGGAACAGACAAGATCTGCTGGTCACATTTAAGACAGCTCATGCAAAGAAGCAGGAAGTAGTCGTACTGGGGTCACAAGAAGGAGCAATGCACACTGCGTTGACTGGGGCGACAGAAATCCAGACGTCAGGAACGACGACAATCTTCGCAGGACACCTGAAATGTAGACTAAAAATGGATAAACTGACTTTAAAAGGGGTGTCATATGTGATGTGCACAGGCTCATTTAAGCTAGAGAAGGAAGTGGCTGAGACCCAGCATGGAACTGTCCTAGTGCAGGTTAAATATGAAGGAACAGATGCACCATGCAAGATTCCAATTTCAACCCAAGATGAGAAAGGAGTGACCCAGAATGGGAGATTGATAACAGCCAATCCCATAGTTACTGACAAAGAAAAACCAGTCAACATTGAAACAGAACCACCCTTTGGCGAGAGTTACATCGTGATAGGGGCGGGTGAAAAAGCTTTGAAATTAAGCTGGTTCAAGAAAGGAAGCAGCATAGGGAAAATGTTCGAAGCCACCGCCCGAGGAGCACGAAGGATGGCTATCCTGGGGGACACAGCATGGGACTTCGGTTCCATAGGAGGGGTGTTCACATCTGTGGGAAAATTGGTACACCAGGTTTTTGGAACCGCATATGGGGTCTTGTTCAGCGGTGTTTCCTGGACCATGAAAATAGGAATAGGGGTTCTGCTGACATGGCTAGGATTGAATTCAAGGAGCACGTCACTCTCGATGACGTGCATTGCAGTTGGCATGGTCACACTGTACCTAGGAGTCATGGTTCAAGCGGACTCGGGGTGTGTGATCAACTGGAAGGGCAGAGAACTCAAGTGTGGAAGTGGCATCTTTGTCACTAATGAAGTCCACACTTGGACAGAGCAATATAAATTCCAGGCTGACTCCCCAAAAAGACTATCAGCAGCCATTGGGAAGGCATGGGAGGAAGGCGTGTGTGGAATTCGATCAGCCACACGTCTTGAGAACATCATGTGGAAGCAAATATCAAATGAATTGAACCACATTCTACTTGAAAATGACATGAAATTCACAGTGGTTGTAGGAGACGCCAATGGAATCTTGACCCAAGGAAAAAAGATGATTAGGCCACAACCCATGGAACACAAATACTCATGGAAAAGCTGGGGAAAAGCCAAAATCATAGGAGCAGACACACAGAATACTACCTTCATCATCGACGGCCCAGATACTCCAGAATGCCCCGATGACCAGAGAGCATGGAACATTTGGGAAGTTGAGGACTATGGGTTTGGAGTTTTCACGACAAACATATGGCTGAAATTGCGTGACTCCTACACCCAAATGTGTGACCACCGGCTAATGTCAGCTGCCATCAAGGACAGCAAGGCAGTCCATGCTGACATGGGATACTGGATAGAAAGTGAAAAGAACGAGACCTGGAAGCTAGCGAGAGCCTCCTTCATAGAAGTGAAGACATGCATTTGGCCAAGATCCCACACTCTATGGAGCAATGGAGTCTTGGAAAGTGAAATGATAATCCCAAAGATATATGGAGGACCAATATCCCAGCACAACTACAGACCAGGGTATTTCACACAAACAGCAGGGCCATGGCACCTAGGCAAGTTGGAATTAGACTTTAATTTGTGTGAAGGCACCACAGTTGTTGTGGATGAACATTGTGGAAATCGAGGTCCATCTCTTAGAACTACAACAGTCACAGGAAAAATAATCCATGAATGGTGTTGCAGATCCTGCACGCTACCACCCTTACGCTTCAGAGGAGAAGACGGATGTTGGTATGGCATGGAAATCAGACCAGTTAAGGAGAAGGAAGAGAATCTAGTCAGGTCAATGGTCTCTGCAGGGTCAGGAGAAGTGGACAGTTTTTCATTGGGACTACTATGCGTATCAATAATGATTGAAGAAGTGATGAGATCCAGATGGAGTAGAAAGATGCTGATGACTGGAACACTGGCTGTTTTCTTCCTTCTTATAATGGGACAACTGACATGGAATGATCTGATCAGGTTATGCATCATGGTCGGAGCCAATGTCTCAGACAGAATGGGGATGGGAACAACATACCTAGCCTTGATGGCCACTTTTAAAATGAGACCGATGTTCGCTGTTGGGCTATTATTTCGCAGACTAACATCCAGAGAGGTGCTCCTTCTCACAATTGGACTAAGCCTGGTGGCATCCGTGGAGCTACCAAATTCTTTAGAGGAGCTAGGGGACGGACTAGCGATGGGCATCATGATGTTAAAATTGTTGACTGATTTTCAGTCACACCAGTTGTGGACTACCTTACTGTCTCTGACATTCATCAAAACAACTCTCTCACTGGATTATGCATGGAAGACAATGGCTATGGTATTGTCAATCGTATCTCTCTTTCCTCTATGTCTATCCACGACCTCTCAAAAAACAACATGGCTTCCGGTGCTGCTAGGATCCTTTGGATGTAAACCACTAACCATGTTTCTTATAACAGAAAACAAAATTTGGGGAAGAAAAAGTTGGCCCCTCAATGAAGGAATTATGGCTGTTGGAATAGTCAGCATTTTATTAAGTTCACTCCTCAAAAATGACGTGCCACTAGCCGGCCCGCTAATAGCTGGAGGCATGCTGATAGCATGTTACGTCATATCCGGAAGCTCAGCCGATTTATCATTGGAGAGAGCGGCTGAGGTCTCCTGGGAAGAAGAAGCAGAACACTCTGGTGCCTCACACAACATACTAGTGGAGGTCCAAGATGATGGAACTATGAAAATAAAAGATGAAGAGAGAGATGATACGCTCACTATACTCCTCAAAGCAACTTTGTTGGCAGTTTCAGGGGTGTACCCAATGTCAATACCAGCAACCCTTTTTGTGTGGTATTTTTGGCAGAAAAAGAAACAGAGATCAGGAGTCTTGTGGGACACACCCAGCCCTCCAGAAGTAGAAAGAGCAGTTCTTGATGATGGTATCTATAGAATCTTGCAAAGAGGACTGTTGGGTAGGTCCCAGGTAGGAGTGGGAGTTTTTCAAGACGGCGTGTTCCACACAATGTGGCATGTCACCAGGGGAGCTGTCCTCATGTACCAAGGGAAGAGGCTGGAACCAAGTTGGGCCAGTGTCAAAAAAGACTTGATCTCATATGGAGGAGGTTGGAGGTTTCAAGGATTATGGAACACGGGAGAAGAAGTACAGGTGATAGCTGTTGAACCAGGAAAAAACCCAAAGAATGTACAGACAACGCCAGGCACCTTCATGACCCCTGAAGGCGCAGTTGGAGCCATAGCCCTAGATTTCAAACCTGGCACATCTGGATCTCCCATCGTGAACAGAGAGGGAAAAATAGTAGGTCTTTATGGAAATGGAGTGGTGACAACAAGTGGAACCTACGTCAGTGCCATTGCCCAAGCTAAAGCGTCACAAGAAGGGCCTCTACCAGAGATTGAGGACGAGGTGTTTAAGAAAAGAAACCTAACAATAATGGACCTACATCCAGGATCAGGAAAAACAAGAAGATATCTTCCAGCCATAGTCCGTGAGGCCATAAAAAGGAAACTGCGCACGCTAATCTTGGCTCCTACAAGAGTTGTCGCCTCTGAAATGGCAGAGGCGCTCAAAGGAATGCCAATAAGATATCAGACAACAGCAGTAAAGAGTGAACACACAGGAAAGGAGATAGTCGATCTCATGTGCCACGCCACTTTCACCATGCGTCTCCTATCTCCAGTGAGAGTTCCCAATTACAACATGATTATCATGGATGAAGCACACTTTACCGATCCAGCCAGCATAGCGGCCAGAGGGTACATCTCAACCCGAGTGGGTATGGGTGAAGCAGCTGCGATCTTTATGACAGCCACTCCCCCAGGATCGGTAGAGGCCTTTCCACAGAGCAATGCAGTTATCCAAGATGAGGAAAGAGACATTCCTGAGAGATCATGGAACTCAGGCTATGACTGGATCACTGATTTCCCAGGAAAAACAGTCTGGTTTGTTCCAAGCATCAAATCAGGAAATGACATTGCCAACTGTTTAAGAAAGAACGGGAAGCGGGTGATCCAATTGAGCAGAAAAACCTTTGACACTGAATACCAGAAAACAAAAAACAATGATTGGGACTATGTTGTCACAACAGACATTTCCGAAATGGGAGCAAATTTCCGGGCCGACAGGGTAATAGACCCAAGGCGGTGTTTGAAGCCGGTAATACTAAAAGATGGCCCAGAACGCGTCATTCTAGCCGGACCAATGCCAGTGACCGCGGCCAGTGCTGCCCAGAGACGAGGAAGAATTGGAAGGAACCAAAACAAAGAAGGTGACCAGTATATTTACATGGGACAGCCTTTAAATAATGATGAGGACCACGCTCATTGGACAGAAGCAAAAATGCTCCTTGACAATATAAACACGCCAGAAGGAATTATCCCAGCCCTCTTTGAGCCAGAGAGAGAAAAGAGTGCAGCAATAGACGGGGAGTACAGACTGCGGGGAGAAGCAAGGAAAACGTTCGTGGAGCTAATGAGAAGAGGGGATTTACCAGTTTGGCTATCTTACAAAGTTGCCTCAGAAGGCTTCCAGTACTCCGACAGAAGATGGTGCTTTGACGGGGAAAGGAACAACCAGGTGTTGGAGGAGAATATGGACGTGGAGATCTGGACAAAAGAAGGAGAAAGAAAGAAATTGCGACCTCGCTGGTTAGATGCCAGAACCTACTCTGATCCACTGGCCCTGCGCGAGTTTAAAGAGTTCGCAGCAGGAAGAAGAAGTGTCTCAGGTGACCTAATATTAGAAATAGGGAAACTTCCACAGCATCTGACGCTAAGGGCCCAGAATGCTTTGGACAACTTGGTCATGTTGCACAATTCCGAACAAGGGGGAAAAGCCTATAGACATGCTATGGAAGAACTACCAGACACCATAGAAACATTGATGCTACTAGCTTTGATAGCTGTGCTGACTGGTGGAGTTACGTTGTTTTTCCTATCAGGAAAAGGTCTAGGGAAAACATCCATTGGCCTACTTTGTGTAATGGCCTCAAGTGTACTGTTATGGACGGCCAGTGTGGAGCCCCATTGGATAGCGGCCTCCATCATACTAGAGTTTTTCCTGATGGTGCTGCTCATTCCAGAGCCAGACAGACAGCGTACTCCACAGGACAATCAACTAGCATATGTGGTGATAGGTTTGTTATTTATGATATTGACAGTGGCAGCCAATGAGATGGGATTACTGGAAACCACAAAGAAAGACCTGGGGATTGGCCATGTAGTCGCCGAAAACCACCACCATGCCACAATGCTAGACATAGACCTACATCCAGCTTCAGCCTGGACCCTCTATGCAGTAGCCACAACAATTATCACTCCCATGATGAGACACACAATTGAAAACACAACGGCAAACATTTCCCTGACAGCAATTGCAAATCAGGCGGCTATATTAATGGGACTTGACAAGGGATGGCCAATATCGAAGATGGACATAGGAGTGCCACTTCTCGCCTTAGGGTGTTATTCCCAGGTGAACCCATTGACACTGACAGCGGCGGTGTTGATGTTAGTGGCCCATTATGCCATAATCGGACCTGGACTGCAAGCAAAAGCTACTAGAGAAGCCCCAAAAAGGACTGCGGCCGGAATAATGAAAAATCCAACTGTAGACAGGATTGTTGCAATAGATTTGGATCCTGTGGTTTATGATGCAAAATTTGAAAAACAGCTAGGCCAAATAATGTTACTAATACTCTGCACATCACAGATTCTCTTGATGAGGACTACATGGGCCTTATGTGAATCCATCACACTGGCTACTGGACCCTTGACCACTCTCTGGGAGGGATCTCCTGGAAGATTCTGGAATACCACGATAGCAGTGTCCATGGCAAACATCTTCAGAGGAAGTTATCTAGCAGGAGCAGGTCTGGCCTTCTCATTAATGAAATCTTTAGGAGGAGGTAGGAGAGGCACGGGAGCCCAAGGGGAAACATTGGGAGAAAAATGGAAAAGACAACTAAACCAATTGAGCAAGTCAGAATTTAACACTTACAAAAGGAGTGGAATTATGGAGGTGGACAGATCTGAAGCCAAGGAAGGACTGAAAAGAGGAGAAACAACCAAACATGCAGTGTCGAGAGGAACAGCCAAACTTAGGTGGTTTGTGGAGAGGAACCTTGTGAAACCAGAAGGGAAAGTGATAGACCTCGGTTGTGGAAGAGGTGGCTGGTCATATTACTGCGCTGGGCTGAAGAAGGTCACAGAAGTGAAGGGATATACAAAAGGAGGACCCGGTCATGAGGAACCTATCCCAATGGCGACTTATGGATGGAACATAGTGAAGCTACACTCTGGAAGGGATGTATTCTTTACACCACCTGAGAAATGTGACACCCTTTTGTGTGATATTGGTGAGTCCTCTCCGAATCCAACTATAGAAGAAGGAAGAACGTTACGTGTTCTAAAGATGGTGGAACCATGGCTCAGAGGAAACCAGTTTTGCATAAAAATCCTAAATCCTTACATGCCAAGTGTGGTAGAAACTCTGGAGCAAATGCAAAGAAAACATGGAGGGATGCTAGTGCGAAACCCACTCTCAAGAAATTCTACCCATGAAATGTACTGGGTTTCATGTGGAACAGGAAACATTGTGTCGGCAGTGAACATGACATCCAGAATGTTGCTGAATCGGTTCACAATGACTCACAGGAAGCCAACGTATGAAAGAGACGTGGACTTGGGCGCTGGAACAAGACATGTGGCAGTGGAACCAGAGATAGCCAACCTAGACATTATTGGCCAGAGGATAGAGAACATAAAAAATGAACATAAGTCAACATGGCATTATGATGAGGACAATCCATACAAAACATGGGCCTATCATGGATCATATGAGGTCAAGCCATCAGGGTCAGCCTCATCCATGGTGAATGGCGTGGTGAGATTGCTCACCAAGCCATGGGATGTCATCCCCATGGTCACACAAATAGCTATGACTGATACCACACCCTTCGGACAACAGAGGGTTTTCAAAGAGAAAGTTGACACACGCACACCAAGACCAAAACGAGGCACAGCACAAATTATGGAGGTGACAGCCAAGTGGTTGTGGGGATTCCTCTCTAGAAATAAGAAACCCAGAATTTGCACAAGAGAGGAGTTCACAAGAAAAGTTAGGTCAAACGCAGCAATTGGAGCAGTGTTCGTTGATGAAAACCAATGGAACTCAGCAAAAGAAGCGGTGGAAGACGAAAGGTTTTGGGACCTCGTGCACAGAGAGAGGGAGCTTCATAAACAGGGAAAATGTGCCACGTGTGTCTACAATATGATGGGGAAAAGAGAGAAAAAACTAGGAGAGTTTGGAAAGGCAAAGGGAAGTCGTGCAATATGGTACATGTGGTTGGGAGCACGCTTTCTAGAGTTTGAAGCCCTTGGCTTCATGAATGAAGACCACTGGTTCAGTAGGGAGAATTCACTCAGTGGAGTGGAAGGAGAAGGACTACATAAACTTGGATACATACTTAGAGACATATCAAAGATTCCAGGGGGAAATATGTATGCAGACGACACAGCTGGATGGGACACAAGAATAACAGAGGATGATCTTCAGAATGAGGCTAAAATCACTGACATCATGGAGCCCGAACATGCTCTACTGGCCACGTCAATCTTCAAGCTGACCTATCAAAATAAAGTGGTAAGGGTGCAAAGACCAGCAAAAAGTGGAACCGTGATGGACGTCATATCCAGACGAGACCAGAGAGGAAGTGGACAGGTCGGAACTTATGGCCTAAACACTTTCACCAACATGGAGGTCCAACTAATAAGACAAATGGAATCTGAAGGAATCTTTTCACCCAGCGAATTGGAAAATTCAAATCTAGCTGAGAGAGTTCTCGACTGGTTGGAAAAACATGGCGTCGAAAGGTTGAAAAGAATGGCAATCAGCGGAGATGACTGTGTGGTGAAACCAACTGATGACAGGTTTGCAACAGCTTTAACAGCCCTGAATGACATGGGAAAGGTGAGAAAAGACATACCGCAATGGGAACCTTCAAAAGGATGGAATGACTGGCAGCAAGTGCCTTTCTGTTCACACCACTTCCACCAACTGATCATGAAGGATGGGAGGGAGATAGTGGTGCCATGCCGCAACCAAGATGAACTTGTGGGCAGGGCCAGAGTATCACAAGGCGCCGGGTGGAGCCTGAGAGAAACTGCTTGCCTAGGCAAGTCATATGCACAAATGTGGCAGCTGATGTACTTCC----------------------------------------------------------------------------------------------------------------------------------------------------------------------------------------------------------------------
>S153_0.0049
ATGAACAACCAACGGAAGAAGACGGGTCGACCGTCTTTCAATATGCTGAAACGCGCGAGAAACCGCGTGTCAACTGGTTCACAGTTGGCGAAGAGATTCTCAAAAGGATTGCTCTCAGGCCAAGGACCCATGAAAATGGTGATGGCTTTCATAGCATTCCTAAGATTTCTAGCCATACCCCCAACAGCAGGAATTTTGGCTAGATGGAGCTCATTCAAGAAGAATGGAGCGATCAAAGTGTTACGGGGTTTCAAGAAAGAGATCTCAAGCATGCTGAACATAATGAACAGGAGGAAAAGATCCGTGACCATGCTCCTCATGCTGCTGCCCACAGCCCTGGCGTTCCATTTGACCACACGAGGGGGAGAGCCACACATGATAGTTAGCAAGCAGGAAAGAGGAAAGTCACTCCTGTTTAAGACCTCTGCAGGTATCAACATGTGCACCCTCATTGCAATGGATTTGGGAGAGTTATGTGAGGATACAATGACCTACAAATGCCCCCGGATCACTGAAGCGGAACCAGATGATGTTGATTGCTGGTGCAATGCCACAGACACATGGGTGACCTATGGGACGTGTTCTCAGACTGGCGAACACCGACGGGATAAACGTTCTGTCGCATTGGCCCCACACGTGGGGCTTGGTCTCGAAACAAGAACCGAAACGTGGATGTCCTCTGAAGGCGCCTGGAGACAGATACAAAAAGTGGAGACTTGGGCCTTGAGACACCCAGGATTCACGGTGATAGCCCTTTTTCTAGCACATGCCATAGGAACATCCATTGCCCAGAAAGGGATCATCTTCATTTTGCTGATGCTGGTGACACCATCAATGGCCATGCGATGTGTGGGAATAGGCAACAGAGACTTCGTTGAAGGACTGTCAGGAGCAACATGGGTGGATGTGGTACTGGAGCATGGAAGCTGCGTCACCACCATGGCAAAAAATAAACCAACATTGGACATTGAACTCTTGAAGACGGAGGTCACGAACCCTGCCGTCTTGCGCAAACTGTGCATTGAAGCTAAAATATCAAACACCACTACCGATTCAAGATGTCCAACACAAGGAGAAGCTACACTGGTGGAAGAACAAGACGCGAACTTTGTGTGTCGACGAACATTCGTGGACAGAGGCTGGGGTAATGGTTGTGGACTATTCGGGAAGGGAAGCTTACTAACGTGTGCTAAGTTTAAGTGTGTGACAAAACTTGAAGGAAAGATAGTTCAATATGAAAACTTAAAATATTCGGTGATAGTCACTGTCCACACTGGGGACCAGCACCAGGTAGGAAATGAGACCACAGAACATGGAACAATTGCAACCATAACACCTCAAGCTCCCACGTCGGAAATACAGCTGACTGACTACGGAGCCCTTACATTGGACTGCTCACCTAGAACAGGGCTGGACTTTAATGAGATGGTGCTGTTGACAATGAAAGAAAAATCATGGCTTGTCCACAAACAATGGTTTCTAGACTTACCATTGCCTTGGACCTCGGGGGCTTCAACATCTCAAGAGACTTGGAACAGACAAGATCTGCTGGTCACATTTAAGACAGCTCATGCAAAGAAGCAGGAAGTAGTCGTACTGGGGTCACAAGAAGGAGCAATGCACACTGCGTTGACTGGGGCGACAGAAATCCAGACGTCAGGAACGACGACAATCTTCGCAGGACACCTGAAATGTAGACTAAAAATGGATAAACTGACTTTAAAAGGGGTGTCATATGTGATGTGCACAGGCTCATTTAAGCTAGAGAAGGAAGTGGCTGAGACCCAGCATGGAACTGTCCTAGTGCAGGTTAAATATGAAGGAACAGATGCACCATGCAAGATTCCAATTTCAACCCAAGATGAGAAAGGAGTGACCCAGAATGGGAGATTGATAACAGCCAATCCCATAGTTACTGACAAAGAAAAACCAGTCAACATTGAAACAGAACCACCCTTTGGCGAGAGTTACATCGTGATAGGGGCGGGTGAAAAAGCTTTGAAATTAAGCTGGTTCAAGAAAGGAAGCAGCATAGGGAAAATGTTCGAAGCCACCGCCCGAGGAGCACGAAGGATGGCTATCCTGGGGGACACAGCATGGGACTTCGGTTCCATAGGAGGGGTGTTCACATCTGTGGGAAAATTGGTACACCAGGTTTTTGGAACCGCATATGGGGTCTTGTTCAGCGGTGTTTCCTGGACCATGAAAATAGGAATAGGGGTTCTGCTGACATGGCTAGGATTGAATTCAAGGAGCACGTCACTCTCGATGACGTGCATTGCAGTTGGCATGGTCACACTGTACCTAGGAGTCATGGTTCAAGCGGACTCGGGGTGTGTGATCAACTGGAAGGGCAGAGAACTCAAGTGTGGAAGTGGCATCTTTGTCACTAATGAAGTCCACACTTGGACAGAGCAATATAAATTCCAGGCTGACTCCCCAAAAAGACTATCAGCAGCCATTGGGAAGGCATGGGAGGAAGGCGTGTGTGGAATTCGATCAGCCACACGTCTTGAGAACATCATGTGGAAGCAAATATCAAATGAATTGAACCACATTCTACTTGAAAATGACATGAAATTCACAGTGGTTGTAGGAGACGCCAATGGAATCTTGACCCAAGGAAAAAAGATGATTAGGCCACAACCCATGGAACACAAATACTCATGGAAAAGCTGGGGAAAAGCCAAAATCATAGGAGCAGACACACAGAATACTACCTTCATCATCGACGGCCCAGATACTCCAGAATGCCCCGATGACCAGAGAGCATGGAACATTTGGGAAGTTGAGGACTATGGGTTTGGAGTTTTCACGACAAACATATGGCTGAAATTGCGTGACTCCTACACCCAAATGTGTGACCACCGGCTAATGTCAGCTGCCATCAAGGACAGCAAGGCAGTCCATGCTGACATGGGATACTGGATAGAAAGTGAAAAGAACGAGACCTGGAAGCTAGCGAGAGCCTCCTTCATAGAAGTGAAGACATGCATTTGGCCAAGATCCCACACTCTATGGAGCAATGGAGTCTTGGAAAGTGAAATGATAATCCCAAAGATATATGGAGGACCAATATCCCAGCACAACTACAGACCAGGGTATTTCACACAAACAGCAGGGCCATGGCACCTAGGCAAGTTGGAATTAGACTTTAATTTGTGTGAAGGCACCACAGTTGTTGTGGATGAACATTGTGGAAATCGAGGTCCATCTCTTAGAACTACAACAGTCACAGGAAAAATAATCCATGAATGGTGTTGCAGATCCTGCACGCTACCACCCTTACGCTTCAGAGGAGAAGACGGATGTTGGTATGGCATGGAAATCAGACCAGTTAAGGAGAAGGAAGAGAATCTAGTCAGGTCAATGGTCTCTGCAGGGTCAGGAGAAGTGGACAGTTTTTCATTGGGACTACTATGCGTATCAATAATGATTGAAGAAGTGATGAGATCCAGATGGAGTAGAAAGATGCTGATGACTGGAACACTGGCTGTTTTCTTCCTTCTTATAATGGGACAACTGACATGGAATGATCTGATCAGGTTATGCATCATGGTCGGAGCCAATGTCTCAGACAGAATGGGGATGGGAACAACATACCTAGCCTTGATGGCCACTTTTAAAATGAGACCGATGTTCGCTGTTGGGCTATTATTTCGCAGACTAACATCCAGAGAGGTGCTCCTTCTCACAATTGGACTAAGCCTGGTGGCATCCGTGGAGCTACCAAATTCTTTAGAGGAGCTAGGGGACGGACTAGCGATGGGCATCATGATGTTAAAATTGTTGACTGATTTTCAGTCACACCAGTTGTGGACTACCTTACTGTCTCTGACATTCATCAAAACAACTCTCTCACTGGATTATGCATGGAAGACAATGGCTATGGTATTGTCAATCGTATCTCTCTTTCCTCTATGTCTATCCACGACCTCTCAAAAAACAACATGGCTTCCGGTGCTGCTAGGATCCTTTGGATGTAAACCACTAACCATGTTTCTTATAACAGAAAACAAAATTTGGGGAAGAAAAAGTTGGCCCCTCAATGAAGGAATTATGGCTGTTGGAATAGTCAGCATTTTATTAAGTTCACTCCTCAAAAATGACGTGCCACTAGCCGGCCCGCTAATAGCTGGAGGCATGCTGATAGCATGTTACGTCATATCCGGAAGCTCAGCCGATTTATCATTGGAGAGAGCGGCTGAGGTCTCCTGGGAAGAAGAAGCAGAACACTCTGGTGCCTCACACAACATACTAGTGGAGGTCCAAGATGATGGAACTATGAAAATAAAAGATGAAGAGAGAGATGATACGCTCACTATACTCCTCAAAGCAACTTTGTTGGCAGTTTCAGGGGTGTACCCAATGTCAATACCAGCAACCCTTTTTGTGTGGTATTTTTGGCAGAAAAAGAAACAGAGATCAGGAGTCTTGTGGGACACACCCAGCCCTCCAGAAGTAGAAAGAGCAGTTCTTGATGATGGTATCTATAGAATCTTGCAAAGAGGACTGTTGGGTAGGTCCCAGGTAGGAGTGGGAGTTTTTCAAGACGGCGTGTTCCACACAATGTGGCATGTCACCAGGGGAGCTGTCCTCATGTACCAAGGGAAGAGGCTGGAACCAAGTTGGGCCAGTGTCAAAAAAGACTTGATCTCATATGGAGGAGGTTGGAGGTTTCAAGGATTATGGAACACGGGAGAAGAAGTACAGGTGATAGCTGTTGAACCAGGAAAAAACCCAAAGAATGTACAGACAACGCCAGGCACCTTCATGACCCCTGAAGGCGCAGTTGGAGCCATAGCCCTAGATTTCAAACCTGGCACATCTGGATCTCCCATCGTGAACAGAGAGGGAAAAATAGTAGGTCTTTATGGAAATGGAGTGGTGACAACAAGTGGAACCTACGTCAGTGCCATTGCCCAAGCTAAAGCGTCACAAGAAGGGCCTCTACCAGAGATTGAGGACGAGGTGTTTAAGAAAAGAAACCTAACAATAATGGACCTACATCCAGGATCAGGAAAAACAAGAAGATATCTTCCAGCCATAGTCCGTGAGGCCATAAAAAGGAAACTGCGCACGCTAATCTTGGCTCCTACAAGAGTTGTCGCCTCTGAAATGGCAGAGGCGCTCAAAGGAATGCCAATAAGATATCAGACAACAGCAGTAAAGAGTGAACACACAGGAAAGGAGATAGTCGATCTCATGTGCCACGCCACTTTCACCATGCGTCTCCTATCTCCAGTGAGAGTTCCCAATTACAACATGATTATCATGGATGAAGCACACTTTACCGATCCAGCCAGCATAGCGGCCAGAGGGTACATCTCAACCCGAGTGGGTATGGGTGAAGCAGCTGCGATCTTTATGACAGCCACTCCCCCAGGATCGGTAGAGGCCTTTCCACAGAGCAATGCAGTTATCCAAGATGAGGAAAGAGACATTCCTGAGAGATCATGGAACTCAGGCTATGACTGGATCACTGATTTCCCAGGAAAAACAGTCTGGTTTGTTCCAAGCATCAAATCAGGAAATGACATTGCCAACTGTTTAAGAAAAAACGGGAAGCGGGTGATCCAATTGAGCAGAAAAACCTTTGACACTGAATACCAGAAAACAAAAAACAATGATTGGGACTATGTTGTCACAACAGACATTTCCGAAATGGGAGCAAATTTCCGGGCCGACAGGGTAATAGACCCAAGGCGGTGTTTGAAGCCGGTAATACTAAAAGATGGCCCAGAACGCGTCATTCTAGCCGGACCAATGCCAGTGACCGCGGCCAGTGCTGCCCAGAGACGAGGAAGAATTGGAAGGAACCAAAACAAAGAAGGTGACCAGTATATTTACATGGGACAGCCTTTAAATAATGATGAGGACCACGCTCATTGGACAGAAGCAAAAATGCTCCTTGACAATATAAACACGCCAGAAGGAATTATCCCAGCCCTCTTTGAGCCAGAGAGAGAAAAGAGTGCAGCAATAGACAGGGAGTACAGACTGCGGGGAGAAGCAAGGAAAACGTTCGTGGAGCTAATGAGAAGAGGGGATTTACCAGTTTGGCTATCTTACAAAGTTGCCTCAGAAGGCTTCCAGTACTCCGACAGAAGATGGTGCTTTGACGGGGAAAGGAACAACCAGGTGTTGGAGGAGAATATGGACGTGGAGATCTGGACAAAAGAAGGAGAAAGAAAGAAATTGCGACCTCGCTGGTTAGATGCCAGAACCTACTCTGATCCACTGGCCCTGCGCGAGTTTAAAGAGTTCGCAGCAGGAAGAAGAAGTGTCTCAGGTGACCTAATATTAGAAATAGGGAAACTTCCACAGCATCTGACGCTAAGGGCCCAGAATGCTTTGGACAACTTGGTCATGTTGCACAATTCCGAACAAGGGGGAAAAGCCTATAGACATGCTATGGAAGAACTACCAGACACCATAGAAACATTGATGCTACTAGCTTTGATAGCTGTGCTGACTGGTGGAGTTACGTTGTTTTTCCTATCAGGAAAAGGTCTAGGGAAAACATCCATTGGCCTACTTTGTGTAATGGCCTCAAGTGTACTGTTATGGACGGCCAGTGTGGAGCCCCATTGGATAGCGGCCTCCATCATACTAGAGTTTTTCCTGATGGTGCTGCTCATTCCAGAGCCAGACAGACAGCGTACTCCACAGGACAATCAACTAGCATATGTGGTGATAGGTTTGTTATTTATGATATTGACAGTGGCAGCCAATGAGATGGGATTACTGGAAACCACAAAGAAAGACCTGGGGATTGGCCATGTAGTCGCCGAAAACCACCACCATGCCACAATGCTAGACATAGACCTACATCCAGCTTCAGCCTGGACCCTCTATGCAGTAGCCACAACAATTATCACTCCCATGATGAGACACACAATTGAAAACACAACGGCAAACATTTCCCTGACAGCAATTGCAAATCAGGCGGCTATATTAATGGGACTTGACAAGGGATGGCCAATATCGAAGATGGACATAGGAGTGCCACTTCTCGCCTTAGGGTGTTATTCCCAGGTGAACCCATTGACACTGACAGCGGCGGTGTTGATGTTAGTGGCCCATTATGCCATAATCGGACCTGGACTGCAAGCAAAAGCTACTAGAGAAGCCCCAAAAAGGACTGCGGCCGGAATAATGAAAAATCCAACTGTAGACAGGATTGTTGCAATAGATTTGGATCCTGTGGTTTATGATGCAAAATTTGAAAAACAGCTAGGCCAAATAATGTTACTAATACTCTGCACATCACAGATTCTCTTGATGAGGACTACATGGGCCTTATGTGAATCCATCACACTGGCTACTGGACCCTTGACCACTCTCTGGGAGGGATCTCCTGGAAGATTCTGGAATACCACGATAGCAGTGTCCATGGCAAACATCTTCAGAGGAAGTTATCTAGCAGGAGCAGGTCTGGCCTTCTCATTAATGAAATCTTTAGGAGGAGGTAGGAGAGGCACGGGAGCCCAAGGGGAAACATTGGGAGAAAAATGGAAAAGACAACTAAACCAATTGAGCAAGTCAGAATTTAACACTTACAAAAGGAGTGGAATTATGGAGGTGGACAGATCTGAAGCCAAGGAAGGACTGAAAAGAGGAGAAACAACCAAACATGCAGTGTCGAGAGGAACAGCCAAACTTAGGTGGTTTGTGGAGAGGAACCTTGTGAAACCAGAAGGGAAAGTGATAGACCTCGGTTGTGGAAGAGGTGGCTGGTCATATTACTGCGCTGGGCTGAAGAAGGTCACAGAAGTGAAGGGATATACAAAAGGAGGACCCGGTCATGAGGAACCTATCCCAATGGCGACTTATGGATGGAACATAGTGAAGCTACACTCTGGAAGGGATGTATTCTTTACACCACCTGAGAAATGTGACACCCTTTTGTGTGATATTGGTGAGTCCTCTCCGAATCCAACTATAGAAGAAGGAAGAACGTTACGTGTTCTAAAGATGGTGGAACCATGGCTCAGAGGAAACCAGTTTTGCATAAAAATCCTAAATCCTTACATGCCAAGTGTGGTAGAAACTCTGGAGCAAATGCAAAGAAAACATGGAGGGATGCTAGTGCGAAACCCACTCTCAAGAAATTCTACCCATGAAATGTACTGGGTTTCATGTGGAACAGGAAACATTGTGTCGGCAGTGAACATGACATCCAGAATGTTGCTGAATCGGTTCACAATGACTCACAGGAAGCCAACGTATGAAAGAGACGTGGACTTGGGCGCTGGAACAAGACATGTGGCAGTGGAACCAGAGATAGCCAACCTAGACATTATTGGCCAGAGGATAGAGAACATAAAAAATGAACATAAGTCAACATGGCATTATGATGAGGACAATCCATACAAAACATGGGCCTATCATGGATCATATGAGGTCAAGCCATCAGGGTCAGCCTCATCCATGGTGAATGGCGTGGTGAGATTGCTCACCAAGCCATGGGATGTCATCCCCATGGTCACACAAATAGCTATGACTGATACCACACCCTTCGGACAACAGAGGGTTTTCAAAGAGAAAGTTGACACACGCACACCAAGACCAAAACGAGGCACAGCACAAATTATGGAGGTGACAGCCAAGTGGTTGTGGGGATTCCTCTCTAGAAATAAGAAACCCAGAATTTGCACAAGAGAGGAGTTCACAAGAAAAGTTAGGTCAAACGCAGCAATTGGAGCAGTGTTCGTTGATGAAAACCAATGGAACTCAGCAAAAGAAGCGGTGGAAGACGAAAGGTTTTGGGACCTCGTGCACAGAGAGAGGGAGCTTCATAAACAGGGAAAATGTGCCACGTGTGTCTACAATATGATGGGGAAAAGAGAGAAAAAACTAGGAGAGTTTGGAAAGGCAAAGGGAAGTCGTGCAATATGGTACATGTGGTTGGGAGCACGCTTTCTAGAGTTTGAAGCCCTTGGCTTCATGAATGAAGACCACTGGTTCAGTAGGGAGAATTCACTCAGTGGAGTGGAAGGAGAAGGACTACATAAACTTGGATACATACTTAGAGACATATCAAAGATTCCAGGGGGAAATATGTATGCAGACGACACAGCTGGATGGGACACAAGAATAACAGAGGATGATCTTCAGAATGAGGCTAAAATCACTGACATCATGGAGCCCGAACATGCTCTACTGGCCACGTCAATCTTCAAGCTGACCTATCAAAATAAAGTGGTAAGGGTGCAAAGACCAGCAAAAAGTGGAACCGTGATGGACGTCATATCCAGACGAGACCAGAGAGGAAGTGGACAGGTCGGAACTTATGGCCTAAACACTTTCACCAACATGGAGGTCCAACTAATAAGACAAATGGAATCTGAAGGAATCTTTTCACCCAGCGAATTGGAAAATTCAAATCTAGCTGAGAGAGTTCTCGACTGGTTGGAAAAACATGGCGTCGAAAGGTTGAAAAGAATGGCAATCAGCGGAGATGACTGTGTGGTGAAACCAACTGATGACAGGTTTGCAACAGCTTTAACAGCCCTGAATGACATGGGAAAGGTGAGAAAAGACATACCGCAATGGGAACCTTCAAAAGGATGGAATGACTGGCAGCAAGTGCCTTTCTGTTCACACCACTTCCACCAACTGATCATGAAGGATGGGAGGGAGATAGTGGTGCCATGCCGCAACCAAGATGAACTTGTGGGCAGGGCCAGAGTATCACAAGGCGCCGGGTGGAGCCTGAGAGAAACTGCTTGCCTAGGCAAGTCATATGCACAAATGTGGCAGCTGATGTACTTCC----------------------------------------------------------------------------------------------------------------------------------------------------------------------------------------------------------------------
>S153_0.0024_2
ATGAACAACCAACGGAAGAAGACGGGTCGACCGTCTTTCAATATGCTGAAACGCGCGAGAAACCGCGTGTCAACTGGTTCACAGTTGGCGAAGAGATTCTCAAAAGGATTGCTCTCAGGCCAAGGACCCATGAAAATGGTGATGGCTTTCATAGCATTCCTAAGATTTCTAGCCATACCCCCAACAGCAGGAATTTTGGCTAGATGGAGCTCATTCAAGAAGAATGGAGCGATCAAAGTGTTACAGGGTTTCAAGAAAGAGATCTCAAGCATGCTGAACATAATGAACAGGAGGAAAAGATCCGTGACCATGCTCCTCATGCTGCTGCCCACAGCCCTGGCGTTCCATTTGACCACACGAGGGGGAGAGCCACACATGATAGTTAGCAAGCAGGAAAGAGGAAAGTCACTCCTGTTTAAGACCTCTGCAGGTATCAACATGTGCACCCTCATTGCAATGGATTTGGGAGAGTTATGTGAGGATACAATGACCTACAAATGCCCCCGGATCACTGAAGCGGAACCAGATGATGTTGATTGCTGGTGCAATGCCACAGACACATGGGTGACCTATGGGACGTGTTCTCAGACTGGCGAACACCGACGGGATAAACGTTCTGTCGCATTGGCCCCACACGTGGGGCTTGGTCTCGAAACAAGAACCGAAACGTGGATGTCCTCTGAAGGCGCCTGGAGACAGATACAAAAAGTGGAGACTTGGGCCTTGAGACACCCAGGATTCACGGTGATAGCCCTTTTTCTAGCACATGCCATAGGAACATCCATTGCCCAGAAAGGGATCATCTTCATTTTGCTGATGCTGGTGACACCATCAATGGCCATGCGATGTGTGGGAATAGGCAACAGAGACTTCGTTGAAGGACTGTCAGGAGCAACATGGGTGGATGTGGTACTGGAGCATGGAAGCTGCGTCACCACCATGGCAAAAAATAAACCAACATTGGACATTGAACTCTTGAAGACGGAGGTCACGAACCCTGCCGTCTTGCGCAAACTGTGCATTGAAGCTAAAATATCAAACACCACTACCGATTCAAGATGTCCAACACAAGGAGAAGCTACACTGGTGGAAGAACAAGACGCGAACTTTGTGTGTCGACGAACATTCGTGGACAGAGGCTGGGGTAATGGTTGTGGACTATTCGGGAAGGGAAGCTTACTAACGTGTGCTAAGTTTAAGTGTGTGACAAAACTTGAAGGAAAGATAGTTCAATATGAAAACTTAAAATATTCGGTGATAGTCACTGTCCACACTGGGGACCAGCACCAGGTAGGAAATGAGACCACAGAACATGGAACAATTGCAACCATAACACCTCAAGCTCCCACGTCGGAAATACAGCTGACTGACTACGGAGCCCTTACATTGGACTGCTCACCTAGAACAGGGCTGGACTTTAATGAGATGGTGCTGTTGACAATGAAAGAAAAATCATGGCTTGTCCACAAACAATGGTTTCTAGACTTACCATTGCCTTGGACCTCGGGGGCTTCAACATCTCAAGAGACTTGGAACAGACAAGATCTGCTGGTCACATTTAAGACAGCTCATGCAAAGAAGCAGGAAGTAGTCGTACTGGGGTCACAAGAAGGAGCAATGCACACTGCGTTGACTGGGGCGACAGAAATCCAGACGTCAGGAACGACGACAATCTTCGCAGGACACCTGAAATGTAGACTAAAAATGGATAAACTGACTTTAAAAGGGGTGTCATATGTGATGTGCACAGGCTCATTTAAGCTAGAGAAGGAAGTGGCTGAGACCCAGCATGGAACTGTCCTAGTGCAGGTTAAATATGAAGGAACAGATGCACCATGCAAGATTCCAATTTCAACCCAAGATGAGAAAGGAGTGACCCAGAATGGGAGATTGATAACAGCCAATCCCATAGTTACTGACAAAGAAAAACCAGTCAACATTGAAACAGAACCACCCTTTGGCGAGAGTTACATCGTGATAGGGGCGGGTGAAAAAGCTTTGAAATTAAGCTGGTTCAAGAAAGGAAGCAGCATAGGGAAAATGTTCGAAGCCACCGCCCGAGGAGCACGAAGGATGGCTATCCTGGGGGACACAGCATGGGACTTCGGTTCCATAGGAGGGGTGTTCACATCTGTGGGAAAATTGGTACACCAGGTTTTTGGAACCGCATATGGGGTCTTGTTCAGCGGTGTTTCCTGGACCATGAAAATAGGAATAGGGGTTCTGCTGACATGGCTAGGATTGAATTCAAGGAGCACGTCACTCTCGATGACGTGCATTGCAGTTNGCATGGTCACACTGTACCTAGGAGTCATGGTTCAAGCGGACTCGGGGTGTGTGATCAACTGGAAGGGCAGAGAACTCAAGTGTGGAAGTGGCATCTTTGTCACTAATGAAGTCCACACTTGGACAGAGCAATATAAATTCCAGGCTGACTCCCCAAAAAGACTATCAGCAGCCATTGGGAAGGCATGGGAGGAAGGCGTGTGTGGAATTCGATCAGCCACACGTCTTGAGAACATCATGTGGAAGCAAATATCAAATGAATTGAACCACATTCTACTTGAAAATGACATGAAATTCACAGTGGTTGTAGGAGACGCCAATGGAATCTTGACCCAAGGAAAAAAGATGATTAGGCCACAACCCATGGAACACAAATACTCATGGAAAAGCTGGGGAAAAGCCAAAATCATAGGAGCAGACACACAGAATACTACCTTCATCATCGACGGCCCAGATACTCCAGAATGCCCCGATGACCAGAGAGCATGGAACATTTGGGAAGTTGAGGACTATGGGTTTGGAGTTTTCACGACAAACATATGGCTGAAATTGCGTGACTCCTACACCCAAATGTGTGACCACCGGCTAATGTCAGCTGCCATCAAGGACAACAAGGCAGTCCATGCTGACATGGGATACTGGATAGAAAGTGAAAAGAACGAGACCTGGAAGCTAGCGAGAGCCTCCTTCATAGAAGTGAAGACATGCATTTGGCCAAGATCCCACACTCTATGGAGCAATGGAGTCTTGGAAAGTGAAATGATAATCCCAAAGATATATGGAGGACCAATATCCCAGCACAACTACAGACCAGGGTATTTCACACAAACAGCAGGGCCATGGCACCTAGGCAAGTTGGAATTAGACTTTAATTTGTGTGAAGGCACCACAGTTGTTGTGGATGAACATTGTGGAAATCGAGGTCCATCTCTTAGAACTACAACAGTCACAGGAAAAATAATCCATGAATGGTGTTGCAGATCCTGCACGCTACCACCCTTACGCTTCAGAGGAGAAGACGGATGTTGGTATGGCATGGAAATCAGACCAGTTAAGGAGAAGGAAGAGAATCTAGTCAGGTCAATGGTCTCTGCAGGGTCAGGAGAAGTGGACAGTTTTTCATTGGGACTACTATGCGTATCAATAATGATTGAAGAAGTGATGAGATCCAGATGGAGTAGAAAGATGCTGATGACTGGAACACTGGCTGTTTTCTTCCTTCTTATAATGGGACAACTGACATGGAATGATCTGATCAGGTTATGCATCATGGTCGGAGCCAATGTCTCAGACAGAATGGGGATGGGAACAACATACCTAGCCTTGATGGCCACTTTTAAAATGAGACCGATGTTCGCTGTTGGGCTATTATTTCGCAGACTAACATCCAGAGAGGTGCTCCTTCTCACAATTGGACTAAGCCTGGTGGCATCCGTGGAGCTACCAAATTCTTTAGAGGAGCTAGGGGACGGACTAGCGATGGGCATCATGATGTTAAAATTGTTGACTGATTTTCAGTCACACCAGTTGTGGACTACCTTACTGTCTCTGACATTCATCAAAACAACTCTCTCACTGGATTATGCATGGAAGACAATGGCTATGGTATTGTCAATCGTATCTCTCTTTCCTCTATGTCTATCCACGACCTCTCAAAAAACAACATGGCTTCCGGTGCTGCTAGGATCCTTTGGATGTAAACCACTAACCATGTTTCTTATAACAGAAAACAAAATTTGGGGAAGAAAAAGTTGGCCCCTCAATGAAGGAATTATGGCTGTTGGAATAGTCAGCATTTTATTAAGTTCACTCCTCAAAAATGACGTGCCACTAGCCGGCCCGCTAATAGCTGGAGGCATGCTGATAGCATGTTACGTCATATCCGGAAGCTCAGCCGATTTATCATTGGAGAGAGCGGCTGAGGTCTCCTGGGAAGAAGAAGCAGAACACTCTGGTGCCTCACACAACATACTAGTGGAGGTCCAAGATGATGGAACTATGAAAATAAAAGATGAAGAGAGAGATGATACGCTCACTATACTCCTCAAAGCAACTTTGTTGGCAGTTTCAGGGGTGTACCCAATGTCAATACCAGCAACCCTTTTTGTGTGGTATTTTTGGCAGAAAAAGAAACAGAGATCAGGAGTCTTGTGGGACACACCCAGCCCTCCAGAAGTAGAAAGAGCAGTTCTTGATGATGGTATCTATAGAATCTTGCAAAGAGGACTGTTGGGTAGGTCCCAGGTAGGAGTGGGAGTTTTTCAAGACGGCGTGTTCCACACAATGTGGCATGTCACCAGGGGAGCTGTCCTCATGTACCAAGGGAAGAGGCTGGAACCAAGTTGGGCCAGTGTCAAAAAAGACTTGATCTCATATGGAGGAGGTTGGAGGTTTCAAGGATTATGGAACACGGGAGAAGAAGTACAGGTGATAGCTGTTGAACCAGGAAAAAACCCAAAGAATGTACAGACAACGCCAGGCACCTTCATGACCCCTGAAGGCGCAGTTGGAGCCATAGCCCTAGATTTCAAACCTGGCACATCTGGATCTCCCATCGTGAACAGAGAGGGAAAAATAGTAGGTCTTTATGGAAATGGAGTGGTGACAACAAGTGGAACCTACGTCAGTGCCATTGCCCAAGCTAAAGCGTCACAAGAAGGGCCTCTACCAGAGATTGAGGACGAGGTGTTTAAGAAAAGAAACCTAACAATAATGGACCTACATCCAGGATCAGGAAAAACAAGAAGATATCTTCCAGCCATAGTCCGTGAGGCCATAAAAAGGAAACTGCGCACGCTAATCTTGGCTCCTACAAGAGTTGTCGCCTCTGAAATGGCAGAGGCGCTCAAAGGAATGCCAATAAGATATCAGACAACAGCAGTAAAGAGTGAACACACAGGAAAGGAGATAGTCGATCTCATGTGCCACGCCACTTTCACCATGCGTCTCCTATCTCCAGTGAGAGTTCCCAATTACAACATGATTATCATGGATGAAGCACACTTTACCGATCCAGCCAGCATAGCGGCCAGAGGGTACATCTCAACCCGAGTGGGTATGGGTGAAGCAGCTGCGATCTTTATGACAGCCACTCCCCCAGGATCGGTAGAGGCCTTTCCACAGAGCAATGCAGTTATCCAAGATGAGGAAAGAGACATTCCTGAGAGATCATGGAACTCAGGCTATGACTGGATCACTGATTTCCCAGGAAAAACAGTCTGGTTTGTTCCAAGCATCAAATCAGGAAATGACATTGCCAACTGTTTAAGAAAAAACGGGAAGCAGGTGATCCAATTGAGCAGAAAAACCTTTGACACTGAATACCAGAAAACAAAAAACAATGATTGGGACTATGTTGTCACAACAGACATTTCCGAAATGGGAGCAAATTTCCGGGCCGACAGGGTAATAGACCCAAGGCGGTGTTTGAAGCCAGTAATACTAAAAGATGGCCCAGAACGCGTCATTCTAGCCGGACCAATGCCAGTGACCGCGGCCAGTGCTGCCCAGAGACGAGGAAGAATTGGAAGGAACCAAAACAAAGAAGGTGACCAGTATATTTACATGGGACAGCCTTTAAATAATGATGAGGACCACGCTCATTGGACAGAAGCAAAAATGCTCCTTGACAATATAAACACGCCAGAAGGAATTATCCCAGCCCTCTTTGAGCCAGAGAGAGAAAAGAGTGCAGCAATAGACGGGGAGTACAGACTGCGGGGAGAAGCAAGGAAAACGTTCGTGGAGCTAATGAGAAGAGGGGATTTACCAGTTTGGCTATCTTACAAAGTTGCCTCAGAAGGCTTCCAGTACTCCGACAGAAGATGGTGCTTTGACGGGGAAAGGAACAACCAGGTGTTGGAGGAGAATATGGACGTGGAGATCTGGACAAAAGAAGGAGAAAGAAAGAAATTGCGACCTCGCTGGTTAGATGCCAGAACCTACTCTGATCCACTGGCCCTGCGCGAGTTTAAAGAGTTCGCAGCAGGAAGAAGAAGTGTCTCAGGTGACCTAATATTAGAAATAGGGAAACTTCCACAGCATCTGACGCTAAGGGCCCAGAATGCTTTGGACAACTTGGTCATGTTGCACAATTCCGAACAAGGGGGAAAAGCCTATAGACATGCTATGGAAGAACTACCAGACACCATAGAAACATTGATGCTACTAGCTTTGATAGCTGTGCTGACTGGTGGAGTTACGTTGTTTTTCCTATCAGGAAAAGGTCTAGGGAAAACATCCATTGGCCTACTTTGTGTAATGGCCTCAAGTGTACTGTTATGGACGGCCAGTGTGGAGCCCCATTGGATAGCGGCCTCCATCATACTAGAGTTTTTCCTGATGGTGCTGCTCATTCCAGAGCCAGACAGACAGCGTACTCCACAGGACAATCAACTAGCATATGTGGTGATAGGTTTGTTATTTATGATATTGACAGTGGCAGCCAATGAGATGGGATTACTGGAAACCACAAAGAAAGACCTGGGGATTGGCCATGTAGTCGCCGAAAACCACCACCATGCCACAATGCTAGACATAGACCTACATCCAGCTTCAGCCTGGACCCTCTATGCAGTAGCCACAACAATTATCACTCCCATGATGAGACACACAATTGAAAACACAACGGCAAACATTTCCCTGACAGCAATTGCAAATCAGGCGGCTATATTAATGGGACTTGACAAGGGATGGCCAATATCGAAGATGGACATAGGAGTGCCACTTCTCGCCTTAGGGTGTTATTCCCAGGTGAACCCATTGACACTGACAGCGGCGGTGTTGATGTTAGTGGCCCATTATGCCATAATCGGACCTGGACTGCAAGCAAAAGCTACTAGAGAAGCCCCAAAAAGGACTGCGGCCGGAATAATGAAAAATCCAACTGTAGACAGGATTGTTGCAATAGATTTGGATCCTGTGGTTTATGATGCAAAATTTGAAAAACAGCTAGGCCAAATAATGTTACTAATACTCTGCACATCACAGATTCTCTTGATGAGGACTACATGGGCCTTATGTGAATCCATCACACTGGCTACTGGACCCTTGACCACTCTCTGGGAGGGATCTCCTGGAAGATTCTGGAATACCACGATAGCAGTGTCCATGGCAAACATCTTCAGAGGAAGTTATCTAGCAGGAGCAGGTCTGGCCTTCTCATTAATGAAATCTTTAGGAGGAGGTAGGAGAGGCACGGGAGCCCAAGGGGAAACATTGGGAGAAAAATGGAAAAGACAACTAAACCAATTGAGCAAGTCAGAATTTAACACTTACAAAAGGAGTGGAATTATGGAGGTGGACAGATCTGAAGCCAAGGAAGGACTGAAAAGAGGAGAAACAACCAAACATGCAGTGTCGAGAGGAACAGCCAAACTTAGGTGGTTTGTGGAGAGGAACCTTGTGAAACCAGAAGGGAAAGTGATAGACCTCGGTTGTGGAAGAGGTGGCTGGTCATATTACTGCGCTGGGCTGAAGAAGGTCACAGAAGTGAAGGGATATACAAAAGGAGGACCCGGTCATGAGGAACCTATCCCAATGGCGACTTATGGATGGAACATAGTGAAGCTACACTCTGGAAGGGATGTATTCTTTACACCACCTGAGAAATGTGACACCCTTTTGTGTGATATTGGTGAGTCCTCTCCGAATCCAACTATAGAAGAAGGAAGAACGTTACGTGTTCTAAAGATGGTGGAACCATGGCTCAGAGGAAACCAGTTTTGCATAAAAATCCTAAATCCTTACATGCCAAGTGTGGTAGAAACTCTGGAGCAAATGCAAAGAAAACATGGAGGGATGCTAGTGCGAAACCCACTCTCAAGAAATTCTACCCATGAAATGTACTGGGTTTCATGTGGAACAGGAAACATTGTGTCGGCAGTGAACATGACATCCAGAATGTTGCTGAATCGGTTCACAATGACTCACAGGAAGCCAACGTATGAAAGAGACGTGGACTTGGGCGCTGGAACAAGACATGTGGCAGTGGAACCAGAGATAGCCAACCTAGACATTATTGGCCAGAGGATAGAGAACATAAAAAATGAACATAAGTCAACATGGCATTATGATGAGGACAATCCATACAAAACATGGGCCTATCATGGATCATATGAGGTCAAGCCATCAGGGTCAGCCTCATCCATGGTGAATGGCGTGGTGAGATTGCTCACCAAGCCATGGGATGTCATCCCCATGGTCACACAAATAGCTATGACTGATACCACACCCTTCGGACAACAGAGGGTTTTCAAAGAGAAAGTTGACACACGCACACCAAGACCAAAACGAGGCACAGCACAAATTATGGAGGTGACAGCCAAGTGGTTGTGGGGATTCCTCTCTAGAAATAAAAAACCCAGAATTTGCACAAGAGAGGAGTTCACAAGAAAAGTTAGGTCAAACGCAGCAATTGGAGCAGTGTTCGTTGATGAAAACCAATGGAACTCAGCAAAAGAAGCGGTGGAAGACGAAAGGTTTTGGGACCTCGTGCACAGAGAGAGGGAGCTTCATAAACAGGGAAAATGTGCCACGTGTGTCTACAATATGATGGGGAAAAGAGAGAAAAAACTAGGAGAGTTTGGAAAGGCAAAGGGAAGTCGTGCAATATGGTACATGTGGTTGGGAGCACGCTTTCTAGAGTTTGAAGCCCTTGGCTTCATGAATGAAGACCACTGGTTCAGTAGGGAGAATTCACTCAGTGGAGTGGAAGGAGAAGGACTACATAAACTTGGATACATACTTAGAGACATATCAAAGATTCCAGGGGGAAATATGTATGCAGACGACACAGCTGGATGGGACACAAGAATAACAGAGGATGATCTTCAGAATGAGGCTAAAATCACTGACATCATGGAGCCCGAACATGCTCTACTGGCCACGTCAATCTTCAAGCTGACCTATCAAAATAAAGTGGTAAGGGTGCAAAGACCAGCAAAAAGTGGAACCGTGATGGACGTCATATCCAGACGAGACCAGAGAGGAAGTGGACAGGTCGGAACTTATGGCCTAAACACTTTCACCAACATGGAGGTCCAACTAATAAGACAAATGGAATCTGAAGGAATCTTTTCACCCAGCGAATTGGAAAATTCAAATCTAGCTGAGAGAGTTCTCGACTGGTTGGAAAAACATGGCGTCGAAAGGTTGAAAAGAATGGCAATCAGCGGAGATGACTGTGTGGTGAAACCAACTGATGACAGGTTTGCAACAGCTTTAACAGCCCTGAATGACATGGGAAAGGTGAGAAAAGACATACCGCAATGGGAACCTTCAAAAGGATGGAATGACTGGCAGCAAGTGCCTTTCTGTTCACACCACTTCCACCAACTGATCATGAAGGATGGGAGGGAGATAGTGGTGCCATGCCGCAACCAAGATGAACTTGTGGGCAGGGCCAGAGTATCACAAGGCGCCGGGTGGAGCCTGAGAGAAACTGCTTGCCTAGGCAAGTCATATGCACAAATGTGGCAGCTGATGTACTTCC----------------------------------------------------------------------------------------------------------------------------------------------------------------------------------------------------------------------
>S153_0.0028
ATGAACAACCAACGGAAGAAGACGGGTCGACCGTCTTTCAATATGCTGAAACGCGCGAGAAACCGCGTGTCAACTGGTTCACAGTTGGCGAAGAGATTCTCAAAAGGATTGCTCTCAGGCCAAGGACCCATGAAAATGGTGATGGCTTTCATAGCATTCCTAAGATTTCTAGCCATACCCCCAACAGCAGGAATTTTGGCTAGATGGAGCTCATTCAAGAAGAATGGAGCGATCAAAGTGTTACAGGGTTTCAAGAAAGAGATCTCAAGCATGCTGAACATAATGAACAGGAGGAAAAGATCCGTGACCATGCTCCTCATGCTGCTGCCCACAGCCCTGGCGTTCCATTTGACCACACGAGGGGGAGAGCCACACATGATAGTTAGCAAGCAGGAAAGAGGAAAGTCACTCCTGTTTAAGACCTCTGCAGGTATCAACATGTGCACCCTCATTGCAATGGATTTGGGAGAGTTATGTGAGGATACAATGACCTACAAATGCCCCCGGATCACTGAAGCGGAACCAGATGATGTTGATTGCTGGTGCAATGCCACAGACACATGGGTGACCTATGGGACGTGTTCTCAGACTGGCGAACACCGACGGGATAAACGTTCTGTCGCATTGGCCCCACACGTGGGGCTTGGTCTCGAAACAAGAACCGAAACGTGGATGTCCTCTGAAGGCGCCTGGAGACAGATACAAAAAGTGGAGACTTGGGCCTTGAGACACCCAGGATTCACGGTGATAGCCCTTTTTCTAGCACATGCCATAGGAACATCCATTGCCCAGAAAGGGATCATCTTCATTTTGCTGATGCTGGTGACACCATCAATGGCCATGCGATGTGTGGGAATAGGCAACAGAGACTTCGTTGAAGGACTGTCAGGAGCAACATGGGTGGATGTGGTACTGGAGCATGGAAGCTGCGTCACCACCATGGCAAAAAATAAACCAACATTGGACATTGAACTCTTGAAGACGGAGGTCACGAACCCTGCCGTCTTGCGCAAACTGTGCATTGAAGCTAAAATATCAAACACCACTACCGATTCAAGATGTCCAACACAAGGAGAAGCTACACTGGTGGAAGAACAAGACGCGAACTTTGTGTGTCGACGAACATTCGTGGACAGAGGCTGGGGTAATGGTTGTGGACTATTCGGGAAGGGAAGCTTACTAACGTGTGCTAAGTTTAAGTGTGTGACAAAACTTGAAGGAAAGATAGTTCAATATGAAAACTTAAAATATTCGGTGATAGTCACTGTCCACACTGGGGACCAGCACCAGGTAGGAAATGAGACCACAGAACATGGAACAATTGCAACCATAACACCTCAAGCTCCCACGTCGGAAATACAGCTGACTGACTACGGAGCCCTTACATTGGACTGCTCACCTAGAACAGGGCTGGACTTTAATGAGATGGTGCTGTTGACAATGAAAGAAAAATCATGGCTTGTCCACAAACAATGGTTTCTAGACTTACCATTGCCTTGGACCTCGGGGGCTTCAACATCTCAAGAGACTTGGAACAGACAAGATCTGCTGGTCACATTTAAGACAGCTCATGCAAAGAAGCAGGAAGTAGTCGTACTGGGGTCACAAGAAGGAGCAATGCACACTGCGTTGACTGGGGCGACAGAAATCCAGACGTCAGGAACGACGACAATCTTCGCAGGACACCTGAAATGTAGACTAAAAATGGATAAACTGACTTTAAAAGGGGTGTCATATGTGATGTGCACAGGCTCATTTAAGCTAGAGAAGGAAGTGGCTGAGACCCAGCATGGAACTGTCCTAGTGCAGGTTAAATATGAAGGAACAGATGCACCATGCAAGATTCCAATTTCAACCCAAGATGAGAAAGGAGTGACCCAGAATGGGAGATTGATAACAGCCAATCCCATAGTTACTGACAAAGAAAAACCAGTCAACATTGAAACAGAACCACCCTTTGGCGAGAGTTACATCGTGATAGGGGCGGGTGAAAAAGCTTTGAAATTAAGCTGGTTCAAGAAAGGAAGCAGCATAGGGAAAATGTTCGAAGCCACCGCCCGAGGAGCACGAAGGATGGCTATCCTGGGGGACACAGCATGGGACTTCGGTTCCATAGGAGGGGTGTTCACATCTGTGGGAAAATTGGTACACCAGGTTTTTGGAACCGCATATGGGGTCTTGTTCAGCGGTGTTTCCTGGACCATGAAAATAGGAATAGGGGTTCTGCTGACATGGCTAGGATTGAATTCAAGGAGCACGTCACTCTCGATGACGTGCATTGCAGTTGGCATGGTCACACTGTACCTAGGAGTCATGGTTCAAGCGGACTCGGGGTGTGTGATCAACTGGAAGGGCAGAGAACTCAAGTGTGGAAGTGGCATCTTTGTCACTAATGAAGTCCACACTTGGACAGAGCAATATAAATTCCAGGCTGACTCCCCAAAAAGACTATCAGCAGCCATTGGGAAGGCATGGGAGGAAGGCGTGTGTGGAATTCGATCAGCCACACGTCTTGAGAACATCATGTGGAAGCAAATATCAAATGAATTGAACCACATTCTACTTGAAAATGACATGAAATTCACAGTGGTTGTAGGAGACGCCAATGGAATCTTGACCCAAGGAAAAAAGATGATTAGGCCACAACCCATGGAACACAAATACTCATGGAAAAGCTGGGGAAAAGCCAAAATCATAGGAGCAGACACACAGAATACTACCTTCATCATCGACGGCCCAGATACTCCAGAATGCCCCGATGACCAGAGAGCATGGAACATTTGGGAAGTTGAGGACTATGGGTTTGGAGTTTTCACGACAAACATATGGCTGAAATTGCGTGACTCCTACACCCAAATGTGTGACCACCGGCTAATGTCAGCTGCCATCAAGGACAACAAGGCAGTCCATGCTGACATGGGATACTGGATAGAAAGTGAAAAGAACGAGACCTGGAAGCTAGCGAGAGCCTCCTTCATAGAAGTGAAGACATGCATTTGGCCAAGATCCCACACTCTATGGAGCAATGGAGTCTTGGAAAGTGAAATGATAATCCCAAAGATATATGGAGGACCAATATCCCAGCACAACTACAGACCAGGGTATTTCACACAAACAGCAGGGCCATGGCACCTAGGCAAGTTGGAATTAGACTTTAATTTGTGTGAAGGCACCACAGTTGTTGTGGATGAACATTGTGGAAATCGAGGTCCATCTCTTAGAACTACAACAGTCACAGGAAAAATAATCCATGAATGGTGTTGCAGATCCTGCACGCTACCACCCTTACGCTTCAGAGGAGAAGACGGATGTTGGTATGGCATGGAAATCAGACCAGTTAAGGAGAAGGAAGAGAATCTAGTCAGGTCAATGGTCTCTGCAGGGTCAGGAGAAGTGGACAGTTTTTCATTGGGACTACTATGCGTATCAATAATGATTGAAGAAGTGATGAGATCCAGATGGAGTAGAAAGATGCTGATGACTGGAACACTGGCTGTTTTCTTCCTTCTTATAATGGGACAACTGACATGGAATGATCTGATCAGGTTATGCATCATGGTCGGAGCCAATGTCTCAGACAGAATGGGGATGGGAACAACATACCTAGCCTTGATGGCCACTTTTAAAATGAGACCGATGTTCGCTGTTGGGCTATTATTTCGCAGACTAACATCCAGAGAGGTGCTCCTTCTCACAATTGGACTAAGCCTGGTGGCATCCGTGGAGCTACCAAATTCTTTAGAGGAGCTAGGGGACGGACTAGCGATGGGCATCATGATGTTAAAATTGTTGACTGATTTTCAGTCACACCAGTTGTGGACTACCTTACTGTCTCTGACATTCATCAAAACAACTCTCTCACTGGATTATGCATGGAAGACAATGGCTATGGTATTGTCAATCGTATCTCTCTTTCCTCTATGTCTATCCACGACCTCTCAAAAAACAACATGGCTTCCGGTGCTGCTAGGATCCTTTGGATGTAAACCACTAACCATGTTTCTTATAACAGAAAACAAAATTTGGGGAAGAAAAAGTTGGCCCCTCAATGAAGGAATTATGGCTGTTGGAATAGTCAGCATTTTATTAAGTTCACTCCTCAAAAATGACGTGCCACTAGCCGGCCCGCTAATAGCTGGAGGCATGCTGATAGCATGTTACGTCATATCCGGAAGCTCAGCCGATTTATCATTGGAGAGAGCGGCTGAGGTCTCCTGGGAAGAAGAAGCAGAACACTCTGGTGCCTCACACAACATACTAGTGGAGGTCCAAGATGATGGAACTATGAAAATAAAAGATGAAGAGAGAGATGATACGCTCACTATACTCCTCAAAGCAACTTTGTTGGCAGTTTCAGGGGTGTACCCAATGTCAATACCAGCAACCCTTTTTGTGTGGTATTTTTGGCAGAAAAAGAAACAGAGATCAGGAGTCTTGTGGGACACACCCAGCCCTCCAGAAGTAGAAAGAGCAGTTCTTGATGATGGTATCTATAGAATCTTGCAAAGAGGACTGTTGGGTAGGTCCCAGGTAGGAGTGGGAGTTTTTCAAGACGGCGTGTTCCACACAATGTGGCATGTCACCAGGGGAGCTGTCCTCATGTACCAAGGGAAGAGGCTGGAACCAAGTTGGGCCAGTGTCAAAAAAGACTTGATCTCATATGGAGGAGGTTGGAGGTTTCAAGGATTATGGAACACGGGAGAAGAAGTACAGGTGATAGCTGTTGAACCAGGAAAAAACCCAAAGAATGTACAGACAACGCCAGGCACCTTCATGACCCCTGAAGGCGCAGTTGGAGCCATAGCCCTAGATTTCAAACCTGGCACATCTGGATCTCCCATCGTGAACAGAGAGGGAAAAATAGTAGGTCTTTATGGAAATGGAGTGGTGACAACAAGTGGAACCTACGTCAGTGCCATTGCCCAAGCTAAAGCGTCACAAGAAGGGCCTCTACCAGAGATTGAGGACGAGGTGTTTAAGAAAAGAAACCTAACAATAATGGACCTACATCCAGGATCAGGAAAAACAAGAAGATATCTTCCAGCCATAGTCCGTGAGGCCATAAAAAGGAAACTGCGCACGCTAATCTTGGCTCCTACAAGAGTTGTCGCCTCTGAAATGGCAGAGGCGCTCAAAGGAATGCCAATAAGATATCAGACAACAGCAGTAAAGAGTGAACACACAGGAAAGGAGATAGTCGATCTCATGTGCCACGCCACTTTCACCATGCGTCTCCTATCTCCAGTGAGAGTTCCCAATTACAACATGATTATCATGGATGAAGCACACTTTACCGATCCAGCCAGCATAGCGGCCAGAGGGTACATCTCAACCCGAGTGGGTATGGGTGAAGCAGCTGCGATCTTTATGACAGCCACTCCCCCAGGATCGGTAGAGGCCTTTCCACAGAGCAATGCAGTTATCCAAGATGAGGAAAGAGACATTCCTGAGAGATCATGGAACTCAGGCTATGACTGGATCACTGATTTCCCAGGAAAAACAGTCTGGTTTGTTCCAAGCATCAAATCAGGAAATGACATTGCCAACTGTTTAAGAAAGAACGGGAAGCAGGTGATCCAATTGAGCAGAAAAACCTTTGACACTGAATACCAGAAAACAAAAAACAATGATTGGGACTATGTTGTCACAACAGACATTTCCGAAATGGGAGCAAATTTCCGGGCCGACAGGGTAATAGACCCAAGGCGGTGTTTGAAGCCAGTAATACTAAAAGATGGCCCAGAACGCGTCATTCTAGCCGGACCAATGCCAGTGACCGCGGCCAGTGCTGCCCAGAGACGAGGAAGAATTGGAAGGAACCAAAACAAAGAAGGTGACCAGTATATTTACATGGGACAGCCTTTAAATAATGATGAGGACCACGCTCATTGGACAGAAGCAAAAATGCTCCTTGACAATATAAACACGCCAGAAGGAATTATCCCAGCCCTCTTTGAGCCAGAGAGAGAAAAGAGTGCAGCAATAGACGGGGAGTACAGACTGCGGGGAGAAGCAAGGAAAACGTTCGTGGAGCTAATGAGAAGAGGGGATTTACCAGTTTGGCTATCTTACAAAGTTGCCTCAGAAGGCTTCCAGTACTCCGACAGAAGATGGTGCTTTGACGGGGAAAGGAACAACCAGGTGTTGGAGGAGAATATGGACGTGGAGATCTGGACAAAAGAAGGAGAAAGAAAGAAATTGCGACCTCGCTGGTTAGATGCCAGAACCTACTCTGATCCACTGGCCCTGCGCGAGTTTAAAGAGTTCGCAGCAGGAAGAAGAAGTGTCTCAGGTGACCTAATATTAGAAATAGGGAAACTTCCACAGCATCTGACGCTAAGGGCCCAGAATGCTTTGGACAACTTGGTCATGTTGCACAATTCCGAACAAGGGGGAAAAGCCTATAGACATGCTATGGAAGAACTACCAGACACCATAGAAACATTGATGCTACTAGCTTTGATAGCTGTGCTGACTGGTGGAGTTACGTTGTTTTTCCTATCAGGAAAAGGTCTAGGGAAAACATCCATTGGCCTACTTTGTGTAATGGCCTCAAGTGTACTGTTATGGACGGCCAGTGTGGAGCCCCATTGGATAGCGGCCTCCATCATACTAGAGTTTTTCCTGATGGTGCTGCTCATTCCAGAGCCAGACAGACAGCGTACTCCACAGGACAATCAACTAGCATATGTGGTGATAGGTTTGTTATTTATGATATTGACAGTGGCAGCCAATGAGATGGGATTACTGGAAACCACAAAGAAAGACCTGGGGATTGGCCATGTAGTCGCCGAAAACCACCACCATGCCACAATGCTAGACATAGACCTACATCCAGCTTCAGCCTGGACCCTCTATGCAGTAGCCACAACAATTATCACTCCCATGATGAGACACACAATTGAAAACACAACGGCAAACATTTCCCTGACAGCAATTGCAAATCAGGCGGCTATATTAATGGGACTTGACAAGGGATGGCCAATATCGAAGATGGACATAGGAGTGCCACTTCTCGCCTTAGGGTGTTATTCCCAGGTGAACCCATTGACACTGACAGCGGCGGTGTTGATGTTAGTGGCCCATTATGCCATAATCGGACCTGGACTGCAAGCAAAAGCTACTAGAGAAGCCCCAAAAAGGACTGCGGCCGGAATAATGAAAAATCCAACTGTAGACAGGATTGTTGCAATAGATTTGGATCCTGTGGTTTATGATGCAAAATTTGAAAAACAGCTAGGCCAAATAATGTTACTAATACTCTGCACATCACAGATTCTCTTGATGAGGACTACATGGGCCTTATGTGAATCCATCACACTGGCTACTGGACCCTTGACCACTCTCTGGGAGGGATCTCCTGGAAGATTCTGGAATACCACGATAGCAGTGTCCATGGCAAACATCTTCAGAGGAAGTTATCTAGCAGGAGCAGGTCTGGCCTTCTCATTAATGAAATCTTTAGGAGGAGGTAGGAGAGGCACGGGAGCCCAAGGGGAAACATTGGGAGAAAAATGGAAAAGACAACTAAACCAATTGAGCAAGTCAGAATTTAACACTTACAAAAGGAGTGGAATTATGGAGGTGGACAGATCTGAAGCCAAGGAAGGACTGAAAAGAGGAGAAACAACCAAACATGCAGTGTCGAGAGGAACAGCCAAACTTAGGTGGTTTGTGGAGAGGAACCTTGTGAAACCAGAAGGGAAAGTGATAGACCTCGGTTGTGGAAGAGGTGGCTGGTCATATTACTGCGCTGGGCTGAAGAAGGTCACAGAAGTGAAGGGATATACAAAAGGAGGACCCGGTCATGAGGAACCTATCCCAATGGCGACTTATGGATGGAACATAGTGAAGCTACACTCTGGAAGGGATGTATTCTTTACACCACCTGAGAAATGTGACACCCTTTTGTGTGATATTGGTGAGTCCTCTCCGAATCCAACTATAGAAGAAGGAAGAACGTTACGTGTTCTAAAGATGGTGGAACCATGGCTCAGAGGAAACCAGTTTTGCATAAAAATCCTAAATCCTTACATGCCAAGTGTGGTAGAAACTCTGGAGCAAATGCAAAGAAAACATGGAGGGATGCTAGTGCGAAACCCACTCTCAAGAAATTCTACCCATGAAATGTACTGGGTTTCATGTGGAACAGGAAACATTGTGTCGGCAGTGAACATGACATCCAGAATGTTGCTGAATCGGTTCACAATGACTCACAGGAAGCCAACGTATGAAAGAGACGTGGACTTGGGCGCTGGAACAAGACATGTGGCAGTGGAACCAGAGATAGCCAACCTAGACATTATTGGCCAGAGGATAGAGAACATAAAAAATGAACATAAGTCAACATGGCATTATGATGAGGACAATCCATACAAAACATGGGCCTATCATGGATCATATGAGGTCAAGCCATCAGGGTCAGCCTCATCCATGGTGAATGGCGTGGTGAGATTGCTCACCAAGCCATGGGATGTCATCCCCATGGTCACACAAATAGCTATGACTGATACCACACCCTTCGGACAACAGAGGGTTTTCAAAGAGAAAGTTGACACACGCACACCAAGACCAAAACGAGGCACAGCACAAATTATGGAGGTGACAGCCAAGTGGTTGTGGGGATTCCTCTCTAGAAATAAGAAACCCAGAATTTGCACAAGAGAGGAGTTCACAAGAAAAGTTAGGTCAAACGCAGCAATTGGAGCAGTGTTCGTTGATGAAAACCAATGGAACTCAGCAAAAGAAGCGGTGGAAGACGAAAGGTTTTGGGACCTCGTGCACAGAGAGAGGGAGCTTCATAAACAGGGAAAATGTGCCACGTGTGTCTACAATATGATGGGGAAAAGAGAGAAAAAACTAGGAGAGTTTGGAAAGGCAAAGGGAAGTCGTGCAATATGGTACATGTGGTTGGGAGCACGCTTTCTAGAGTTTGAAGCCCTTGGCTTCATGAATGAAGACCACTGGTTCAGTAGGGAGAATTCACTCAGTGGAGTGGAAGGAGAAGGACTACATAAACTTGGATACATACTTAGAGACATATCAAAGATTCCAGGGGGAAATATGTATGCAGACGACACAGCTGGATGGGACACAAGAATAACAGAGGATGATCTTCAGAATGAGGCTAAAATCACTGACATCATGGAGCCCGAACATGCTCTACTGGCCACGTCAATCTTCAAGCTGACCTATCAAAATAAAGTGGTAAGGGTGCAAAGACCAGCAAAAAGTGGAACCGTGATGGACGTCATATCCAGACGAGACCAGAGAGGAAGTGGACAGGTCGGAACTTATGGCCTAAACACTTTCACCAACATGGAGGTCCAACTAATAAGACAAATGGAATCTGAAGGAATCTTTTCACCCAGCGAATTGGAAAATTCAAATCTAGCTGAGAGAGTTCTCGACTGGTTGGAAAAACATGGCGTCGAAAGGTTGAAAAGAATGGCAATCAGCGGAGATGACTGTGTGGTGAAACCAACTGATGACAGGTTTGCAACAGCTTTAACAGCCCTGAATGACATGGGAAAGGTGAGAAAAGACATACCGCAATGGGAACCTTCAAAAGGATGGAATGACTGGCAGCAAGTGCCTTTCTGTTCACACCACTTCCACCAACTGATCATGAAGGATGGGAGGGAGATAGTGGTGCCATGCCGCAACCAAGATGAACTTGTGGGCAGGGCCAGAGTATCACAAGGCGCCGGGTGGAGCCTGAGAGAAACTGCTTGCCTAGGCAAGTCATATGCACAAATGTGGCAGCTGATGTACTTCC----------------------------------------------------------------------------------------------------------------------------------------------------------------------------------------------------------------------
>S153_0.0943
ATGAACAACCAACGGAAGAAGACGGGTCGACCGTCTTTCAATATGCTGAAACGCGCGAGAAACCGCGTGTCAACTGGTTCACAGTTGGCGAAGAGATTCTCAAAAGGATTGCTCTCAGGCCAAGGACCCATGAAAATGGTGATGGCTTTCATAGCATTCCTAAGATTTCTAGCCATACCCCCAACAGCAGGAATTTTGGCTAGATGGAGCTCATTCAAGAAGAATGGAGCGATCAAAGTGTTACAGGGTTTCAAGAAAGAGATCTCAAGCATGCTGAACATAATGAACAGGAGGAAAAGATCCGTGACCATGCTCCTCATGCTGCTGCCCACAGCCCTGGCGTTCCATTTGACCACACGAGGGGGAGAGCCACACATGATAGTTAGCAAGCAGGAAAGAGGAAAGTCACTCCTGTTTAAGACCTCTGCAGGTATCAACATGTGCACCCTCATTGCAATGGATTTGGGAGAGTTATGTGAGGATACAATGACCTACAAATGCCCCCGGATCACTGAAGCGGAACCAGATGATGTTGATTGCTGGTGCAATGCCACAGACACATGGGTGACCTATGGGACGTGTTCTCAGACTGGCGAACACCGACGGGATAAACGTTCTGTCGCATTGGCCCCACACGTGGGGCTTGGTCTCGAAACAAGAACCGAAACGTGGATGTCCTCTGAAGGCGCCTGGAGACAGATACAAAAAGTGGAGACTTGGGCCTTGAGACACCCAGGATTCACGGTGATAGCCCTTTTTCTAGCACATGCCATAGGAACATCCATTGCCCAGAAAGGGATCATCTTCATTTTGCTGATGCTGGTGACACCATCAATGGCCATGCGATGTGTGGGAATAGGCAACAGAGACTTCGTTGAAGGACTGTCAGGAGCAACATGGGTGGATGTGGTACTGGAGCATGGAAGCTGCGTCACCACCATGGCAAAAAATAAACCAACATTGGACATTGAACTCTTGAAGACGGAGGTCACGAACCCTGCCGTCTTGCGCAAACTGTGCATTGAAGCTAAAATATCAAACACCACTACCGATTCAAGATGTCCAACACAAGGAGAAGCTACACTGGTGGAAGAACAAGACGCGAACTTTGTGTGTCGACGAACATTCGTGGACAGAGGCTGGGGTAATGGTTGTGGACTATTCGGGAAGGGAAGCTTACTAACGTGTGCTAAGTTTAAGTGTGTGACAAAACTTGAAGGAAAGATAGTTCAATATGAAAACTTAAAATATTCGGTGATAGTCACTGTCCACACTGGGGACCAGCACCAGGTAGGAAATGAGACCACAGAACATGGAACAATTGCAACCATAACACCTCAAGCTCCCACGTCGGAAATACAGCTGACTGACTACGGAGCCCTTACATTGGACTGCTCACCTAGAACAGGGCTGGACTTTAATGAGATGGTGCTGTTGACAATGAAAGAAAAATCATGGCTTGTCCACAAACAATGGTTTCTAGACTTACCATTGCCTTGGACCTCGGGGGCTTCAACATCTCAAGAGACTTGGAACAGACAAGATCTGCTGGTCACATTTAAGACAGCTCATGCAAAGAAGCAGGAAGTAGTCGTACTGGGGTCACAAGAAGGAGCAATGCACACTGCGTTGACTGGGGCGACAGAAATCCAGACGTCAGGAACGACGACAATCTTCGCAGGACACCTGAAATGTAGACTAAAAATGGATAAACTGACTTTAAAAGGGGTGTCATATGTGATGTGCACAGGCTCATTTAAGCTAGAGAAGGAAGTGGCTGAGACCCAGCATGGAACTGTCCTAGTGCAGGTTAAATATGAAGGAACAGATGCACCATGCAAGATTCCAATTTCAACCCAAGATGAGAAAGGAGTGACCCAGAATGGGAGATTGATAACAGCCAATCCCATAGTTACTGACAAAGAAAAACCAGTCAACATTGAAACAGAACCACCCTTTGGCGAGAGTTACATCGTGATAGGGGCGGGTGAAAAAGCTTTGAAATTAAGCTGGTTCAAGAAAGGAAGCAGCATAGGGAAAATGTTCGAAGCCACCGCCCGAGGAGCACGAAGGATGGCTATCCTGGGGGACACAGCATGGGACTTCGGTTCCATAGGAGGGGTGTTCACATCTGTGGGAAAATTGGTACACCAGGTTTTTGGAACCGCATATGGGGTCTTGTTCAGCGGTGTTTCCTGGACCATGAAAATAGGAATAGGGGTTCTGCTGACATGGCTAGGATTGAATTCAAGGAGCACGTCACTCTCGATGACGTGCATTGCAGTTGGCATGGTCACACTGTACCTAGGAGTCATGGTTCAAGCGGACTCGGGGTGTGTGATCAACTGGAAGGGCAGAGAACTCAAGTGTGGAAGTGGCATCTTTGTCACTAATGAAGTCCACACTTGGACAGAGCAATATAAATTCCAGGCTGACTCCCCAAAAAGACTATCAGCAGCCATTGGGAAGGCATGGGAGGAAGGCGTGTGTGGAATTCGATCAGCCACACGTCTTGAGAACATCATGTGGAAGCAAATATCAAATGAATTGAACCACATTCTACTTGAAAATGACATGAAATTCACAGTGGTTGTAGGAGACGCCAATGGAATCTTGACCCAAGGAAAAAAGATGATTAGGCCACAACCCATGGAACACAAATACTCATGGAAAAGCTGGGGAAAAGCCAAAATCATAGGAGCAGACACACAGAATACTACCTTCATCATCGACGGCCCAGATACTCCAGAATGCCCCGATGACCAGAGAGCATGGAACATTTGGGAAGTTGAGGACTATGGGTTTGGAGTTTTCACGACAAACATATGGCTGAAATTGCGTGACTCCTACACCCAAATGTGTGACCACCGGCTAATGTCAGCTGCCATCAAGGACAGCAAGGCAGTCCATGCTGACATGGGATACTGGATAGAAAGTGAAAAGAACGAGACCTGGAAGCTAGCGAGAGCCTCCTTCATAGAAGTGAAGACATGCATTTGGCCAAGATCCCACACTCTATGGAGCAATGGAGTCTTGGAAAGTGAAATGATAATCCCAAAGATATATGGAGGACCAATATCCCAGCACAACTACAGACCAGGGTATTTCACACAAACAGCAGGGCCATGGCACCTAGGCAAGTTGGAATTAGACTTTAATTTGTGTGAAGGCACCACAGTTGTTGTGGATGAACATTGTGGAAATCGAGGTCCATCTCTTAGAACTACAACAGTCACAGGAAAAATAATCCATGAATGGTGTTGCAGATCCTGCACGCTACCACCCTTACGCTTCAGAGGAGAAGACGGATGTTGGTATGGCATGGAAATCAGACCAGTTAAGGAGAAGGAAGAGAATCTAGTCAGGTCAATGGTCTCTGCAGGGTCAGGAGAAGTGGACAGTTTTTCATTGGGACTACTATGCGTATCAATAATGATTGAAGAAGTGATGAGATCCAGATGGAGTAGAAAGATGCTGATGACTGGAACACTGGCTGTTTTCTTCCTTCTTATAATGGGACAACTGACATGGAATGATCTGATCAGGTTATGCATCATGGTCGGAGCCAATGTCTCAGACAGAATGGGGATGGGAACAACATACCTAGCCTTGATGGCCACTTTTAAAATGAGACCGATGTTCGCTGTTGGGCTATTATTTCGCAGACTAACATCCAGAGAGGTGCTCCTTCTCACAATTGGACTAAGCCTGGTGGCATCCGTGGAGCTACCAAATTCTTTAGAGGAGCTAGGGGACGGACTAGCGATGGGCATCATGATGTTAAAATTGTTGACTGATTTTCAGTCACACCAGTTGTGGACTACCTTACTGTCTCTGACATTCATCAAAACAACTCTCTCACTGGATTATGCATGGAAGACAATGGCTATGGTATTGTCAATCGTATCTCTCTTTCCTCTATGTCTATCCACGACCTCTCAAAAAACAACATGGCTTCCGGTGCTGCTAGGATCCTTTGGATGTAAACCACTAACCATGTTTCTTATAACAGAAAACAAAATTTGGGGAAGAAAAAGTTGGCCCCTCAATGAAGGAATTATGGCTGTTGGAATAGTCAGCATTTTATTAAGTTCACTCCTCAAAAATGACGTGCCACTAGCCGGCCCGCTAATAGCTGGAGGCATGCTGATAGCATGTTACGTCATATCCGGAAGCTCAGCCGATTTATCATTGGAGAGAGCGGCTGAGGTCTCCTGGGAAGAAGAAGCAGAACACTCTGGTGCCTCACACAACATACTAGTGGAGGTCCAAGATGATGGAACTATGAAAATAAAAGATGAAGAGAGAGATGATACGCTCACTATACTCCTCAAAGCAACTTTGTTGGCAGTTTCAGGGGTGTACCCAATGTCAATACCAGCAACCCTTTTTGTGTGGTATTTTTGGCAGAAAAAGAAACAGAGATCAGGAGTCTTGTGGGACACACCCAGCCCTCCAGAAGTAGAAAGAGCAGTTCTTGATGATGGTATCTATAGAATCTTGCAAAGAGGACTGTTGGGTAGGTCCCAGGTAGGAGTGGGAGTTTTTCAAGACGGCGTGTTCCACACAATGTGGCATGTCACCAGGGGAGCTGTCCTCATGTACCAAGGGAAGAGGCTGGAACCAAGTTGGGCCAGTGTCAAAAAAGACTTGATCTCATATGGAGGAGGTTGGAGGTTTCAAGGATTATGGAACACGGGAGAAGAAGTACAGGTGATAGCTGTTGAACCAGGAAAAAACCCAAAGAATGTACAGACAACGCCAGGCACCTTCATGACCCCTGAAGGCGCAGTTGGAGCCATAGCCCTAGATTTCAAACCTGGCACATCTGGATCTCCCATCGTGAACAGAGAGGGAAAAATAGTAGGTCTTTATGGAAATGGAGTGGTGACAACAAGTGGAACCTACGTCAGTGCCATTGCCCAAGCTAAAGCGTCACAAGAAGGGCCTCTACCAGAGATTGAGGACGAGGTGTTTAAGAAAAGAAACCTAACAATAATGGACCTACATCCAGGATCAGGAAAAACAAGAAGATATCTTCCAGCCATAGTCCGTGAGGCCATAAAAAGGAAACTGCGCACGCTAATCTTGGCTCCTACAAGAGTTGTCGCCTCTGAAATGGCAGAGGCGCTCAAAGGAATGCCAATAAGATATCAGACAACAGCAGTAAAGAGTGAACACACAGGAAAGGAGATAGTCGATCTCATGTGCCACGCCACTTTCACCATGCGTCTCCTATCTCCAGTGAGAGTTCCCAATTACAACATGATTATCATGGATGAAGCACACTTTACCGATCCAGCCAGCATAGCGGCCAGAGGGTACATCTCAACCCGAGTGGGTATGGGTGAAGCAGCTGCGATCTTTATGACAGCCACTCCCCCAGGATCGGTAGAGGCCTTTCCACAGAGCAATGCAGTTATCCAAGATGAGGAAAGAGACATTCCTGAGAGATCATGGAACTCAGGCTATGACTGGATCACTGATTTCCCAGGAAAAACAGTCTGGTTTGTTCCAAGCATCAAATCAGGAAATGACATTGCCAACTGTTTAAGAAAAAACGGGAAGCGGGTGATCCAATTGAGCAGAAAAACCTTTGACACTGAATACCAGAAAACAAAAAACAATGATTGGGACTATGTTGTCACAACAGACATTTCCGAAATGGGAGCAAATTTCCGGGCCGACAGGGTAATAGACCCAAGGCGGTGTTTGAAGCCGGTAATACTAAAAGATGGCCCAGAACGCGTCATTCTAGCCGGACCAATGCCAGTGACCGCGGCCAGTGCTGCCCAGAGACGAGGAAGAATTGGAAGGAACCAAAACAAAGAAGGTGACCAGTATATTTACATGGGACAGCCTTTAAATAATGATGAGGACCACGCTCATTGGACAGAAGCAAAAATGCTCCTTGACAATATAAACACGCCAGAAGGAATTATCCCAGCCCTCTTTGAGCCAGAGAGAGAAAAGAGTGCAGCAATAGACGGGGAGTACAGACTGCGGGGAGAAGCAAGGAAAACGTTCGTGGAGCTAATGAGAAGAGGGGATTTACCAGTTTGGCTATCTTACAAAGTTGCCTCAGAAGGCTTCCAGTACTCCGACAGAAGATGGTGCTTTGACGGGGAAAGGAACAACCAGGTGTTGGAGGAGAATATGGACGTGGAGATCTGGACAAAAGAAGGAGAAAGAAAGAAATTGCGACCTCGCTGGTTAGATGCCAGAACCTACTCTGATCCACTGGCCCTGCGCGAGTTTAAAGAGTTCGCAGCAGGAAGAAGAAGTGTCTCAGGTGACCTAATATTAGAAATAGGGAAACTTCCACAGCATCTGACGCTAAGGGCCCAGAATGCTTTGGACAACTTGGTCATGTTGCACAATTCCGAACAAGGGGGAAAAGCCTATAGACATGCTATGGAAGAACTACCAGACACCATAGAAACATTGATGCTACTAGCTTTGATAGCTGTGCTGACTGGTGGAGTTACGTTGTTTTTCCTATCAGGAAAAGGTCTAGGGAAAACATCCATTGGCCTACTTTGTGTAATGGCCTCAAGTGTACTGTTATGGACGGCCAGTGTGGAGCCCCATTGGATAGCGGCCTCCATCATACTAGAGTTTTTCCTGATGGTGCTGCTCATTCCAGAGCCAGACAGACAGCGTACTCCACAGGACAATCAACTAGCATATGTGGTGATAGGTTTGTTATTTATGATATTGACAGTGGCAGCCAATGAGATGGGATTACTGGAAACCACAAAGAAAGACCTGGGGATTGGCCATGTAGTCGCCGAAAACCACCACCATGCCACAATGCTAGACATAGACCTACATCCAGCTTCAGCCTGGACCCTCTATGCAGTAGCCACAACAATTATCACTCCCATGATGAGACACACAATTGAAAACACAACGGCAAACATTTCCCTGACAGCAATTGCAAATCAGGCGGCTATATTAATGGGACTTGACAAGGGATGGCCAATATCGAAGATGGACATAGGAGTGCCACTTCTCGCCTTAGGGTGTTATTCCCAGGTGAACCCATTGACACTGACAGCGGCGGTGTTGATGTTAGTGGCCCATTATGCCATAATCGGACCTGGACTGCAAGCAAAAGCTACTAGAGAAGCCCCAAAAAGGACTGCGGCCGGAATAATGAAAAATCCAACTGTAGACAGGATTGTTGCAATAGATTTGGATCCTGTGGTTTATGATGCAAAATTTGAAAAACAGCTAGGCCAAATAATGTTACTAATACTCTGCACATCACAGATTCTCTTGATGAGGACTACATGGGCCTTATGTGAATCCATCACACTGGCTACTGGACCCTTGACCACTCTCTGGGAGGGATCTCCTGGAAGATTCTGGAATACCACGATAGCAGTGTCCATGGCAAACATCTTCAGAGGAAGTTATCTAGCAGGAGCAGGTCTGGCCTTCTCATTAATGAAATCTTTAGGAGGAGGTAGGAGAGGCACGGGAGCCCAAGGGGAAACATTGGGAGAAAAATGGAAAAGACAACTAAACCAATTGAGCAAGTCAGAATTTAACACTTACAAAAGGAGTGGAATTATGGAGGTGGACAGATCTGAAGCCAAGGAAGGACTGAAAAGAGGAGAAACAACCAAACATGCAGTGTCGAGAGGAACAGCCAAACTTAGGTGGTTTGTGGAGAGGAACCTTGTGAAACCAGAAGGGAAAGTGATAGACCTCGGTTGTGGAAGAGGTGGCTGGTCATATTACTGCGCTGGGCTGAAGAAGGTCACAGAAGTGAAGGGATATACAAAAGGAGGACCCGGTCATGAGGAACCTATCCCAATGGCGACTTATGGATGGAACATAGTGAAGCTACACTCTGGAAGGGATGTATTCTTTACACCACCTGAGAAATGTGACACCCTTTTGTGTGATATTGGTGAGTCCTCTCCGAATCCAACTATAGAAGAAGGAAGAACGTTACGTGTTCTAAAGATGGTGGAACCATGGCTCAGAGGAAACCAGTTTTGCATAAAAATCCTAAATCCTTACATGCCAAGTGTGGTAGAAACTCTGGAGCAAATGCAAAGAAAACATGGAGGGATGCTAGTGCGAAACCCACTCTCAAGAAATTCTACCCATGAAATGTACTGGGTTTCATGTGGAACAGGAAACATTGTGTCGGCAGTGAACATGACATCCAGAATGTTGCTGAATCGGTTCACAATGACTCACAGGAAGCCAACGTATGAAAGAGACGTGGACTTGGGCGCTGGAACAAGACATGTGGCAGTGGAACCAGAGATAGCCAACCTAGACATTATTGGCCAGAGGATAGAGAACATAAAAAATGAACATAAGTCAACATGGCATTATGATGAGGACAATCCATACAAAACATGGGCCTATCATGGATCATATGAGGTCAAGCCATCAGGGTCAGCCTCATCCATGGTGAATGGCGTGGTGAGATTGCTCACCAAGCCATGGGATGTCATCCCCATGGTCACACAAATAGCTATGACTGATACCACACCCTTCGGACAACAGAGGGTTTTCAAAGAGAAAGTTGACACACGCACACCAAGACCAAAACGAGGCACAGCACAAATTATGGAGGTGACAGCCAAGTGGTTGTGGGGATTCCTCTCTAGAAATAAGAAACCCAGAATTTGCACAAGAGAGGAGTTCACAAGAAAAGTTAGGTCAAACGCAGCAATTGGAGCAGTGTTCGTTGATGAAAACCAATGGAACTCAGCAAAAGAAGCGGTGGAAGACGAAAGGTTTTGGGACCTCGTGCACAGAGAGAGGGAGCTTCATAAACAGGGAAAATGTGCCACGTGTGTCTACAATATGATGGGGAAAAGAGAGAAAAAACTAGGAGAGTTTGGAAAGGCAAAGGGAAGTCGTGCAATATGGTACATGTGGTTGGGAGCACGCTTTCTAGAGTTTGAAGCCCTTGGCTTCATGAATGAAGACCACTGGTTCAGTAGGGAGAATTCACTCAGTGGAGTGGAAGGAGAAGGACTACATAAACTTGGATACATACTTAGAGACATATCAAAGATTCCAGGGGGAAATATGTATGCAGACGACACAGCTGGATGGGACACAAGAATAACAGAGGATGATCTTCAGAATGAGGCTAAAATCACTGACATCATGGAGCCCGAACATGCTCTACTGGCCACGTCAATCTTCAAGCTGACCTATCAAAATAAAGTGGTAAGGGTGCAAAGACCAGCAAAAAGTGGAACCGTGATGGACGTCATATCCAGACGAGACCAGAGAGGAAGTGGACAGGTCGGAACTTATGGCCTAAACACTTTCACCAACATGGAGGTCCAACTAATAAGACAAATGGAATCTGAAGGAATCTTTTCACCCAGCGAATTGGAAAATTCAAATCTAGCTGAGAGAGTTCTCGACTGGTTGGAAAAACATGGCGTCGAAAGGTTGAAAAGAATGGCAATCAGCGGAGATGACTGTGTGGTGAAACCAACTGATGACAGGTTTGCAACAGCTTTAACAGCCCTGAATGACATGGGAAAGGTGAGAAAAGACATACCGCAATGGGAACCTTCAAAAGGATGGAATGACTGGCAGCAAGTGCCTTTCTGTTCACACCACTTCCACCAACTGATCATGAAGGATGGGAGGGAGATAGTGGTGCCATGCCGCAACCAAGATGAACTTGTGGGCAGGGCCAGAGTATCACAAGGCGCCGGGTGGAGCCTGAGAGAAACTGCTTGCCTAGGCAAGTCATATGCACAAATGTGGCAGCTGATGTACTTCC----------------------------------------------------------------------------------------------------------------------------------------------------------------------------------------------------------------------
>S153_0.306
ATGAACAACCAACGGAAGAAGACGGGTCGACCGTCTTTCAATATGCTGAAACGCGCGAGAAACCGCGTGTCAACTGGTTCACAGTTGGCGAAGAGATTCTCAAAAGGATTGCTCTCAGGCCAAGGACCCATGAAAATGGTGATGGCTTTCATAGCATTCCTAAGATTTCTAGCCATACCCCCAACAGCAGGAATTTTGGCTAGATGGAGCTCATTCAAGAAGAATGGAGCGATCAAAGTGTTACAGGGTTTCAAGAAAGAGATCTCAAGCATGCTGAACATAATGAACAGGAGGAAAAGATCCGTGACCATGCTCCTCATGCTGCTGCCCACAGCCCTGGCGTTCCATTTGACCACACGAGGGGGAGAGCCACACATGATAGTTAGCAAGCAGGAAAGAGGAAAGTCACTCCTGTTTAAGACCTCTGCAGGTATCAACATGTGCACCCTCATTGCAATGGATTTGGGAGAGTTATGTGAGGATACAATGACCTACAAATGCCCCCGGATCACTGAAGCGGAACCAGATGATGTTGATTGCTGGTGCAATGCCACAGACACATGGGTGACCTATGGGACGTGTTCTCAGACTGGCGAACACCGACGGGATAAACGTTCTGTCGCATTGGCCCCACACGTGGGGCTTGGTCTCGAAACAAGAACCGAAACGTGGATGTCCTCTGAAGGCGCCTGGAGACAGATACAAAAAGTGGAGACTTGGGCCTTGAGACACCCAGGATTCACGGTGATAGCCCTTTTTCTAGCACATGCCATAGGAACATCCATTGCCCAGAAAGGGATCATCTTCATTTTGCTGATGCTGGTGACACCATCAATGGCCATGCGATGTGTGGGAATAGGCAACAGAGACTTCGTTGAAGGACTGTCAGGAGCAACATGGGTGGATGTGGTACTGGAGCATGGAAGCTGCGTCACCACCATGGCAAAAAATAAACCAACATTGGACATTGAACTCTTGAAGACGGAGGTCACGAACCCTGCCGTCTTGCGCAAACTGTGCATTGAAGCTAAAATATCAAACACCACTACCGATTCAAGATGTCCAACACAAGGAGAAGCTACACTGGTGGAAGAACAAGACGCGAACTTTGTGTGTCGACGAACATTCGTGGACAGAGGCTGGGGTAATGGTTGTGGACTATTCGGGAAGGGAAGCTTACTAACGTGTGCTAAGTTTAAGTGTGTGACAAAACTTGAAGGAAAGATAGTTCAATATGAAAACTTAAAATATTCGGTGATAGTCACTGTCCACACTGGGGACCAGCACCAGGTAGGAAATGAGACCACAGAACATGGAACAATTGCAACCATAACACCTCAAGCTCCCACGTCGGAAATACAGCTGACTGACTACGGAGCCCTTACATTGGACTGCTCACCTAGAACAGGGCTGGACTTTAATGAGATGGTGCTGTTGACAATGAAAGAAAAATCATGGCTTGTCCACAAACAATGGTTTCTAGACTTACCATTGCCTTGGACCTCGGGGGCTTCAACATCTCAAGAGACTTGGAACAGACAAGATCTGCTGGTCACATTTAAGACAGCTCATGCAAAGAAGCAGGAAGTAGTCGTACTGGGGTCACAAGAAGGAGCAATGCACACTGCGTTGACTGGGGCGACAGAAATCCAGACGTCAGGAACGACGACAATCTTCGCAGGACACCTGAAATGTAGACTAAAAATGGATAAACTGACTTTAAAAGGGGTGTCATATGTGATGTGCACAGGCTCATTTAAGCTAGAGAAGGAAGTGGCTGAGACCCAGCATGGAACTGTCCTAGTGCAGGTTAAATATGAAGGAACAGATGCACCATGCAAGATTCCAATTTCAACCCAAGATGAGAAAGGAGTGACCCAGAATGGGAGATTGATAACAGCCAATCCCATAGTTACTGACAAAGAAAAACCAGTCAACATTGAAACAGAACCACCCTTTGGCGAGAGTTACATCGTGATAGGGGCGGGTGAAAAAGCTTTGAAATTAAGCTGGTTCAAGAAAGGAAGCAGCATAGGGAAAATGTTCGAAGCCACCGCCCGAGGAGCACGAAGGATGGCTATCCTGGGGGACACAGCATGGGACTTCGGTTCCATAGGAGGGGTGTTCACATCTGTGGGAAAATTGGTACACCAGGTTTTTGGAACCGCATATGGGGTCTTGTTCAGCGGTGTTTCCTGGACCATGAAAATAGGAATAGGGGTTCTGCTGACATGGCTAGGATTGAATTCAAGGAGCACGTCACTCTCGATGACGTGCATTGCAGTTGGCATGGTCACACTGTACCTAGGAGTCATGGTTCAAGCGGACTCGGGGTGTGTGATCAACTGGAAGGGCAGAGAACTCAAGTGTGGAAGTGGCATCTTTGTCACTAATGAAGTCCACACTTGGACAGAGCAATATAAATTCCAGGCTGACTCCCCAAAAAGACTATCAGCAGCCATTGGGAAGGCATGGGAGGAAGGCGTGTGTGGAATTCGATCAGCCACACGTCTTGAGAACATCATGTGGAAGCAAATATCAAATGAATTGAACCACATTCTACTTGAAAATGACATGAAATTCACAGTGGTTGTAGGAGACGCCAATGGAATCTTGACCCAAGGAAAAAAGATGATTAGGCCACAACCCATGGAACACAAATACTCATGGAAAAGCTGGGGAAAAGCCAAAATCATAGGAGCAGACACACAGAATACTACCTTCATCATCGACGGCCCAGATACTCCAGAATGCCCCGATGACCAGAGAGCATGGAACATTTGGGAAGTTGAGGACTATGGGTTTGGAGTTTTCACGACAAACATATGGCTGAAATTGCGTGACTCCTACACCCAAATGTGTGACCACCGGCTAATGTCAGCTGCCATCAAGGACAGCAAGGCAGTCCATGCTGACATGGGATACTGGATAGAAAGTGAAAAGAACGAGACCTGGAAGCTAGCGAGAGCCTCCTTCATAGAAGTGAAGACATGCATTTGGCCAAGATCCCACACTCTATGGAGCAATGGAGTCTTGGAAAGTGAAATGATAATCCCAAAGATATATGGAGGACCAATATCCCAGCACAACTACAGACCAGGGTATTTCACACAAACAGCAGGGCCATGGCACCTAGGCAAGTTGGAATTAGACTTTAATTTGTGTGAAGGCACCACAGTTGTTGTGGATGAACATTGTGGAAATCGAGGTCCATCTCTTAGAACTACAACAGTCACAGGAAAAATAATCCATGAATGGTGTTGCAGATCCTGCACGCTACCACCCTTACGCTTCAGAGGAGAAGACGGATGTTGGTATGGCATGGAAATCAGACCAGTTAAGGAGAAGGAAGAGAATCTAGTCAGGTCAATGGTCTCTGCAGGGTCAGGAGAAGTGGACAGTTTTTCATTGGGACTACTATGCGTATCAATAATGATTGAAGAAGTGATGAGATCCAGATGGAGTAGAAAGATGCTGATGACTGGAACACTGGCTGTTTTCTTCCTTCTTATAATGGGACAACTGACATGGAATGATCTGATCAGGTTATGCATCATGGTCGGAGCCAATGTCTCAGACAGAATGGGGATGGGAACAACATACCTAGCCTTGATGGCCACTTTTAAAATGAGACCGATGTTCGCTGTTGGGCTATTATTTCGCAGACTAACATCCAGAGAGGTGCTCCTTCTCACAATTGGACTAAGCCTGGTGGCATCCGTGGAGCTACCAAATTCTTTAGAGGAGCTAGGGGACGGACTAGCGATGGGCATCATGATGTTAAAATTGTTGACTGATTTTCAGTCACACCAGTTGTGGACTACCTTACTGTCTCTGACATTCATCAAAACAACTCTCTCACTGGATTATGCATGGAAGACAATGGCTATGGTATTGTCAATCGTATCTCTCTTTCCTCTATGTCTATCCACGACCTCTCAAAAAACAACATGGCTTCCGGTGCTGCTAGGATCCTTTGGATGTAAACCACTAACCATGTTTCTTATAACAGAAAACAAAATTTGGGGAAGAAAAAGTTGGCCCCTCAATGAAGGAATTATGGCTGTTGGAATAGTCAGCATTTTATTAAGTTCACTCCTCAAAAATGACGTGCCACTAGCCGGCCCGCTAATAGCTGGAGGCATGCTGATAGCATGTTACGTCATATCCGGAAGCTCAGCCGATTTATCATTGGAGAGAGCGGCTGAGGTCTCCTGGGAAGAAGAAGCAGAACACTCTGGTGCCTCACACAACATACTAGTGGAGGTCCAAGATGATGGAACTATGAAAATAAAAGATGAAGAGAGAGATGATACGCTCACTATACTCCTCAAAGCAACTTTGTTGGCAGTTTCAGGGGTGTACCCAATGTCAATACCAGCAACCCTTTTTGTGTGGTATTTTTGGCAGAAAAAGAAACAGAGATCAGGAGTCTTGTGGGACACACCCAGCCCTCCAGAAGTAGAAAGAGCAGTTCTTGATGATGGTATCTATAGAATCTTGCAAAGAGGACTGTTGGGTAGGTCCCAGGTAGGAGTGGGAGTTTTTCAAGACGGCGTGTTCCACACAATGTGGCATGTCACCAGGGGAGCTGTCCTCATGTACCAAGGGAAGAGGCTGGAACCAAGTTGGGCCAGTGTCAAAAAAGACTTGATCTCATATGGAGGAGGTTGGAGGTTTCAAGGATTATGGAACACGGGAGAAGAAGTACAGGTGATAGCTGTTGAACCAGGAAAAAACCCAAAGAATGTACAGACAACGCCAGGCACCTTCATGACCCCTGAAGGCGCAGTTGGAGCCATAGCCCTAGATTTCAAACCTGGCACATCTGGATCTCCCATCGTGAACAGAGAGGGAAAAATAGTAGGTCTTTATGGAAATGGAGTGGTGACAACAAGTGGAACCTACGTCAGTGCCATTGCCCAAGCTAAAGCGTCACAAGAAGGGCCTCTACCAGAGATTGAGGACGAGGTGTTTAAGAAAAGAAACCTAACAATAATGGACCTACATCCAGGATCAGGAAAAACAAGAAGATATCTTCCAGCCATAGTCCGTGAGGCCATAAAAAGGAAACTGCGCACGCTAATCTTGGCTCCTACAAGAGTTGTCGCCTCTGAAATGGCAGAGGCGCTCAAAGGAATGCCAATAAGATATCAGACAACAGCAGTAAAGAGTGAACACACAGGAAAGGAGATAGTCGATCTCATGTGCCACGCCACTTTCACCATGCGTCTCCTATCTCCAGTGAGAGTTCCCAATTACAACATGATTATCATGGATGAAGCACACTTTACCGATCCAGCCAGCATAGCGGCCAGAGGGTACATCTCAACCCGAGTGGGTATGGGTGAAGCAGCTGCGATCTTTATGACAGCCACTCCCCCAGGATCGGTAGAGGCCTTTCCACAGAGCAATGCAGTTATCCAAGATGAGGAAAGAGACATTCCTGAGAGATCATGGAACTCAGGCTATGACTGGATCACTGATTTCCCAGGAAAAACAGTCTGGTTTGTTCCAAGCATCAAATCAGGAAATGACATTGCCAACTGTTTAAGAAAAAACGGGAAGCGGGTGATCCAATTGAGCAGAAAAACCTTTGACACTGAATACCAGAAAACAAAAAACAATGATTGGGACTATGTTGTCACAACAGACATTTCCGAAATGGGAGCAAATTTCCGGGCCGACAGGGTAATAGACCCAAGGCGGTGTTTGAAGCCGGTAATACTAAAAGATGGCCCAGAACGCGTCATTCTAGCCGGACCAATGCCAGTGACCGCGGCCAGTGCTGCCCAGAGACGAGGAAGAATTGGAAGGAACCAAAACAAAGAAGGTGACCAGTATATTTACATGGGACAGCCTTTAAATAATGATGAGGACCACGCTCATTGGACAGAAGCAAAAATGCTCCTTGACAATATAAACACGCCAGAAGGAATTATCCCAGCCCTCTTTGAGCCAGAGAGAGAAAAGAGTGCAGCAATAGACGGGGAGTACAGACTGCGGGGAGAAGCAAGGAAAACGTTCGTGGAGCTAATGAGAAGAGGGGATTTACCAGTTTGGCTATCTTACAAAGTTGCCTCAGAAGGCTTCCAGTACTCCGACAGAAGATGGTGCTTTGACGGGGAAAGGAACAACCAGGTGTTGGAGGAGAATATGGACGTGGAGATCTGGACAAAAGAAGGAGAAAGAAAGAAATTGCGACCTCGCTGGTTAGATGCCAGAACCTACTCTGATCCACTGGCCCTGCGCGAGTTTAAAGAGTTCGCAGCAGGAAGAAGAAGTGTCTCAGGTGACCTAATATTAGAAATAGGGAAACTTCCACAGCATCTGACGCTAAGGGCCCAGAATGCTTTGGACAACTTGGTCATGTTGCACAATTCCGAACAAGGGGGAAAAGCCTATAGACATGCTATGGAAGAACTACCAGACACCATAGAAACATTGATGCTACTAGCTTTGATAGCTGTGCTGACTGGTGGAGTTACGTTGTTTTTCCTATCAGGAAAAGGTCTAGGGAAAACATCCATTGGCCTACTTTGTGTAATGGCCTCAAGTGTACTGTTATGGACGGCCAGTGTGGAGCCCCATTGGATAGCGGCCTCCATCATACTAGAGTTTTTCCTGATGGTGCTGCTCATTCCAGAGCCAGACAGACAGCGTACTCCACAGGACAATCAACTAGCATATGTGGTGATAGGTTTGTTATTTATGATATTGACAGTGGCAGCCAATGAGATGGGATTACTGGAAACCACAAAGAAAGACCTGGGGATTGGCCATGTAGTCGCCGAAAACCACCACCATGCCACAATGCTAGACATAGACCTACATCCAGCTTCAGCCTGGACCCTCTATGCAGTAGCCACAACAATTATCACTCCCATGATGAGACACACAATTGAAAACACAACGGCAAACATTTCCCTGACAGCAATTGCAAATCAGGCGGCTATATTAATGGGACTTGACAAGGGATGGCCAATATCGAAGATGGACATAGGAGTGCCACTTCTCGCCTTAGGGTGTTATTCCCAGGTGAACCCATTGACACTGACAGCGGCGGTGTTGATGTTAGTGGCCCATTATGCCATAATCGGACCTGGACTGCAAGCAAAAGCTACTAGAGAAGCCCCAAAAAGGACTGCGGCCGGAATAATGAAAAATCCAACTGTAGACAGGATTGTTGCAATAGATTTGGATCCTGTGGTTTATGATGCAAAATTTGAAAAACAGCTAGGCCAAATAATGTTACTAATACTCTGCACATCACAGATTCTCTTGATGAGGACTACATGGGCCTTATGTGAATCCATCACACTGGCTACTGGACCCTTGACCACTCTCTGGGAGGGATCTCCTGGAAGATTCTGGAATACCACGATAGCAGTGTCCATGGCAAACATCTTCAGAGGAAGTTATCTAGCAGGAGCAGGTCTGGCCTTCTCATTAATGAAATCTTTAGGAGGAGGTAGGAGAGGCACGGGAGCCCAAGGGGAAACATTGGGAGAAAAATGGAAAAGACAACTAAACCAATTGAGCAAGTCAGAATTTAACACTTACAAAAGGAGTGGAATTATGGAGGTGGACAGATCTGAAGCCAAGGAAGGACTGAAAAGAGGAGAAACAACCAAACATGCAGTGTCGAGAGGAACAGCCAAACTTAGGTGGTTTGTGGAGAGGAACCTTGTGAAACCAGAAGGGAAAGTGATAGACCTCGGTTGTGGAAGAGGTGGCTGGTCATATTACTGCGCTGGGCTGAAGAAGGTCACAGAAGTGAAGGGATATACAAAAGGAGGACCCGGTCATGAGGAACCTATCCCAATGGCGACTTATGGATGGAACATAGTGAAGCTACACTCTGGAAGGGATGTATTCTTTACACCACCTGAGAAATGTGACACCCTTTTGTGTGATATTGGTGAGTCCTCTCCGAATCCAACTATAGAAGAAGGAAGAACGTTACGTGTTCTAAAGATGGTGGAACCATGGCTCAGAGGAAACCAGTTTTGCATAAAAATCCTAAATCCTTACATGCCAAGTGTGGTAGAAACTCTGGAGCAAATGCAAAGAAAACATGGAGGGATGCTAGTGCGAAACCCACTCTCAAGAAATTCTACCCATGAAATGTACTGGGTTTCATGTGGAACAGGAAACATTGTGTCGGCAGTGAACATGACATCCAGAATGTTGCTGAATCGGTTCACAATGACTCACAGGAAGCCAACGTATGAAAGAGACGTGGACTTGGGCGCTGGAACAAGACATGTGGCAGTGGAACCAGAGATAGCCAACCTAGACATTATTGGCCAGAGGATAGAGAACATAAAAAATGAACATAAGTCAACATGGCATTATGATGAGGACAATCCATACAAAACATGGGCCTATCATGGATCATATGAGGTCAAGCCATCAGGGTCAGCCTCATCCATGGTGAATGGCGTGGTGAGATTGCTCACCAAGCCATGGGATGTCATCCCCATGGTCACACAAATAGCTATGACTGATACCACACCCTTCGGACAACAGAGGGTTTTCAAAGAGAAAGTTGACACACGCACACCAAGACCAAAACGAGGCACAGCACAAATTATGGAGGTGACAGCCAAGTGGTTGTGGGGATTCCTCTCTAGAAATAAAAAACCCAGAATTTGCACAAGAGAGGAGTTCACAAGAAAAGTTAGGTCAAACGCAGCAATTGGAGCAGTGTTCGTTGATGAAAACCAATGGAACTCAGCAAAAGAAGCGGTGGAAGACGAAAGGTTTTGGGACCTCGTGCACAGAGAGAGGGAGCTTCATAAACAGGGAAAATGTGCCACGTGTGTCTACAATATGATGGGGAAAAGAGAGAAAAAACTAGGAGAGTTTGGAAAGGCAAAGGGAAGTCGTGCAATATGGTACATGTGGTTGGGAGCACGCTTTCTAGAGTTTGAAGCCCTTGGCTTCATGAATGAAGACCACTGGTTCAGTAGGGAGAATTCACTCAGTGGAGTGGAAGGAGAAGGACTACATAAACTTGGATACATACTTAGAGACATATCAAAGATTCCAGGGGGAAATATGTATGCAGACGACACAGCTGGATGGGACACAAGAATAACAGAGGATGATCTTCAGAATGAGGCTAAAATCACTGACATCATGGAGCCCGAACATGCTCTACTGGCCACGTCAATCTTCAAGCTGACCTATCAAAATAAAGTGGTAAGGGTGCAAAGACCAGCAAAAAGTGGAACCGTGATGGACGTCATATCCAGACGAGACCAGAGAGGAAGTGGACAGGTCGGAACTTATGGCCTAAACACTTTCACCAACATGGAGGTCCAACTAATAAGACAAATGGAATCTGAAGGAATCTTTTCACCCAGCGAATTGGAAAATTCAAATCTAGCTGAGAGAGTTCTCGACTGGTTGGAAAAACATGGCGTCGAAAGGTTGAAAAGAATGGCAATCAGCGGAGATGACTGTGTGGTGAAACCAACTGATGACAGGTTTGCAACAGCTTTAACAGCCCTGAATGACATGGGAAAGGTGAGAAAAGACATACCGCAATGGGAACCTTCAAAAGGATGGAATGACTGGCAGCAAGTGCCTTTCTGTTCACACCACTTCCACCAACTGATCATGAAGGATGGGAGGGAGATAGTGGTGCCATGCCGCAACCAAGATGAACTTGTGGGCAGGGCCAGAGTATCACAAGGCGCCGGGTGGAGCCTGAGAGAAACTGCTTGCCTAGGCAAGTCATATGCACAAATGTGGCAGCTGATGTACTTCC----------------------------------------------------------------------------------------------------------------------------------------------------------------------------------------------------------------------
>S153_0.0152
ATGAACAACCAACGGAAGAAGACGGGTCGACCGTCTTTCAATATGCTGAAACGCGCGAGAAACCGCGTGTCAACTGGTTCACAGTTGGCGAAGAGATTCTCAAAAGGATTGCTCTCAGGCCAAGGACCCATGAAAATGGTGATGGCTTTCATAGCATTCCTAAGATTTCTAGCCATACCCCCAACAGCAGGAATTTTGGCTAGATGGAGCTCATTCAAGAAGAATGGAGCGATCAAAGTGTTACAGGGTTTCAAGAAAGAGATCTCAAGCATGCTGAACATAATGAACAGGAGGAAAAGATCCGTGACCATGCTCCTCATGCTGCTGCCCACAGCCCTGGCGTTCCATTTGACCACACGAGGGGGAGAGCCACACATGATAGTTAGCAAGCAGGAAAGAGGAAAGTCACTCCTGTTTAAGACCTCTGCAGGTATCAACATGTGCACCCTCATTGCAATGGATTTGGGAGAGTTATGTGAGGATACAATGACCTACAAATGCCCCCGGATCACTGAAGCGGAACCAGATGATGTTGATTGCTGGTGCAATGCCACAGACACATGGGTGACCTATGGGACGTGTTCTCAGACTGGCGAACACCGACGGGATAAACGTTCTGTCGCATTGGCCCCACACGTGGGGCTTGGTCTCGAAACAAGAACCGAAACGTGGATGTCCTCTGAAGGCGCCTGGAGACAGATACAAAAAGTGGAGACTTGGGCCTTGAGACACCCAGGATTCACGGTGATAGCCCTTTTTCTAGCACATGCCATAGGAACATCCATTGCCCAGAAAGGGATCATCTTCATTTTGCTGATGCTGGTGACACCATCAATGGCCATGCGATGTGTGGGAATAGGCAACAGAGACTTCGTTGAAGGACTGTCAGGAGCAACATGGGTGGATGTGGTACTGGAGCATGGAAGCTGCGTCACCACCATGGCAAAAAATAAACCAACATTGGACATTGAACTCTTGAAGACGGAGGTCACGAACCCTGCCGTCTTGCGCAAACTGTGCATTGAAGCTAAAATATCAAACACCACTACCGATTCAAGATGTCCAACACAAGGAGAAGCTACACTGGTGGAAGAACAAGACGCGAACTTTGTGTGTCGACGAACATTCGTGGACAGAGGCTGGGGTAATGGTTGTGGACTATTCGGGAAGGGAAGCTTACTAACGTGTGCTAAGTTTAAGTGTGTGACAAAACTTGAAGGAAAGATAGTTCAATATGAAAACTTAAAATATTCGGTGATAGTCACTGTCCACACTGGGGACCAGCACCAGGTAGGAAATGAGACCACAGAACATGGAACAATTGCAACCATAACACCTCAAGCTCCCACGTCGGAAATACAGCTGACTGACTACGGAGCCCTTACATTGGACTGCTCACCTAGAACAGGGCTGGACTTTAATGAGATGGTGCTGTTGACAATGAAAGAAAAATCATGGCTTGTCCACAAACAATGGTTTCTAGACTTACCATTGCCTTGGACCTCGGGGGCTTCAACATCTCAAGAGACTTGGAACAGACAAGATCTGCTGGTCACATTTAAGACAGCTCATGCAAAGAAGCAGGAAGTAGTCGTACTGGGGTCACAAGAAGGAGCAATGCACACTGCGTTGACTGGGGCGACAGAAATCCAGACGTCAGGAACGACGACAATCTTCGCAGGACACCTGAAATGTAGACTAAAAATGGATAAACTGACTTTAAAAGGGGTGTCATATGTGATGTGCACAGGCTCATTTAAGCTAGAGAAGGAAGTGGCTGAGACCCAGCATGGAACTGTCCTAGTGCAGGTTAAATATGAAGGAACAGATGCACCATGCAAGATTCCAATTTCAACCCAAGATGAGAAAGGAGTGACCCAGAATGGGAGATTGATAACAGCCAATCCCATAGTTACTGACAAAGAAAAACCAGTCAACATTGAAACAGAACCACCCTTTGGCGAGAGTTACATCGTGATAGGGGCGGGTGAAAAAGCTTTGAAATTAAGCTGGTTCAAGAAAGGAAGCAGCATAGGGAAAATGTTCGAAGCCACCGCCCGAGGAGCACGAAGGATGGCTATCCTGGGGGACACAGCATGGGACTTCGGTTCCATAGGAGGGGTGTTCACATCTGTGGGAAAATTGGTACACCAGGTTTTTGGAACCGCATATGGGGTCTTGTTCAGCGGTGTTTCCTGGACCATGAAAATAGGAATAGGGGTTCTGCTGACATGGCTAGGATTGAATTCAAGGAGCACGTCACTCTCGATGACGTGCATTGCAGTTGGCATGGTCACACTGTACCTAGGAGTCATGGTTCAAGCGGACTCGGGGTGTGTGATCAACTGGAAGGGCAGAGAACTCAAGTGTGGAAGTGGCATCTTTGTCACTAATGAAGTCCACACTTGGACAGAGCAATATAAATTCCAGGCTGACTCCCCAAAAAGACTATCAGCAGCCATTGGGAAGGCATGGGAGGAAGGCGTGTGTGGAATTCGATCAGCCACACGTCTTGAGAACATCATGTGGAAGCAAATATCAAATGAATTGAACCACATTCTACTTGAAAATGACATGAAATTCACAGTGGTTGTAGGAGACGCCAATGGAATCTTGACCCAAGGAAAAAAGATGATTAGGCCACAACCCATGGAACACAAATACTCATGGAAAAGCTGGGGAAAAGCCAAAATCATAGGAGCAGACACACAGAATACTACCTTCATCATCGACGGCCCAGATACTCCAGAATGCCCCGATGACCAGAGAGCATGGAACATTTGGGAAGTTGAGGACTATGGGTTTGGAGTTTTCACGACAAACATATGGCTGAAATTGCGTGACTCCTACACCCAAATGTGTGACCACCGGCTAATGTCAGCTGCCATCAAGGACAGCAAGGCAGTCCATGCTGACATGGGATACTGGATAGAAAGTGAAAAGAACGAGACCTGGAAGCTAGCGAGAGCCTCCTTCATAGAAGTGAAGACATGCATTTGGCCAAGATCCCACACTCTATGGAGCAATGGAGTCTTGGAAAGTGAAATGATAATCCCAAAGATATATGGAGGACCAATATCCCAGCACAACTACAGACCAGGGTATTTCACACAAACAGCAGGGCCATGGCACCTAGGCAAGTTGGAATTAGACTTTAATTTGTGTGAAGGCACCACAGTTGTTGTGGATGAACATTGTGGAAATCGAGGTCCATCTCTTAGAACTACAACAGTCACAGGAAAAATAATCCATGAATGGTGTTGCAGATCCTGCACGCTACCACCCTTACGCTTCAGAGGAGAAGACGGATGTTGGTATGGCATGGAAATCAGACCAGTTAAGGAGAAGGAAGAGAATCTAGTCAGGTCAATGGTCTCTGCAGGGTCAGGAGAAGTGGACAGTTTTTCATTGGGACTACTATGCGTATCAATAATGATTGAAGAAGTGATGAGATCCAGATGGAGTAGAAAGATGCTGATGACTGGAACACTGGCTGTTTTCTTCCTTCTTATAATGGGACAACTGACATGGAATGATCTGATCAGGTTATGCATCATGGTCGGAGCCAATGTCTCAGACAGAATGGGGATGGGAACAACATACCTAGCCTTGATGGCCACTTTTAAAATGAGACCGATGTTCGCTGTTGGGCTATTATTTCGCAGACTAACATCCAGAGAGGTGCTCCTTCTCACAATTGGACTAAGCCTGGTGGCATCCGTGGAGCTACCAAATTCTTTAGAGGAGCTAGGGGACGGACTAGCGATGGGCATCATGATGTTAAAATTGTTGACTGATTTTCAGTCACACCAGTTGTGGACTACCTTACTGTCTCTGACATTCATCAAAACAACTCTCTCACTGGATTATGCATGGAAGACAATGGCTATGGTATTGTCAATCGTATCTCTCTTTCCTCTATGTCTATCCACGACCTCTCAAAAAACAACATGGCTTCCGGTGCTGCTAGGATCCTTTGGATGTAAACCACTAACCATGTTTCTTATAACAGAAAACAAAATTTGGGGAAGAAAAAGTTGGCCCCTCAATGAAGGAATTATGGCTGTTGGAATAGTCAGCATTTTATTAAGTTCACTCCTCAAAAATGACGTGCCACTAGCCGGCCCGCTAATAGCTGGAGGCATGCTGATAGCATGTTACGTCATATCCGGAAGCTCAGCCGATTTATCATTGGAGAGAGCGGCTGAGGTCTCCTGGGAAGAAGAAGCAGAACACTCTGGTGCCTCACACAACATACTAGTGGAGGTCCAAGATGATGGAACTATGAAAATAAAAGATGAAGAGAGAGATGATACGCTCACTATACTCCTCAAAGCAACTTTGTTGGCAGTTTCAGGGGTGTACCCAATGTCAATACCAGCAACCCTTTTTGTGTGGTATTTTTGGCAGAAAAAGAAACAGAGATCAGGAGTCTTGTGGGACACACCCAGCCCTCCAGAAGTAGAAAGAGCAGTTCTTGATGATGGTATCTATAGAATCTTGCAAAGAGGACTGTTGGGTAGGTCCCAGGTAGGAGTGGGAGTTTTTCAAGACGGCGTGTTCCACACAATGTGGCATGTCACCAGGGGAGCTGTCCTCATGTACCAAGGGAAGAGGCTGGAACCAAGTTGGGCCAGTGTCAAAAAAGACTTGATCTCATATGGAGGAGGTTGGAGGTTTCAAGGATTATGGAACACGGGAGAAGAAGTACAGGTGATAGCTGTTGAACCAGGAAAAAACCCAAAGAATGTACAGACAACGCCAGGCACCTTCATGACCCCTGAAGGCGCAGTTGGAGCCATAGCCCTAGATTTCAAACCTGGCACATCTGGATCTCCCATCGTGAACAGAGAGGGAAAAATAGTAGGTCTTTATGGAAATGGAGTGGTGACAACAAGTGGAACCTACGTCAGTGCCATTGCCCAAGCTAAAGCGTCACAAGAAGGGCCTCTACCAGAGATTGAGGACGAGGTGTTTAAGAAAAGAAACCTAACAATAATGGACCTACATCCAGGATCAGGAAAAACAAGAAGATATCTTCCAGCCATAGTCCGTGAGGCCATAAAAAGGAAACTGCGCACGCTAATCTTGGCTCCTACAAGAGTTGTCGCCTCTGAAATGGCAGAGGCGCTCAAAGGAATGCCAATAAGATATCAGACAACAGCAGTAAAGAGTGAACACACAGGAAAGGAGATAGTCGATCTCATGTGCCACGCCACTTTCACCATGCGTCTCCTATCTCCAGTGAGAGTTCCCAATTACAACATGATTATCATGGATGAAGCACACTTTACCGATCCAGCCAGCATAGCGGCCAGAGGGTTTATCTCAACCCGAGTGGGTATGGGTGAAGCAGCTGCGATCTTTATGACAGCCACTCCCCCAGGATCGGTAGAGGCCTTTCCACAGAGCAATGCAGTTATCCAAGATGAGGAAAGAGACATTCCTGAGAGATCATGGAACTCAGGCTATGACTGGATCACTGATTTCCCAGGAAAAACAGTCTGGTTTGTTCCAAGCATCAAATCAGGAAATGACATTGCCAACTGTTTAAGAAAAAACGGGAAGCGGGTGATCCAATTGAGCAGAAAAACCTTTGACACTGAATACCAGAAAACAAAAAACAATGATTGGGACTATGTTGTCACAACAGACATTTCCGAAATGGGAGCAAATTTCCGGGCCGACAGGGTAATAGACCCAAGGCGGTGTTTGAAGCCGGTAATACTAAAAGATGGCCCAGAACGCGTCATTCTAGCCGGACCAATGCCAGTGACCGCGGCCAGTGCTGCCCAGAGACGAGGAAGAATTGGAAGGAACCAAAACAAAGAAGGTGACCAGTATATTTACATGGGACAGCCTTTAAATAATGATGAGGACCACGCTCATTGGACAGAAGCAAAAATGCTCCTTGACAATATAAACACGCCAGAAGGAATTATCCCAGCCCTCTTTGAGCCAGAGAGAGAAAAGAGTGCAGCAATAGACGGGGAGTACAGACTGCGGGGAGAAGCAAGGAAAACGTTCGTGGAGCTAATGAGAAGAGGGGATTTACCAGTTTGGCTATCTTACAAAGTTGCCTCAGAAGGCTTCCAGTACTCCGACAGAAGATGGTGCTTTGACGGGGAAAGGAACAACCAGGTGTTGGAGGAGAATATGGACGTGGAGATCTGGACAAAAGAAGGAGAAAGAAAGAAATTGCGACCTCGCTGGTTAGATGCCAGAACCTACTCTGATCCACTGGCCCTGCGCGAGTTTAAAGAGTTCGCAGCAGGAAGAAGAAGTGTCTCAGGTGACCTAATATTAGAAATAGGGAAACTTCCACAGCATCTGACGCTAAGGGCCCAGAATGCTTTGGACAACTTGGTCATGTTGCACAATTCCGAACAAGGGGGAAAAGCCTATAGACATGCTATGGAAGAACTACCAGACACCATAGAAACATTGATGCTACTAGCTTTGATAGCTGTGCTGACTGGTGGAGTTACGTTGTTTTTCCTATCAGGAAAAGGTCTAGGGAAAACATCCATTGGCCTACTTTGTGTAATGGCCTCAAGTGTACTGTTATGGACGGCCAGTGTGGAGCCCCATTGGATAGCGGCCTCCATCATACTAGAGTTTTTCCTGATGGTGCTGCTCATTCCAGAGCCAGACAGACAGCGTACTCCACAGGACAATCAACTAGCATATGTGGTGATAGGTTTGTTATTTATGATATTGACAGTGGCAGCCAATGAGATGGGATTACTGGAAACCACAAAGAAAGACCTGGGGATTGGCCATGTAGTCGCCGAAAACCACCACCATGCCACAATGCTAGACATAGACCTACATCCAGCTTCAGCCTGGACCCTCTATGCAGTAGCCACAACAATTATCACTCCCATGATGAGACACACAATTGAAAACACAACGGCAAACATTTCCCTGACAGCAATTGCAAATCAGGCGGCTATATTAATGGGACTTGACAAGGGATGGCCAATATCGAAGATGGACATAGGAGTGCCACTTCTCGCCTTAGGGTGTTATTCCCAGGTGAACCCATTGACACTGACAGCGGCGGTGTTGATGTTAGTGGCCCATTATGCCATAATCGGACCTGGACTGCAAGCAAAAGCTACTAGAGAAGCCCCAAAAAGGACTGCGGCCGGAATAATGAAAAATCCAACTGTAGACAGGATTGTTGCAATAGATTTGGATCCTGTGGTTTATGATGCAAAATTTGAAAAACAGCTAGGCCAAATAATGTTACTAATACTCTGCACATCACAGATTCTCTTGATGAGGACTACATGGGCCTTATGTGAATCCATCACACTGGCTACTGGACCCTTGACCACTCTCTGGGAGGGATCTCCTGGAAGATTCTGGAATACCACGATAGCAGTGTCCATGGCAAACATCTTCAGAGGAAGTTATCTAGCAGGAGCAGGTCTGGCCTTCTCATTAATGAAATCTTTAGGAGGAGGTAGGAGAGGCACGGGAGCCCAAGGGGAAACATTGGGAGAAAAATGGAAAAGACAACTAAACCAATTGAGCAAGTCAGAATTTAACACTTACAAAAGGAGTGGAATTATGGAGGTGGACAGATCTGAAGCCAAGGAAGGACTGAAAAGAGGAGAAACAACCAAACATGCAGTGTCGAGAGGAACAGCCAAACTTAGGTGGTTTGTGGAGAGGAACCTTGTGAAACCAGAAGGGAAAGTGATAGACCTCGGTTGTGGAAGAGGTGGCTGGTCATATTACTGCGCTGGGCTGAAGAAGGTCACAGAAGTGAAGGGATATACAAAAGGAGGACCCGGTCATGAGGAACCTATCCCAATGGCGACTTATGGATGGAACATAGTGAAGCTACACTCTGGAAGGGATGTATTCTTTACACCACCTGAGAAATGTGACACCCTTTTGTGTGATATTGGTGAGTCCTCTCCGAATCCAACTATAGAAGAAGGAAGAACGTTACGTGTTCTAAAGATGGTGGAACCATGGCTCAGAGGAAACCAGTTTTGCATAAAAATCCTAAATCCTTACATGCCAAGTGTGGTAGAAACTCTGGAGCAAATGCAAAGAAAACATGGAGGGATGCTAGTGCGAAACCCACTCTCAAGAAATTCTACCCATGAAATGTACTGGGTTTCATGTGGAACAGGAAACATTGTGTCGGCAGTGAACATGACATCCAGAATGTTGCTGAATCGGTTCACAATGACTCACAGGAAGCCAACGTATGAAAGAGACGTGGACTTGGGCGCTGGAACAAGACATGTGGCAGTGGAACCAGAGATAGCCAACCTAGACATTATTGGCCAGAGGATAGAGAACATAAAAAATGAACATAAGTCAACATGGCATTATGATGAGGACAATCCATACAAAACATGGGCCTATCATGGATCATATGAGGTCAAGCCATCAGGGTCAGCCTCATCCATGGTGAATGGCGTGGTGAGATTGCTCACCAAGCCATGGGATGTCATCCCCATGGTCACACAAATAGCTATGACTGATACCACACCCTTCGGACAACAGAGGGTTTTCAAAGAGAAAGTTGACACACGCACACCAAGACCAAAACGAGGCACAGCACAAATTATGGAGGTGACAGCCAAGTGGTTGTGGGGATTCCTCTCTAGAAATAAAAAACCCAGAATTTGCACAAGAGAGGAGTTCACAAGAAAAGTTAGGTCAAACGCAGCAATTGGAGCAGTGTTCGTTGATGAAAACCAATGGAACTCAGCAAAAGAAGCGGTGGAAGACGAAAGGTTTTGGGACCTCGTGCACAGAGAGAGGGAGCTTCATAAACAGGGAAAATGTGCCACGTGTGTCTACAATATGATGGGGAAAAGAGAGAAAAAACTAGGAGAGTTTGGAAAGGCAAAGGGAAGTCGTGCAATATGGTACATGTGGTTGGGAGCACGCTTTCTAGAGTTTGAAGCCCTTGGCTTCATGAATGAAGACCACTGGTTCAGTAGGGAGAATTCACTCAGTGGAGTGGAAGGAGAAGGACTACATAAACTTGGATACATACTTAGAGACATATCAAAGATTCCAGGGGGAAATATGTATGCAGACGACACAGCTGGATGGGACACAAGAATAACAGAGGATGATCTTCAGAATGAGGCTAAAATCACTGACATCATGGAGCCCGAACATGCTCTACTGGCCACGTCAATCTTCAAGCTGACCTATCAAAATAAAGTGGTAAGGGTGCAAAGACCAGCAAAAAGTGGAACCGTGATGGACGTCATATCCAGACGAGACCAGAGAGGAAGTGGACAGGTCGGAACTTATGGCCTAAACACTTTCACCAACATGGAGGTCCAACTAATAAGACAAATGGAATCTGAAGGAATCTTTTCACCCAGCGAATTGGAAAATTCAAATCTAGCTGAGAGAGTTCTCGACTGGTTGGAAAAACATGGCGTCGAAAGGTTGAAAAGAATGGCAATCAGCGGAGATGACTGTGTGGTGAAACCAACTGATGACAGGTTTGCAACAGCTTTAACAGCCCTGAATGACATGGGAAAGGTGAGAAAAGACATACCGCAATGGGAACCTTCAAAAGGATGGAATGACTGGCAGCAAGTGCCTTTCTGTTCACACCACTTCCACCAACTGATCATGAAGGATGGGAGGGAGATAGTGGTGCCATGCCGCAACCAAGATGAACTTGTGGGCAGGGCCAGAGTATCACAAGGCGCCGGGTGGAGCCTGAGAGAAACTGCTTGCCTAGGCAAGTCATATGCACAAATGTGGCAGCTGATGTACTTCC----------------------------------------------------------------------------------------------------------------------------------------------------------------------------------------------------------------------
>S279_0.0798
ATGAACAACCAACGGAAGAAGACGGGTCGACCGTCTTTCAATATGCTGAAACGCGCGAGAAACCGCGTGTCAACTGGTTCACAGTTGGCGAAGAGATTCTCAAAAGGATTGCTCTCAGGCCAAGGACCCATGAAAATGGTGATGGCTTTCATAGCATTCCTAAGATTTCTAGCCATACCCCCAACAGCAGGAATTTTGGCTAGATGGAGCTCATTCAAGAAGAATGGAGCGATCAAAGTGTTACAGGGTTTCAAGAAAGAGATCTCAAGCATGCTGAACATAATGAACAGGAGGAAAAGATCCGTGACCATGCTCCTCATGCTGCTGCCCACAGCCCTGGCGTTCCATTTGACCACACGAGGGGGAGAGCCACACATGATAGTTAGCAAGCAGGAAAGAGGAAAGTCACTCCTGTTTAAGACCTCTGCAGGTATCAACATGTGCACCCTCATTGCAATGGATTTGGGAGAGTTATGTGAGGATACAATGACCTACAAATGCCCCCGGATCACTGAAGCGGAACCAGATGATGTTGATTGCTGGTGCAATGCCACAGACACATGGGTGACCTATGGGACGTGTTCTCAGACTGGCGAACACCGACGGGATAAACGTTCTGTCGCATTGGCCCCACACGTGGGGCTTGGTCTCGAAACAAGAACCGAAACGTGGATGTCCTCTGAAGGCGCCTGGAGACAGATACAAAAAGTGGAGACTTGGGCCTTGAGACACCCAGGATTCACGGTGATAGCCCTTTTTCTAGCACATGCCATAGGAACATCCATTACCCAGAAAGGGATCATCTTCATTTTGCTGATGCTGGTGACACCATCAATGGCCATGCGATGTGTGGGAATAGGCAACAGAGACTTCGTAGAAGGACTGTCAGGAGCAACATGGGTGGATGTGGTACTGGAGCATGGAAGCTGCGTCACCACCATGGCAAAAAATAAACCAACATTGGACATTGAACTCTTGAAGACGGAGGTCACGAACCCTGCCGTCTTGCGCAAACTGTGCATTGAAGCTAAAATATCAAACACCACTACCGATTCAAGATGTCCAACACAAGGAGAAGCTACACTGGTGGAAGAACAAGACGCGAACTTTGTGTGTCGACGAACATTCGTGGACAGAGGCTGGGGTAATGGTTGTGGACTATTCGGGAAGGGAAGCTTACTAACGTGTGCTAAGTTTAAGTGTGTGACAAAACTTGAAGGAAAGATAGTTCAATATGAAAACTTAAAATATTCGGTGATAGTCACTGTCCACACTGGGGACCAGCACCAGGTAGGAAATGAGACCACAGAACATGGAACAATTGCAACCATAACACCTCAAGCTCCCACGTCGGAAATACAGCTGACTAACTATGGAGCTCTTACATTGGACTGCTCACCTAGAACAGGGCTGGACTTTAATGAGATGGTGCTGTTGACAATGAAAGAAAAATCATGGCTTGTCCACAAACAATGGTTTCTAGACTTACCATTGCCTTGGACCTCGGGGGCTTCAACATCTCAAGAGACTTGGAACAGACAAGATCTGCTGGTCACATTTAAGACAGCTCATGCAAAGAAGCAGGAAGTAGTCGTACTGGGGTCACAAGAAGGAGCAATGCACACTGCGTTGACTGGGGCGACAGAAATCCAGACGTCAGGAACGACGACAATCTTCGCAGGACACCTGAAATGTAGACTAAAAATGGATAAACTGACTTTAAAAGGGGTGTCATATGTGATGTGCACAGGCTCATTTAAGCTAGAGAAGGAAGTGGCTGAGACCCAGCATGGAACTGTCCTAGTGCAGGTTAAATATGAAGGAACAGATGCACCATGCAAGATTCCAATTTCAACCCAAGATGAGAAAGGAGTGACCCAAAATGGGAGATTGATAACAGCCAATCCCATAGTTACTGACAAAGAAAAACCAGTCAACATTGAAACAGAACCACCCTTTGGCGAGAGTTACATCGTGATAGGGGTGGGTGAAAAAGCTTTGAAATTAAGCTGGTTCAAGAAAGGAAGCAGCATAGGGAAAATGTTCGAAGCCACCGCCCGAGGAGCACGAAGGATGGCTATCCTGGGGGACACAGCATGGGACTTCGGTTCCATAGGAGGGGTGTTCACATCTGTGGGAAAATTGGTACACCAGGTTTTTGGAACCGCATATGGGGTCTTGTTCAGCGGTGTTTCCTGGACCATGAAAATAGGAATAGGGGTTCTGCTGACATGGCTAGGATTGAATTCAAGGAGCACGTCACTCTCGATGACGTGCATTGCAGTTGGCATGGTCACACTGTACCTAGGAGTCATGGTTCAAGCGGACTCGGGGTGTGTGATCAACTGGAAGGGCAGAGAACTCAAGTGTGGAAGTGGCATCTTTGTCACTAATGAAGTCCACACTTGGACAGAGCAATATAAATTCCAGGCTGACTCCCCAAAAAGACTATCAGCAGCCATTGGGAAGGCATGGGAGGAAGGCGTGTGTGGAATTCGATCAGCCACACGTCTTGAGAACATCATGTGGAAGCAAATATCAAATGAATTGAACCACATTCTACTTGAGAATGACATGAAATTCACAGTGGTTGTAGGAGACGCCAATGGAATCTTGACCCAAGGAAAAAAAATGATTAGGCCACAACCCATGGAACACAAATACTCATGGAAAAGCTGGGGAAAAGCCAAAATCATAGGAGCAGACACACAGAATACTACCTTCATCATCGACGGCCCAGATACTCCAGAATGCCCCGATGACCAGAGAGCATGGAACATTTGGGAAGTTGAGGACTATGGGTTTGGAGTTTTCACGACAAACATATGGCTGAAATTGCGTGACTCCTACACCCAAATGTGTGACCACCGGCTAATGTCAGCTGCCATCAAGGACAGCAAGGCAGTCCATGCTGACATGGGATACTGGATAGAAAGTGAAAAGAACGAGACCTGGAAGCTAGCGAGAGCCTCCTTCATAGAAGTGAAGACATGCATTTGGCCAAGATCCCACACTCTATGGAGCAATGGAGTCTTGGAAAGTGAAATGATAATCCCAAAGATATATGGAGGACCAATATCTCAGCACAACTACAGACCAGGGTATTTCACACAAACAGCAGGGCCATGGCACCTAGGCAAGTTGGAATTAGACTTTAATTTGTGTGAAGGCACCACAGTTGTTGTGGATGAACACTGTGGAAATCGAGGTCCATCTCTTAGAACTACAACAGTCACAGGAAAAATAATCCATGAATGGTGTTGCAGATCCTGCACGCTACCACCCTTACGCTTCAGAGGAGAAGACGGATGTTGGTATGGCATGGAAATCAGACCAGTTAAGGAGAAGGAAGAGAATCTAGTCAGGTCAATGGTCTCTGCAGGGTCAGGAGAAGTGGACAGTTTTTCATTGGGACTACTATGCGTATCAATAATGATTGAAGAAGTGATGAGATCCAGATGGAGTAGAAAGATGCTGATGACTGGAACACTGGCTGTTTTCTTCCTTCTTATAATGGGACAACTGACATGGAATGATCTGATCAGGTTATGCATCATGGTTGGAGCCAATGTCTCAGACAGAATGGGGATGGGAACAACGTACCTAGCCTTGATGGCCACTTTTAAAATGAGACCGATGTTCGCTGTTGGGCTATTATTTCGCAGACTAACATCCAGAGAGGTGCTCCTTCTCACAATTGGACTAAGCCTGGTGGCATCCGTGGAGCTACCAAATTCTTTAGAGGAGCTAGGGGACGGACTAGCGATGGGCATCATGATGTTAAAATTGTTGACTGATTTTCAGTCACACCAGTTGTGGACTACCTTACTGTCTCTGACATTTATCAAAACAACTCTCTCACTGGATTATGCATGGAAGACAATGGCTATGGTATTGTCAATCGTATCTCTCTTTCCTCTATGTCTATCCACGACCTCTCAAAAAACAACATGGCTTCCGGTGCTGCTAGGATCCTTTGGATGTAAACCACTAACCATGTTTCTTATAACAGAAAACAAAATTTGGGGAAGAAAAAGTTGGCCCCTCAATGAAGGAATTATGGCTGTTGGAATAGTCAGCATTTTATTAAGTTCACTCCTCAAAAATGACGTGCCACTAGCCGGCCCACTAATAGCTGGAGGCATGCTGATAGCATGTTACGTCATATCCGGAAGCTCAGCCGATTTATCATTGGAGAGAGCGGCTGAGGTCTCCTGGGAAGAAGAAGCAGAACACTCTGGTGCCTCACACAACATACTAGTGGAGGTCCAAGATGATGGAACTATGAAAATAAAAGATGAAGAGAGAGATGATACGCTCACTATACTCCTCAAAGCAACTTTGTTGGCAGTTTCAGGGGTGTACCCAATGTCAATACCAGCAACCCTTTTTGTGTGGTATTTTTGGCAGAAAAAGAAACAGAGATCAGGAGTCTTGTGGGACACACCCAGCCCTCCAGAAGTAGAAAGAGCAGTTCTTGATGATGGTATCTATAGAATCTTGCAAAGAGGACTGTTGGGTAGGTCCCAGGTAGGAGTGGGAGTTTTTCAAGACGGCGTGTTCCACACAATGTGGCATGTCACCAGGGGAGCTGTCCTCATGTACCAAGGGAAGAGGCTGGAACCAAGTTGGGCCAGTGTCAAAAAAGACTTGATCTCATATGGAGGAGGTCGGAGGTTTCAAGGATTATGGAACACGGGAGAAGAAGTACAGGTGATAGCTGTTGAACCAGGAAAAAACCCAAAGAATGTACAGACAACGCCAGGCACCTTCATGACCCCTGAAGGCGCAGTTGGAGCCATAGCCCTAGATTTCAAACCTGGCACATCTGGATCTCCCATCGTGAACAGAGAGGGAAAAATAGTAGGTCTTTATGGAAATGGAGTGGTGACAACAAGTGGAACCTACGTCAGTGCCATTGCCCAAGCTAAAGCGTCACAAGAAGGGCCTCTACCAGAGATTGAGGACGAGGTGTTTAAGAAAAGAAACCTAACAATAATGGACCTACATCCAGGATCAGGAAAAACAAGAAGATATCTTCCAGCCATAGTCCGTGAGGCCATAAAAAGGAAACTGCGCACGCTAATCTTGGCTCCTACAAGAGTTGTCGCCTCTGAAATGGCAGAGGCGCTCAAAGGAATGCCAATAAGATATCAGACAACAGCAGTAAAGAGTGAACACACAGGAAAGGAGATAGTCGATCTCATGTGTCACGCCACTTTTACCATGCGTCTCCTATCTCCAGTGAGAGTTCCCAATTACAACATGATTATCATGGATGAAGCACACTTTACCGATCCAGCCAGCATAGCGGCCAGAGGGTACATCTCAACCCGAGTGGGTATGGGTGAAGCAGCTGCGATCTTTATGACAGCCACTCCCCCAGGATCGGTAGAGGCCTTTCCACAGAGCAATGCAGTTATCCAAGATGAGGAAAGAGACATTCCTGAGAGATCATGGAACTCAGGCTATGACTGGATCACTGATTTCCCAGGAAAAACAGTCTGGTTTGTTCCAAGCATCAAATCAGGAAATGACATTGCCAACTGTTTAAGGAAAAACGGGAAGCGGGTGATCCAATTGAGCAGAAAAACCTTTGACACTGAATACCAGAAAACAAAAAACAATGATTGGGACTATGTTGTCACAACAGACATTTCCGAAATGGGAGCAAATTTCCGGGCCGACAGGGTAATAGACCCAAGGCGGTGTTTGAAGCCGGTAATACTAAAAGATGGCCCAGAACGCGTCATTCTAGCCGGACCAATGCCAGTGACCGCGGCCAGTGCTGCCCAGAGAAGAGGAAGAATTGGAAGGAACCAAAACAAAGAAGGTGACCAGTATATTTACATGGGACAGCCTTTAAATAATGATGAGGACCACGCTCATTGGACAGAAGCAAAAATGCTCCTTGACAATATAAACACGCCAGAAGGAATTATCCCAGCCCTCTTTGAGCCAGAGAGAGAAAAGAGCGCAGCAATAGACGGGGAGTACAGACTGCGGGGAGAAGCAAGGAAAACGTTCGTGGAGCTAATGAGAAGAGGGGATTTACCAGTTTGGCTATCTTACAAAGTTGCCTCAGAAGGCTTCCAGTACTCCGACAGAAGATGGTGCTTTGACGGGGAAAGGAACAACCAGGTGTTGGAGGAGAATATGGACGTGGAGATCTGGACAAAAGAAGGAGAAAGAAAGAAATTGCGACCTCGCTGGTTAGATGCCAGAACCTACTCTGATCCACTGGCCCTGCGCGAGTTTAAAGAGTTCGCAGCAGGAAGAAGAAGTGTCTCAGGTGACCTAATATTAGAAATAGGGAAACTTCCACAGCATCTGACGCTAAGGGCCCAGAATGCTTTGGACAACTTGGTCATGTTGCACAATTCCGAACAAGGGGGAAAAGCCTATAGACATGCTATGGAAGAACTACCAGACACCATAGAAACATTGATGCTACTAGCTTTGATAGCTGTGCTGACTGGTGGAGTTACGTTGTTTTTCCTATCAGGAAAAGGTCTAGGGAAAACATCCATTGGCCTACTTTGTGTAATGGCCTCAAGTGTACTGTTATGGATGGCCAGTGTGGAGCCCCATTGGATAGCGGCCTCCATCATACTAGAGTTTTTTCTGATGGTGCTGCTCATTCCAGAGCCAGACAGACAGCGTACTCCACAGGACAATCAACTAGCATATGTGGTGATAGGTTTGTTATTTATGATATTGACAGTGGCAGCCAATGAGATGGGATTACTGGAAACCACAAAGAAAGACCTGGGGATTGGCCATGTAGTCGCCGAAAACCACCACCATGCCACAATGCTAGACATAGACCTACATCCAGCTTCAGCCTGGACCCTCTATGCAGTAGCCACAACAATTATCACTCCCATGATGAGACACACAATTGAAAACACAACGGCAAACATTTCCCTGACAGCAATTGCAAATCAGGCGGCTATATTAATGGGACTTGACAAGGGATGGCCAATATCGAAGATGGACATAGGAGTGCCACTTCTCGCCTTAGGGTGCTATTCCCAGGTGAACCCATTGACACTGACAGCGGCGGTGTTGATGTTAGTGGCCCATTATGCCATAATCGGACCTGGACTGCAAGCAAAAGCTACTAGAGAAGCTCCAAAAAGGACTGCGGCCGGAATAATGAAAAATCCAACTGTAGACAGGATTGTTGCAATAGATTTGGATCCTGTGGTTTATGATGCAAAATTTGAAAAACAGCTAGGCCAAATAATGTTACTAATACTCTGCACATCACAGATTCTCTTGATGAGGACTACATGGGCCTTATGTGAATCCATCACACTGGCTACTGGACCCTTGACCACTCTCTGGGAGGGATCTCCTGGAAGATTCTGGAATACCACGATAGCAGTGTCCATGGCAAACATCTTCAGGGGAAGTTATCTAGCAGGAGCAGGTCTGGCCTTCTCATTAATGAAATCTTTAGGAGGAGGTAGGAGAGGCACGGGAGCCCAAGGGGAAACATTGGGAGAAAAATGGAAAAGACAACTAAACCAATTGAGCAAGTCAGAATTTAACACTTACAAAAGGAGTGGAATTATGGAGGTGGACAGATCTGAAGCCAAGGAAGGACTGAAAAGAGGAGAAACAACCAAACATGCAGTGTCGAGAGGAACAGCCAAACTTAGGTGGTTTGTGGAGAGGAACCTTGTGAAACCAGAAGGGAAAGTGATAGACCTCGGTTGTGGAAGAGGTGGCTGGTCATATTACTGCGCTGGGCTGAAGAAGGTCACAGAAGTGAAGGGATATACAAAAGGAGGACCCGGCCATGAGGAACCTATCCCAATGGCGACTTATGGATGGAACATAGTGAAGCTACACTCTGGAAGGGATGTATTCTTTACACCACCTGAGAAATGTGACACCCTTTTGTGTGATATTGGTGAGTCCTCTCCGAATCCAACTATAGAAGAAGGAAGAACGTTACGTGTTCTAAAGATGGTGGAACCATGGCTCAGAGGAAACCAGTTTTGCATAAAAATCCTAAATCCTTACATGCCAAGTGTGGTAGAAACTCTGGAGCAAATGCAAAGAAAACATGGAGGGATGTTAGTGCGAAACCCACTCTCAAGAAATTCCACCCATGAAATGTACTGGGTTTCATGTGGAACAGGAAACATTGTGTCGGCAGTGAACATGACATCCAGAATGTTGCTGAATCGGTTCACAATGACTCACAGGAAGCCAACGTATGAAAGAGACGTGGACTTGGGCGCTGGAACAAGACATGTGGCAGTGGAACCAGAGATAGCCAACCTAGACATTATTGGCCAGAGGATAGAGAACATAAAAAATGAACATAAGTCAACATGGCATTATGATGAGGACAATCCATACAAAACATGGGCCTATCATGGATCATATGAGGTCAAGCCATCAGGGTCAGCCTCATCCATGGTGAATGGCGTGGTGAGATTGCTCACCAAGCCATGGGATGTCATCCCCATGGTCACACAAATAGCTATGACTGATACCACACCCTTCGGACAACAGAGGGTTTTCAAAGAGAAAGTTGACACACGCACACCAAGACCAAAACGAGGCACAGCACAAATTATGGAGGTGACAGCCAAGTGGTTGTGGGGATTCCTCTCTAGAAATAAGAAACCCAGAATTTGCACAAGAGAGGAGTTCACAAGAAAAATTAGGTCAAACGCAGCAATTGGAGCAGTGTTCGTTGATGAAAACCAATGGAACTCAGCAAAAGAAGCGGTGGAAGACGAAAGGTTTTGGGACCTCGTGCACAGAGAGAGGGAGCTTCATAAACAGGGAAAATGTGCCACGTGTGTCTACAATATGATGGGGAAAAGAGAGAAAAAACTAGGAGAGTTTGGAAAGGCAAAGGGAAGTCGTGCAATATGGTACATGTGGTTGGGAGCACGCTTTCTAGAGTTTGAAGCCCTTGGCTTCATGAATGAAGACCACTGGTTCAGTAGGGAGAATTCACTCAGTGGAGTGGAAGGAGAAGGACTACATAAACTTGGATACATACTTAGAGACATATCAAAGATTCCAGGGGGAAATATGTATGCAGACGACACAGCTGGATGGGACACAAGAATAACAGAGGATGATCTTCAGAATGAGGCTAAAATCACCGACATCATGGAGCCCGAACATGCTCTACTGGCCACGTCAATCTTCAAGCTGACCTATCAAAATAAAGTGGTAAGGGTGCAAAGACCAGCAAAAAGTGGAACCGTGATGGACGTCATATCCAGACGAGACCAGAGAGGAAGTGGACAGGTCGGAACTTATGGCCTAAACACTTTCACCAACATGGAGGTCCAACTAATAAGACAAATGGAATCTGAAGGAATCTTTTCACCCAGCGAATTGGAAAATTCAAATCTAGCTGAGAGAGTTCTCGACTGGTTGGAAAAACATGGCGTCGAAAGGTTGAAAAGAATGGCAATCAGCGGAGATGACTGTGTGGTGAAACCAACTGATGACAGGTTTGCAACAGCTTTAACAGCCCTGAATGACATGGGAAAGGTGAGAAAAGACATACCGCAATGGGAACCTTCAAAAGGATGGAATGACTGGCAGCAAGTGCCTTTCTGTTCACACCACTTCCACCAACTGATCATGAAGGATGGGAGGGAGATAGTGGTGCCATGCCGCAACCAAGATGAACTTGTGGGCAGGGCCAGAGTATCACAAGGCGCCGGGTGGAGCCTGAGA-----------------------------------------------------------------------------------------------------------------------------------------------------------------------------------------------------------------------------------------------------------------------------
>S279_0.3493
ATGAACAACCAACGGAAGAAGACGGGTCGACCGTCTTTCAATATGCTGAAACGCGCGAGAAACCGCGTGTCAACTGGTTCACAGTTGGCGAAGAGATTCTCAAAAGGATTGCTCTCAGGCCAAGGACCCATGAAAATGGTGATGGCTTTCATAGCATTCCTAAGATTTCTAGCCATACCCCCAACAGCAGGAATTTTGGCTAGATGGAGCTCATTCAAGAAGAATGGAGCGATCAAAGTGTTACAGGGTTTCAAGAAAGAGATCTCAAGCATGCTGAACATAATGAACAGGAGGAAAAGATCCGTGACCATGCTCCTCATGCTGCTGCCCACAGCCCTGGCGTTCCATTTGACCACACGAGGGGGAGAGCCACACATGATAGTTAGCAAGCAGGAAAGAGGAAAGTCACTCCTGTTTAAGACCTCTGCAGGTATCAACATGTGCACCCTCATTGCAATGGATTTGGGAGAGTTATGTGAGGATACAATGACCTACAAATGCCCCCGGATCACTGAAGCGGAACCAGATGATGTTGATTGCTGGTGCAATGCCACAGACACATGGGTGACCTATGGGACGTGTTCTCAGACTGGCGAACACCGACGGGATAAACGTTCTGTCGCATTGGCCCCACACGTGGGGCTTGGTCTCGAAACAAGAACCGAAACGTGGATGTCCTCTGAAGGCGCCTGGAGACAGATACAAAAAGTGGAGACTTGGGCCTTGAGACACCCAGGATTCACGGTGATAGCCCTTTTTCTAGCACATGCCATAGGAACATCCATTACCCAGAAAGGGATCATCTTCATTTTGCTGATGCTGGTGACACCATCAATGGCCATGCGATGTGTGGGAATAGGCAACAGAGACTTCGTAGAAGGACTGTCAGGAGCAACATGGGTGGATGTGGTACTGGAGCATGGAAGCTGCGTCACCACCATGGCAAAAAATAAACCAACATTGGACATTGAACTCTTGAAGACGGAGGTCACGAACCCTGCCGTCTTGCGCAAACTGTGCATTGAAGCTAAAATATCAAACACCACTACCGATTCAAGATGTCCAACACAAGGAGAAGCTACACTGGTGGAAGAACAAGACGCGAACTTTGTGTGTCGACGAACATTCGTGGACAGAGGCTGGGGTAATGGTTGTGGACTATTCGGGAAGGGAAGCTTACTAACGTGTGCTAAGTTTAAGTGTGTGACAAAACTTGAAGGAAAGATAGTTCAATATGAAAACTTAAAATATTCGGTGATAGTCACTGTCCACACTGGGGACCAGCACCAGGTAGGAAATGAGACCACAGAACATGGAACAATTGCAACCATAACACCTCAAGCTCCCACGTCGGAAATACAGCTGACTAACTATGGAGCTCTTACATTGGACTGCTCACCTAGAACAGGGCTGGACTTTAATGAGATGGTGCTGTTGACAATGAAAGAAAAATCATGGCTTGTCCACAAACAATGGTTTCTAGACTTACCATTGCCTTGGACCTCGGGGGCTTCAACATCTCAAGAGACTTGGAACAGACAAGATCTGCTGGTCACATTTAAGACAGCTCATGCAAAGAAGCAGGAAGTAGTCGTACTGGGGTCACAAGAAGGAGCAATGCACACTGCGTTGACTGGGGCGACAGAAATCCAGACGTCAGGAACGACGACAATCTTCGCAGGACACCTGAAATGTAGACTAAAAATGGATAAACTGACTTTAAAAGGGGTGTCATATGTGATGTGCACAGGCTCATTTAAGCTAGAGAAGGAAGTGGCTGAGACCCAGCATGGAACTGTCCTAGTGCAGGTTAAATATGAAGGAACAGATGCACCATGCAAGATTCCAATTTCAACCCAAGATGAGAAAGGAGTGACCCAAAATGGGAGATTGATAACAGCCAATCCCATAGTTACTGACAAAGAAAAACCAGTCAACATTGAAACAGAACCACCCTTTGGCGAGAGTTACATCGTGATAGGGGTGGGTGAAAAAGCTTTGAAATTAAGCTGGTTCAAGAAAGGAAGCAGCATAGGGAAAATGTTCGAAGCCACCGCCCGAGGAGCACGAAGGATGGCTATCCTGGGGGACACAGCATGGGACTTCGGTTCCATAGGAGGGGTGTTCACATCTGTGGGAAAATTGGTACACCAGGTTTTTGGAACCGCATATGGGGTCTTGTTCAGCGGTGTTTCCTGGACCATGAAAATAGGAATAGGGGTTCTGCTGACATGGCTAGGATTGAATTCAAGGAGCACGTCACTCTCGATGACGTGCATTGCAGTTGGCATGGTCACACTGTACCTAGGAGTCATGGTTCAAGCGGACTCGGGGTGTGTGATCAACTGGAAGGGCAGAGAACTCAAGTGTGGAAGTGGCATCTTTGTCACTAATGAAGTCCACACTTGGACAGAGCAATATAAATTCCAGGCTGACTCCCCAAAAAGACTATCAGCAGCCATTGGGAAGGCATGGGAGGAAGGCGTGTGTGGAATTCGATCAGCCACACGTCTTGAGAACATCATGTGGAAGCAAATATCAAATGAATTGAACCACATTCTACTTGAGAATGACATGAAATTCACAGTGGTTGTAGGAGACGCCAATGGAATCTTGACCCAAGGAAAAAAAATGATTAGGCCACAACCCATGGAACACAAATACTCATGGAAAAGCTGGGGAAAAGCCAAAATCATAGGAGCAGACACACAGAATACTACCTTCATCATCGACGGCCCAGATACTCCAGAATGCCCCGATGACCAGAGAGCATGGAACATTTGGGAAGTTGAGGACTATGGGTTTGGAGTTTTCACGACAAACATATGGCTGAAATTGCGTGACTCCTACACCCAAATGTGTGACCACCGGCTAATGTCAGCTGCCATCAAGGACAGCAAGGCAGTCCATGCTGACATGGGATACTGGATAGAAAGTGAAAAGAACGAGACCTGGAAGCTAGCGAGAGCCTCCTTCATAGAAGTGAAGACATGCATTTGGCCAAGATCCCACACTCTATGGAGCAATGGAGTCTTGGAAAGTGAAATGATAATCCCAAAGATATATGGAGGACCAATATCTCAGCACAACTACAGACCAGGGTATTTCACACAAACAGCAGGGCCATGGCACCTAGGCAAGTTGGAATTAGACTTTAATTTGTGTGAAGGCACCACAGTTGTTGTGGATGAACACTGTGGAAATCGAGGTCCATCTCTTAGAACTACAACAGTCACAGGAAAAATAATCCATGAATGGTGTTGCAGATCCTGCACGCTACCACCCTTACGCTTCAGAGGAGAAGACGGATGTTGGTATGGCATGGAAATCAGACCAGTTAAGGAGAAGGAAGAGAATCTAGTCAGGTCAATGGTCTCTGCAGGGTCAGGAGAAGTGGACAGTTTTTCATTGGGACTACTATGCGTATCAATAATGATTGAAGAAGTGATGAGATCCAGATGGAGTAGAAAGATGCTGATGACTGGAACACTGGCTGTTTTCTTCCTTCTTATAATGGGACAACTGACATGGAATGATCTGATCAGGTTATGCATCATGGTTGGAGCCAATGTCTCAGACAGAATGGGGATGGGAACAACGTACCTAGCCTTGATGGCCACTTTTAAAATGAGACCGATGTTCGCTGTTGGGCTATTATTTCGCAGACTAACATCCAGAGAGGTGCTCCTTCTCACAATTGGACTAAGCCTGGTGGCATCCGTGGAGCTACCAAATTCTTTAGAGGAGCTAGGGGACGGACTAGCGATGGGCATCATGATGTTAAAATTGTTGACTGATTTTCAGTCACACCAGTTGTGGACTACCTTACTGTCTCTGACATTTATCAAAACAACTCTCTCACTGGATTATGCATGGAAGACAATGGCTATGGTATTGTCAATCGTATCTCTCTTTCCTCTATGTCTATCCACGACCTCTCAAAAAACAACATGGCTTCCGGTGCTGCTAGGATCCTTTGGATGTAAACCACTAACCATGTTTCTTATAACAGAAAACAAAATTTGGGGAAGAAAAAGTTGGCCCCTCAATGAAGGAATTATGGCTGTTGGAATAGTCAGCATTTTATTAAGTTCACTCCTCAAAAATGACGTGCCACTAGCCGGCCCACTAATAGCTGGAGGCATGCTGATAGCATGTTACGTCATATCCGGAAGCTCAGCCGATTTATCATTGGAGAGAGCGGCTGAGGTCTCCTGGGAAGAAGAAGCAGAACACTCTGGTGCCTCACACAACATACTAGTGGAGGTCCAAGATGATGGAACTATGAAAATAAAAGATGAAGAGAGAGATGATACGCTCACTATACTCCTCAAAGCAACTTTGTTGGCAGTTTCAGGGGTGTACCCAATGTCAATACCAGCAACCCTTTTTGTGTGGTATTTTTGGCAGAAAAAGAAACAGAGATCAGGAGTCTTGTGGGACACACCCAGCCCTCCAGAAGTAGAAAGAGCAGTTCTTGATGATGGTATCTATAGAATCTTGCAAAGAGGACTGTTGGGTAGGTCCCAGGTAGGAGTGGGAGTTTTTCAAGACGGCGTGTTCCACACAATGTGGCATGTCACCAGGGGAGCTGTCCTCATGTACCAAGGGAAGAGGCTGGAACCAAGTTGGGCCAGTGTCAAAAAAGACTTGATCTCATATGGAGGAGGTCGGAGGTTTCAAGGATTATGGAACACGGGAGAAGAAGTACAGGTGATAGCTGTTGAACCAGGAAAAAACCCAAAGAATGTACAGACAACGCCAGGCACCTTCATGACCCCTGAAGGCGCAGTTGGAGCCATAGCCCTAGATTTCAAACCTGGCACATCTGGATCTCCCATCGTGAACAGAGAGGGAAAAATAGTAGGTCTTTATGGAAATGGAGTGGTGACAACAAGTGGAACCTACGTCAGTGCCATTGCCCAAGCTAAAGCGTCACAAGAAGGGCCTCTACCAGAGATTGAGGACGAGGTGTTTAAGAAAAGAAACCTAACAATAATGGACCTACATCCAGGATCAGGAAAAACAAGAAGATATCTTCCAGCCATAGTCCGTGAGGCCATAAAAAGGAAACTGCGCACGCTAATCTTGGCTCCTACAAGAGTTGTCGCCTCTGAAATGGCAGAGGCGCTCAAAGGAATGCCAATAAGATATCAGACAACAGCAGTAAAGAGTGAACACACAGGAAAGGAGATAGTCGATCTCATGTGTCACGCCACTTTTACCATGCGTCTCCTATCTCCAGTGAGAGTTCCCAATTACAACATGATTATCATGGATGAAGCACACTTTACCGATCCAGCCAGCATAGCGGCCAGAGGGTACATCTCAACCCGAGTGGGTATGGGTGAAGCAGCTGCGATCTTTATGACAGCCACTCCCCCAGGATCGGTAGAGGCCTTTCCACAGAGCAATGCAGTTATCCAAGATGAGGAAAGAGACATTCCTGAGAGATCATGGAACTCAGGCTATGACTGGATCACTGATTTCCCAGGAAAAACAGTCTGGTTTGTTCCAAGCATCAAATCAGGAAATGACATTGCCAACTGTTTAAGGAAAAACGGGAAGCGGGTGATCCAATTGAGCAGAAAAACCTTTGACACTGAATACCAGAAAACAAAAAACAATGATTGGGACTATGTTGTCACAACAGACATTTCCGAAATGGGAGCAAATTTCCGGGCCGACAGGGTAATAGACCCAAGGCGGTGTTTGAAGCCGGTAATACTAAAAGATGGCCCAGAACGCGTCATTCTAGCCGGACCAATGCCAGTGACCGCGGCCAGTGCTGCCCAGAGAAGAGGAAGAATTGGAAGGAACCAAAACAAAGAAGGTGACCAGTATATTTACATGGGACAGCCTTTAAATAATGATGAGGACCACGCTCATTGGACAGAAGCAAAAATGCTCCTTGACAATATAAACACGCCAGAAGGAATTATCCCAGCCCTCTTTGAGCCAGAGAGAGAAAAGAGCGCAGCAATAGACGGGGAGTACAGACTGCGGGGAGAAGCAAGGAAAACGTTCGTGGAGCTAATGAGAAGAGGGGATTTACCAGTTTGGCTATCTTACAAAGTTGCCTCAGAAGGCTTCCAGTACTCCGACAGAAGATGGTGCTTTGACGGGGAAAGGAACAACCAGGTGTTGGAGGAGAATATGGACGTGGAGATCTGGACAAAAGAAGGAGAAAGAAAGAAATTGCGACCTCGCTGGTTAGATGCCAGAACCTACTCTGATCCACTGGCCCTGCGCGAGTTTAAAGAGTTCGCAGCAGGAAGAAGAAGTGTCTCAGGTGACCTAATATTAGAAATAGGGAAACTTCCACAGCATCTGACGCTAAGGGCCCAGAATGCTTTGGACAACTTGGTCATGTTGCACAATTCCGAACAAGGGGGAAAAGCCTATAGACATGCTATGGAAGAACTACCAGACACCATAGAAACATTGATGCTACTAGCTTTGATAGCTGTGCTGACTGGTGGAGTTACGTTGTTTTTCCTATCAGGAAAAGGTCTAGGGAAAACATCCATTGGCCTACTTTGTGTAATGGCCTCAAGTGTACTGTTATGGATGGCCAGTGTGGAGCCCCATTGGATAGCGGCCTCCATCATACTAGAGTTTTTTCTGATGGTGCTGCTCATTCCAGAGCCAGACAGACAGCGTACTCCACAGGACAATCAACTAGCATATGTGGTGATAGGTTTGTTATTTATGATATTGACAGTGGCAGCCAATGAGATGGGATTACTGGAAACCACAAAGAAAGACCTGGGGATTGGCCATGTAGTCGCCGAAAACCACCACCATGCCACAATGCTAGACATAGACCTACATCCAGCTTCAGCCTGGACCCTCTATGCAGTAGCCACAACAATTATCACTCCCATGATGAGACACACAATTGAAAACACAACGGCAAACATTTCCCTGACAGCAATTGCAAATCAGGCGGCTATATTAATGGGACTTGACAAGGGATGGCCAATATCGAAGATGGACATAGGAGTGCCACTTCTCGCCTTAGGGTGCTATTCCCAGGTGAACCCATTGACACTGACAGCGGCGGTGTTGATGTTAGTGGCCCATTATGCCATAATCGGACCTGGACTGCAAGCAAAAGCTACTAGAGAAGCTCCAAAAAGGACTGCGGCCGGAATAATGAAAAATCCAACTGTAGACAGGATTGTTGCAATAGATTTGGATCCTGTGGTTTATGATGCAAAATTTGAAAAACAGCTAGGCCAAATAATGTTACTAATACTCTGCACATCACAGATTCTCTTGATGAGGACTACATGGGCCTTATGTGAATCCATCACACTGGCTACTGGACCCTTGACCACTCTCTGGGAGGGATCTCCTGGAAGATTCTGGAATACCACGATAGCAGTGTCCATGGCAAACATCTTCAGGGGAAGTTATCTAGCAGGAGCAGGTCTGGCCTTCTCATTAATGAAATCTTTAGGAGGAGGTAGGAGAGGCACGGGAGCCCAAGGGGAAACATTGGGAGAAAAATGGAAAAGACAACTAAACCAATTGAGCAAGTCAGAATTTAACACTTACAAAAGGAGTGGAATTATGGAGGTGGACAGATCTGAAGCCAAGGAAGGACTGAAAAGAGGAGAAACAACCAAACATGCAGTGTCGAGAGGAACAGCCAAACTTAGGTGGTTTGTGGAGAGGAACCTTGTGAAACCAGAAGGGAAAGTGATAGACCTCGGTTGTGGAAGAGGTGGCTGGTCATATTACTGCGCTGGGCTGAAGAAGGTCACAGAAGTGAAGGGATATACAAAAGGAGGACCCGGCCATGAGGAACCTATCCCAATGGCGACTTATGGATGGAACATAGTGAAGCTACACTCTGGAAGGGATGTATTCTTTACACCACCTGAGAAATGTGACACCCTTTTGTGTGATATTGGTGAGTCCTCTCCGAATCCAACTATAGAAGAAGGAAGAACGTTACGTGTTCTAAAGATGGTGGAACCATGGCTCAGAGGAAACCAGTTTTGCATAAAAATCCTAAATCCTTACATGCCAAGTGTGGTAGAAACTCTGGAGCAAATGCAAAGAAAACATGGAGGGATGTTAGTGCGAAACCCACTCTCAAGAAATTCCACCCATGAAATGTACTGGGTTTCATGTGGAACAGGAAACATTGTGTCGGCAGTGAACATGACATCCAGAATGTTGCTGAATCGGTTCACAATGACTCACAGGAAGCCAACGTATGAAAGAGACGTGGACTTGGGCGCTGGAACAAGACATGTGGCAGTGGAACCAGAGATAGCCAACCTAGACATTATTGGCCAGAGGATAGAGAACATAAAAAATGAACATAAGTCAACATGGCATTATGATGAGGACAATCCATACAAAACATGGGCCTATCATGGATCATATGAGGTCAAGCCATCAGGGTCAGCCTCATCCATGGTGAATGGCGTGGTGAGATTGCTCACCAAGCCATGGGATGTCATCCCCATGGTCACACAAATAGCTATGACTGATACCACACCCTTCGGACAACAGAGGGTTTTCAAAGAGAAAGTTGACACACGCACACCAAGACCAAAACGAGGCACAGCACAAATTATGGAGGTGACAGCCAAGTGGTTGTGGGGATTCCTCTCTAGAAATAAAAAACCCAGAATTTGCACAAGAGAGGAGTTCACAAGAAAAATTAGGTCAAACGCAGCAATTGGAGCAGTGTTCGTTGATGAAAACCAATGGAACTCAGCAAAAGAAGCGGTGGAAGACGAAAGGTTTTGGGACCTCGTGCACAGAGAGAGGGAGCTTCATAAACAGGGAAAATGTGCCACGTGTGTCTACAATATGATGGGGAAAAGAGAGAAAAAACTAGGAGAGTTTGGAAAGGCAAAGGGAAGTCGTGCAATATGGTACATGTGGTTGGGAGCACGCTTTCTAGAGTTTGAAGCCCTTGGCTTCATGAATGAAGACCACTGGTTCAGTAGGGAGAATTCACTCAGTGGAGTGGAAGGAGAAGGACTACATAAACTTGGATACATACTTAGAGACATATCAAAGATTCCAGGGGGAAATATGTATGCAGACGACACAGCTGGATGGGACACAAGAATAACAGAGGATGATCTTCAGAATGAGGCTAAAATCACCGACATCATGGAGCCCGAACATGCTCTACTGGCCACGTCAATCTTCAAGCTGACCTATCAAAATAAAGTGGTAAGGGTGCAAAGACCAGCAAAAAGTGGAACCGTGATGGACGTCATATCCAGACGAGACCAGAGAGGAAGTGGACAGGTCGGAACTTATGGCCTAAACACTTTCACCAACATGGAGGTCCAACTAATAAGACAAATGGAATCTGAAGGAATCTTTTCACCCAGCGAATTGGAAAATTCAAATCTAGCTGAGAGAGTTCTCGACTGGTTGGAAAAACATGGCGTCGAAAGGTTGAAAAGAATGGCAATCAGCGGAGATGACTGTGTGGTGAAACCAACTGATGACAGGTTTGCAACAGCTTTAACAGCCCTGAATGACATGGGAAAGGTGAGAAAAGACATACCGCAATGGGAACCTTCAAAAGGATGGAATGACTGGCAGCAAGTGCCTTTCTGTTCACACCACTTCCACCAACTGATCATGAAGGATGGGAGGGAGATAGTGGTGCCATGCCGCAACCAAGATGAACTTGTGGGCAGGGCCAGAGTATCACAAGGCGCCGGGTGGAGCCTGAGA-----------------------------------------------------------------------------------------------------------------------------------------------------------------------------------------------------------------------------------------------------------------------------
>S279_0.0168
ATGAACAACCAACGGAAGAAGACGGGTCGACCGTCTTTCAATATGCTGAAACGCGCGAGAAACCGCGTGTCAACTGGTTCACAGTTGGCGAAGAGATTCTCAAAAGGATTGCTCTCAGGCCAAGGACCCATGAAAATGGTGATGGCTTTCATAGCATTCCTAAGATTTCTAGCCATACCCCCAACAGCAGGAATTTTGGCTAGATGGAGCTCATTCAAGAAGAATGGAGCGATCAAAGTGTTACGGGGTTTCAAGAAAGAGATCTCAAGCATGCTGAACATAATGAACAGGAGGAAAAGATCCGTGACCATGCTCCTCATGCTGCTGCCCACAGCCCTGGCGTTCCATTTGACCACACGAGGGGGAGAGCCACACATGATAGTTAGCAAGCAGGAAAGAGGAAAGTCACTCCTGTTTAAGACCTCTGCAGGTATCAACATGTGCACCCTCATTGCAATGGATTTGGGAGAGTTATGTGAGGATACAATGACCTACAAATGCCCCCGGATCACTGAAGCGGAACCAGATGATGTTGATTGCTGGTGCAATGCCACAGACACATGGGTGACCTATGGGACGTGTTCTCAGACTGGCGAACACCGACGGGATAAACGTTCTGTCGCATTGGCCCCACACGTGGGGCTTGGTCTCGAAACAAGAACCGAAACGTGGATGTCCTCTGAAGGCGCCTGGAGACAGATACAAAAAGTGGAGACTTGGGCCTTGAGACACCCAGGATTCACGGTGATAGCCCTTTTTCTAGCACATGCCATAGGAACATCCATTACCCAGAAAGGGATCATCTTCATTTTGCTGATGCTGGTGACACCATCAATGGCCATGCGATGTGTGGGAATAGGCAACAGAGACTTCGTAGAAGGACTGTCAGGAGCAACATGGGTGGATGTGGTACTGGAGCATGGAAGCTGCGTCACCACCATGGCAAAAAATAAACCAACATTGGACATTGAACTCTTGAAGACGGAGGTCACGAACCCTGCCGTCTTGCGCAAACTGTGCATTGAAGCTAAAATATCAAACACCACTACCGATTCAAGATGTCCAACACAAGGAGAAGCTACACTGGTGGAAGAACAAGACGCGAACTTTGTGTGTCGACGAACATTCGTGGACAGAGGCTGGGGTAATGGTTGTGGACTATTCGGGAAGGGAAGCTTACTAACGTGTGCTAAGTTTAAGTGTGTGACAAAACTTGAAGGAAAGATAGTTCAATATGAAAACTTAAAATATTCGGTGATAGTCACTGTCCACACTGGGGACCAGCACCAGGTAGGAAATGAGACCACAGAACATGGAACAATTGCAACCATAACACCTCAAGCTCCCACGTCGGAAATACAGCTGACTAACTATGGAGCTCTTACATTGGACTGCTCACCTAGAACAGGGCTGGACTTTAATGAGATGGTGCTGTTGACAATGAAAGAAAAATCATGGCTTGTCCACAAACAATGGTTTCTAGACTTACCATTGCCTTGGACCTCGGGGGCTTCAACATCTCAAGAGACTTGGAACAGACAAGATCTGCTGGTCACATTTAAGACAGCTCATGCAAAGAAGCAGGAAGTAGTCGTACTGGGGTCACAAGAAGGAGCAATGCACACTGCGTTGACTGGGGCGACAGAAATCCAGACGTCAGGAACGACGACAATCTTCGCAGGACACCTGAAATGTAGACTAAAAATGGATAAACTGACTTTAAAAGGGGTGTCATATGTGATGTGCACAGGCTCATTTAAGCTAGAGAAGGAAGTGGCTGAGACCCAGCATGGAACTGTCCTAGTGCAGGTTAAATATGAAGGAACAGATGCACCATGCAAGATTCCAATTTCAACCCAAGATGAGAAAGGAGTGACCCAAAATGGGAGATTGATAACAGCCAATCCCATAGTTACTGACAAAGAAAAACCAGTCAACATTGAAACAGAACCACCCTTTGGCGAGAGTTACATCGTGATAGGGGTGGGTGAAAAAGCTTTGAAATTAAGCTGGTTCAAGAAAGGAAGCAGCATAGGGAAAATGTTCGAAGCCACCGCCCGAGGAGCACGAAGGATGGCTATCCTGGGGGACACAGCATGGGACTTCGGTTCCATAGGAGGGGTGTTCACATCTGTGGGAAAATTGGTACACCAGGTTTTTGGAACCGCATATGGGGTCTTGTTCAGCGGTGTTTCCTGGACCATGAAAATAGGAATAGGGGTTCTGCTGACATGGCTAGGATTGAATTCAAGGAGCACGTCACTCTCGATGACGTGCATTGCAGTTGGCATGGTCACACTGTACCTAGGAGTCATGGTTCAAGCGGACTCGGGGTGTGTGATCAACTGGAAGGGCAGAGAACTCAAGTGTGGAAGTGGCATCTTTGTCACTAATGAAGTCCACACTTGGACAGAGCAATATAAATTCCAGGCTGACTCCCCAAAAAGACTATCAGCAGCCATTGGGAAGGCATGGGAGGAAGGCGTGTGTGGAATTCGATCAGCCACACGTCTTGAGAACATCATGTGGAAGCAAATATCAAATGAATTGAACCACATTCTACTTGAGAATGACATGAAATTCACAGTGGTTGTAGGAGACGCCAATGGAATCTTGACCCAAGGAAAAAAAATGATTAGGCCACAACCCATGGAACACAAATACTCATGGAAAAGCTGGGGAAAAGCCAAAATCATAGGAGCAGACACACAGAATACTACCTTCATCATCGACGGCCCAGATACTCCAGAATGCCCCGATGACCAGAGAGCATGGAACATTTGGGAAGTTGAGGACTATGGGTTTGGAGTTTTCACGACAAACATATGGCTGAAATTGCGTGACTCCTACACCCAAATGTGTGACCACCGGCTAATGTCAGCTGCCATCAAGGACAGCAAGGCAGTCCATGCTGACATGGGATACTGGATAGAAAGTGAAAAGAACGAGACCTGGAAGCTAGCGAGAGCCTCCTTCATAGAAGTGAAGACATGCATTTGGCCAAGATCCCACACTCTATGGAGCAATGGAGTCTTGGAAAGTGAAATGATAATCCCAAAGATATATGGAGGACCAATATCTCAGCACAACTACAGACCAGGGTATTTCACACAAACAGCAGGGCCATGGCACCTAGGCAAGTTGGAATTAGACTTTAATTTGTGTGAAGGCACCACAGTTGTTGTGGATGAACACTGTGGAAATCGAGGTCCATCTCTTAGAACTACAACAGTCACAGGAAAAATAATCCATGAATGGTGTTGCAGATCCTGCACGCTACCACCCTTACGCTTCAGAGGAGAAGACGGATGTTGGTATGGCATGGAAATCAGACCAGTTAAGGAGAAGGAAGAGAATCTAGTCAGGTCAATGGTCTCTGCAGGGTCAGGAGAAGTGGACAGTTTTTCATTGGGACTACTATGCGTATCAATAATGATTGAAGAAGTGATGAGATCCAGATGGAGTAGAAAGATGCTGATGACTGGAACACTGGCTGTTTTCTTCCTTCTTATAATGGGACAACTGACATGGAATGATCTGATCAGGTTATGCATCATGGTTGGAGCCAATGTCTCAGACAGAATGGGGATGGGAACAACGTACCTAGCCTTGATGGCCACTTTTAAAATGAGACCGATGTTCGCTGTTGGGCTATTATTTCGCAGACTAACATCCAGAGAGGTGCTCCTTCTCACAATTGGACTAAGCCTGGTGGCATCCGTGGAGCTACCAAATTCTTTAGAGGAGCTAGGGGACGGACTAGCGATGGGCATCATGATGTTAAAATTGTTGACTGATTTTCAGTCACACCAGTTGTGGACTACCTTACTGTCTCTGACATTTATCAAAACAACTCTCTCACTGGATTATGCATGGAAGACAATGGCTATGGTATTGTCAATCGTATCTCTCTTTCCTCTATGTCTATCCACGACCTCTCAAAAAACAACATGGCTTCCGGTGCTGCTAGGATCCTTTGGATGTAAACCACTAACCATGTTTCTTATAACAGAAAACAAAATTTGGGGAAGAAAAAGTTGGCCCCTCAATGAAGGAATTATGGCTGTTGGAATAGTCAGCATTTTATTAAGTTCACTCCTCAAAAATGACGTGCCACTAGCCGGCCCACTAATAGCTGGAGGCATGCTGATAGCATGTTACGTCATATCCGGAAGCTCAGCCGATTTATCATTGGAGAGAGCGGCTGAGGTCTCCTGGGAAGAAGAAGCAGAACACTCTGGTGCCTCACACAACATACTAGTGGAGGTCCAAGATGATGGAACTATGAAAATAAAAGATGAAGAGAGAGATGATACGCTCACTATACTCCTCAAAGCAACTTTGTTGGCAGTTTCAGGGGTGTACCCAATGTCAATACCAGCAACCCTTTTTGTGTGGTATTTTTGGCAGAAAAAGAAACAGAGATCAGGAGTCTTGTGGGACACACCCAGCCCTCCAGAAGTAGAAAGAGCAGTTCTTGATGATGGTATCTATAGAATCTTGCAAAGAGGACTGTTGGGTAGGTCCCAGGTAGGAGTGGGAGTTTTTCAAGACGGCGTGTTCCACACAATGTGGCATGTCACCAGGGGAGCTGTCCTCATGTACCAAGGGAAGAGGCTGGAACCAAGTTGGGCCAGTGTCAAAAAAGACTTGATCTCATATGGAGGAGGTCGGAGGTTTCAAGGATTATGGAACACGGGAGAAGAAGTACAGGTGATAGCTGTTGAACCAGGAAAAAACCCAAAGAATGTACAGACAACGCCAGGCACCTTCATGACCCCTGAAGGCGCAGTTGGAGCCATAGCCCTAGATTTCAAACCTGGCACATCTGGATCTCCCATCGTGAACAGAGAGGGAAAAATAGTAGGTCTTTATGGAAATGGAGTGGTGACAACAAGTGGAACCTACGTCAGTGCCATTGCCCAAGCTAAAGCGTCACAAGAAGGGCCTCTACCAGAGATTGAGGACGAGGTGTTTAAGAAAAGAAACCTAACAATAATGGACCTACATCCAGGATCAGGAAAAACAAGAAGATATCTTCCAGCCATAGTCCGTGAGGCCATAAAAAGGAAACTGCGCACGCTAATCTTGGCTCCTACAAGAGTTGTCGCCTCTGAAATGGCAGAGGCGCTCAAAGGAATGCCAATAAGATATCAGACAACAGCAGTAAAGAGTGAACACACAGGAAAGGAGATAGTCGATCTCATGTGTCACGCCACTTTTACCATGCGTCTCCTATCTCCAGTGAGAGTTCCCAATTACAACATGATTATCATGGATGAAGCACACTTTACCGATCCAGCCAGCATAGCGGCCAGAGATTTTATCTCAACCCGAGTGGGTATGGGTGAAGCAGCTGCGATCTTTATGACAGCCACTCCCCCAGGATCGGTAGAGGCCTTTCCACAGAGCAATGCAGTTATCCAAGATGAGGAAAGAGACATTCCTGAGAGATCATGGAACTCAGGCTATGACTGGATCACTGATTTCCCAGGAAAAACAGTCTGGTTTGTTCCAAGCATCAAATCAGGAAATGACATTGCCAACTGTTTAAGGAAAAACGGGAAGCGGGTGATCCAATTGAGCAGAAAAACCTTTGACACTGAATACCAGAAAACAAAAAACAATGATTGGGACTATGTTGTCACAACAGACATTTCCGAAATGGGAGCAAATTTCCGGGCCGACAGGGTAATAGACCCAAGGCGGTGTTTGAAGCCGGTAATACTAAAAGATGGCCCAGAACGCGTCATTCTAGCCGGACCAATGCCAGTGACCGCGGCCAGTGCTGCCCAGAGAAGAGGAAGAATTGGAAGGAACCAAAACAAAGAAGGTGACCAGTATATTTACATGGGACAGCCTTTAAATAATGATGAGGACCACGCTCATTGGACAGAAGCAAAAATGCTCCTTGACAATATAAACACGCCAGAAGGAATTATCCCAGCCCTCTTTGAGCCAGAGAGAGAAAAGAGCGCAGCAATAGACGGGGAGTACAGACTGCGGGGAGAAGCAAGGAAAACGTTCGTGGAGCTAATGAGAAGAGGGGATTTACCAGTTTGGCTATCTTACAAAGTTGCCTCAGAAGGCTTCCAGTACTCCGACAGAAGATGGTGCTTTGACGGGGAAAGGAACAACCAGGTGTTGGAGGAGAATATGGACGTGGAGATCTGGACAAAAGAAGGAGAAAGAAAGAAATTGCGACCTCGCTGGTTAGATGCCAGAACCTACTCTGATCCACTGGCCCTGCGCGAGTTTAAAGAGTTCGCAGCAGGAAGAAGAAGTGTCTCAGGTGACCTAATATTAGAAATAGGGAAACTTCCACAGCATCTGACGCTAAGGGCCCAGAATGCTTTGGACAACTTGGTCATGTTGCACAATTCCGAACAAGGGGGAAAAGCCTATAGACATGCTATGGAAGAACTACCAGACACCATAGAAACATTGATGCTACTAGCTTTGATAGCTGTGCTGACTGGTGGAGTTACGTTGTTTTTCCTATCAGGAAAAGGTCTAGGGAAAACATCCATTGGCCTACTTTGTGTAATGGCCTCAAGTGTACTGTTATGGATGGCCAGTGTGGAGCCCCATTGGATAGCGGCCTCCATCATACTAGAGTTTTTTCTGATGGTGCTGCTCATTCCAGAGCCAGACAGACAGCGTACTCCACAGGACAATCAACTAGCATATGTGGTGATAGGTTTGTTATTTATGATATTGACAGTGGCAGCCAATGAGATGGGATTACTGGAAACCACAAAGAAAGACCTGGGGATTGGCCATGTAGTCGCCGAAAACCACCACCATGCCACAATGCTAGACATAGACCTACATCCAGCTTCAGCCTGGACCCTCTATGCAGTAGCCACAACAATTATCACTCCCATGATGAGACACACAATTGAAAACACAACGGCAAACATTTCCCTGACAGCAATTGCAAATCAGGCGGCTATATTAATGGGACTTGACAAGGGATGGCCAATATCGAAGATGGACATAGGAGTGCCACTTCTCGCCTTAGGGTGCTATTCCCAGGTGAACCCATTGACACTGACAGCGGCGGTGTTGATGTTAGTGGCCCATTATGCCATAATCGGACCTGGACTGCAAGCAAAAGCTACTAGAGAAGCTCCAAAAAGGACTGCGGCCGGAATAATGAAAAATCCAACTGTAGACAGGATTGTTGCAATAGATTTGGATCCTGTGGTTTATGATGCAAAATTTGAAAAACAGCTAGGCCAAATAATGTTACTAATACTCTGCACATCACAGATTCTCTTGATGAGGACTACATGGGCCTTATGTGAATCCATCACACTGGCTACTGGACCCTTGACCACTCTCTGGGAGGGATCTCCTGGAAGATTCTGGAATACCACGATAGCAGTGTCCATGGCAAACATCTTCAGGGGAAGTTATCTAGCAGGAGCAGGTCTGGCCTTCTCATTAATGAAATCTTTAGGAGGAGGTAGGAGAGGCACGGGAGCCCAAGGGGAAACATTGGGAGAAAAATGGAAAAGACAACTAAACCAATTGAGCAAGTCAGAATTTAACACTTACAAAAGGAGTGGAATTATGGAGGTGGACAGATCTGAAGCCAAGGAAGGACTGAAAAGAGGAGAAACAACCAAACATGCAGTGTCGAGAGGAACAGCCAAACTTAGGTGGTTTGTGGAGAGGAACCTTGTGAAACCAGAAGGGAAAGTGATAGACCTCGGTTGTGGAAGAGGTGGCTGGTCATATTACTGCGCTGGGCTGAAGAAGGTCACAGAAGTGAAGGGATATACAAAAGGAGGACCCGGCCATGAGGAACCTATCCCAATGGCGACTTATGGATGGAACATAGTGAAGCTACACTCTGGAAGGGATGTATTCTTTACACCACCTGAGAAATGTGACACCCTTTTGTGTGATATTGGTGAGTCCTCTCCGAATCCAACTATAGAAGAAGGAAGAACGTTACGTGTTCTAAAGATGGTGGAACCATGGCTCAGAGGAAACCAGTTTTGCATAAAAATCCTAAATCCTTACATGCCAAGTGTGGTAGAAACTCTGGAGCAAATGCAAAGAAAACATGGAGGGATGTTAGTGCGAAACCCACTCTCAAGAAATTCCACCCATGAAATGTACTGGGTTTCATGTGGAACAGGAAACATTGTGTCGGCAGTGAACATGACATCCAGAATGTTGCTGAATCGGTTCACAATGACTCACAGGAAGCCAACGTATGAAAGAGACGTGGACTTGGGCGCTGGAACAAGACATGTGGCAGTGGAACCAGAGATAGCCAACCTAGACATTATTGGCCAGAGGATAGAGAACATAAAAAATGAACATAAGTCAACATGGCATTATGATGAGGACAATCCATACAAAACATGGGCCTATCATGGATCATATGAGGTCAAGCCATCAGGGTCAGCCTCATCCATGGTGAATGGCGTGGTGAGATTGCTCACCAAGCCATGGGATGTCATCCCCATGGTCACACAAATAGCTATGACTGATACCACACCCTTCGGACAACAGAGGGTTTTCAAAGAGAAAGTTGACACACGCACACCAAGACCAAAACGAGGCACAGCACAAATTATGGAGGTGACAGCCAAGTGGTTGTGGGGATTCCTCTCTAGAAATAAGAAACCCAGAATTTGCACAAGAGAGGAGTTCACAAGAAAAATTAGGTCAAACGCAGCAATTGGAGCAGTGTTCGTTGATGAAAACCAATGGAACTCAGCAAAAGAAGCGGTGGAAGACGAAAGGTTTTGGGACCTCGTGCACAGAGAGAGGGAGCTTCATAAACAGGGAAAATGTGCCACGTGTGTCTACAATATGATGGGGAAAAGAGAGAAAAAACTAGGAGAGTTTGGAAAGGCAAAGGGAAGTCGTGCAATATGGTACATGTGGTTGGGAGCACGCTTTCTAGAGTTTGAAGCCCTTGGCTTCATGAATGAAGACCACTGGTTCAGTAGGGAGAATTCACTCAGTGGAGTGGAAGGAGAAGGACTACATAAACTTGGATACATACTTAGAGACATATCAAAGATTCCAGGGGGAAATATGTATGCAGACGACACAGCTGGATGGGACACAAGAATAACAGAGGATGATCTTCAGAATGAGGCTAAAATCACCGACATCATGGAGCCCGAACATGCTCTACTGGCCACGTCAATCTTCAAGCTGACCTATCAAAATAAAGTGGTAAGGGTGCAAAGACCAGCAAAAAGTGGAACCGTGATGGACGTCATATCCAGACGAGACCAGAGAGGAAGTGGACAGGTCGGAACTTATGGCCTAAACACTTTCACCAACATGGAGGTCCAACTAATAAGACAAATGGAATCTGAAGGAATCTTTTCACCCAGCGAATTGGAAAATTCAAATCTAGCTGAGAGAGTTCTCGACTGGTTGGAAAAACATGGCGTCGAAAGGTTGAAAAGAATGGCAATCAGCGGAGATGACTGTGTGGTGAAACCAACTGATGACAGGTTTGCAACAGCTTTAACAGCCCTGAATGACATGGGAAAGGTGAGAAAAGACATACCGCAATGGGAACCTTCAAAAGGATGGAATGACTGGCAGCAAGTGCCTTTCTGTTCACACCACTTCCACCAACTGATCATGAAGGATGGGAGGGAGATAGTGGTGCCATGCCGCAACCAAGATGAACTTGTGGGCAGGGCCAGAGTATCACAAGGCGCCGGGTGGAGCCTGAGA-----------------------------------------------------------------------------------------------------------------------------------------------------------------------------------------------------------------------------------------------------------------------------
>S279_0.0056
ATGAACAACCAACGGAAGAAGACGGGTCGACCGTCTTTCAATATGCTGAAACGCGCGAGAAACCGCGTGTCAACTGGTTCACAGTTGGCGAAGAGATTCTCAAAAGGATTGCTCTCAGGCCAAGGACCCATGAAAATGGTGATGGCTTTCATAGCATTCCTAAGATTTCTAGCCATACCCCCAACAGCAGGAATTTTGGCTAGATGGAGCTCATTCAAGAAGAATGGAGCGATCAAAGTGTTACGGGGTTTCAAAAAAGAGATCTCAAGCATGCTGAACATAATGAACAGGAGGAAAAGATCCGTGACCATGCTCCTCATGCTGCTGCCCACAGCCCTGGCGTTCCATTTGACCACACGAGGGGGAGAGCCACACATGATAGTTAGCAAGCAGGAAAGAGGAAAGTCACTCCTGTTTAAGACCTCTGCAGGTATCAACATGTGCACCCTCATTGCAATGGATTTGGGAGAGTTATGTGAGGATACAATGACCTACAAATGCCCCCGGATCACTGAAGCGGAACCAGATGATGTTGATTGCTGGTGCAATGCCACAGACACATGGGTGACCTATGGGACGTGTTCTCAGACTGGCGAACACCGACGGGATAAACGTTCTGTCGCATTGGCCCCACACGTGGGGCTTGGTCTCGAAACAAGAACCGAAACGTGGATGTCCTCTGAAGGCGCCTGGAGACAGATACAAAAAGTGGAGACTTGGGCCTTGAGACACCCAGGATTCACGGTGATAGCCCTTTTTCTAGCACATGCCATAGGAACATCCATTACCCAGAAAGGGATCATCTTCATTTTGCTGATGCTGGTGACACCATCAATGGCCATGCGATGTGTGGGAATAGGCAACAGAGACTTCGTAGAAGGACTGTCAGGAGCAACATGGGTGGATGTGGTACTGGAGCATGGAAGCTGCGTCACCACCATGGCAAAAAATAAACCAACATTGGACATTGAACTCTTGAAGACGGAGGTCACGAACCCTGCCGTCTTGCGCAAACTGTGCATTGAAGCTAAAATATCAAACACCACTACCGATTCAAGATGTCCAACACAAGGAGAAGCTACACTGGTGGAAGAACAAGACGCGAACTTTGTGTGTCGACGAACATTCGTGGACAGAGGCTGGGGTAATGGTTGTGGACTATTCGGGAAGGGAAGCTTACTAACGTGTGCTAAGTTTAAGTGTGTGACAAAACTTGAAGGAAAGATAGTTCAATATGAAAACTTAAAATATTCGGTGATAGTCACTGTCCACACTGGGGACCAGCACCAGGTAGGAAATGAGACCACAGAACATGGAACAATTGCAACCATAACACCTCAAGCTCCCACGTCGGAAATACAGCTGACTAACTATGGAGCTCTTACATTGGACTGCTCACCTAGAACAGGGCTGGACTTTAATGAGATGGTGCTGTTGACAATGAAAGAAAAATCATGGCTTGTCCACAAACAATGGTTTCTAGACTTACCATTGCCTTGGACCTCGGGGGCTTCAACATCTCAAGAGACTTGGAACAGACAAGATCTGCTGGTCACATTTAAGACAGCTCATGCAAAGAAGCAGGAAGTAGTCGTACTGGGGTCACAAGAAGGAGCAATGCACACTGCGTTGACTGGGGCGACAGAAATCCAGACGTCAGGAACGACGACAATCTTCGCAGGACACCTGAAATGTAGACTAAAAATGGATAAACTGACTTTAAAAGGGGTGTCATATGTGATGTGCACAGGCTCATTTAAGCTAGAGAAGGAAGTGGCTGAGACCCAGCATGGAACTGTCCTAGTGCAGGTTAAATATGAAGGAACAGATGCACCATGCAAGATTCCAATTTCAACCCAAGATGAGAAAGGAGTGACCCAAAATGGGAGATTGATAACAGCCAATCCCATAGTTACTGACAAAGAAAAACCAGTCAACATTGAAACAGAACCACCCTTTGGCGAGAGTTACATCGTGATAGGGGTGGGTGAAAAAGCTTTGAAATTAAGCTGGTTCAAGAAAGGAAGCAGCATAGGGAAAATGTTCGAAGCCACCGCCCGAGGAGCACGAAGGATGGCTATCCTGGGGGACACAGCATGGGACTTCGGTTCCATAGGAGGGGTGTTCACATCTGTGGGAAAATTGGTACACCAGGTTTTTGGAACCGCATATGGGGTCTTGTTCAGCGGTGTTTCCTGGACCATGAAAATAGGAATAGGGGTTCTGCTGACATGGCTAGGATTGAATTCAAGGAGCACGTCACTCTCGATGACGTGCATTGCAGTTGGCATGGTCACACTGTACCTAGGAGTCATGGTTCAAGCGGACTCGGGGTGTGTGATCAACTGGAAGGGCAGAGAACTCAAGTGTGGAAGTGGCATCTTTGTCACTAATGAAGTCCACACTTGGACAGAGCAATATAAATTCCAGGCTGACTCCCCAAAAAGACTATCAGCAGCCATTGGGAAGGCATGGGAGGAAGGCGTGTGTGGAATTCGATCAGCCACACGTCTTGAGAACATCATGTGGAAGCAAATATCAAATGAATTGAACCACATTCTACTTGAGAATGACATGAAATTCACAGTGGTTGTAGGAGACGCCAATGGAATCTTGACCCAAGGAAAAAGAATGATTAGGCCACAACCCATGGAACACAAATACTCATGGAAAAGCTGGGGAAAAGCCAAAATCATAGGAGCAGACACACAGAATACTACCTTCATCATCGACGGCCCAGATACTCCAGAATGCCCCGATGACCAGAGAGCATGGAACATTTGGGAAGTTGAGGACTATGGGTTTGGAGTTTTCACGACAAACATATGGCTGAAATTGCGTGACTCCTACACCCAAATGTGTGACCACCGGCTAATGTCAGCTGCCATCAAGGACAGCAAGGCAGTCCATGCTGACATGGGATACTGGATAGAAAGTGAAAAGAACGAGACCTGGAAGCTAGCGAGAGCCTCCTTCATAGAAGTGAAGACATGCATTTGGCCAAGATCCCACACTCTATGGAGCAATGGAGTCTTGGAAAGTGAAATGATAATCCCAAAGATATATGGAGGACCAATATCTCAGCACAACTACAGACCAGGGTATTTCACACAAACAGCAGGGCCATGGCACCTAGGCAAGTTGGAATTAGACTTTAATTTGTGTGAAGGCACCACAGTTGTTGTGGATGAACACTGTGGAAATCGAGGTCCATCTCTTAGAACTACAACAGTCACAGGAAAAATAATCCATGAATGGTGTTGCAGATCCTGCACGCTACCCCCCTTACGCTTCAGAGGAGAAGACGGATGTTGGTATGGCATGGAAATCAGACCAGTTAAGGAGAAGGAAGAGAATCTAGTCAGGTCAATGGTCTCTGCAGGGTCAGGAGAAGTGGACAGTTTTTCATTGGGACTACTATGCGTATCAATAATGATTGAAGAAGTGATGAGATCCAGATGGAGTAGAAAGATGCTGATGACTGGAACACTGGCTGTTTTCTTCCTTCTTATAATGGGACAACTGACATGGAATGATCTGATCAGGTTATGCATCATGGTTGGAGCCAATGTCTCAGACAGAATGGGGATGGGAACAACGTACCTAGCCTTGATGGCCACTTTTAAAATGAGACCGATGTTCGCTGTTGGGCTATTATTTCGCAGACTAACATCCAGAGAGGTGCTCCTTCTCACAATTGGACTAAGCCTGGTGGCATCCGTGGAGCTACCAAATTCTTTAGAGGAGCTAGGGGACGGACTAGCGATGGGCATCATGATGTTAAAATTGTTGACTGATTTTCAGTCACACCAGTTGTGGACTACCTTACTGTCTCTGACATTTATCAAAACAACTCTCTCACTGGATTATGCATGGAAGACAATGGCTATGGTATTGTCAATCGTATCTCTCTTTCCTCTATGTCTATCCACGACCTCTCAAAAAACAACATGGCTTCCGGTGCTGCTAGGATCCTTTGGATGTAAACCACTAACCATGTTTCTTATAACAGAAAACAAAATTTGGGGAAGAAAAAGTTGGCCCCTCAATGAAGGAATTATGGCTGTTGGAATAGTCAGCATTTTATTAAGTTCACTCCTCAAAAATGACGTGCCACTAGCCGGCCCACTAATAGCTGGAGGCATGCTGATAGCATGTTACGTCATATCCGGAAGCTCAGCCGATTTATCATTGGAGAGAGCGGCTGAGGTCTCCTGGGAAGAAGAAGCAGAACACTCTGGTGCCTCACACAACATACTAGTGGAGGTCCAAGATGATGGAACTATGAAAATAAAAGATGAAGAGAGAGATGATACGCTCACTATACTCCTCAAAGCAACTTTGTTGGCAGTTTCAGGGGTGTACCCAATGTCAATACCAGCAACCCTTTTTGTGTGGTATTTTTGGCAGAAAAAGAAACAGAGATCAGGAGTCTTGTGGGACACACCCAGCCCTCCAGAAGTAGAAAGAGCAGTTCTTGATGATGGTATCTATAGAATCTTGCAAAGAGGACTGTTGGGTAGGTCCCAGGTAGGAGTGGGAGTTTTTCAAGACGGCGTGTTCCACACAATGTGGCATGTCACCAGGGGAGCTGTCCTCATGTACCAAGGGAAGAGGCTGGAACCAAGTTGGGCCAGTGTCAAAAAAGACTTGATCTCATATGGAGGAGGTCGGAGGTTTCAAGGATTATGGAACACGGGAGAAGAAGTACAGGTGATAGCTGTTGAACCAGGAAAAAACCCAAAGAATGTACAGACAACGCCAGGCACCTTCATGACCCCTGAAGGCGCAGTTGGAGCCATAGCCCTAGATTTCAAACCTGGCACATCTGGATCTCCCATCGTGAACAGAGAGGGAAAAATAGTAGGTCTTTATGGAAATGGAGTGGTGACAACAAGTGGAACCTACGTCAGTGCCATTGCCCAAGCTAAAGCGTCACAAGAAGGGCCTCTACCAGAGATTGAGGACGAGGTGTTTAAGAAAAGAAACCTAACAATAATGGACCTACATCCAGGATCAGGAAAAACAAGAAGATATCTTCCAGCCATAGTCCGTGAGGCCATAAAAAGGAAACTGCGCACGCTAATCTTGGCTCCTACAAGAGTTGTCGCCTCTGAAATGGCAGAGGCGCTCAAAGGAATGCCAATAAGATATCAGACAACAGCAGTAAAGAGTGAACACACAGGAAAGGAGATAGTCGATCTCATGTGTCACGCCACTTTTACCATGCGTCTCCTATCTCCAGTGAGAGTTCCCAATTACAACATGATTATCATGGATGAAGCACACTTTACCGATCCAGCCAGCATAGCGGCCAGAGGGTACATCTCAACCCGAGTGGGTATGGGTGAAGCAGCTGCGATCTTTATGACAGCCACTCCCCCAGGATCGGTAGAGGCCTTTCCACAGAGCAATGCAGTTATCCAAGATGAGGAAAGAGACATTCCTGAGAGATCATGGAACTCAGGCTATGACTGGATCACTGATTTCCCAGGAAAAACAGTCTGGTTTGTTCCAAGCATCAAATCAGGAAATGACATTGCCAACTGTTTAAGGAAAAACGGGAAGCGGGTGATCCAATTGAGCAGAAAAACCTTTGACACTGAATACCAGAAAACAAAAAACAATGATTGGGACTATGTTGTCACAACAGACATTTCCGAAATGGGAGCAAATTTCCGGGCCGACAGGGTAATAGACCCAAGGCGGTGTTTGAAGCCGGTAATACTAAAAGATGGCCCAGAACGCGTCATTCTAGCCGGACCAATGCCAGTGACCGCGGCCAGTGCTGCCCAGAGAAGAGGAAGAATTGGAAGGAACCAAAACAAAGAAGGTGACCAGTATATTTACATGGGACAGCCTTTAAATAATGATGAGGACCACGCTCATTGGACAGAAGCAAAAATGCTCCTTGACAATATAAACACGCCAGAAGGAATTATCCCAGCCCTCTTTGAGCCAGAGAGAGAAAAGAGCGCAGCAATAGACGGGGAGTACAGACTGCGGGGAGAAGCAAGGAAAACGTTCGTGGAGCTAATGAGAAGAGGGGATTTACCAGTTTGGCTATCTTACAAAGTTGCCTCAGAAGGCTTCCAGTACTCCGACAGAAGATGGTGCTTTGACGGGGAAAGGAACAACCAGGTGTTGGAGGAGAATATGGACGTGGAGATCTGGACAAAAGAAGGAGAAAGAAAGAAATTGCGACCTCGCTGGTTAGATGCCAGAACCTACTCTGATCCACTGGCCCTGCGCGAGTTTAAAGAGTTCGCAGCAGGAAGAAGAAGTGTCTCAGGTGACCTAATATTAGAAATAGGGAAACTTCCACAGCATCTGACGCTAAGGGCCCAGAATGCTTTGGACAACTTGGTCATGTTGCACAATTCCGAACAAGGGGGAAAAGCCTATAGACATGCTATGGAAGAACTACCAGACACCATAGAAACATTGATGCTACTAGCTTTGATAGCTGTGCTGACTGGTGGAGTTACGTTGTTTTTCCTATCAGGAAAAGGTCTAGGGAAAACATCCATTGGCCTACTTTGTGTAATGGCCTCAAGTGTACTGTTATGGATGGCCAGTGTGGAGCCCCATTGGATAGCGGCCTCCATCATACTAGAGTTTTTTCTGATGGTGCTGCTCATTCCAGAGCCAGACAGACAGCGTACTCCACAGGACAATCAACTAGCATATGTGGTGATAGGTTTGTTATTTATGATATTGACAGTGGCAGCCAATGAGATGGGATTACTGGAAACCACAAAGAAAGACCTGGGGATTGGCCATGTAGTCGCCGAAAACCACCACCATGCCACAATGCTAGACATAGACCTACATCCAGCTTCAGCCTGGACCCTCTATGCAGTAGCCACAACAATTATCACTCCCATGATGAGACACACAATTGAAAACACAACGGCAAACATTTCCCTGACAGCAATTGCAAATCAGGCGGCTATATTAATGGGACTTGACAAGGGATGGCCAATATCGAAGATGGACATAGGAGTGCCACTTCTCGCCTTAGGGTGCTATTCCCAGGTGAACCCATTGACACTGACAGCGGCGGTGTTGATGTTAGTGGCCCATTATGCCATAATCGGACCTGGACTGCAAGCAAAAGCTACTAGAGAAGCTCCAAAAAGGACTGCGGCCGGAATAATGAAAAATCCAACTGTAGACGGGATTGTTGCAATAGATTTGGATCCTGTGGTTTATGATGCAAAATTTGAAAAACAGCTAGGCCAAATAATGTTACTAATACTCTGCACATCACAGATTCTCTTGATGAGGACTACATGGGCCTTATGTGAATCCATCACACTGGCTACTGGACCCTTGACCACTCTCTGGGAGGGATCTCCTGGAAGATTCTGGAATACCACGATAGCAGTGTCCATGGCAAACATCTTCAGGGGAAGTTATCTAGCAGGAGCAGGTCTGGCCTTCTCATTAATGAAATCTTTAGGAGGAGGTAGGAGAGGCACGGGAGCCCAAGGGGAAACATTGGGAGAAAAATGGAAAAGACAACTAAACCAATTGAGCAAGTCAGAATTTAACACTTACAAAAGGAGTGGAATTATGGAGGTGGACAGATCTGAAGCCAAGGAAGGACTGAAAAGAGGAGAAACAACCAAACATGCAGTGTCGAGAGGAACAGCCAAACTTAGGTGGTTTGTGGAGAGGAACCTTGTGAAACCAGAAGGGAAAGTGATAGACCTCGGTTGTGGAAGAGGTGGCTGGTCATATTACTGCGCTGGGCTGAAGAAGGTCACAGAAGTGAAGGGATATACAAAAGGAGGACCCGGCCATGAGGAACCTATCCCAATGGCGACTTATGGATGGAACATAGTGAAGCTACACTCTGGAAGGGATGTATTCTTTACACCACCTGAGAAATGTGACACCCTTTTGTGTGATATTGGTGAGTCCTCTCCGAATCCAACTATAGAAGAAGGAAGAACGTTACGTGTTCTAAAGATGGTGGAACCATGGCTCAGAGGAAACCAGTTTTGCATAAAAATCCTAAATCCTTACATGCCAAGTGTGGTAGAAACTCTGGAGCAAATGCAAAGAAAACATGGAGGGATGTTAGTGCGAAACCCACTCTCAAGAAATTCCACCCATGAAATGTACTGGGTTTCATGTGGAACAGGAAACATTGTGTCGGCAGTGAACATGACATCCAGAATGTTGCTGAATCGGTTCACAATGACTCACAGGAAGCCAACGTATGAAAGAGACGTGGACTTGGGCGCTGGAACAAGACATGTGGCAGTGGAACCAGAGATAGCCAACCTAGACATTATTGGCCAGAGGATAGAGAACATAAAAAATGAACATAAGTCAACATGGCATTATGATGAGGACAATCCATACAAAACATGGGCCTATCATGGATCATATGAGGTCAAGCCATCAGGGTCAGCCTCATCCATGGTGAATGGCGTGGTGAGATTGCTCACCAAGCCATGGGATGTCATCCCCATGGTCACACAAATAGCTATGACTGATACCACACCCTTCGGACAACAGAGGGTTTTCAAAGAGAAAGTTGACACACGCACACCAAGACCAAAACGAGGCACAGCACAAATTATGGAGGTGACAGCCAAGTGGTTGTGGGGATTCCTCTCTAGAAATAAGAAACCCAGAATTTGCACAAGAGAGGAGTTCACAAGAAAAATTAGGTCAAACGCAGCAATTGGAGCAGTGTTCGTTGATGAAAACCAATGGAACTCAGCAAAAGAAGCGGTGGAAGACGAAAGGTTTTGGGACCTCGTGCACAGAGAGAGGGAGCTTCATAAACAGGGAAAATGTGCCACGTGTGTCTACAATATGATGGGGAAAAGAGAGAAAAAACTAGGAGAGTTTGGAAAGGCAAAGGGAAGTCGTGCAATATGGTACATGTGGTTGGGAGCACGCTTTCTAGAGTTTGAAGCCCTTGGCTTCATGAATGAAGACCACTGGTTCAGTAGGGAGAATTCACTCAGTGGAGTGGAAGGAGAAGGACTACATAAACTTGGATACATACTTAGAGACATATCAAAGATTCCAGGGGGAAATATGTATGCAGACGACACAGCTGGATGGGACACAAGAATAACAGAGGATGATCTTCAGAATGAGGCTAAAATCACCGACATCATGGAGCCCGAACATGCTCTACTGGCCACGTCAATCTTCAAGCTGACCTATCAAAATAAAGTGGTAAGGGTGCAAAGACCAGCAAAAAGTGGAACCGTGATGGACGTCATATCCAGACGAGACCAGAGAGGAAGTGGACAGGTCGGAACTTATGGCCTAAACACTTTCACCAACATGGAGGTCCAACTAATAAGACAAATGGAATCTGAAGGAATCTTTTCACCCAGCGAATTGGAAAATTCAAATCTAGCTGAGAGAGTTCTCGACTGGTTGGAAAAACATGGCGTCGAAAGGTTGAAAAGAATGGCAATCAGCGGAGATGACTGTGTGGTGAAACCAACTGATGACAGGTTTGCAACAGCTTTAACAGCCCTGAATGACATGGGAAAGGTGAGAAAAGACATACCGCAATGGGAACCTTCAAAAGGATGGAATGACTGGCAGCAAGTGCCTTTCTGTTCACACCACTTCCACCAACTGATCATGAAGGATGGGAGGGAGATAGTGGTGCCATGCCGCAACCAAGATGAACTTGTGGGCAGGGCCAGAGTATCACAAGGCGCCGGGTGGAGCCTGAGA-----------------------------------------------------------------------------------------------------------------------------------------------------------------------------------------------------------------------------------------------------------------------------
>S279_0.5222
ATGAACAACCAACGGAAGAAGACGGGTCGACCGTCTTTCAATATGCTGAAACGCGCGAGAAACCGCGTGTCAACTGGTTCACAGTTGGCGAAGAGATTCTCAAAAGGATTGCTCTCAGGCCAAGGACCCATGAAAATGGTGATGGCTTTCATAGCATTCCTAAGATTTCTAGCCATACCCCCAACAGCAGGAATTTTGGCTAGATGGAGCTCATTCAAGAAGAATGGAGCGATCAAAGTGTTACGGGGTTTCAAGAAAGAGATCTCAAGCATGCTGAACATAATGAACAGGAGGAAAAGATCCGTGACCATGCTCCTCATGCTGCTGCCCACAGCCCTGGCGTTCCATTTGACCACACGAGGGGGAGAGCCACACATGATAGTTAGCAAGCAGGAAAGAGGAAAGTCACTCCTGTTTAAGACCTCTGCAGGTATCAACATGTGCACCCTCATTGCAATGGATTTGGGAGAGTTATGTGAGGATACAATGACCTACAAATGCCCCCGGATCACTGAAGCGGAACCAGATGATGTTGATTGCTGGTGCAATGCCACAGACACATGGGTGACCTATGGGACGTGTTCTCAGACTGGCGAACACCGACGGGATAAACGTTCTGTCGCATTGGCCCCACACGTGGGGCTTGGTCTCGAAACAAGAACCGAAACGTGGATGTCCTCTGAAGGCGCCTGGAGACAGATACAAAAAGTGGAGACTTGGGCCTTGAGACACCCAGGATTCACGGTGATAGCCCTTTTTCTAGCACATGCCATAGGAACATCCATTACCCAGAAAGGGATCATCTTCATTTTGCTGATGCTGGTGACACCATCAATGGCCATGCGATGTGTGGGAATAGGCAACAGAGACTTCGTAGAAGGACTGTCAGGAGCAACATGGGTGGATGTGGTACTGGAGCATGGAAGCTGCGTCACCACCATGGCAAAAAATAAACCAACATTGGACATTGAACTCTTGAAGACGGAGGTCACGAACCCTGCCGTCTTGCGCAAACTGTGCATTGAAGCTAAAATATCAAACACCACTACCGATTCAAGATGTCCAACACAAGGAGAAGCTACACTGGTGGAAGAACAAGACGCGAACTTTGTGTGTCGACGAACATTCGTGGACAGAGGCTGGGGTAATGGTTGTGGACTATTCGGGAAGGGAAGCTTACTAACGTGTGCTAAGTTTAAGTGTGTGACAAAACTTGAAGGAAAGATAGTTCAATATGAAAACTTAAAATATTCGGTGATAGTCACTGTCCACACTGGGGACCAGCACCAGGTAGGAAATGAGACCACAGAACATGGAACAATTGCAACCATAACACCTCAAGCTCCCACGTCGGAAATACAGCTGACTAACTATGGAGCTCTTACATTGGACTGCTCACCTAGAACAGGGCTGGACTTTAATGAGATGGTGCTGTTGACAATGAAAGAAAAATCATGGCTTGTCCACAAACAATGGTTTCTAGACTTACCATTGCCTTGGACCTCGGGGGCTTCAACATCTCAAGAGACTTGGAACAGACAAGATCTGCTGGTCACATTTAAGACAGCTCATGCAAAGAAGCAGGAAGTAGTCGTACTGGGGTCACAAGAAGGAGCAATGCACACTGCGTTGACTGGGGCGACAGAAATCCAGACGTCAGGAACGACGACAATCTTCGCAGGACACCTGAAATGTAGACTAAAAATGGATAAACTGACTTTAAAAGGGGTGTCATATGTGATGTGCACAGGCTCATTTAAGCTAGAGAAGGAAGTGGCTGAGACCCAGCATGGAACTGTCCTAGTGCAGGTTAAATATGAAGGAACAGATGCACCATGCAAGATTCCAATTTCAACCCAAGATGAGAAAGGAGTGACCCAAAATGGGAGATTGATAACAGCCAATCCCATAGTTACTGACAAAGAAAAACCAGTCAACATTGAAACAGAACCACCCTTTGGCGAGAGTTACATCGTGATAGGGGTGGGTGAAAAAGCTTTGAAATTAAGCTGGTTCAAGAAAGGAAGCAGCATAGGGAAAATGTTCGAAGCCACCGCCCGAGGAGCACGAAGGATGGCTATCCTGGGGGACACAGCATGGGACTTCGGTTCCATAGGAGGGGTGTTCACATCTGTGGGAAAATTGGTACACCAGGTTTTTGGAACCGCATATGGGGTCTTGTTCAGCGGTGTTTCCTGGACCATGAAAATAGGAATAGGGGTTCTGCTGACATGGCTAGGATTGAATTCAAGGAGCACGTCACTCTCGATGACGTGCATTGCAGTTGGCATGGTCACACTGTACCTAGGAGTCATGGTTCAAGCGGACTCGGGGTGTGTGATCAACTGGAAGGGCAGAGAACTCAAGTGTGGAAGTGGCATCTTTGTCACTAATGAAGTCCACACTTGGACAGAGCAATATAAATTCCAGGCTGACTCCCCAAAAAGACTATCAGCAGCCATTGGGAAGGCATGGGAGGAAGGCGTGTGTGGAATTCGATCAGCCACACGTCTTGAGAACATCATGTGGAAGCAAATATCAAATGAATTGAACCACATTCTACTTGAGAATGACATGAAATTCACAGTGGTTGTAGGAGACGCCAATGGAATCTTGACCCAAGGAAAAAGAATGATTAGGCCACAACCCATGGAACACAAATACTCATGGAAAAGCTGGGGAAAAGCCAAAATCATAGGAGCAGACACACAGAATACTACCTTCATCATCGACGGCCCAGATACTCCAGAATGCCCCGATGACCAGAGAGCATGGAACATTTGGGAAGTTGAGGACTATGGGTTTGGAGTTTTCACGACAAACATATGGCTGAAATTGCGTGACTCCTACACCCAAATGTGTGACCACCGGCTAATGTCAGCTGCCATCAAGGACAGCAAGGCAGTCCATGCTGACATGGGATACTGGATAGAAAGTGAAAAGAACGAGACCTGGAAGCTAGCGAGAGCCTCCTTCATAGAAGTGAAGACATGCATTTGGCCAAGATCCCACACTCTATGGAGCAATGGAGTCTTGGAAAGTGAAATGATAATCCCAAAGATATATGGAGGACCAATATCTCAGCACAACTACAGACCAGGGTATTTCACACAAACAGCAGGGCCATGGCACCTAGGCAAGTTGGAATTAGACTTTAATTTGTGTGAAGGCACCACAGTTGTTGTGGATGAACACTGTGGAAATCGAGGTCCATCTCTTAGAACTACAACAGTCACAGGAAAAATAATCCATGAATGGTGTTGCAGATCCTGCACGCTACCACCCTTACGCTTCAGAGGAGAAGACGGATGTTGGTATGGCATGGAAATCAGACCAGTTAAGGAGAAGGAAGAGAATCTAGTCAGGTCAATGGTCTCTGCAGGGTCAGGAGAAGTGGACAGTTTTTCATTGGGACTACTATGCGTATCAATAATGATTGAAGAAGTGATGAGATCCAGATGGAGTAGAAAGATGCTGATGACTGGAACACTGGCTGTTTTCTTCCTTCTTATAATGGGACAACTGACATGGAATGATCTGATCAGGTTATGCATCATGGTTGGAGCCAATGTCTCAGACAGAATGGGGATGGGAACAACGTACCTAGCCTTGATGGCCACTTTTAAAATGAGACCGATGTTCGCTGTTGGGCTATTATTTCGCAGACTAACATCCAGAGAGGTGCTCCTTCTCACAATTGGACTAAGCCTGGTGGCATCCGTGGAGCTACCAAATTCTTTAGAGGAGCTAGGGGACGGACTAGCGATGGGCATCATGATGTTAAAATTGTTGACTGATTTTCAGTCACACCAGTTGTGGACTACCTTACTGTCTCTGACATTTATCAAAACAACTCTCTCACTGGATTATGCATGGAAGACAATGGCTATGGTATTGTCAATCGTATCTCTCTTTCCTCTATGTCTATCCACGACCTCTCAAAAAACAACATGGCTTCCGGTGCTGCTAGGATCCTTTGGATGTAAACCACTAACCATGTTTCTTATAACAGAAAACAAAATTTGGGGAAGAAAAAGTTGGCCCCTCAATGAAGGAATTATGGCTGTTGGAATAGTCAGCATTTTATTAAGTTCACTCCTCAAAAATGACGTGCCACTAGCCGGCCCACTAATAGCTGGAGGCATGCTGATAGCATGTTACGTCATATCCGGAAGCTCAGCCGATTTATCATTGGAGAGAGCGGCTGAGGTCTCCTGGGAAGAAGAAGCAGAACACTCTGGTGCCTCACACAACATACTAGTGGAGGTCCAAGATGATGGAACTATGAAAATAAAAGATGAAGAGAGAGATGATACGCTCACTATACTCCTCAAAGCAACTTTGTTGGCAGTTTCAGGGGTGTACCCAATGTCAATACCAGCAACCCTTTTTGTGTGGTATTTTTGGCAGAAAAAGAAACAGAGATCAGGAGTCTTGTGGGACACACCCAGCCCTCCAGAAGTAGAAAGAGCAGTTCTTGATGATGGTATCTATAGAATCTTGCAAAGAGGACTGTTGGGTAGGTCCCAGGTAGGAGTGGGAGTTTTTCAAGACGGCGTGTTCCACACAATGTGGCATGTCACCAGGGGAGCTGTCCTCATGTACCAAGGGAAGAGGCTGGAACCAAGTTGGGCCAGTGTCAAAAAAGACTTGATCTCATATGGAGGAGGTCGGAGGTTTCAAGGATTATGGAACACGGGAGAAGAAGTACAGGTGATAGCTGTTGAACCAGGAAAAAACCCAAAGAATGTACAGACAACGCCAGGCACCTTCATGACCCCTGAAGGCGCAGTTGGAGCCATAGCCCTAGATTTCAAACCTGGCACATCTGGATCTCCCATCGTGAACAGAGAGGGAAAAATAGTAGGTCTTTATGGAAATGGAGTGGTGACAACAAGTGGAACCTACGTCAGTGCCATTGCCCAAGCTAAAGCGTCACAAGAAGGGCCTCTACCAGAGATTGAGGACGAGGTGTTTAAGAAAAGAAACCTAACAATAATGGACCTACATCCAGGATCAGGAAAAACAAGAAGATATCTTCCAGCCATAGTCCGTGAGGCCATAAAAAGGAAACTGCGCACGCTAATCTTGGCTCCTACAAGAGTTGTCGCCTCTGAAATGGCAGAGGCGCTCAAAGGAATGCCAATAAGATATCAGACAACAGCAGTAAAGAGTGAACACACAGGAAAGGAGATAGTCGATCTCATGTGTCACGCCACTTTTACCATGCGTCTCCTATCTCCAGTGAGAGTTCCCAATTACAACATGATTATCATGGATGAAGCACACTTTACCGATCCAGCCAGCATAGCGGCCAGAGGGTACATCTCAACCCGAGTGGGTATGGGTGAAGCAGCTGCGATCTTTATGACAGCCACTCCCCCAGGATCGGTAGAGGCCTTTCCACAGAGCAATGCAGTTATCCAAGATGAGGAAAGAGACATTCCTGAGAGATCATGGAACTCAGGCTATGACTGGATCACTGATTTCCCAGGAAAAACAGTCTGGTTTGTTCCAAGCATCAAATCAGGAAATGACATTGCCAACTGTTTAAGGAAAAACGGGAAGCGGGTGATCCAATTGAGCAGAAAAACCTTTGACACTGAATACCAGAAAACAAAAAACAATGATTGGGACTATGTTGTCACAACAGACATTTCCGAAATGGGAGCAAATTTCCGGGCCGACAGGGTAATAGACCCAAGGCGGTGTTTGAAGCCGGTAATACTAAAAGATGGCCCAGAACGCGTCATTCTAGCCGGACCAATGCCAGTGACCGCGGCCAGTGCTGCCCAGAGAAGAGGAAGAATTGGAAGGAACCAAAACAAAGAAGGTGACCAGTATATTTACATGGGACAGCCTTTAAATAATGATGAGGACCACGCTCATTGGACAGAAGCAAAAATGCTCCTTGACAATATAAACACGCCAGAAGGAATTATCCCAGCCCTCTTTGAGCCAGAGAGAGAAAAGAGCGCAGCAATAGACGGGGAGTACAGACTGCGGGGAGAAGCAAGGAAAACGTTCGTGGAGCTAATGAGAAGAGGGGATTTACCAGTTTGGCTATCTTACAAAGTTGCCTCAGAAGGCTTCCAGTACTCCGACAGAAGATGGTGCTTTGACGGGGAAAGGAACAACCAGGTGTTGGAGGAGAATATGGACGTGGAGATCTGGACAAAAGAAGGAGAAAGAAAGAAATTGCGACCTCGCTGGTTAGATGCCAGAACCTACTCTGATCCACTGGCCCTGCGCGAGTTTAAAGAGTTCGCAGCAGGAAGAAGAAGTGTCTCAGGTGACCTAATATTAGAAATAGGGAAACTTCCACAGCATCTGACGCTAAGGGCCCAGAATGCTTTGGACAACTTGGTCATGTTGCACAATTCCGAACAAGGGGGAAAAGCCTATAGACATGCTATGGAAGAACTACCAGACACCATAGAAACATTGATGCTACTAGCTTTGATAGCTGTGCTGACTGGTGGAGTTACGTTGTTTTTCCTATCAGGAAAAGGTCTAGGGAAAACATCCATTGGCCTACTTTGTGTAATGGCCTCAAGTGTACTGTTATGGATGGCCAGTGTGGAGCCCCATTGGATAGCGGCCTCCATCATACTAGAGTTTTTTCTGATGGTGCTGCTCATTCCAGAGCCAGACAGACAGCGTACTCCACAGGACAATCAACTAGCATATGTGGTGATAGGTTTGTTATTTATGATATTGACAGTGGCAGCCAATGAGATGGGATTACTGGAAACCACAAAGAAAGACCTGGGGATTGGCCATGTAGTCGCCGAAAACCACCACCATGCCACAATGCTAGACATAGACCTACATCCAGCTTCAGCCTGGACCCTCTATGCAGTAGCCACAACAATTATCACTCCCATGATGAGACACACAATTGAAAACACAACGGCAAACATTTCCCTGACAGCAATTGCAAATCAGGCGGCTATATTAATGGGACTTGACAAGGGATGGCCAATATCGAAGATGGACATAGGAGTGCCACTTCTCGCCTTAGGGTGCTATTCCCAGGTGAACCCATTGACACTGACAGCGGCGGTGTTGATGTTAGTGGCCCATTATGCCATAATCGGACCTGGACTGCAAGCAAAAGCTACTAGAGAAGCTCCAAAAAGGACTGCGGCCGGAATAATGAAAAATCCAACTGTAGACGGGATTGTTGCAATAGATTTGGATCCTGTGGTTTATGATGCAAAATTTGAAAAACAGCTAGGCCAAATAATGTTACTAATACTCTGCACATCACAGATTCTCTTGATGAGGACTACATGGGCCTTATGTGAATCCATCACACTGGCTACTGGACCCTTGACCACTCTCTGGGAGGGATCTCCTGGAAGATTCTGGAATACCACGATAGCAGTGTCCATGGCAAACATCTTCAGGGGAAGTTATCTAGCAGGAGCAGGTCTGGCCTTCTCATTAATGAAATCTTTAGGAGGAGGTAGGAGAGGCACGGGAGCCCAAGGGGAAACATTGGGAGAAAAATGGAAAAGACAACTAAACCAATTGAGCAAGTCAGAATTTAACACTTACAAAAGGAGTGGAATTATGGAGGTGGACAGATCTGAAGCCAAGGAAGGACTGAAAAGAGGAGAAACAACCAAACATGCAGTGTCGAGAGGAACAGCCAAACTTAGGTGGTTTGTGGAGAGGAACCTTGTGAAACCAGAAGGGAAAGTGATAGACCTCGGTTGTGGAAGAGGTGGCTGGTCATATTACTGCGCTGGGCTGAAGAAGGTCACAGAAGTGAAGGGATATACAAAAGGAGGACCCGGCCATGAGGAACCTATCCCAATGGCGACTTATGGATGGAACATAGTGAAGCTACACTCTGGAAGGGATGTATTCTTTACACCACCTGAGAAATGTGACACCCTTTTGTGTGATATTGGTGAGTCCTCTCCGAATCCAACTATAGAAGAAGGAAGAACGTTACGTGTTCTAAAGATGGTGGAACCATGGCTCAGAGGAAACCAGTTTTGCATAAAAATCCTAAATCCTTACATGCCAAGTGTGGTAGAAACTCTGGAGCAAATGCAAAGAAAACATGGAGGGATGTTAGTGCGAAACCCACTCTCAAGAAATTCCACCCATGAAATGTACTGGGTTTCATGTGGAACAGGAAACATTGTGTCGGCAGTGAACATGACATCCAGAATGTTGCTGAATCGGTTCACAATGACTCACAGGAAGCCAACGTATGAAAGAGACGTGGACTTGGGCGCTGGAACAAGACATGTGGCAGTGGAACCAGAGATAGCCAACCTAGACATTATTGGCCAGAGGATAGAGAACATAAAAAATGAACATAAGTCAACATGGCATTATGATGAGGACAATCCATACAAAACATGGGCCTATCATGGATCATATGAGGTCAAGCCATCAGGGTCAGCCTCATCCATGGTGAATGGCGTGGTGAGATTGCTCACCAAGCCATGGGATGTCATCCCCATGGTCACACAAATAGCTATGACTGATACCACACCCTTCGGACAACAGAGGGTTTTCAAAGAGAAAGTTGACACACGCACACCAAGACCAAAACGAGGCACAGCACAAATTATGGAGGTGACAGCCAAGTGGTTGTGGGGATTCCTCTCTAGAAATAAGAAACCCAGAATTTGCACAAGAGAGGAGTTCACAAGAAAAATTAGGTCAAACGCAGCAATTGGAGCAGTGTTCGTTGATGAAAACCAATGGAACTCAGCAAAAGAAGCGGTGGAAGACGAAAGGTTTTGGGACCTCGTGCACAGAGAGAGGGAGCTTCATAAACAGGGAAAATGTGCCACGTGTGTCTACAATATGATGGGGAAAAGAGAGAAAAAACTAGGAGAGTTTGGAAAGGCAAAGGGAAGTCGTGCAATATGGTACATGTGGTTGGGAGCACGCTTTCTAGAGTTTGAAGCCCTTGGCTTCATGAATGAAGACCACTGGTTCAGTAGGGAGAATTCACTCAGTGGAGTGGAAGGAGAAGGACTACATAAACTTGGATACATACTTAGAGACATATCAAAGATTCCAGGGGGAAATATGTATGCAGACGACACAGCTGGATGGGACACAAGAATAACAGAGGATGATCTTCAGAATGAGGCTAAAATCACCGACATCATGGAGCCCGAACATGCTCTACTGGCCACGTCAATCTTCAAGCTGACCTATCAAAATAAAGTGGTAAGGGTGCAAAGACCAGCAAAAAGTGGAACCGTGATGGACGTCATATCCAGACGAGACCAGAGAGGAAGTGGACAGGTCGGAACTTATGGCCTAAACACTTTCACCAACATGGAGGTCCAACTAATAAGACAAATGGAATCTGAAGGAATCTTTTCACCCAGCGAATTGGAAAATTCAAATCTAGCTGAGAGAGTTCTCGACTGGTTGGAAAAACATGGCGTCGAAAGGTTGAAAAGAATGGCAATCAGCGGAGATGACTGTGTGGTGAAACCAACTGATGACAGGTTTGCAACAGCTTTAACAGCCCTGAATGACATGGGAAAGGTGAGAAAAGACATACCGCAATGGGAACCTTCAAAAGGATGGAATGACTGGCAGCAAGTGCCTTTCTGTTCACACCACTTCCACCAACTGATCATGAAGGATGGGAGGGAGATAGTGGTGCCATGCCGCAACCAAGATGAACTTGTGGGCAGGGCCAGAGTATCACAAGGCGCCGGGTGGAGCCTGAGA-----------------------------------------------------------------------------------------------------------------------------------------------------------------------------------------------------------------------------------------------------------------------------
>S279_0.014000000000000002
ATGAACAACCAACGGAAGAAGACGGGTCGACCGTCTTTCAATATGCTGAAACGCGCGAGAAACCGCGTGTCAACTGGTTCACAGTTGGCGAAGAGATTCTCAAAAGGATTGCTCTCAGGCCAAGGACCCATGAAAATGGTGATGGCTTTCATAGCATTCCTAAGATTTCTAGCCATACCCCCAACAGCAGGAATTTTGGCTAGATGGAGCTCATTCAAGAAGAATGGAGCGATCAAAGTGTTACGGGGTTTCAAGAAAGAGATCTCAAGCATGCTGAACATAATGAACAGGAGGAAAAGATCCGTGACCATGCTCCTCATGCTGCTGCCCACAGCCCTGGCGTTCCATTTGACCACACGAGGGGGAGAGCCACACATGATAGTTAGCAAGCAGGAAAGAGGAAAGTCACTCCTGTTTAAGACCTCTGCAGGTATCAACATGTGCACCCTCATTGCAATGGATTTGGGAGAGTTATGTGAGGATACAATGACCTACAAATGCCCCCGGATCACTGAAGCGGAACCAGATGATGTTGATTGCTGGTGCAATGCCACAGACACATGGGTGACCTATGGGACGTGTTCTCAGACTGGCGAACACCGACGGGATAAACGTTCTGTCGCATTGGCCCCACACGTGGGGCTTGGTCTCGAAACAAGAACCGAAACGTGGATGTCCTCTGAAGGCGCCTGGAGACAGATACAAAAAGTGGAGACTTGGGCCTTGAGACACCCAGGATTCACGGTGATAGCCCTTTTTCTAGCACATGCCATAGGAACATCCATTACCCAGAAAGGGATCATCTTCATTTTGCTGATGCTGGTGACACCATCAATGGCCATGCGATGTGTGGGAATAGGCAACAGAGACTTCGTAGAAGGACTGTCAGGAGCAACATGGGTGGATGTGGTACTGGAGCATGGAAGCTGCGTCACCACCATGGCAAAAAATAAACCAACATTGGACATTGAACTCTTGAAGACGGAGGTCACGAACCCTGCCGTCTTGCGCAAACTGTGCATTGAAGCTAAAATATCAAACACCACTACCGATTCAAGATGTCCAACACAAGGAGAAGCTACACTGGTGGAAGAACAAGACGCGAACTTTGTGTGTCGACGAACATTCGTGGACAGAGGCTGGGGTAATGGTTGTGGACTATTCGGGAAGGGAAGCTTACTAACGTGTGCTAAGTTTAAGTGTGTGACAAAACTTGAAGGAAAGATAGTTCAATATGAAAACTTAAAATATTCGGTGATAGTCACTGTCCACACTGGGGACCAGCACCAGGTAGGAAATGAGACCACAGAACATGGAACAATTGCAACCATAACACCTCAAGCTCCCACGTCGGAAATACAGCTGACTGACTATGGAGCTCTTACATTGGACTGCTCACCTAGAACAGGGCTGGACTTTAATGAGATGGTGCTGTTGACAATGAAAGAAAAATCATGGCTTGTCCACAAACAATGGTTTCTAGACTTACCATTGCCTTGGACCTCGGGGGCTTCAACATCTCAAGAGACTTGGAACAGACAAGATCTGCTGGTCACATTTAAGACAGCTCATGCAAAGAAGCAGGAAGTAGTCGTACTGGGGTCACAAGAAGGAGCAATGCACACTGCGTTGACTGGGGCGACAGAAATCCAGACGTCAGGAACGACGACAATCTTCGCAGGACACCTGAAATGTAGACTAAAAATGGATAAACTGACTTTAAAAGGGGTGTCATATGTGATGTGCACAGGCTCATTTAAGCTAGAGAAGGAAGTGGCTGAGACCCAGCATGGAACTGTCCTAGTGCAGGTTAAATATGAAGGAACAGATGCACCATGCAAGATTCCAATTTCAACCCAAGATGAGAAAGGAGTGACCCAAAATGGGAGATTGATAACAGCCAATCCCATAGTTACTGACAAAGAAAAACCAGTCAACATTGAAACAGAACCACCCTTTGGCGAGAGTTACATCGTGATAGGGGTGGGTGAAAAAGCTTTGAAATTAAGCTGGTTCAAGAAAGGAAGCAGCATAGGGAAAATGTTCGAAGCCACCGCCCGAGGAGCACGAAGGATGGCTATCCTGGGGGACACAGCATGGGACTTCGGTTCCATAGGAGGGGTGTTCACATCTGTGGGAAAATTGGTACACCAGGTTTTTGGAACCGCATATGGGGTCTTGTTCAGCGGTGTTTCCTGGACCATGAAAATAGGAATAGGGGTTCTGCTGACATGGCTAGGATTGAATTCAAGGAGCACGTCACTCTCGATGACGTGCATTGCAGTTGGCATGGTCACACTGTACCTAGGAGTCATGGTTCAAGCGGACTCGGGGTGTGTGATCAACTGGAAGGGCAGAGAACTCAAGTGTGGAAGTGGCATCTTTGTCACTAATGAAGTCCACACTTGGACAGAGCAATATAAATTCCAGGCTGACTCCCCAAAAAGACTATCAGCAGCCATTGGGAAGGCATGGGAGGAAGGCGTGTGTGGAATTCGATCAGCCACACGTCTTGAGAACATCATGTGGAAGCAAATATCAAATGAATTGAACCACATTCTACTTGAGAATGACATGAAATTCACAGTGGTTGTAGGAGACGCCAATGGAATCTTGACCCAAGGAAAAAGAATGATTAGGCCACAACCCATGGAACACAAATACTCATGGAAAAGCTGGGGAAAAGCCAAAATCATAGGAGCAGACACACAGAATACTACCTTCATCATCGACGGCCCAGATACTCCAGAATGCCCCGATGACCAGAGAGCATGGAACATTTGGGAAGTTGAGGACTATGGGTTTGGAGTTTTCACGACAAACATATGGCTGAAATTGCGTGACTCCTACACCCAAATGTGTGACCACCGGCTAATGTCAGCTGCCATCAAGGACAGCAAGGCAGTCCATGCTGACATGGGATACTGGATAGAAAGTGAAAAGAACGAGACCTGGAAGCTAGCGAGAGCCTCCTTCATAGAAGTGAAGACATGCATTTGGCCAAGATCCCACACTCTATGGAGCAATGGAGTCTTGGAAAGTGAAATGATAATCCCAAAGATATATGGAGGACCAATATCTCAGCACAACTACAGACCAGGGTATTTCACACAAACAGCAGGGCCATGGCACCTAGGCAAGTTGGAATTAGACTTTAATTTGTGTGAAGGCACCACAGTTGTTGTGGATGAACACTGTGGAAATCGAGGTCCATCTCTTAGAACTACAACAGTCACAGGAAAAATAATCCATGAATGGTGTTGCAGATCCTGCACGCTACCACCCTTACGCTTCAGAGGAGAAGACGGATGTTGGTATGGCATGGAAATCAGACCAGTTAAGGAGAAGGAAGAGAATCTAGTCAGGTCAATGGTCTCTGCAGGGTCAGGAGAAGTGGACAGTTTTTCATTGGGACTACTATGCGTATCAATAATGATTGAAGAAGTGATGAGATCCAGATGGAGTAGAAAGATGCTGATGACTGGAACACTGGCTGTTTTCTTCCTTCTTATAATGGGACAACTGACATGGAATGATCTGATCAGGTTATGCATCATGGTTGGAGCCAATGTCTCAGACAGAATGGGGATGGGAACAACGTACCTAGCCTTGATGGCCACTTTTAAAATGAGACCGATGTTCGCTGTTGGGCTATTATTTCGCAGACTAACATCCAGAGAGGTGCTCCTTCTCACAATTGGACTAAGCCTGGTGGCATCCGTGGAGCTACCAAATTCTTTAGAGGAGCTAGGGGACGGACTAGCGATGGGCATCATGATGTTAAAATTGTTGACTGATTTTCAGTCACACCAGTTGTGGACTACCTTACTGTCTCTGACATTTATCAAAACAACTCTCTCACTGGATTATGCATGGAAGACAATGGCTATGGTATTGTCAATCGTATCTCTCTTTCCTCTATGTCTATCCACGACCTCTCAAAAAACAACATGGCTTCCGGTGCTGCTAGGATCCTTTGGATGTAAACCACTAACCATGTTTCTTATAACAGAAAACAAAATTTGGGGAAGAAAAAGTTGGCCCCTCAATGAAGGAATTATGGCTGTTGGAATAGTCAGCATTTTATTAAGTTCACTCCTCAAAAATGACGTGCCACTAGCCGGCCCACTAATAGCTGGAGGCATGCTGATAGCATGTTACGTCATATCCGGAAGCTCAGCCGATTTATCATTGGAGAGAGCGGCTGAGGTCTCCTGGGAAGAAGAAGCAGAACACTCTGGTGCCTCACACAACATACTAGTGGAGGTCCAAGATGATGGAACTATGAAAATAAAAGATGAAGAGAGAGATGATACGCTCACTATACTCCTCAAAGCAACTTTGTTGGCAGTTTCAGGGGTGTACCCAATGTCAATACCAGCAACCCTTTTTGTGTGGTATTTTTGGCAGAAAAAGAAACAGAGATCAGGAGTCTTGTGGGACACACCCAGCCCTCCAGAAGTAGAAAGAGCAGTTCTTGATGATGGTATCTATAGAATCTTGCAAAGAGGACTGTTGGGTAGGTCCCAGGTAGGAGTGGGAGTTTTTCAAGACGGCGTGTTCCACACAATGTGGCATGTCACCAGGGGAGCTGTCCTCATGTACCAAGGGAAGAGGCTGGAACCAAGTTGGGCCAGTGTCAAAAAAGACTTGATCTCATATGGAGGAGGTCGGAGGTTTCAAGGATTATGGAACACGGGAGAAGAAGTACAGGTGATAGCTGTTGAACCAGGAAAAAACCCAAAGAATGTACAGACAACGCCAGGCACCTTCATGACCCCTGAAGGCGCAGTTGGAGCCATAGCCCTAGATTTCAAACCTGGCACATCTGGATCTCCCATCGTGAACAGAGAGGGAAAAATAGTAGGTCTTTATGGAAATGGAGTGGTGACAACAAGTGGAACCTACGTCAGTGCCATTGCCCAAGCTAAAGCGTCACAAGAAGGGCCTCTACCAGAGATTGAGGACGAGGTGTTTAAGAAAAGAAACCTAACAATAATGGACCTACATCCAGGATCAGGAAAAACAAGAAGATATCTTCCAGCCATAGTCCGTGAGGCCATAAAAAGGAAACTGCGCACGCTAATCTTGGCTCCTACAAGAGTTGTCGCCTCTGAAATGGCAGAGGCGCTCAAAGGAATGCCAATAAGATATCAGACAACAGCAGTAAAGAGTGAACACACAGGAAAGGAGATAGTCGATCTCATGTGTCACGCCACTTTTACCATGCGTCTCCTATCTCCAGTGAGAGTTCCCAATTACAACATGATTATCATGGATGAAGCACACTTTACCGATCCAGCCAGCATAGCGGCCAGAGGGTACATCTCAACCCGAGTGGGTATGGGTGAAGCAGCTGCGATCTTTATGACAGCCACTCCCCCAGGATCGGTAGAGGCCTTTCCACAGAGCAATGCAGTTATCCAAGATGAGGAAAGAGACATTCCTGAGAGATCATGGAACTCAGGCTATGACTGGATCACTGATTTCCCAGGAAAAACAGTCTGGTTTGTTCCAAGCATCAAATCAGGAAATGACATTGCCAACTGTTTAAGGAAAAACGGGAAGCGGGTGATCCAATTGAGCAGAAAAACCTTTGACACTGAATACCAGAAAACAAAAAACAATGATTGGGACTATGTTGTCACAACAGACATTTCCGAAATGGGAGCAAATTTCCGGGCCGACAGGGTAATAGACCCAAGGCGGTGTTTGAAGCCGGTAATACTAAAAGATGGCCCAGAACGCGTCATTCTAGCCGGACCAATGCCAGTGACCGCGGCCAGTGCTGCCCAGAGAAGAGGAAGAATTGGAAGGAACCAAAACAAAGAAGGTGACCAGTATATTTACATGGGACAGCCTTTAAATAATGATGAGGACCACGCTCATTGGACAGAAGCAAAAATGCTCCTTGACAATATAAACACGCCAGAAGGAATTATCCCAGCCCTCTTTGAGCCAGAGAGAGAAAAGAGCGCAGCAATAGACGGGGAGTACAGACTGCGGGGAGAAGCAAGGAAAACGTTCGTGGAGCTAATGAGAAGAGGGGATTTACCAGTTTGGCTATCTTACAAAGTTGCCTCAGAAGGCTTCCAGTACTCCGACAGAAGATGGTGCTTTGACGGGGAAAGGAACAACCAGGTGTTGGAGGAGAATATGGACGTGGAGATCTGGACAAAAGAAGGAGAAAGAAAGAAATTGCGACCTCGCTGGTTAGATGCCAGAACCTACTCTGATCCACTGGCCCTGCGCGAGTTTAAAGAGTTCGCAGCAGGAAGAAGAAGTGTCTCAGGTGACCTAATATTAGAAATAGGGAAACTTCCACAGCATCTGACGCTAAGGGCCCAGAATGCTTTGGACAACTTGGTCATGTTGCACAATTCCGAACAAGGGGGAAAAGCCTATAGACATGCTATGGAAGAACTACCAGACACCATAGAAACATTGATGCTACTAGCTTTGATAGCTGTGCTGACTGGTGGAGTTACGTTGTTTTTCCTATCAGGAAAAGGTCTAGGGAAAACATCCATTGGCCTACTTTGTGTAATGGCCTCAAGTGTACTGTTATGGATGGCCAGTGTGGAGCCCCATTGGATAGCGGCCTCCATCATACTAGAGTTTTTTCTGATGGTGCTGCTCATTCCAGAGCCAGACAGACAGCGTACTCCACAGGACAATCAACTAGCATATGTGGTGATAGGTTTGTTATTTATGATATTGACAGTGGCAGCCAATGAGATGGGATTACTGGAAACCACAAAGAAAGACCTGGGGATTGGCCATGTAGTCGCCGAAAACCACCACCATGCCACAATGCTAGACATAGACCTACATCCAGCTTCAGCCTGGACCCTCTATGCAGTAGCCACAACAATTATCACTCCCATGATGAGACACACAATTGAAAACACAACGGCAAACATTTCCCTGACAGCAATTGCAAATCAGGCGGCTATATTAATGGGACTTGACAAGGGATGGCCAATATCGAAGATGGACATAGGAGTGCCACTTCTCGCCTTAGGGTGCTATTCCCAGGTGAACCCATTGACACTGACAGCGGCGGTGTTGATGTTAGTGGCCCATTATGCCATAATCGGACCTGGACTGCAAGCAAAAGCTACTAGAGAAGCTCCAAAAAGGACTGCGGCCGGAATAATGAAAAATCCAACTGTAGACGGGATTGTTGCAATAGATTTGGATCCTGTGGTTTATGATGCAAAATTTGAAAAACAGCTAGGCCAAATAATGTTACTAATACTCTGCACATCACAGATTCTCTTGATGAGGACTACATGGGCCTTATGTGAATCCATCACACTGGCTACTGGACCCTTGACCACTCTCTGGGAGGGATCTCCTGGAAGATTCTGGAATACCACGATAGCAGTGTCCATGGCAAACATCTTCAGGGGAAGTTATCTAGCAGGAGCAGGTCTGGCCTTCTCATTAATGAAATCTTTAGGAGGAGGTAGGAGAGGCACGGGAGCCCAAGGGGAAACATTGGGAGAAAAATGGAAAAGACAACTAAACCAATTGAGCAAGTCAGAATTTAACACTTACAAAAGGAGTGGAATTATGGAGGTGGACAGATCTGAAGCCAAGGAAGGACTGAAAAGAGGAGAAACAACCAAACATGCAGTGTCGAGAGGAACAGCCAAACTTAGGTGGTTTGTGGAGAGGAACCTTGTGAAACCAGAAGGGAAAGTGATAGACCTCGGTTGTGGAAGAGGTGGCTGGTCATATTACTGCGCTGGGCTGAAGAAGGTCACAGAAGTGAAGGGATATACAAAAGGAGGACCCGGCCATGAGGAACCTATCCCAATGGCGACTTATGGATGGAACATAGTGAAGCTACACTCTGGAAGGGATGTATTCTTTACACCACCTGAGAAATGTGACACCCTTTTGTGTGATATTGGTGAGTCCTCTCCGAATCCAACTATAGAAGAAGGAAGAACGTTACGTGTTCTAAAGATGGTGGAACCATGGCTCAGAGGAAACCAGTTTTGCATAAAAATCCTAAATCCTTACATGCCAAGTGTGGTAGAAACTCTGGAGCAAATGCAAAGAAAACATGGAGGGATGTTAGTGCGAAACCCACTCTCAAGAAATTCCACCCATGAAATGTACTGGGTTTCATGTGGAACAGGAAACATTGTGTCGGCAGTGAACATGACATCCAGAATGTTGCTGAATCGGTTCACAATGACTCACAGGAAGCCAACGTATGAAAGAGACGTGGACTTGGGCGCTGGAACAAGACATGTGGCAGTGGAACCAGAGATAGCCAACCTAGACATTATTGGCCAGAGGATAGAGAACATAAAAAATGAACATAAGTCAACATGGCATTATGATGAGGACAATCCATACAAAACATGGGCCTATCATGGATCATATGAGGTCAAGCCATCAGGGTCAGCCTCATCCATGGTGAATGGCGTGGTGAGATTGCTCACCAAGCCATGGGATGTCATCCCCATGGTCACACAAATAGCTATGACTGATACCACACCCTTCGGACAACAGAGGGTTTTCAAAGAGAAAGTTGACACACGCACACCAAGACCAAAACGAGGCACAGCACAAATTATGGAGGTGACAGCCAAGTGGTTGTGGGGATTCCTCTCTAGAAATAAGAAACCCAGAATTTGCACAAGAGAGGAGTTCACAAGAAAAATTAGGTCAAACGCAGCAATTGGAGCAGTGTTCGTTGATGAAAACCAATGGAACTCAGCAAAAGAAGCGGTGGAAGACGAAAGGTTTTGGGACCTCGTGCACAGAGAGAGGGAGCTTCATAAACAGGGAAAATGTGCCACGTGTGTCTACAATATGATGGGGAAAAGAGAGAAAAAACTAGGAGAGTTTGGAAAGGCAAAGGGAAGTCGTGCAATATGGTACATGTGGTTGGGAGCACGCTTTCTAGAGTTTGAAGCCCTTGGCTTCATGAATGAAGACCACTGGTTCAGTAGGGAGAATTCACTCAGTGGAGTGGAAGGAGAAGGACTACATAAACTTGGATACATACTTAGAGACATATCAAAGATTCCAGGGGGAAATATGTATGCAGACGACACAGCTGGATGGGACACAAGAATAACAGAGGATGATCTTCAGAATGAGGCTAAAATCACCGACATCATGGAGCCCGAACATGCTCTACTGGCCACGTCAATCTTCAAGCTGACCTATCAAAATAAAGTGGTAAGGGTGCAAAGACCAGCAAAAAGTGGAACCGTGATGGACGTCATATCCAGACGAGACCAGAGAGGAAGTGGACAGGTCGGAACTTATGGCCTAAACACTTTCACCAACATGGAGGTCCAACTAATAAGACAAATGGAATCTGAAGGAATCTTTTCACCCAGCGAATTGGAAAATTCAAATCTAGCTGAGAGAGTTCTCGACTGGTTGGAAAAACATGGCGTCGAAAGGTTGAAAAGAATGGCAATCAGCGGAGATGACTGTGTGGTGAAACCAACTGATGACAGGTTTGCAACAGCTTTAACAGCCCTGAATGACATGGGAAAGGTGAGAAAAGACATACCGCAATGGGAACCTTCAAAAGGATGGAATGACTGGCAGCAAGTGCCTTTCTGTTCACACCACTTCCACCAACTGATCATGAAGGATGGGAGGGAGATAGTGGTGCCATGCCGCAACCAAGATGAACTTGTGGGCAGGGCCAGAGTATCACAAGGCGCCGGGTGGAGCCTGAGA-----------------------------------------------------------------------------------------------------------------------------------------------------------------------------------------------------------------------------------------------------------------------------
>S279_0.0063
ATGAACAACCAACGGAAGAAGACGGGTCGACCGTCTTTCAATATGCTGAAACGCGCGAGAAACCGCGTGTCAACTGGTTCACAGTTGGCGAAGAGATTCTCAAAAGGATTGCTCTCAGGCCAAGGACCCATGAAAATGGTGATGGCTTTCATAGCATTCCTAAGATTTCTAGCCATACCCCCAACAGCAGGAATTTTGGCTAGATGGAGCTCATTCAAGAAGAATGGAGCGATCAAAGTGTTACGGGGTTTCAAGAAAGAGATCTCAAGCATGCTGAACATAATGAACAGGAGGAAAAGATCCGTGACCATGCTCCTCATGCTGCTGCCCACAGCCCTGGCGTTCCATTTGACCACACGAGGGGGAGAGCCACACATGATAGTTAGCAAGCAGGAAAGAGGAAAGTCACTCCTGTTTAAGACCTCTGCAGGTATCAACATGTGCACCCTCATTGCAATGGATTTGGGAGAGTTATGTGAGGATACAATGACCTACAAATGCCCCCGGATCACTGAAGCGGAACCAGATGATGTTGATTGCTGGTGCAATGCCACAGACACATGGGTGACCTATGGGACGTGTTCTCAGACTGGCGAACACCGACGGGATAAACGTTCTGTCGCATTGGCCCCACACGTGGGGCTTGGTCTCGAAACAAGAACCGAAACGTGGATGTCCTCTGAAGGCGCCTGGAGACAGATACAAAAAGTGGAGACTTGGGCCTTGAGACACCCAGGATTCACGGTGATAGCCCTTTTTCTAGCACATGCCATAGGAACATCCATTACCCAGAAAGGGATCATCTTCATTTTGCTGATGCTGGTGACACCATCAATGGCCATGCGATGTGTGGGAATAGGCAACAGAGACTTCGTAGAAGGACTGTCAGGAGCAACATGGGTGGATGTGGTACTGGAGCATGGAAGCTGCGTCACCACCATGGCAAAAAATAAACCAACATTGGACATTGAACTCTTGAAGACGGAGGTCACGAACCCTGCCGTCTTGCGCAAACTGTGCATTGAAGCTAAAATATCAAACACCACTACCGATTCAAGATGTCCAACACAAGGAGAAGCTACACTGGTGGAAGAACAAGACGCGAACTTTGTGTGTCGACGAACATTCGTGGACAGAGGCTGGGGTAATGGTTGTGGACTATTCGGGAAGGGAAGCTTACTAACGTGTGCTAAGTTTAAGTGTGTGACAAAACTTGAAGGAAAGATAGTTCAATATGAAAACTTAAAATATTCGGTGATAGTCACTGTCCACACTGGGGACCAGCACCAGGTAGGAAATGAGACCACAGAACATGGAACAATTGCAACCATAACACCTCAAGCTCCCACGTCGGAAATACAGCTGACTAACTATGGAGCTCTTACATTGGACTGCTCACCTAGAACAGGGCTGGACTTTAATGAGATGGTGCTGTTGACAATGAAAGAAAAATCATGGCTTGTCCACAAACAATGGTTTCTAGACTTACCATTGCCTTGGACCTCGGGGGCTTCAACATCTCAAGAGACTTGGAACAGACAAGATCTGCTGGTCACATTTAAGACAGCTCATGCAAAGAAGCAGGAAGTAGTCGTACTGGGGTCACAAGAAGGAGCAATGCACACTGCGTTGACTGGGGCGACAGAAATCCAGACGTCAGGAACGACGACAATCTTCGCAGGACACCTGAAATGTAGACTAAAAATGGATAAACTGACTTTAAAAGGGGTGTCATATGTGATGTGCACAGGCTCATTTAAGCTAGAGAAGGAAGTGGCTGAGACCCAGCATGGAACTGTCCTAGTGCAGGTTAAATATGAAGGAACAGATGCACCATGCAAGATTCCAATTTCAACCCAAGATGAGAAAGGAGTGACCCAAAATGGGAGATTGATAACAGCCAATCCCATAGTTACTGACAAAGAAAAACCAGTCAACATTGAAACAGAACCACCCTTTGGCGAGAGTTACATCGTGATAGGGGTGGGTGAAAAAGCTTTGAAATTAAGCTGGTTCAAGAAAGGAAGCAGCATAGGGAAAATGTTCGAAGCCACCGCCCGAGGAGCACGAAGGATGGCTATCCTGGGGGACACAGCATGGGACTTCGGTTCCATAGGAGGGGTGTTCACATCTGTGGGAAAATTGGTACACCAGGTTTTTGGAACCGCATATGGGGTCTTGTTCAGCGGTGTTTCCTGGACCATGAAAATAGGAATAGGGGTTCTGCTGACATGGCTAGGATTGAATTCAAGGAGCACGTCACTCTCGATGACGTGCATTGCAGTTGGCATGGTCACACTGTACCTAGGAGTCATGGTTCAAGCGGACTCGGGGTGTGTGATCAACTGGAAGGGCAGAGAACTCAAGTGTGGAAGTGGCATCTTTGTCACTAATGAAGTCCACACTTGGACAGAGCAATATAAATTCCAGGCTGACTCCCCAAAAAGACTATCAGCAGCCATTGGGAAGGCATGGGAGGAAGGCGTGTGTGGAATTCGATCAGCCACACGTCTTGAGAACATCATGTGGAAGCAAATATCAAATGAATTGAACCACATTCTACTTGAGAATGACATGAAATTCACAGTGGTTGTAGGAGACGCCAATGGAATCTTGACCCAAGGAAAAAGAATGATTAGGCCACAACCCATGGAACACAAATACTCATGGAAAAGCTGGGGAAAAGCCAAAATCATAGGAGCAGACACACAGAATACTACCTTCATCATCGACGGCCCAGATACTCCAGAATGCCCCGATGACCAGAGAGCATGGAACATTTGGGAAGTTGAGGACTATGGGTTTGGAGTTTTCACGACAAACATATGGCTGAAATTGCGTGACTCCTACACCCAAATGTGTGACCACCGGCTAATGTCAGCTGCCATCAAGGACAGCAAGGCAGTCCATGCTGACATGGGATACTGGATAGAAAGTGAAAAGAACGAGACCTGGAAGCTAGCGAGAGCCTCCTTCATAGAAGTGAAGACATGCATTTGGCCAAGATCCCACACTCTATGGAGCAATGGAGTCTTGGAAAGTGAAATGATAATCCCAAAGATATATGGAGGACCAATATCTCAGCACAACTACAGACCAGGGTATTTCACACAAACAGCAGGGCCATGGCACCTAGGCAAGTTGGAATTAGACTTTAATTTGTGTGAAGGCACCACAGTTGTTGTGGATGAACACTGTGGAAATCGAGGTCCATCTCTTAGAACTACAACAGTCACAGGAAAAATAATCCATGAATGGTGTTGCAGATCCTGCACGCTACCACCCTTACGCTTCAGAGGAGAAGACGGATGTTGGTATGGCATGGAAATCAGACCAGTTAAGGAGAAGGAAGAGAATCTAGTCAGGTCAATGGTCTCTGCAGGGTCAGGAGAAGTGGACAGTTTTTCATTGGGACTACTATGCGTATCAATAATGATTGAAGAAGTGATGAGATCCAGATGGAGTAGAAAGATGCTGATGACTGGAACACTGGCTGTTTTCTTCCTTCTTATAATGGGACAACTGACATGGAATGATCTGATCAGGTTATGCATCATGGTTGGAGCCAATGTCTCAGACAGAATGGGGATGGGAACAACGTACCTAGCCTTGATGGCCACTTTTAAAATGAGACCGATGTTCGCTGTTGGGCTATTATTTCGCAGACTAACATCCAGAGAGGTGCTCCTTCTCACAATTGGACTAAGCCTGGTGGCATCCGTGGAGCTACCAAATTCTTTAGAGGAGCTAGGGGACGGACTAGCGATGGGCATCATGATGTTAAAATTGTTGACTGATTTTCAGTCACACCAGTTGTGGACTACCTTACTGTCTCTGACATTTATCAAAACAACTCTCTCACTGGATTATGCATGGAAGACAATGGCTATGGTATTGTCAATCGTATCTCTCTTTCCTCTATGTCTATCCACGACCTCTCAAAAAACAACATGGCTTCCGGTGCTGCTAGGATCCTTTGGATGTAAACCACTAACCATGTTTCTTATAACAGAAAACAAAATTTGGGGAAGAAAAAGTTGGCCCCTCAATGAAGGAATTATGGCTGTTGGAATAGTCAGCATTTTATTAAGTTCACTCCTCAAAAATGACGTGCCACTAGCCGGCCCACTAATAGCTGGAGGCATGCTGATAGCATGTTACGTCATATCCGGAAGCTCAGCCGATTTATCATTGGAGAGAGCGGCTGAGGTCTCCTGGGAAGAAGAAGCAGAACACTCTGGTGCCTCACACAACATACTAGTGGAGGTCCAAGATGATGGAACTATGAAAATAAAAGATGAAGAGAGAGATGATACGCTCACTATACTCCTCAAAGCAACTTTGTTGGCAGTTTCAGGGGTGTACCCAATGTCAATACCAGCAACCCTTTTTGTGTGGTATTTTTGGCAGAAAAAGAAACAGAGATCAGGAGTCTTGTGGGACACACCCAGCCCTCCAGAAGTAGAAAGAGCAGTTCTTGATGATGGTATCTATAGAATCTTGCAAAGAGGACTGTTGGGTAGGTCCCAGGTAGGAGTGGGAGTTTTTCAAGACGGCGTGTTCCACACAATGTGGCATGTCACCAGGGGAGCTGTCCTCATGTACCAAGGGAAGAGGCTGGAACCAAGTTGGGCCAGTGTCAAAAAAGACTTGATCTCATATGGAGGAGGTCGGAGGTTTCAAGGATTATGGAACACGGGAGAAGAAGTACAGGTGATAGCTGTTGAACCAGGAAAAAACCCAAAGAATGTACAGACAACGCCAGGCACCTTCATGACCCCTGAAGGCGCAGTTGGAGCCATAGCCCTAGATTTCAAACCTGGCACATCTGGATCTCCCATCGTGAACAGAGAGGGAAAAATAGTAGGTCTTTATGGAAATGGAGTGGTGACAACAAGTGGAACCTACGTCAGTGCCATTGCCCAAGCTAAAGCGTCACAAGAAGGGCCTCTACCAGAGATTGAGGACGAGGTGTTTAAGAAAAGAAACCTAACAATAATGGACCTACATCCAGGATCAGGAAAAACAAGAAGATATCTTCCAGCCATAGTCCGTGAGGCCATAAAAAGGAAACTGCGCACGCTAATCTTGGCTCCTACAAGAGTTGTCGCCTCTGAAATGGCAGAGGCGCTCAAAGGAATGCCAATAAGATATCAGACAACAGCAGTAAAGAGTGAACACACAGGAAAGGAGATAGTCGATCTCATGTGTCACGCCACTTTTACCATGCGTCTCCTATCTCCAGTGAGAGTTCCCAATTACAACATGATTATCATGGATGAAGCACACTTTACCGATCCAGCCAGCATAGCGGCCAGAGGGTACATCTCAACCCGAGTGGGTATGGGTGAAGCAGCTGCGATCTTTATGACAGCCACTCCCCCAGGATCGGTAGAGGCCTTTCCACAGAGCAATGCAGTTATCCAAGATGAGGAAAGAGACATTCCTGAGAGATCATGGAACTCAGGCTATGACTGGATCACTGATTTCCCAGGAAAAACAGTCTGGTTTGTTCCAAGCATCAAATCAGGAAATGACATTGCCAACTGTTTAAGGAAAAACGGGAAGCGGGTGATCCAATTGAGCAGAAAAACCTTTGACACTGAATACCAGAAAACAAAAAACAATGATTGGGACTATGTTGTCACAACAGACATTTCCGAAATGGGAGCAAATTTCCGGGCCGACAGGGTAATAGACCCAAGGCGGTGTTTGAAGCCGGTAATACTAAAAGATGGCCCAGAACGCGTCATTCTAGCCGGACCAATGCCAGTGACCGCGGCCAGTGCTGCCCAGAGAAGAGGAAGAATTGGAAGGAACCAAAACAAAGAAGGTGACCAGTATATTTACATGGGACAGCCTTTAAATAATGATGAGGACCACGCTCATTGGACAGAAGCAAAAATGCTCCTTGACAATATAAACACGCCAGAAGGAATTATCCCAGCCCTCTTTGAGCCAGAGAGAGAAAAGAGCGCAGCAATAGACGGGGAGTACAGACTGCGGGGAGAAGCAAGGAAAACGTTCGTGGAGCTAATGAGAAGAGGGGATTTACCAGTTTGGCTATCTTACAAAGTTGCCTCAGAAGGCTTCCAGTACTCCGACAGAAGATGGTGCTTTGACGGGGAAAGGAACAACCAGGTGTTGGAGGAGAATATGGACGTGGAGATCTGGACAAAAGAAGGAGAAAGAAAGAAATTGCGACCTCGCTGGTTAGATGCCAGAACCTACTCTGATCCACTGGCCCTGCGCGAGTTTAAAGAGTTCGCAGCAGGAAGAAGAAGTGTCTCAGGTGACCTAATATTAGAAATAGGGAAACTTCCACAGCATCTGACGCTAAGGGCCCAGAATGCTTTGGACAACTTGGTCATGTTGCACAATTCCGAACAAGGGGGAAAAGCCTATAGACATGCTATGGAAGAACTACCAGACACCATAGAAACATTGATGCTACTAGCTTTGATAGCTGTGCTGACTGGTGGAGTTACGTTGTTTTTCCTATCAGGAAAAGGTCTAGGGAAAACATCCATTGGCCTACTTTGTGTAATGGCCTCAAGTGTACTGTTATGGATGGCCAGTGTGGAGCCCCATTGGATAGCGGCCTCCATCATACTAGAGTTTTTTCTGATGGTGCTGCTCATTCCAGAGCCAGACAGACAGCGTACTCCACAGGACAATCAACTAGCATATGTGGTGATAGGTTTGTTATTTATGATATTGACAGTGGCAGCCAATGAGATGGGATTACTGGAAACCACAAAGAAAGACCTGGGGATTGGCCATGTAGTCGCCGAAAACCACCACCATGCCACAATGCTAGACATAGACCTACATCCAGCTTCAGCCTGGACCCTCTATGCAGTAGCCACAACAATTATCACTCCCATGATGAGACACACAATTGAAAACACAACGGCAAACATTTCCCTGACAGCAATTGCAAATCAGGCGGCTATATTAATGGGACTTGACAAGGGATGGCCAATATCGAAGATGGACATAGGAGTGCCACTTCTCGCCTTAGGGTGCTATTCCCAGGTGAACCCATTGACACTGACAGCGGCGGTGTTGATGTTAGTGGCCCATTATGCCATAATCGGACCTGGACTGCAAGCAAAAGCTACTAGAGAAGCTCCAAAAAGGACTGCGGCCGGAATAATGAAAAATCCAACTGTAGACGGGATTGTTGCAATAGATTTGGATCCTGTGGTTTATGATGCAAAATTTGAAAAACAGCTAGGCCAAATAATGTTACTAATACTCTGCACATCACAGATTCTCTTGATGAGGACTACATGGGCCTTATGTGAATCCATCACACTGGCTACTGGACCCTTGACCACTCTCTGGGAGGGATCTCCTGGAAGATTCTGGAATACCACGATAGCAGTGTCCATGGCAAACATCTTCAGGGGAAGTTATCTAGCAGGAGCAGGTCTGGCCTTCTCATTAATGAAATCTTTAGGAGGAGGTAGGAGAGGCACGGGAGCCCAAGGGGAAACATTGGGAGAAAAATGGAAAAGACAACTAAACCAATTGAGCAAGTCAGAATTTAACACTTACAAAAGGAGTGGAATTATGGAGGTGGACAGATCTGAAGCCAAGGAAGGACTGAAAAGAGGAGAAACAACCAAACATGCAGTGTCGAGAGGAACAGCCAAACTTAGGTGGTTTGTGGAGAGGAACCTTGTGAAACCAGAAGGGAAAGTGATAGACCTCGGTTGTGGAAGAGGTGGCTGGTCATATTACTGCGCTGGGCTGAAGAAGGTCACAGAAGTGAAGGGATATACAAAAGGAGGACCCGGCCATGAGGAACCTATCCCAATGGCGACTTATGGATGGAACATAGTGAAGCTACACTCTGGAAGGGATGTATTCTTTACACCACCTGAGAAATGTGACACCCTTTTGTGTGATATTGGTGAGTCCTCTCCGAATCCAACTATAGAAGAAGGAAGAACGTTACGTGTTCTAAAGATGGTGGAACCATGGCTCAGAGGAAACCAGTTTTGCATAAAAATCCTAAATCCTTACATGCCAAGTGTGGTAGAAACTCTGGAGCAAATGCAAAGAAAACATGGAGGGATGTTAGTGCGAAACCCACTCTCAAGAAATTCCACCCATGAAATGTACTGGGTTTCATGTGGAACAGGAAACATTGTGTCGGCAGTGAACATGACATCCAGAATGTTGCTGAATCGGTTCACAATGACTCACAGGAAGCCAACGTATGAAAGAGACGTGGACTTGGGCGCTGGAACAAGACATGTGGCAGTGGAACCAGAGATAGCCAACCTAGACATTATTGGCCAGAGGATAGAGAACATAAAAAATGAACATAAGTCAACATGGCATTATGATGAGGACAATCCATACAAAACATGGGCCTATCATGGATCATATGAGGTCAAGCCATCAGGGTCAGCCTCATCCATGGTGAATGGCGTGGTGAGATTGCTCACCAAGCCATGGGATGTCATCCCCATGGTCACACAAATAGCTATGACTGATACCACACCCTTCGGACAACAGAGGGTTTTCAAAGAGAAAGTTGACACACGCACACCAAGACCAAAACGAGGCACAGCACAAATTATGGAGGTGACAGCCAAGTGGTTGTGGGGATTCCTCTCTAGAAATAAGAAACCCAGAATTTGCACAAGAGAGGAGTTCACAAGAAAAATTAGGTCAAACGCAGCAATTGGAGCAGTGTTCGTTGATGAAAACCAATGGAACTCAGCAAAAGAAGCGGTGGAAGACGAAAGGTTTTGGGACCTCGTGCACAGAGAGAGGGAGCTTCATAAACAGGGAAAATGTGCCACGTGTGTCTACAATATGATGGGGAAAAGAGAGAAAAAACTAGGAGAGTTTGGAAAGGCAAAGGGAAGTCGTGCAATATGGTACATGTGGTTGGGAGCACGCTTTCTAGAGTTTGAAGCCCTTGGCTTCATGAATGAAGACCACTGGTTCAGTAGGGAGAATTCACTCAGTGGAGTGGAAGGAGAAGGACTACATAAACTTGGATACATACTTAGAGACATATCAAAGATTCCAGGGGGAAATATGTATGCAGACGACACAGCTGGATGGGACACAAGAATAACAGAGGATGATCTTCAGAATGAGGCTAAAATCACTGACATCATGGAGCCCGAACATGCTCTACTGGCCACGTCAATCTTCAAGCTGACCTATCAAAATAAAGTGGTAAGGGTGCAAAGACCAGCAAAAAGTGGAACCGTGATGGACGTCATATCCAGACGAGACCAGAGAGGAAGTGGACAGGTCGGAACTTATGGCCTAAACACTTTCACCAACATGGAGGTCCAACTAATAAGACAAATGGAATCTGAAGGAATCTTTTCACCCAGCGAATTGGAAAATTCAAATCTAGCTGAGAGAGTTCTCGACTGGTTGGAAAAACATGGCGTCGAAAGGTTGAAAAGAATGGCAATCAGCGGAGATGACTGTGTGGTGAAACCAACTGATGACAGGTTTGCAACAGCTTTAACAGCCCTGAATGACATGGGAAAGGTGAGAAAAGACATACCGCAATGGGAACCTTCAAAAGGATGGAATGACTGGCAGCAAGTGCCTTTCTGTTCACACCACTTCCACCAACTGATCATGAAGGATGGGAGGGAGATAGTGGTGCCATGCCGCAACCAAGATGAACTTGTGGGCAGGGCCAGAGTATCACAAGGCGCCGGGTGGAGCCTGAGA-----------------------------------------------------------------------------------------------------------------------------------------------------------------------------------------------------------------------------------------------------------------------------
>S279_0.0061
ATGAACAACCAACGGAAGAAGACGGGTCGACCGTCTTTCAATATGCTGAAACGCGCGAGAAACCGCGTGTCAACTGGTTCACAGTTGGCGAAGAGATTCTCAAAAGGATTGCTCTCAGGCCAAGGACCCATGAAAATGGTGATGGCTTTCATAGCATTCCTAAGATTTCTAGCCATACCCCCAACAGCAGGAATTTTGGNTAGATGGAGCTCATTCAAGAAGAATGGAGCGATCAAAGTGTTACGGGGTTTCAAGAAAGAGATCTCAAGCATGCTGAACATAATGAACAGGAGGAAAAGATCCGTGACCATGCTCCTCATGCTGCTGCCCACAGCCCTGGCGTTCCATTTGACCACACGAGGGGGAGAGCCACACATGATAGTTAGCAAGCAGGAAAGAGGAAAGTCACTCCTGTTTAAGACCTCTGCAGGTATCAACATGTGCACCCTCATTGCAATGGATTTGGGAGAGTTATGTGAGGATACAATGACCTACAAATGCCCCCGGATCACTGAAGCGGAACCAGATGATGTTGATTGCTGGTGCAATGCCACAGACACATGGGTGACCTATGGGACGTGTTCTCAGACTGGCGAACACCGACGGGATAAACGTTCTGTCGCATTGGCCCCACACGTGGGGCTTGGTCTCGAAACAAGAACCGAAACGTGGATGTCCTCTGAAGGCGCCTGGAGACAGATACAAAAAGTGGAGACTTGGGCCTTGAGACACCCAGGATTCACGGTGATAGCCCTTTTTCTAGCACATGCCATAGGAACATCCATTACCCAGAAAGGGATCATCTTCATTTTGCTGATGCTGGTGACACCATCAATGGCCATGCGATGTGTGGGAATAGGCAACAGAGACTTCGTAGAAGGACTGTCAGGAGCAACATGGGTGGATGTGGTACTGGAGCATGGAAGCTGCGTCACCACCATGGCAAAAAATAAACCAACATTGGACATTGAACTCTTGAAGACGGAGGTCACGAACCCTGCCGTCTTGCGCAAACTGTGCATTGAAGCTAAAATATCAAACACCACTACCGATTCAAGATGTCCAACACAAGGAGAAGCTACACTGGTGGAAGAACAAGACGCGAACTTTGTGTGTCGACGAACATTCGTGGACAGAGGCTGGGGTAATGGTTGTGGACTATTCGGGAAGGGAAGCTTACTAACGTGTGCTAAGTTTAAGTGTGTGACAAAACTTGAAGGAAAGATAGTTCAATATGAAAACTTAAAATATTCGGTGATAGTCACTGTCCACACTGGGGACCAGCACCAGGTAGGAAATGAGACCACAGAACATGGAACAATTGCAACCATAACACCTCAAGCTCCCACGTCGGAAATACAGCTGACTAACTATGGAGCTCTTACATTGGACTGCTCACCTAGAACAGGGCTGGACTTTAATGAGATGGTGCTGTTGACAATGAAAGAAAAATCATGGCTTGTCCACAAACAATGGTTTCTAGACTTACCATTGCCTTGGACCTCGGGGGCTTCAACATCTCAAGAGACTTGGAACAGACAAGATCTGCTGGTCACATTTAAGACAGCTCATGCAAAGAAGCAGGAAGTAGTCGTACTGGGGTCACAAGAAGGAGCAATGCACACTGCGTTGACTGGGGCGACAGAAATCCAGACGTCAGGAACGACGACAATCTTCGCAGGACACCTGAAATGTAGACTAAAAATGGATAAACTGACTTTAAAAGGGGTGTCATATGTGATGTGCACAGGCTCATTTAAGCTAGAGAAGGAAGTGGCTGAGACCCAGCATGGAACTGTCCTAGTGCAGGTTAAATATGAAGGAACAGATGCACCATGCAAGATTCCAATTTCAACCCAAGATGAGAAAGGAGTGACCCAAAATGGGAGATTGATAACAGCCAATCCCATAGTTACTGACAAAGAAAAACCAGTCAACATTGAAACAGAACCACCCTTTGGCGAGAGTTACATCGTGATAGGGGTGGGTGAAAAAGCTTTGAAATTAAGCTGGTTCAAGAAAGGAAGCAGCATAGGGAAAATGTTCGAAGCCACCGCCCGAGGAGCACGAAGGATGGCTATCCTGGGGGACACAGCATGGGACTTCGGTTCCATAGGAGGGGTGTTCACATCTGTGGGAAAATTGGTACACCAGGTTTTTGGAACCGCATATGGGGTCTTGTTCAGCGGTGTTTCCTGGACCATGAAAATAGGAATAGGGGTTCTGCTGACATGGCTAGGATTGAATTCAAGGAGCACGTCACTCTCGATGACGTGCATTGCAGTTGGCATGGTCACACTGTACCTAGGAGTCATGGTTCAAGCGGACTCGGGGTGTGTGATCAACTGGAAGGGCAGAGAACTCAAGTGTGGAAGTGGCATCTTTGTCACTAATGAAGTCCACACTTGGACAGAGCAATATAAATTCCAGGCTGACTCCCCAAAAAGACTATCAGCAGCCATTGGGAAGGCATGGGAGGAAGGCGTGTGTGGAATTCGATCAGCCACACGTCTTGAGAACATCATGTGGAAGCAAATATCAAATGAATTGAACCACATTCTACTTGAGAATGACATGAAATTCACAGTGGTTGTAGGAGACGCCAATGGAATCTTGACCCAAGGAAAAAGAATGATTAGGCCACAACCCATGGAACACAAATACTCATGGAAAAGCTGGGGAAAAGCCAAAATCATAGGAGCAGACACACAGAATACTACCTTCATCATCGACGGCCCAGATACTCCAGAATGCCCCGATGACCAGAGAGCATGGAACATTTGGGAAGTTGAGGACTATGGGTTTGGAGTTTTCACGACAAACATATGGCTGAAATTGCGTGACTCCTACACCCAAATGTGTGACCACCGGCTAATGTCAGCTGCCATCAAGGACAGCAAGGCAGTCCATGCTGACATGGGATACTGGATAGAAAGTGAAAAGAACGAGACCTGGAAGCTAGCGAGAGCCTCCTTCATAGAAGTGAAGACATGCATTTGGCCAAGATCCCACACTCTATGGAGCAATGGAGTCTTGGAAAGTGAAATGATAATCCCAAAGATATATGGAGGACCAATATCTCAGCACAACTACAGACCAGGGTATTTCACACAAACAGCAGGGCCATGGCACCTAGGCAAGTTGGAATTAGACTTTAATTTGTGTGAAGGCACCACAGTTGTTGTGGATGAACACTGTGGAAATCGAGGTCCATCTCTTAGAACTACAACAGTCACAGGAAAAATAATCCATGAATGGTGTTGCAGATCCTGCACGCTACCACCCTTACGCTTCAGAGGAGAAGACGGATGTTGGTATGGCATGGAAATCAGACCAGTTAAGGAGAAGGAAGAGAATCTAGTCAGGTCAATGGTCTCTGCAGGGTCAGGAGAAGTGGACAGTTTTTCATTGGGACTACTATGCGTATCAATAATGATTGAAGAAGTGATGAGATCCAGATGGAGTAGAAAGATGCTGATGACTGGAACACTGGCTGTTTTCTTCCTTCTTATAATGGGACAACTGACATGGAATGATCTGATCAGGTTATGCATCATGGTTGGAGCCAATGTCTCAGACAGAATGGGGATGGGAACAACGTACCTAGCCTTGATGGCCACTTTTAAAATGAGACCGATGTTCGCTGTTGGGCTATTATTTCGCAGACTAACATCCAGAGAGGTGCTCCTTCTCACAATTGGACTAAGCCTGGTGGCATCCGTGGAGCTACCAAATTCTTTAGAGGAGCTAGGGGACGGACTAGCGATGGGCATCATGATGTTAAAATTGTTGACTGATTTTCAGTCACACCAGTTGTGGACTACCTTACTGTCTCTGACATTTATCAAAACAACTCTCTCACTGGATTATGCATGGAAGACAATGGCTATGGTATTGTCAATCGTATCTCTCTTTCCTCTATGTCTATCCACGACCTCTCAAAAAACAACATGGCTTCCGGTGCTGCTAGGATCCTTTGGATGTAAACCACTAACCATGTTTCTTATAACAGAAAACAAAATTTGGGGAAGAAAAAGTTGGCCCCTCAATGAAGGAATTATGGCTGTTGGAATAGTCAGCATTTTATTAAGTTCACTCCTCAAAAATGACGTGCCACTAGCCGGCCCACTAATAGCTGGAGGCATGCTGATAGCATGTTACGTCATATCCGGAAGCTCAGCCGATTTATCATTGGAGAGAGCGGCTGAGGTCTCCTGGGAAGAAGAAGCAGAACACTCTGGTGCCTCACACAACATACTAGTGGAGGTCCAAGATGATGGAACTATGAAAATAAAAGATGAAGAGAGAGATGATACGCTCACTATACTCCTCAAAGCAACTTTGTTGGCAGTTTCAGGGGTGTACCCAATGTCAATACCAGCAACCCTTTTTGTGTGGTATTTTTGGCAGAAAAAGAAACAGAGATCAGGAGTCTTGTGGGACACACCCAGCCCTCCAGAAGTAGAAAGAGCAGTTCTTGATGATGGTATCTATAGAATCTTGCAAAGAGGACTGTTGGGTAGGTCCCAGGTAGGAGTGGGAGTTTTTCAAGACGGCGTGTTCCACACAATGTGGCATGTCACCAGGGGAGCTGTCCTCATGTACCAAGGGAAGAGGCTGGAACCAAGTTGGGCCAGTGTCAAAAAAGACTTGATCTCATATGGAGGAGGTCGGAGGTTTCAAGGATTATGGAACACGGGAGAAGAAGTACAGGTGATAGCTGTTGAACCAGGAAAAAACCCAAAGAATGTACAGACAACGCCAGGCACCTTCATGACCCCTGAAGGCGCAGTTGGAGCCATAGCCCTAGATTTCAAACCTGGCACATCTGGATCTCCCATCGTGAACAGAGAGGGAAAAATAGTAGGTCTTTATGGAAATGGAGTGGTGACAACAAGTGGAACCTACGTCAGTGCCATTGCCCAAGCTAAAGCGTCACAAGAAGGGCCTCTACCAGAGATTGAGGACGAGGTGTTTAAGAAAAGAAACCTAACAATAATGGACCTACATCCAGGATCAGGAAAAACAAGAAGATATCTTCCAGCCATAGTCCGTGAGGCCATAAAAAGGAAACTGCGCACGCTAATCTTGGCTCCTACAAGAGTTGTCGCCTCTGAAATGGCAGAGGCGCTCAAAGGAATGCCAATAAGATATCAGACAACAGCAGTAAAGAGTGAACACACAGGAAAGGAGATAGTCGATCTCATGTGTCACGCCACTTTTACCATGCGTCTCCTATCTCCAGTGAGAGTTCCCAATTACAACATGATTATCATGGATGAAGCACACTTTACCGATCCAGCCAGCATAGCGGCCAGAGGGTACATCTCAACCCGAGTGGGTATGGGTGAAGCAGCTGCGATCTTTATGACAGCCACTCCCCCAGGATCGGTAGAGGCCTTTCCACAGAGCAATGCAGTTATCCAAGATGAGGAAAGAGACATTCCTGAGAGATCATGGAACTCAGGCTATGACTGGATCACTGATTTCCCAGGAAAAACAGTCTGGTTTGTTCCAAGCATCAAATCAGGAAATGACATTGCCAACTGTTTAAGGAAAAACGGGAAGCGGGTGATCCAATTGAGCAGAAAAACCTTTGACACTGAATACCAGAAAACAAAAAACAATGATTGGGACTATGTTGTCACAACAGACATTTCCGAAATGGGAGCAAATTTCCGGGCCGACAGGGTAATAGACCCAAGGCGGTGTTTGAAGCCGGTAATACTAAAAGATGGCCCAGAACGCGTCATTCTAGCCGGACCAATGCCAGTGACCGCGGCCAGTGCTGCCCAGAGAAGAGGAAGAATTGGAAGGAACCAAAACAAAGAAGGTGACCAGTATATTTACATGGGACAGCCTTTAAATAATGATGAGGACCACGCTCATTGGACAGAAGCAAAAATGCTCCTTGACAATATAAACACGCCAGAAGGAATTATCCCAGCCCTCTTTGAGCCAGAGAGAGAAAAGAGCGCAGCAATAGACGGGGAGTACAGACTGCGGGGAGAAGCAAGGAAAACGTTCGTGGAGCTAATGAGAAGAGGGGATTTACCAGTTTGGCTATCTTACAAAGTTGCCTCAGAAGGCTTCCAGTACTCCGACAGAAGATGGTGCTTTGACGGGGAAAGGAACAACCAGGTGTTGGAGGAGAATATGGACGTGGAGATCTGGACAAAAGAAGGAGAAAGAAAGAAATTGCGACCTCGCTGGTTAGATGCCAGAACCTACTCTGATCCACTGGCCCTGCGCGAGTTTAAAGAGTTCGCAGCAGGAAGAAGAAGTGTCTCAGGTGACCTAATATTAGAAATAGGGAAACTTCCACAGCATCTGACGCTAAGGGCCCAGAATGCTTTGGACAACTTGGTCATGTTGCACAATTCCGAACAAGGGGGAAAAGCCTATAGACATGCTATGGAAGAACTACCAGACACCATAGAAACATTGATGCTACTAGCTTTGATAGCTGTGCTGACTGGTGGAGTTACGTTGTTTTTCCTATCAGGAAAAGGTCTAGGGAAAACATCCATTGGCCTACTTTGTGTAATGGCCTCAAGTGTACTGTTATGGATGGCCAGTGTGGAGCCCCATTGGATAGCGGCCTCCATCATACTAGAGTTTTTTCTGATGGTGCTGCTCATTCCAGAGCCAGACAGACAGCGTACTCCACAGGACAATCAACTAGCATATGTGGTGATAGGTTTGTTATTTATGATATTGACAGTGGCAGCCAATGAGATGGGATTACTGGAAACCACAAAGAAAGACCTGGGGATTGGCCATGTAGTCGCCGAAAACCACCACCATGCCACAATGCTAGACATAGACCTACATCCAGCTTCAGCCTGGACCCTCTATGCAGTAGCCACAACAATTATCACTCCCATGATGAGACACACAATTGAAAACACAACGGCAAACATTTCCCTGACAGCAATTGCAAATCAGGCGGCTATATTAATGGGACTTGACAAGGGATGGCCAATATCGAAGATGGACATAGGAGTGCCACTTCTCGCCTTAGGGTGCTATTCCCAGGTGAACCCATTGACACTGACAGCGGCGGTGTTGATGTTAGTGGCCCATTATGCCATAATCGGACCTGGACTGCAAGCAAAAGCTACTAGAGAAGCTCCAAAAAGGACTGCGGCCGGAATAATGAAAAATCCAACTGTAGACGGGATTGTTGCAATAGATTTGGATCCTGTGGTTTATGATGCAAAATTTGAAAAACAGCTAGGCCAAATAATGTTACTAATACTCTGCACATCACAGATTCTCTTGATGAGGACTACATGGGCCTTATGTGAATCCATCACACTGGCTACTGGACCCTTGACCACTCTCTGGGAGGGATCTCCTGGAAGATTCTGGAATACCACGATAGCAGTGTCCATGGCAAACATCTTCAGGGGAAGTTATCTAGCAGGAGCAGGTCTGGCCTTCTCATTAATGAAATCTTTAGGAGGAGGTAGGAGAGGCACGGGAGCCCAAGGGGAAACATTGGGAGAAAAATGGAAAAGACAACTAAACCAATTGAGCAAGTCAGAATTTAACACTTACAAAAGGAGTGGAATTATGGAGGTGGACAGATCTGAAGCCAAGGAAGGACTGAAAAGAGGAGAAACAACCAAACATGCAGTGTCGAGAGGAACAGCCAAACTTAGGTGGTTTGTGGAGAGGAACCTTGTGAAACCAGAAGGGAAAGTGATAGACCTCGGTTGTGGAAGAGGTGGCTGGTCATATTACTGCGCTGGGCTGAAGAAGGTCACAGAAGTGAAGGGATATACAAAAGGAGGACCCGGCCATGAGGAACCTATCCCAATGGCGACTTATGGATGGAACATAGTGAAGCTACACTCTGGAAGGGATGTATTCTTTACACCACCTGAGAAATGTGACACCCTTTTGTGTGATATTGGTGAGTCCTCTCCGAATCCAACTATAGAAGAAGGAAGAACGTTACGTGTTCTAAAGATGGTGGAACCATGGCTCAGAGGAAACCAGTTTTGCATAAAAATCCTAAATCCTTACATGCCAAGTGTGGTAGAAACTCTGGAGCAAATGCAAAGAAAACATGGAGGGATGTTAGTGCGAAACCCACTCTCAAGAAATTCCACCCATGAAATGTACTGGGTTTCATGTGGAACAGGAAACATTGTGTCGGCAGTGAACATGACATCCAGAATGTTGCTGAATCGGTTCACAATGACTCACAGGAAGCCAACGTATGAAAGAGACGTGGACTTGGGCGCTGGAACAAGACATGTGGCAGTGGAACCAGAGATAGCCAACCTAGACATTATTGGCCAGAGGATAGAGAACATAAAAAATGAACATAAGTCAACATGGCATTATGATGAGGACAATCCATACAAAACATGGGCCTATCATGGATCATATGAGGTCAAGCCATCAGGGTCAGCCTCATCCATGGTGAATGGCGTGGTGAGATTGCTCACCAAGCCATGGGATGTCATCCCCATGGTCACACAAATAGCTATGACTGATACCACACCCTTCGGACAACAGAGGGTTTTCAAAGAGAAAGTTGACACACGCACACCAAGACCAAAACGAGGCACAGCACAAATTATGGAGGTGACAGCCAAGTGGTTGTGGGGATTCCTCTCTAGAAATAAGAAACCCAGAATTTGCACAAGAGAGGAGTTCACAAGAAAAATTAGGTCAAACGCAGCAATTGGAGCAGTGTTCGTTGATGAAAACCAATGGAACTCAGCAAAAGAAGCGGTGGAAGACGAAAGGTTTTGGGACCTCGTGCACAGAGAGAGGGAGCTTCATAAACAGGGAAAATGTGCCACGTGTGTCTACAATATGATGGGGAAAAGAGAGAAAAAACTAGGAGAGTTTGGAAAGGCAAAGGGAAGTCGTGCAATATGGTACATGTGGTTGGGAGCACGCTTTCTAGAGTTTGAAGCCCTTGGCTTCATGAATGAAGACCACTGGTTCAGTAGGGAGAATTCACTCAGTGGAGTGGAAGGAGAAGGACTACATAAACTTGGATACATACTTAGAGACATATCAAAGATTCCAGGGGGAAATATGTATGCAGACGACACAGCTGGATGGGACACAAGAATAACAGAGGATGATCTTCAGAATGAGGCTAAAATCACCGACATCATGGAGCCCGAACATGCTCTACTGGCCACGTCAATCTTCAAGCTGACCTATCAAAATAAAGTGGTAAGGGTGCAAAGACCAGCAAAAAGTGGAACCGTGATGGACGTCATATCCAGACGAGACCAGAGAGGAAGTGGACAGGTCGGAACTTATGGCCTAAACACTTTCACCAACATGGAGGTCCAACTAATAAGACAAATGGAATCTGAAGGAATCTTTTCACCCAGCGAATTGGAAAATTCAAATCTAGCTGAGAGAGTTCTCGACTGGTTGGAAAAACATGGCGTCGAAAGGTTGAAAAGAATGGCAATCAGCGGAGATGACTGTGTGGTGAAACCAACTGATGACAGGTTTGCAACAGCTTTAACAGCCCTGAATGACATGGGAAAGGTGAGAAAAGACATACCGCAATGGGAACCTTCAAAAGGATGGAATGACTGGCAGCAAGTGCCTTTCTGTTCACACCACTTCCACCAACTGATCATGAAGGATGGGAGGGAGATAGTGGTGCCATGCCGCAACCAAGATGAACTTGTGGGCAGGGCCAGAGTATCACAAGGCGCCGGGTGGAGCCTGAGA-----------------------------------------------------------------------------------------------------------------------------------------------------------------------------------------------------------------------------------------------------------------------------
>S75_0.0206
ATGAACAACCAACGGAAGAAGACGGGTCGACCGTCTTTCAATATGCTGAAACGCGCGAGAAACCGCGTGTCAACTGGTTCACAGTTGGCGAAGAGATTCTCAAAAGGATTGCTCTCAGGCCAAGGACCCATGAAAATGGTGATGGCTTTCATAGCATTCCTAAGATTTCTAGCCATACCCCCAACAGCAGGAATTTTGGCTAGATGGAGCTCATTCAAGAAGAATGGAGCGATCAAAGTGTTACGGGGTTTCAAGAAAGAGATCTCAAGCATGCTGAACATAATGAACAGGAGGAAAAGATCCGTGACCATGCTCCTCATGCTGCTGCCCACAGCCCTGGCGTTCCATTTGACCACACGAGGGGGAGAGCCACACATGATAGTTAGCAAGCAGGAAAGAGGAAAGTCACTCCTGTTTAAGACCTCTGCAGGTATCAACATGTGCACCCTCATTGCAATGGATTTGGGAGAGTTATGTGAGGATACAATGACCTACAAATGCCCCCGGATCACTGAAGCGGAACCAGATGATGTTGATTGCTGGTGCAATGCCACAGACACATGGGTGACCTATGGGACGTGTTCTCAGACTGGCGAACACCGACGGGATAAACGTTCTGTCGCATTGGCCCCACACGTGGGGCTTGGTCTCGAAACAAGAACCGAAACGTGGATGTCCTCTGAAGGCGCCTGGAGACAGATACAAAAAGTGGAGACTTGGGCCTTGAGACACCCAGGATTCACGGTGATAGCCCTTTTTCTAGCACATGCCATAGGAACATCCATTACCCAGAAAGGGATCATCTTCATTTTGCTGATGCTGGTGACACCATCAATGGCCATGCGATGTGTGGGAATAGGCAACAGAGACTTCGTAGAAGGACTGTCAGGAGCAACATGGGTGGATGTGGTACTGGAGCATGGAAGCTGCGTCACCACCATGGCAAAAAATAAACCAACATTGGACATTGAACTCTTGAAGACGGAGGTCACGAACCCTGCCGTCTTGCGCAAACTGTGCATTGAAGCTAAAATATCAAACACCACTACCGATTCAAGATGTCCAACACAAGGAGAAGCTACACTGGTGGAAGAACAAGACGCGAACTTTGTGTGTCGACGAACATTCGTGGACAGAGGCTGGGGTAATGGTTGTGGACTATTCGGGAAGGGAAGCTTACTAACGTGTGCTAAGTTTAAGTGTGTGACAAAACTTGAAGGAAAGATAGTTCAATATGAAAACTTAAAATATTCGGTGATAGTCACTGTCCACACTGGGGACCAGCACCAGGTAGGAAATGAGACCACAGAACATGGAACAATTGCAACCATAACACCTCAAGCTCCCACGTCGGAAATACAGCTGACTGACTACGGAGCCCTTACATTGGACTGCTCACCTAGAACAGGGCTGGACTTTAATGAGATGGTGCTGTTGACAATGAAAGAAAAATCATGGCTTGTCCACAAACAATGGTTTCTAGACTTACCATTGCCTTGGACCTCGGGGGCTTCAACATCTCAAGAGACTTGGAACAGACAAGATCTGCTGGTCACATTTAAGACAGCTCATGCAAAGAAGCAGGAAGTAGTCGTACTGGGGTCACAAGAAGGAGCAATGCACACTGCGTTGACTGGGGCGACAGAAATCCAGACGTCAGGAACGACGACAATCTTCGCAGGACACCTGAAATGTAGACTAAAAATGGATAAACTGACTTTAAAAGGGGTGTCATATGTGATGTGCACAGGCTCATTTAAGCTAGAGAAGGAAGTGGCTGAGACCCAGCATGGAACTGTCCTAGTGCAGGTTAAATATGAAGGAACAGATGCACCATGCAAGATTCCAATTTCAACCCAAGATGAGAAAGGAGTGACCCAAAATGGGAGATTGATAACAGCCAATCCCATAGTTACTGACAAAGAAAAACCAGTCAACATTGAAACAGAACCACCCTTTGGCGAGAGTTACATCGTGATAGGGGTGGGTGAAAAAGCTTTGAAATTAAGCTGGTTCAAGAAAGGAAGCAGCATAGGGAAAATGTTCGAAGCCACCGCCCGAGGAGCACGAAGGATGGCTATCCTGGGGGACACAGCATGGGACTTCGGTTCCATAGGAGGGGTGTTCACATCTGTGGGAAAATTGGTACACCAGGTTTTTGGAACCGCATATGGGGTCTTGTTCAGCGGTGTTTCCTGGACCATGAAAATAGGAATAGGGGTTCTGCTGACATGGCTAGGATTGAATTCAAGGAGCACGTCACTCTCGATGACGTGCATTGCAGTTGGCATGGTCACACTGTACCTAGGAGTCATGGTTCAAGCGGACTCGGGGTGTGTGATCAACTGGAAGGGCAGAGAACTCAAGTGTGGAAGTGGCATCTTTGTCACTAATGAAGTCCACACTTGGACAGAGCAATATAAATTCCAGGCTGACTCCCCAAANAGACTATCAGCAGCCATTGGGAAGGCATGGGAGGAAGGCGTGTGTGGAATTCGATCAGCCACACGTCTTGAGAACATCATGTGGAAGCAAATATCAAATGAATTGAACCACATTCTACTTGAGAATGACATGAAATTCACAGTGGTTGTAGGAGACGCCAATGGAATCTTGACCCAAGGAAAAAAGATGATTAGGCCACAACCCATGGAACACAAATACTCATGGAAAAGCTGGGGAAAAGCCAAAATCATAGGAGCAGACACACAGAATACTACCTTCATCATCGACGGCCCAGATACTCCAGAATGCCCCGATGACCAGAGAGCATGGAACATTTGGGAAGTTGAGGACTATGGGTTTGGAGTTTTCACGACAAACATATGGCTGAAATTGCGTGACTCCTACACCCAAATGTGTGACCACCGGCTAATGTCAGCTGCCATCAAGGACAGCAAGGCAGTCCATGCTGACATGGGATACTGGATAGAAAGTGAAAAGAACGAGACCTGGAAGCTAGCGAGAGCCTCCTTCATAGAAGTGAAGACATGCATTTGGCCAAGATCCCACACTCTATGGAGCAATGGAGTCTTGGAAAGTGAAATGATAATCCCAAAGATATATGGAGGACCAATATCTCAGCACAACTACAGACCAGGGTATTTCACACAAACAGCAGGGCCATGGCACCTAGGCAAGTTGGAATTAGACTTTAATTTGTGTGAAGGCACCACAGTTGTTGTGGATGAACACTGTGGAAATCGAGGTCCATCTCTTAGAACTACAACAGTCACAGGAAAAATAATCCATGAATGGTGTTGCAGATCCTGCACGCTACCACCCTTACGCTTCAGAGGAGAAGACGGATGTTGGTATGGCATGGAAATCAGACCAGTTAAGGAGAAGGAAGAGAATCTAGTCAGGTCAATGGTCTCTGCAGGGTCAGGAGAAGTGGACAGTTTTTCATTGGGACTACTATGCGTATCAATAATGATTGAAGAAGTGATGAGATCCAGATGGAGTAGAAAGATGCTGATGACTGGAACACTGGCTGTTTTCTTCCTTCTTATAATGGGACAACTGACATGGAATGATCTGATCAGGTTATGCATCATGGTTGGAGCCAATGTCTCAGACAGAATGGGGATGGGAACAACGTACCTAGCCTTGATGGCCACTTTTAAAATGAGACCGATGTTCGCTGTTGGGCTATTATTTCGCAGACTAACATCCAGAGAGGTGCTCCTTCTCACAATTGGACTAAGCCTGGTGGCATCCGTGGAGCTACCAAATTCTTTAGAGGAGCTAGGGGACGGACTAGCGATGGGCATCATGATGTTAAAATTGTTGACTGATTTTCAGTCACACCAGTTGTGGACTACCTTACTGTCTCTGACATTTATCAAAACAACTCTCTCACTGGATTATGCATGGAAGACAATGGCTATGGTATTGTCAATCGTATCTCTCTTTCCTCTATGTCTATCCACGACCTCTCAAAAAACAACATGGCTTCCGGTGCTGCTAGGATCCTTTGGATGTAAACCACTAACCATGTTTCTTATAACAGAAAACAAAATTTGGGGAAGAAAAAGTTGGCCCCTCAATGAAGGAATTATGGCTGTTGGAATAGTCAGCATTTTATTAAGTTCACTCCTCAAAAATGACGTGCCACTAGCCGGCCCACTAATAGCTGGAGGCATGCTGATAGCATGTTACGTCATATCCGGAAGCTCAGCCGATTTATCATTGGAGAGAGCGGCTGAGGTCTCCTGGGAAGAAGAAGCAGAACACTCTGGTGCCTCACACAACATACTAGTGGAGGTCCAAGATGATGGAACTATGAAAATAAAAGATGAAGAGAGAGATGATACGCTCACTATACTCCTCAAAGCAACTTTGTTGGCAGTTTCAGGGGTGTACCCAATGTCAATACCAGCAACCCTTTTTGTGTGGTATTTTTGGCAGAAAAAGAAACAGAGATCAGGAGTCTTGTGGGACACACCCAGCCCTCCAGAAGTAGAAAGAGCAGTTCTTGATGATGGTATCTATAGAATCTTGCAAAGAGGACTGTTGGGTAGGTCCCAGGTAGGAGTGGGAGTTTTTCAAGACGGCGTGTTCCACACAATGTGGCATGTCACCAGGGGAGCTGTCCTCATGTACCAAGGGAAGAGGCTGGAACCAAGTTGGGCCAGTGTCAAAAAAGACTTGATCTCATATGGAGGAGGTTGGAGGTTTCAAGGATTATGGAACACGGGAGAAGAAGTACAGGTGATAGCTGTTGAACCAGGGAAAAACCCAAAGAATGTACAGACAACGCCAGGCACCTTCATGACCCCTGAAGGCGCAGTTGGAGCCATAGCCCTAGATTTCAAACCTGGCACATCTGGATCTCCCATCGTGAACAGAGAGGGAAAAATAGTAGGTCTTTATGGAAATGGAGTGGTGACAACAAGTGGAACCTACGTCAGTGCCATTGCCCAAGCTAAAGCGTCACAAGAAGGGCCTCTACCAGAGATTGAGGACGAGGTGTTTAAGAAAAGAAACCTAACAATAATGGACCTACATCCAGGATCAGGAAAAACAAGAAGATATCTTCCAGCCATAGTCCGTGAGGCCATAAAAAGGAAACTGCGCACGCTAATCTTGGCTCCTACAAGAGTTGTCGCCTCTGAAATGGCAGAGGCGCTCAAAGGAATGCCAATAAGATATCAGACAACAGCAGTAAAGAGTGAACACACAGGAAAGGAGATAGTCGATCTCATGTGTCACGCCACTTTTACCATGCGTCTCCTATCTCCAGTGAGAGTTCCCAATTACAACATGATTATCATGGATGAAGCACACTTTACCGATCCAGCCAGCATAGCGGCCAGAGGGTACATCTCAACCCGAGTGGGTATGGGTGAAGCAGCTGCGATCTTTATGACAGCCACTCCCCCAGGATCGGTAGAGGCCTTTCCACAGAGCAATGCAGTTATCCAAGATGAGGAAAGAGACATTCCTGAGAGATCATGGAACTCAGGCTATGACTGGATCACTGATTTCCCAGGAAAAACAGTCTGGTTTGTTCCAAGCATCAAATCAGGAAATGACATTGCCAACTGTTTAAGAAAGAACGGGAAGCGGGTGATCCAATTGAGCAGAAAAACCTTTGACACTGAATACCAGAAAACAAAAAACAATGATTGGGACTATGTTGTCACAACAGACATTTCCGAAATGGGAGCAAATTTCCGGGCCGACAGGGTAATAGACCCAAGGCGGTGTTTGAAGCCGGTAATACTAAAAGATGGCCCAGAACGCGTCATTCTAGCCGGACCAATGCCAGTGACCGCGGCCAGTGCTGCCCAGAGAAGAGGAAGAATTGGAAGGAACCAAAACAAAGAAGGTGACCAGTATATTTACATGGGACAGCCTTTAAATAATGATGAGGACCACGCTCATTGGACAGAAGCAAAAATGCTCCTTGACAATATAAACACGCCAGAAGGAATTATCCCAGCCCTCTTTGAGCCAGAGAGAGAAAAGAGTGCAGCAATAGACGGGGAGTACAGACTGCGGGGAGAAGCAAGGAAAACGTTCGTGGAGCTAATGAGAAGAGGGGATTTACCAGTTTGGCTATCTTACAAAGTTGCCTCAGAAGGCTTCCAGTACTCCGACAGAAGATGGTGCTTTGACGGGGAAAGGAACAACCAGGTGTTGGAGGAGAATATGGACGTGGAGATCTGGACAAAAGAAGGAGAAAGAAAGAAATTGCGACCTCGCTGGTTAGATGCCAGAACCTACTCTGATCCACTGGCCCTGCGCGAGTTTAAAGAGTTCGCAGCAGGAAGAAGAAGTGTCTCAGGTGACCTAATATTAGAAATAGGGAAACTTCCACAGCATCTGACGCTAAGGGCCCAGAATGCTTTGGACAACTTGGTCATGTTGCACAATTCCGAACAAGGGGGAAAAGCCTATAGACATGCTATGGAAGAACTACCAGACACCATAGAAACATTGATGCTACTAGCTTTGATAGCTGTGCTGACTGGTGGAGTTACGTTGTTTTTCCTATCAGGAAAAGGTCTAGGGAAAACATCCATTGGCCTACTTTGTGTAATGGCCTCAAGTGTACTGTTATGGATGGCCAGTGTGGAGCCCCATTGGATAGCGGCCTCCATCATACTAGAGTTTTTTCTGATGGTGCTGCTCATTCCAGAGCCAGACAGACAGCGTACTCCACAGGACAATCAACTAGCATATGTGGTGATAGGTTTGTTATTTATGATATTGACAGTGGCAGCCAATGAGATGGGATTACTGGAAACCACAAAGAAAGACCTGGGGATTGGCCATGTAGTCGCCGAAAACCACCACCATGCCACAATGCTAGACATAGACCTACATCCAGCTTCAGCCTGGACCCTCTATGCAGTAGCCACAACAATTATCACTCCCATGATGAGACACACAATTGAAAACACAACGGCAAACATTTCCCTGACAGCAATTGCAAATCAGGCGGCTATATTAATGGGACTTGACAAGGGATGGCCAATATCGAAGATGGACATAGGAGTGCCACTTCTCGCCTTAGGGTGCTATTCCCAGGTGAACCCATTGACACTGACAGCGGCGGTGTTGATGTTAGTGGCCCATTATGCCATAATCGGACCTGGACTGCAAGCAAAAGCTACTAGAGAAGCTCCAAAAAGGACTGCGGCCGGAATAATGAAAAATCCAACTGTAGACGGGATTGTTGCAATAGATTTGGATCCTGTGGTTTATGATGCAAAATTTGAAAAACAGCTAGGCCAAATAATGTTACTAATACTCTGCACATCACAGATTCTCTTGATGAGGACTACATGGGCCTTATGTGAATCCATCACACTGGCTACTGGACCCTTGACCACTCTCTGGGAGGGATCTCCTGGAAGATTCTGGAATACCACGATAGCAGTGTCCATGGCAAACATCTTCAGGGGAAGTTATCTAGCAGGAGCAGGTCTGGCCTTCTCATTAATGAAATCTTTAGGAGGAGGTAGGAGAGGCACGGGAGCCCAAGGGGAAACATTGGGAGAAAAATGGAAAAGACAACTAAACCAATTGAGCAAGTCAGAATTTAACACTTACAAAAGGAGTGGAATTATGGAGGTGGACAGATCTGAAGCCAAGGAAGGACTGAAAAGAGGAGAAACAACCAAACATGCAGTGTCGAGAGGAACAGCCAAACTTAGGTGGTTTGTGGAGAGGAACCTTGTGAAACCAGAAGGGAAAGTGATAGACCTCGGTTGTGGAAGAGGTGGCTGGTCATATTACTGCGCTGGGCTGAAGAAGGTCACAGAAGTGAAGGGATATACAAAAGGAGGACCCGGCCATGAGGAACCTATCCCAATGGCGACTTATGGATGGAACATAGTGAAGCTACACTCTGGAAGGGATGTATTCTTTACACCACCTGAGAAATGTGACACCCTTTTGTGTGATATTGGTGAGTCCTCTCCGAATCCAACTATAGAAGAAGGAAGAACGTTACGTGTTCTAAAGATGGTGGAACCATGGCTCAGAGGAAACCAGTTTTGCATAAAAATCCTAAATCCTTACATGCCAAGTGTGGTAGAAACTCTGGAGCAAATGCAAAGAAAACATGGAGGGATGCTAGTGCGAAACCCACTCTCAAGAAATTCCACCCATGAAATGTACTGGGTTTCATGTGGAACAGGAAACATTGTGTCGGCAGTGAACATGACATCCAGAATGTTGCTGAATCGGTTCACAATGACTCACAGGAAGCCAACGTATGAAAGAGACGTGGACTTGGGCGCTGGAACAAGACATGTGGCAGTGGAACCAGAGATAGCCAACCTAGACATTATTGGCCAGAGGATAGAGAACATAAAAAATGAACATAAGTCAACATGGCATTATGATGAGGACAATCCATACAAAACATGGGCCTATCATGGATCATATGAGGTCAAGCCATCAGGGTCAGCCTCATCCATGGTGAATGGCGTGGTGAGATTGCTCACCAAGCCATGGGATGTCATCCCCATGGTCACACAAATAGCTATGACTGATACCACACCCTTCGGACAACAGAGGGTTTTCAAAGAGAAAGTTGACACACGCACACCAAGACCAAAACGAGGCACAGCACAAATTATGGAGGTGACAGCCAAGTGGTTGTGGGGATTCCTCTCTAGAAATAAGAAACCCAGAATTTGCACAAGAGAGGAGTTCACAAGAAAAATTAGGTCAAACGCAGCAATTGGAGCAGTGTTCGTTGATGAAAACCAATGGAACTCAGCAAAAGAAGCGGTGGAAGACGAAAGGTTTTGGGACCTCGTGCACAGAGAGAGGGAGCTTCATAAACAGGGAAAATGTGCCACGTGTGTCTACAATATGATGGGGAAAAGAGAGAAAAAACTAGGAGAGTTTGGAAAGGCAAAGGGAAGTCGTGCAATATGGTACATGTGGTTGGGAGCACGCTTTCTAGAGTTTGAAGCCCTTGGCTTCATGAATGAAGACCACTGGTTCAGTAGGGAGAATTCACTCAGTGGAGTGGAAGGAGAAGGACCACATAAACTTGGATACATACTTAGAGACATATCAAAGATTCCAGGGGGAAATATGTATGCAGACGACACAGCTGGATGGGACACAAGAATAACAGAGGATGATCTTCAGAATGAGGCTAAAATCACCGACATCATGGAGCCCGAACATGCTCTACTGGCCACGTCAATCTTCAAGCTGACCTATCAAAATAAAGTGGTAAGGGTGCAAAGACCAGCAAAAAGTGGAACCGTGATGGACGTCATATCCAGACGAGACCAGAGAGGAAGTGGACAGGTCGGAACTTATGGCCTAAACACTTTCACCAACATGGAGGTCCAACTAATAAGACAAATGGAATCTGAAGGAATCTTTTCACCCAGCGAATTGGAAAATTCAAATCTAGCTGAGAGAGTTCTCGACTGGTTGGAAAAACATGGCGTCGAAAGGTTGAAAAGAATGGCAATCAGCGGAGATGACTGTGTGGTGAAACCAACTGATGACAGGTTTGCAACAGCTTTAACAGCCCTGAATGACATGGGAAAGGTGAGAAAAGACATACCGCAATGGGAACCTTCAAAAGGATGGAATGACTGGCAGCAAGTGCCTTTCTGTTCACACCACTTCCACCAACTGATCATGAAGGATGGGAGGGAGATAGTGGTGCCATGCCGCAACCAAGATGAACTTGTGGGCAGGGCCAGAGTATCACAAGGCGCCGGGTGGAGCCTGAGAGAAACTGCTTGCCTAGGCAAGTCATATGCACAAATGTGGCAGCTGATGTACTTCCATAGGAGAGACCTGAGACTGGCGGCCAATGCTATCTGTTCAGCCGTTCCAGTTGATTGGGTCCCAACCAGCCGCACC-----------------------------------------------------------------------------------------------------------------------------------------
>S75_0.0083
[truncated: 120,066 more chars]
